# Supplementary material for: Induced lineage promiscuity undermines the efficiency of all-trans-retinoid-acid-induced differentiation of acute myeloid leukemia
Source: iScience. 2021 Apr 11;24(5):102410. doi: 10.1016/j.isci.2021.102410 (PMC8099557; doi:10.1016/j.isci.2021.102410)
Supplement: Table S1. Summary of differentially expressed genes of NB4 RNA-seq data, related to figure 1 [file mmc2.xlsx]

## Sheet: NB4_RNAseq_ctrl_vs_RA_d1
	baseMean	log2FoldChange	lfcSE	stat	pvalue	padj
APLP2	24604.7	2.18103	0.0560363	38.9217	0	0
ASNS	3135.98	-4.39709	0.0971812	-45.2463	0	0
ASS1	5540.01	-3.20716	0.0723801	-44.31	0	0
B4GALT5	5953.93	2.97671	0.0724747	41.0723	0	0
C10orf54	4781.18	4.59477	0.0888343	51.7229	0	0
CD38	4176.75	5.88583	0.115785	50.834	0	0
CD93	5109.93	3.13634	0.0802083	39.1024	0	0
CTSD	8626.12	2.6699	0.0640157	41.707	0	0
CYBB	14171.7	3.92919	0.0662109	59.3437	0	0
DHRS9	1974.1	5.04843	0.133379	37.8502	0	0
FASN	25604.2	2.61717	0.0634363	41.2566	0	0
GNG2	2259.46	5.91429	0.149197	39.6408	0	0
GPT2	2547.78	-3.65362	0.0953977	-38.2988	0	0
ITPR2	4996.5	3.10869	0.0821244	37.8534	0	0
LAMB3	2613.09	6.06214	0.14115	42.9483	0	0
LAPTM5	9885.16	3.00935	0.0767565	39.2064	0	0
NCF1	10128	7.94156	0.126943	62.5601	0	0
NCF1C	4623.37	7.92936	0.180527	43.9235	0	0
NECTIN1	2008.96	4.43051	0.115641	38.3125	0	0
PHGDH	5462.13	-3.22009	0.0720408	-44.6982	0	0
SLA	3019.22	4.33223	0.0975702	44.4012	0	0
SLC2A5	4093.82	4.19535	0.0886465	47.3268	0	0
TMEM173	5534.34	2.79473	0.0714353	39.1226	0	0
TNFAIP2	5534.51	4.28563	0.0867965	49.3755	0	0
VIM	9036.05	-6.14472	0.0894245	-68.7141	0	0
NOTCH2	2980.4	3.25271	0.0886393	36.696	8.46264e-295	5.10981e-292
TRIB3	6915.78	-2.71594	0.0741034	-36.6506	4.47407e-294	2.60142e-291
RCSD1	4778.63	2.67708	0.0732952	36.5246	4.51183e-292	2.52969e-289
NCF1B	3737.16	8.44535	0.232012	36.4004	4.19234e-290	2.2695e-287
SLC7A5	11381.3	-2.13198	0.0589091	-36.191	8.43803e-287	4.41562e-284
KIF21B	3341.03	3.29866	0.0914413	36.0741	5.77048e-285	2.92228e-282
IGFBP2	6792.68	-2.52179	0.0708337	-35.6015	1.32676e-277	6.50899e-275
ASB2	1629.55	4.74741	0.134494	35.2984	6.2161e-273	2.95717e-270
SLC5A3	1896.02	3.84732	0.112002	34.3506	1.37928e-258	6.36861e-256
PKM	40200	1.81337	0.0532535	34.0518	3.82244e-254	1.71453e-251
DEFA4	2111.16	7.18392	0.21264	33.7845	3.3358e-250	1.45469e-247
AGO1	2816.89	3.29844	0.097954	33.6733	1.42155e-248	6.03161e-246
CTSG	1687.52	-4.172	0.124103	-33.6172	9.40853e-248	3.88696e-245
CEBPE	3417.13	2.82316	0.0840738	33.5796	3.32946e-247	1.34023e-244
SLC3A2	7930.49	-2.07263	0.0618713	-33.499	4.98095e-246	1.9549e-243
MYO1F	11223	2.01758	0.0613448	32.8892	3.14132e-237	1.20282e-234
PSAT1	4212.84	-2.55359	0.0788105	-32.4017	2.59926e-230	9.71565e-228
ABHD2	2684.2	3.34281	0.103987	32.1465	9.89742e-227	3.61348e-224
ALOX5AP	2808.46	8.37256	0.263241	31.8057	5.39852e-222	1.92617e-219
NCOA3	1833.09	3.46816	0.110515	31.3818	3.58283e-216	1.24993e-213
ELF4	2577.76	3.022	0.096544	31.3018	4.4086e-215	1.50458e-212
MT-ND4L	14270.8	1.84425	0.0598976	30.79	3.56828e-208	1.19188e-205
HDC	2884.16	-3.21237	0.105396	-30.4789	4.96071e-204	1.62246e-201
PLEK	10069.5	1.92237	0.0632927	30.3726	1.26271e-202	4.04557e-200
CSF3R	2313.11	2.98855	0.0991717	30.1351	1.68037e-199	5.27602e-197
HPCAL1	3129.76	2.36849	0.0805963	29.3872	8.01491e-190	2.46718e-187
ACACA	5971.78	2.06025	0.0710271	29.0066	5.43559e-185	1.64103e-182
SAMHD1	2300	2.75361	0.0950026	28.9846	1.02992e-184	3.05069e-182
TMC6	3656.26	2.40632	0.0834748	28.8269	9.85819e-183	2.86599e-180
S100A9	1418.49	7.03984	0.245108	28.7213	2.06585e-181	5.8967e-179
GARS	8860.63	-1.75572	0.0618448	-28.3891	2.75548e-177	7.72469e-175
DEFA1	1018.77	5.00069	0.177056	28.2436	1.70523e-175	4.69657e-173
SLC6A6	2601.16	2.4817	0.0881318	28.1589	1.86262e-174	5.04161e-172
HIPK2	1932.35	2.77475	0.0993299	27.9347	1.01174e-171	2.69208e-169
DEFA3	1395.31	7.15828	0.259889	27.5436	5.28531e-167	1.3829e-164
PRTN3	6422.98	1.90104	0.0690287	27.5398	5.86261e-167	1.5088e-164
MKI67	10962	1.75855	0.063941	27.5027	1.6312e-166	4.13037e-164
PTAFR	961.393	4.73249	0.172905	27.3706	6.14921e-165	1.53232e-162
IGFBP4	1785.91	-2.83256	0.103683	-27.3195	2.4918e-164	6.1123e-162
RRM2	7179.28	1.7508	0.0641738	27.2822	6.89411e-164	1.66509e-161
ALAS1	4251.36	2.00955	0.0737064	27.2642	1.12779e-163	2.64572e-161
ITGB2	5061.29	2.04842	0.0751323	27.2642	1.12914e-163	2.64572e-161
PGD	17500.4	1.54034	0.0567397	27.1475	2.70925e-162	6.25477e-160
ITGAM	1911.85	2.74863	0.102112	26.9178	1.36031e-159	3.09501e-157
CDT1	4221.61	-1.94858	0.0725016	-26.8764	4.14736e-159	9.30135e-157
CARS	2908.98	-2.24855	0.0837831	-26.8378	1.17103e-158	2.58929e-156
DYSF	2116.3	2.4819	0.0932328	26.6205	3.93109e-156	8.57142e-154
ADGRG3	1766.63	3.41098	0.128473	26.5502	2.55624e-155	5.49732e-153
CLEC11A	7264.68	-1.67585	0.0633119	-26.4697	2.1644e-154	4.59174e-152
IRF1	1866.5	2.59209	0.098837	26.226	1.34414e-151	2.81355e-149
FBP1	840.193	5.0832	0.194237	26.1701	5.81585e-151	1.20136e-148
LFNG	829.721	5.52356	0.211696	26.0919	4.50109e-150	9.17697e-148
CREB3L2	2440.66	2.35488	0.0905414	26.0089	3.92533e-149	7.90048e-147
ELOVL6	1947.61	2.55256	0.0982859	25.9708	1.05852e-148	2.1035e-146
BCL2A1	1052.71	3.83227	0.14851	25.8049	7.82107e-147	1.53479e-144
CD52	970.58	6.5586	0.255043	25.7157	7.8036e-146	1.51245e-143
SLC16A3	9872.7	1.59968	0.0624572	25.6125	1.10771e-144	2.12073e-142
TSPAN14	2921.46	2.26494	0.0886444	25.5508	5.37647e-144	1.01693e-141
SUCNR1	1867.29	2.92985	0.115042	25.4676	4.50956e-143	8.42805e-141
CCL2	3094.4	9.69443	0.383113	25.3044	2.85925e-141	5.28087e-139
CST7	788.502	-4.59643	0.182738	-25.1532	1.3046e-139	2.38151e-137
EIF3CL	1246.9	-3.44993	0.137169	-25.151	1.37815e-139	2.48684e-137
SIPA1	3882.04	1.87969	0.0747436	25.1485	1.46928e-139	2.62116e-137
KMT2D	2826.78	2.2182	0.0888114	24.9765	1.10076e-137	1.94166e-135
SHMT2	10952.8	-1.50138	0.0604203	-24.8489	2.65725e-136	4.63512e-134
TPP1	2716.92	2.19547	0.0889078	24.6938	1.2461e-134	2.14973e-132
EIF4EBP1	4490.91	-1.84645	0.0748308	-24.675	1.98229e-134	3.3826e-132
SQSTM1	5165.02	1.80553	0.0733034	24.631	5.88873e-134	9.94056e-132
NDRG1	1207.6	3.08622	0.125538	24.584	1.87385e-133	3.12953e-131
PIK3CG	1503.77	2.78546	0.113379	24.5678	2.79349e-133	4.61632e-131
LBR	7706.71	1.66215	0.0677918	24.5184	9.40844e-133	1.53857e-130
ERAP2	3189.8	2.1184	0.0865628	24.4725	2.90268e-132	4.69785e-130
PXN	1427.41	2.766	0.113338	24.4049	1.51624e-131	2.42893e-129
SPECC1	1081.92	3.44474	0.141277	24.3829	2.59952e-131	4.12221e-129
PADI2	907.63	3.54357	0.146336	24.2153	1.5342e-129	2.40855e-127
HSPA1B	2024.35	2.3799	0.0989593	24.0492	8.50271e-128	1.32162e-125
PADI4	1122.34	7.54823	0.315302	23.9396	1.18447e-126	1.82304e-124
THEMIS2	1846.7	2.32831	0.0974005	23.9045	2.75272e-126	4.19562e-124
MPO	67189.2	-1.21497	0.0509647	-23.8395	1.30234e-125	1.96591e-123
FTL	49595.1	1.19265	0.0501424	23.7852	4.75732e-125	7.11287e-123
EHD1	2692.84	1.99413	0.0840393	23.7286	1.82841e-124	2.70795e-122
FTH1	20030.6	-1.23815	0.052814	-23.4437	1.53445e-121	2.25134e-119
CTSH	2312.09	-2.45645	0.104894	-23.4183	2.78496e-121	4.04825e-119
COTL1	4445.69	1.65169	0.0705945	23.3969	4.59474e-121	6.61769e-119
TRIM14	2736.3	1.99362	0.0852322	23.3905	5.34506e-121	7.62837e-119
SCD	35252	1.41435	0.0605182	23.3706	8.51456e-121	1.20423e-118
C6orf48	4312.82	-1.67425	0.0717006	-23.3506	1.35916e-120	1.90514e-118
HOXB9	657.832	-4.50132	0.193136	-23.3065	3.80901e-120	5.29182e-118
MRC2	2165.86	-2.13501	0.0916248	-23.3016	4.26809e-120	5.87761e-118
ATF5	1495.53	-2.52562	0.109071	-23.1557	1.27374e-118	1.73882e-116
SAT1	6267.71	1.51218	0.0655259	23.0776	7.77773e-118	1.05261e-115
C1orf106	637.783	4.73297	0.205474	23.0344	2.10727e-117	2.82752e-115
SREBF1	5411	1.57709	0.0685558	23.0045	4.20323e-117	5.59207e-115
PRKCB	4911.07	1.66304	0.0723877	22.9741	8.4663e-117	1.11691e-114
TKT	24950.8	1.25747	0.0548601	22.9214	2.84162e-116	3.71755e-114
RAB11FIP1	1514.09	2.5606	0.11206	22.8502	1.45408e-115	1.88657e-113
UNCX	922.094	-3.30536	0.145181	-22.7672	9.69753e-115	1.24788e-112
NUP210	13474.1	1.50412	0.0661515	22.7374	1.91108e-114	2.43919e-112
NCR3LG1	1145	2.84151	0.125279	22.6814	6.83255e-114	8.65034e-112
SPN	6248.18	1.51588	0.0669155	22.6537	1.28199e-113	1.61007e-111
CD300A	760.104	3.64156	0.160787	22.6484	1.44755e-113	1.80357e-111
SH3BP2	2892.97	2.14271	0.0952198	22.5027	3.90144e-112	4.82274e-110
MTHFD2	8688.4	-1.58009	0.070291	-22.4793	6.62459e-112	8.12495e-110
GLTSCR2	11970.2	-1.31871	0.0593628	-22.2145	2.48843e-109	3.02836e-107
RPL18	40504.8	-1.11829	0.0503657	-22.2034	3.18358e-109	3.84454e-107
AHNAK	838.966	-3.23629	0.145991	-22.1677	7.03404e-109	8.42957e-107
GSE1	2053.5	2.04006	0.0921279	22.1438	1.19728e-108	1.42394e-106
SLC44A1	1151.56	2.74183	0.124006	22.1105	2.50674e-108	2.95889e-106
ID1	612.763	5.88646	0.26665	22.0756	5.42874e-108	6.36014e-106
RFLNB	2497.22	-1.96481	0.0890299	-22.0691	6.26815e-108	7.28916e-106
WNK1	2653.09	1.86446	0.0847013	22.0122	2.19961e-107	2.5391e-105
SRGN	35478.6	1.46446	0.0666738	21.9646	6.28021e-107	7.19658e-105
SLC1A4	973.445	-3.1332	0.143283	-21.8672	5.32987e-106	6.0633e-104
CFP	657.211	3.8991	0.178349	21.8623	5.9436e-106	6.71285e-104
PECAM1	1032.91	2.88248	0.132328	21.7828	3.3804e-105	3.79064e-103
FSCN1	5767.95	-1.5201	0.0699258	-21.7388	8.81975e-105	9.81995e-103
SIRPA	2343.54	2.03629	0.0938231	21.7035	1.9008e-104	2.10145e-102
ATP11A	2664.87	1.80405	0.0835485	21.5928	2.09831e-103	2.3036e-101
ABCA1	1023.7	2.81227	0.130794	21.5015	1.50724e-102	1.64321e-100
PPP1R15A	1184.05	-2.54338	0.118346	-21.491	1.8901e-102	2.04639e-100
ANXA2	1807.94	-2.18746	0.101973	-21.4513	4.4402e-102	4.77443e-100
SELPLG	1258.99	2.54238	0.118615	21.4339	6.45285e-102	6.89138e-100
BHLHE40	992.463	2.81842	0.131675	21.4043	1.21796e-101	1.29194e-99
INSIG1	6759.28	1.38252	0.0646618	21.3808	2.01768e-101	2.12588e-99
PRSS57	1335.55	-2.58491	0.121254	-21.3181	7.71353e-101	8.07298e-99
PYCR1	1331.11	-2.52716	0.118621	-21.3044	1.03351e-100	1.07451e-98
RSL24D1	6269.05	-1.49369	0.0701387	-21.2962	1.23099e-100	1.27141e-98
TXNIP	3108.98	-1.80656	0.0848565	-21.2896	1.41775e-100	1.45472e-98
PLCB2	5302.09	5.37256	0.252641	21.2656	2.3622e-100	2.40807e-98
ZNF595	1138.78	2.55854	0.121237	21.1036	7.36497e-99	7.45952e-97
ANPEP	4458.49	-1.54482	0.0733665	-21.0561	2.00946e-98	2.02221e-96
EIF1	9489.8	-1.30385	0.0621224	-20.9884	8.36791e-98	8.36738e-96
PRAM1	3032.91	5.36522	0.255887	20.9672	1.3087e-97	1.30034e-95
FLOT1	2234.48	1.88828	0.0904091	20.886	7.17959e-97	7.08883e-95
GM2A	1194.47	2.49174	0.11935	20.8776	8.5534e-97	8.39249e-95
GALM	1906.81	2.01005	0.0963084	20.871	9.82942e-97	9.5846e-95
PRG2	4136.35	-1.6847	0.0807235	-20.87	1.00333e-96	9.72303e-95
TEX19	1136.45	-2.61463	0.125302	-20.8666	1.07684e-96	1.03714e-94
TFRC	7346.54	1.57577	0.0759049	20.7598	9.99856e-96	9.57118e-94
PRRC2C	5421.61	1.57214	0.0759061	20.7116	2.72054e-95	2.58847e-93
VLDLR	935.791	-2.77261	0.134506	-20.6133	2.08445e-94	1.97131e-92
ADD3	2304.57	2.16951	0.105315	20.6002	2.73157e-94	2.56783e-92
NKD2	603.117	-3.95589	0.192119	-20.5909	3.31229e-94	3.09522e-92
ANP32B	13044.6	-1.13511	0.0551408	-20.5857	3.68361e-94	3.42183e-92
MMP9	705.183	-3.47725	0.169345	-20.5335	1.08201e-93	9.992e-92
PGAM1	23419.7	1.22072	0.0596997	20.4478	6.28979e-93	5.77447e-91
RPS2	35514.8	-1.08529	0.0532506	-20.3808	2.47324e-92	2.25741e-90
HERC1	1978.95	2.07943	0.10205	20.3766	2.69879e-92	2.44903e-90
PDE9A	560.028	-3.86264	0.189921	-20.3382	5.91056e-92	5.33275e-90
SON	7603.27	1.3209	0.0649746	20.3296	7.04365e-92	6.31876e-90
ACSL1	3393.31	1.57693	0.077612	20.3181	8.90075e-92	7.93937e-90
FAM179A	507.538	5.57576	0.275327	20.2514	3.44987e-91	3.05986e-89
RPL18A	18055.6	-1.10076	0.0543882	-20.239	4.44465e-91	3.92003e-89
ANXA8	510.772	-4.64489	0.229856	-20.2078	8.35444e-91	7.32717e-89
MOK	2233.46	-2.02298	0.100347	-20.16	2.20015e-90	1.9189e-88
SRRM2	8835.21	1.5458	0.0767212	20.1482	2.78979e-90	2.41972e-88
ICAM1	1643.85	2.05783	0.102239	20.1276	4.23021e-90	3.64891e-88
DHRS3	695.322	7.18935	0.35829	20.0657	1.47135e-89	1.26223e-87
CALR	34500.3	-1.0327	0.05179	-19.9401	1.82843e-88	1.56003e-86
SLC29A1	4107.64	1.44552	0.0726486	19.8974	4.2849e-88	3.63614e-86
CNOT1	6497.04	1.33101	0.0671049	19.8347	1.49266e-87	1.25985e-85
CXXC5	1733.78	2.04412	0.103165	19.8141	2.2479e-87	1.88669e-85
PFKFB3	1332.13	2.19273	0.110666	19.8139	2.25936e-87	1.88669e-85
LPCAT2	1788.03	2.01172	0.101695	19.7818	4.27161e-87	3.54815e-85
SRCAP	1725.67	2.49226	0.126095	19.765	5.96222e-87	4.92637e-85
GCN1	6350.01	1.35066	0.0684841	19.7222	1.38991e-86	1.14242e-84
RAC2	3124.38	1.64696	0.0837357	19.6685	4.01186e-86	3.28032e-84
ANXA8L1	470.604	-4.60069	0.234105	-19.6523	5.52434e-86	4.49361e-84
VPS13C	2368.7	1.77297	0.090281	19.6384	7.26796e-86	5.88143e-84
TGM3	667.807	7.21128	0.367601	19.6171	1.10378e-85	8.8863e-84
PTPRCAP	4221.55	-1.49447	0.0761963	-19.6134	1.18812e-85	9.5165e-84
SLC12A6	1317.69	2.2056	0.11284	19.5462	4.44211e-85	3.53994e-83
IVNS1ABP	5037.01	1.34785	0.0695514	19.3793	1.15495e-83	9.15733e-82
IL18RAP	496.525	4.06948	0.210035	19.3752	1.2486e-83	9.85012e-82
RPL9P9	38205.3	-1.16364	0.0601304	-19.3518	1.96656e-83	1.54365e-81
ATF4	9869.13	-1.14173	0.0594702	-19.1984	3.81587e-82	2.98036e-80
SESN2	765.149	-2.9128	0.151841	-19.1833	5.10693e-82	3.96899e-80
SERPINB1	1108.26	2.38254	0.124345	19.1606	7.88937e-82	6.10125e-80
FERMT3	5870.57	1.37294	0.0716736	19.1555	8.71066e-82	6.70336e-80
ARHGAP30	2752.33	1.56636	0.0818323	19.1411	1.14874e-81	8.79713e-80
ICAM3	3890.95	1.40926	0.0737121	19.1184	1.77528e-81	1.35292e-79
PTGS1	1258.6	2.32535	0.121834	19.0862	3.28609e-81	2.49219e-79
NBPF14	1479.58	2.01236	0.105452	19.0833	3.47776e-81	2.62487e-79
BAZ1B	6124.55	1.33064	0.0698662	19.0456	7.15213e-81	5.37231e-79
KIFC3	970.546	-2.48842	0.13088	-19.013	1.33062e-80	9.94734e-79
ARHGAP9	1297.94	2.14631	0.112957	19.0011	1.67057e-80	1.24295e-78
CLIC4	893.468	-2.71246	0.142915	-18.9796	2.51638e-80	1.86343e-78
CBL	2198.92	1.86027	0.098073	18.9682	3.12379e-80	2.30237e-78
YARS	6473.03	-1.23083	0.065043	-18.9233	7.33443e-80	5.38053e-78
PTK2B	2492.67	1.88378	0.0997819	18.879	1.69869e-79	1.24036e-77
ZNF106	3886.2	1.64745	0.0874461	18.8397	3.57239e-79	2.59644e-77
DNAJB1	2090.18	1.77028	0.0940385	18.8251	4.7071e-79	3.40538e-77
RNF130	956.184	-2.51299	0.134083	-18.7421	2.24766e-78	1.61863e-76
SMG1	2688.04	1.56307	0.0834777	18.7244	3.131e-78	2.24446e-76
NT5DC2	2412.32	-1.64156	0.0878197	-18.6923	5.71449e-78	4.07781e-76
PIK3CD	3516.38	1.44768	0.0776487	18.644	1.41219e-77	1.00317e-75
CD99	1637.25	-1.92387	0.103341	-18.6167	2.35308e-77	1.66401e-75
GAL	2992.55	-1.49788	0.0806375	-18.5755	5.07122e-77	3.57009e-75
FAM46C	763.679	-2.79973	0.150747	-18.5724	5.37234e-77	3.76519e-75
RPS3	51908.2	-1.05014	0.0565999	-18.5538	7.59799e-77	5.30137e-75
CHI3L1	522.505	3.46938	0.187276	18.5255	1.28669e-76	8.93792e-75
MARS	7167.86	-1.20789	0.0653313	-18.4886	2.55001e-76	1.76355e-74
LRG1	2500.06	4.90908	0.266026	18.4534	4.89628e-76	3.37135e-74
LONP1	7048.59	-1.13977	0.0618173	-18.4377	6.54408e-76	4.48627e-74
YBX3	4343.27	-1.43549	0.0778599	-18.4369	6.6489e-76	4.53831e-74
C16orf54	812.925	2.62385	0.142409	18.4247	8.33105e-76	5.66186e-74
ITGAX	668.11	3.62665	0.197185	18.3921	1.51861e-75	1.02761e-73
DPY19L3	1166.33	2.30073	0.125199	18.3766	2.02104e-75	1.36173e-73
RALGAPA2	2293.78	1.70918	0.0931329	18.3521	3.17856e-75	2.13249e-73
HSPA5	12789.3	1.08126	0.0590083	18.3238	5.3423e-75	3.56888e-73
DNASE2	550.715	-3.26436	0.178183	-18.3203	5.69804e-75	3.7904e-73
SOX18	390.841	-4.58357	0.250559	-18.2934	9.34087e-75	6.18744e-73
TMC8	418.03	4.35953	0.238404	18.2863	1.06347e-74	7.01491e-73
GFOD1	898.754	2.46081	0.134573	18.286	1.06895e-74	7.02152e-73
PPP1R18	2219.79	1.63661	0.089661	18.2533	1.94864e-74	1.27465e-72
RPL13	35832.4	-1.08388	0.0594036	-18.2461	2.22315e-74	1.44818e-72
SLC20A1	4251.2	-1.29792	0.0712353	-18.2203	3.5648e-74	2.31256e-72
BIRC6	2114.88	1.88459	0.103538	18.2019	4.98664e-74	3.22162e-72
ARHGAP45	2954.19	1.44765	0.0797787	18.1458	1.3867e-73	8.92208e-72
FBL	4687.9	-1.34195	0.0741659	-18.0939	3.55963e-73	2.28092e-71
TBL1X	471.722	-3.53327	0.19618	-18.0103	1.61653e-72	1.03162e-70
RPL5	27004.2	-1.04861	0.058276	-17.9939	2.17666e-72	1.38346e-70
JDP2	693.951	-2.72979	0.151865	-17.9751	3.05449e-72	1.93357e-70
IGSF8	763.21	-2.57705	0.143666	-17.9378	5.9775e-72	3.7687e-70
KIAA0100	6796.87	1.17184	0.0654293	17.9101	9.84314e-72	6.1811e-70
DDX3X	8353.57	1.23004	0.0687134	17.901	1.15763e-71	7.24052e-70
GAB2	734.861	-2.92521	0.164468	-17.7859	9.09256e-71	5.66445e-69
PRKDC	10840.8	1.1489	0.0646287	17.7769	1.06724e-70	6.62236e-69
WDFY4	3130.45	1.66266	0.093689	17.7466	1.83027e-70	1.13124e-68
TGM2	21185	14.7935	0.834719	17.7227	2.80074e-70	1.72427e-68
TRIB1	856.882	2.44446	0.137933	17.7221	2.83286e-70	1.73723e-68
DAB2IP	439.136	-3.72834	0.210643	-17.6998	4.20849e-70	2.57078e-68
RPL28	10433.3	-1.19019	0.0672787	-17.6904	4.96999e-70	3.02418e-68
ITM2C	6331.54	-1.3556	0.0768264	-17.645	1.11172e-69	6.73859e-68
CERCAM	1573.07	-1.78025	0.100985	-17.6289	1.47792e-69	8.92381e-68
ANKRD17	2471.2	1.72678	0.0981164	17.5994	2.49133e-69	1.49852e-67
FAM49A	1275.92	2.13448	0.121454	17.5744	3.87265e-69	2.32049e-67
NAB2	540.024	-3.10047	0.176677	-17.5488	6.07985e-69	3.62918e-67
XBP1	2216.81	-1.61767	0.0922077	-17.5437	6.63983e-69	3.94844e-67
NUCB2	4057.12	-1.40636	0.080302	-17.5134	1.13233e-68	6.70807e-67
REPIN1	3345.14	1.33737	0.0764214	17.4999	1.4349e-68	8.46862e-67
PSIP1	4769.58	-1.23629	0.0706528	-17.498	1.48307e-68	8.72012e-67
LIMK1	1289.48	1.94066	0.110954	17.4906	1.68942e-68	9.89635e-67
DMXL2	4929.91	1.18159	0.0676488	17.4665	2.57629e-68	1.50354e-66
ITGB7	414.743	6.36499	0.365754	17.4024	7.91134e-68	4.60001e-66
NPM3	3965.66	-1.44039	0.0828281	-17.3902	9.79748e-68	5.67567e-66
RPL8	26439.3	-0.902816	0.0520179	-17.3559	1.78045e-67	1.02762e-65
MTSS1L	1885.04	-1.65411	0.0955118	-17.3183	3.42124e-67	1.9674e-65
CCNB1IP1	2510.32	-1.57049	0.0907305	-17.3094	3.99284e-67	2.28772e-65
NAT8L	3722.1	1.30967	0.0756985	17.3012	4.60736e-67	2.63022e-65
FYN	531.537	-3.06791	0.177609	-17.2734	7.46264e-67	4.24478e-65
NAP1L1	11231.4	-1.13186	0.0656057	-17.2525	1.07095e-66	6.06962e-65
TAOK1	1599.89	1.85558	0.107629	17.2405	1.31988e-66	7.45353e-65
BAZ1A	2676.46	1.4087	0.0818813	17.2042	2.46824e-66	1.38885e-64
CXCR4	934.471	2.63611	0.153256	17.2007	2.62521e-66	1.4719e-64
NINJ2	470.529	3.3799	0.196748	17.1788	3.82642e-66	2.13776e-64
SMOX	948.359	2.26246	0.131887	17.1546	5.80688e-66	3.2327e-64
VAT1	3889.94	1.42957	0.0834141	17.1382	7.69335e-66	4.26777e-64
H1FX	1327.67	-1.93853	0.11314	-17.1339	8.2929e-66	4.58416e-64
CCR1	498.396	3.34301	0.195512	17.0987	1.51755e-65	8.35932e-64
NBEAL2	2182.35	2.10805	0.123332	17.0924	1.69101e-65	9.28222e-64
LCOR	738.948	2.88359	0.16876	17.0869	1.85645e-65	1.01549e-63
CMIP	1076.54	2.04982	0.120058	17.0736	2.33306e-65	1.27176e-63
TLN1	3463.45	1.45228	0.0851202	17.0615	2.87225e-65	1.56026e-63
IFI6	699.017	2.73483	0.160646	17.024	5.45037e-65	2.95053e-63
KMT2C	1126.14	1.99428	0.117155	17.0226	5.58779e-65	3.01453e-63
MLC1	2424.72	-1.45796	0.0857066	-17.011	6.80488e-65	3.65855e-63
RPL37A	20437.7	-1.00959	0.0593676	-17.0058	7.43889e-65	3.98577e-63
DRAM1	617.325	3.01728	0.177927	16.958	1.68017e-64	8.97176e-63
TPT1	62517.4	-1.00465	0.0592491	-16.9565	1.72427e-64	9.17602e-63
C12orf75	2389.97	-1.51161	0.0891638	-16.9532	1.82314e-64	9.66943e-63
RPS3A	31640	-1.00873	0.0595413	-16.9418	2.21426e-64	1.17043e-62
FAM43A	738.607	-2.53315	0.14961	-16.9317	2.626e-64	1.38341e-62
AKAP13	1460.81	1.98384	0.117648	16.8625	8.49612e-64	4.46089e-62
CHD8	2440.51	1.46558	0.0869663	16.8523	1.00892e-63	5.2797e-62
LYST	1815.6	1.65971	0.0986138	16.8304	1.46164e-63	7.62333e-62
M6PR	5902.4	1.29149	0.0769326	16.7873	3.02265e-63	1.57128e-61
GAPT	858.807	2.33573	0.139203	16.7793	3.45702e-63	1.79115e-61
MDN1	2294.31	1.59958	0.0956116	16.7299	7.93367e-63	4.09706e-61
SMG6	985.48	2.07856	0.12441	16.7074	1.15795e-62	5.96021e-61
HEXIM1	1977.57	1.54463	0.0927458	16.6544	2.81076e-62	1.44203e-60
RPLP1	36470.5	-0.908301	0.0545754	-16.6431	3.39838e-62	1.73782e-60
NCKAP1L	5377.84	1.28822	0.0774955	16.6232	4.73356e-62	2.41273e-60
UHMK1	1643.63	1.806	0.108672	16.6188	5.09533e-62	2.58873e-60
APBB1IP	687.811	2.63776	0.158774	16.6133	5.58371e-62	2.8277e-60
ACTR2	9489.28	1.13908	0.0687491	16.5686	1.17556e-61	5.93412e-60
AARS	6734.27	-1.08878	0.0657182	-16.5674	1.19804e-61	6.02823e-60
KMT2A	1606.76	1.73486	0.105005	16.5217	2.56075e-61	1.28438e-59
CD320	4612.46	-1.15936	0.0701937	-16.5166	2.78547e-61	1.39265e-59
UBAP2L	3576.25	1.29051	0.0781431	16.5146	2.87838e-61	1.43453e-59
CYP1B1	342.362	-4.05902	0.245789	-16.5142	2.89805e-61	1.43976e-59
CAMKK1	375.153	3.89859	0.236284	16.4996	3.69191e-61	1.82837e-59
RPS12	14052.7	-1.08982	0.0661449	-16.4763	5.435e-61	2.68315e-59
NPM1	48700.1	-0.95814	0.0582116	-16.4596	7.15809e-61	3.52272e-59
DACH1	1018.05	2.32912	0.141722	16.4344	1.08449e-60	5.32045e-59
HK3	456.834	7.13482	0.434179	16.4329	1.11219e-60	5.43934e-59
HES6	1386.8	-1.74038	0.106014	-16.4165	1.45649e-60	7.10109e-59
MRPS6	1078.66	1.98465	0.120994	16.403	1.82149e-60	8.85312e-59
KIAA1524	1633.08	1.66524	0.101546	16.3989	1.94683e-60	9.4331e-59
DDX60L	709.096	2.40031	0.146466	16.3882	2.32385e-60	1.12253e-58
CCDC9	1570.12	-1.73676	0.105997	-16.385	2.44908e-60	1.17939e-58
TMEM160	2508.02	-1.41093	0.0861967	-16.3687	3.19987e-60	1.53623e-58
PTPN7	4626.97	1.42687	0.0873912	16.3274	6.29647e-60	3.01367e-58
NFKB2	1083.74	-1.93383	0.11859	-16.3068	8.82619e-60	4.21162e-58
PPARGC1B	940.701	2.10012	0.128819	16.303	9.40086e-60	4.47224e-58
DNAJA1	8786.74	1.19965	0.0736599	16.2863	1.23394e-59	5.85247e-58
FKBP8	4644.1	-1.20512	0.0740426	-16.2761	1.45883e-59	6.89825e-58
STAT6	3139.04	1.36987	0.0842552	16.2586	1.94222e-59	9.15644e-58
COMT	2460.57	-1.38781	0.0855195	-16.2279	3.20041e-59	1.50429e-57
EP300	1067.84	1.99675	0.12343	16.1771	7.31372e-59	3.42741e-57
TSC22D3	1609.33	-1.73057	0.107052	-16.1656	8.81317e-59	4.11779e-57
CD300LB	334.735	4.0454	0.250266	16.1644	8.99011e-59	4.188e-57
RPL21	19786.8	-0.926593	0.0573422	-16.159	9.81448e-59	4.55851e-57
TCIRG1	3165.25	1.72256	0.106742	16.1375	1.38978e-58	6.43604e-57
FGR	3272.78	11.6835	0.725318	16.1081	2.23814e-58	1.03343e-56
PLEKHA2	1147.63	1.93501	0.120458	16.0638	4.57513e-58	2.10631e-56
PIK3AP1	2104.69	1.59755	0.0995548	16.0469	6.00537e-58	2.75667e-56
RPL7	38061.7	-0.965694	0.0602409	-16.0305	7.81888e-58	3.57867e-56
ZC3HAV1	1676.66	1.56732	0.0978382	16.0195	9.3333e-58	4.2594e-56
STMN1	8692.14	-1.03124	0.0644549	-15.9994	1.28913e-57	5.86612e-56
OAF	1846.07	-1.60638	0.100417	-15.997	1.34009e-57	6.08037e-56
SPEN	1417.94	1.70845	0.106871	15.986	1.59914e-57	7.23483e-56
RPL22	15045.4	-0.923635	0.0577981	-15.9804	1.75082e-57	7.89829e-56
EMILIN2	312.485	-5.74673	0.359653	-15.9785	1.8036e-57	8.1131e-56
ARFGEF2	1370.95	1.74671	0.109433	15.9615	2.37091e-57	1.06346e-55
RPS25	11870.8	-0.950143	0.0595724	-15.9494	2.87673e-57	1.28666e-55
ATM	1399.82	1.7608	0.11051	15.9334	3.71724e-57	1.65787e-55
EEF1G	63588	-0.856963	0.05391	-15.8962	6.73635e-57	2.99586e-55
KSR1	626.992	2.5779	0.16252	15.862	1.16064e-56	5.13265e-55
RELT	1257.87	1.81661	0.114525	15.8621	1.15869e-56	5.13265e-55
STAB1	313.411	-5.31169	0.335483	-15.833	1.84283e-56	8.12656e-55
DBNDD1	362.475	-3.61616	0.229193	-15.7778	4.42216e-56	1.94464e-54
G6PD	3010.5	1.27498	0.0809303	15.7541	6.43792e-56	2.82316e-54
CHST13	401.79	-3.28999	0.209166	-15.7291	9.56103e-56	4.18102e-54
NUFIP2	3224.36	1.20419	0.0766	15.7205	1.09535e-55	4.77662e-54
MCEMP1	724.884	2.40926	0.1534	15.7057	1.3823e-55	6.0113e-54
BOD1L1	2604.08	1.34764	0.0860398	15.663	2.70863e-55	1.17466e-53
MACF1	2937.39	1.46984	0.0938566	15.6604	2.81967e-55	1.21945e-53
FLNA	8086.57	1.12764	0.0720078	15.6599	2.84158e-55	1.22555e-53
GRB10	1617.62	-1.55927	0.0996123	-15.6533	3.15197e-55	1.35569e-53
RPL13A	68909	-0.994534	0.0636494	-15.6252	4.90469e-55	2.10379e-53
HUWE1	6318.31	1.01846	0.0653231	15.5911	8.36533e-55	3.5784e-53
LAMP2	4004.43	1.25793	0.0807926	15.5699	1.16656e-54	4.97657e-53
LINC01347	785.882	2.7484	0.176578	15.5648	1.26334e-54	5.37483e-53
ASPM	2444.44	1.37913	0.0886911	15.5498	1.59628e-54	6.77298e-53
RUVBL2	6104.57	-1.07003	0.0688376	-15.5443	1.73921e-54	7.35954e-53
HNRNPLL	2334.85	1.35052	0.0869945	15.5242	2.37961e-54	1.00423e-52
IER2	2339.05	-1.3613	0.0879428	-15.4794	4.77785e-54	2.01092e-52
MYADM	1844.3	1.45467	0.0940572	15.4658	5.90673e-54	2.47941e-52
MTRNR2L12	20192.8	-0.935089	0.0605366	-15.4467	7.94568e-54	3.32638e-52
STK17B	1742.37	-1.53849	0.0996088	-15.4454	8.10797e-54	3.38529e-52
BBC3	582.82	-2.49257	0.161507	-15.4332	9.7964e-54	4.07941e-52
RPS17	21140.7	-0.876142	0.0567888	-15.4281	1.0598e-53	4.40153e-52
DICER1	1626.91	1.69538	0.109912	15.4248	1.11477e-53	4.61761e-52
C1RL	343.138	3.51274	0.228853	15.3493	3.57781e-53	1.47811e-51
CD53	1296.22	1.79211	0.116769	15.3476	3.67689e-53	1.51505e-51
SYNPO2	707.365	2.24007	0.146021	15.3407	4.08589e-53	1.67917e-51
PALLD	271.758	4.87771	0.317971	15.3401	4.12343e-53	1.69017e-51
NOB1	3672.39	-1.21055	0.0789594	-15.3313	4.72482e-53	1.93164e-51
EIF4B	17124.7	-0.887028	0.0578946	-15.3214	5.50054e-53	2.24293e-51
EGR1	324.547	-3.77344	0.247488	-15.247	1.72487e-52	7.01522e-51
CAMLG	1305.32	-1.73297	0.11372	-15.2389	1.95182e-52	7.91773e-51
SLC48A1	1181.56	1.92932	0.126765	15.2196	2.6205e-52	1.06029e-50
MAPKAPK2	3917.73	1.09622	0.0720724	15.21	3.03572e-52	1.22514e-50
COL23A1	652.361	-2.43506	0.160246	-15.1958	3.7706e-52	1.51781e-50
MERTK	438.815	2.92719	0.192668	15.1929	3.94091e-52	1.58231e-50
TIMM44	3376.02	-1.18844	0.0782826	-15.1815	4.69202e-52	1.87908e-50
HSPH1	7807.43	0.958663	0.0631923	15.1706	5.53925e-52	2.21274e-50
SCAF11	4728.56	1.07736	0.0710486	15.1638	6.14449e-52	2.44828e-50
IRX3	738.262	-2.14852	0.141865	-15.1449	8.19127e-52	3.25556e-50
MTOR	1935.13	1.39878	0.0923937	15.1393	8.91027e-52	3.53238e-50
VPS13A	1192.54	1.71557	0.113343	15.1361	9.36559e-52	3.70354e-50
CLTC	6450.93	1.01603	0.0672706	15.1036	1.5337e-51	6.04962e-50
DES	711.857	-2.40164	0.159453	-15.0618	2.88975e-51	1.13627e-49
ITGA4	2959.7	1.27821	0.0848652	15.0616	2.89513e-51	1.13627e-49
EEF2	51363.9	-0.830889	0.0552145	-15.0484	3.53856e-51	1.38533e-49
SNRPB	12212.4	-0.911213	0.0605628	-15.0458	3.68025e-51	1.43722e-49
MS4A3	517.46	-2.80342	0.186577	-15.0256	4.993e-51	1.94504e-49
RAC3	1403.39	-1.61949	0.107811	-15.0216	5.30435e-51	2.06121e-49
STK4	2317.41	1.28734	0.0858709	14.9915	8.3385e-51	3.23225e-49
EIF3G	10874.9	-0.879323	0.0586758	-14.9861	9.04874e-51	3.49892e-49
UBXN1	4007.22	-1.0748	0.0718135	-14.9666	1.21444e-50	4.68439e-49
PDPK1	1524.07	1.52185	0.101713	14.9622	1.29668e-50	4.98934e-49
ADAR	5932.1	1.08399	0.0724567	14.9606	1.32858e-50	5.0996e-49
RSL1D1	6192.39	-1.00111	0.0669328	-14.9569	1.40375e-50	5.37501e-49
VCL	1903.75	1.49799	0.100173	14.9541	1.46534e-50	5.59719e-49
RPL3	42641.6	-0.95952	0.0641729	-14.9521	1.50914e-50	5.75048e-49
MED1	1883.78	1.5433	0.10329	14.9413	1.77388e-50	6.73583e-49
RAPGEF1	2806.92	1.23344	0.0825526	14.9412	1.77631e-50	6.73583e-49
IL6R	1404.71	1.67125	0.112045	14.9159	2.59569e-50	9.81921e-49
ZNRF1	726.163	-2.20463	0.147857	-14.9105	2.81535e-50	1.06245e-48
ASXL2	953.148	1.98658	0.133424	14.8892	3.87149e-50	1.45752e-48
ARHGAP35	4079.74	1.10077	0.073935	14.8884	3.92001e-50	1.47225e-48
FAM129B	351.847	-3.47384	0.23352	-14.876	4.72044e-50	1.76864e-48
SLC43A1	1972.7	-1.37317	0.0923566	-14.8681	5.30774e-50	1.98396e-48
BCAT1	5682.83	-1.0162	0.0683629	-14.8648	5.57671e-50	2.07954e-48
RPL36	11231.6	-0.880208	0.059239	-14.8586	6.12089e-50	2.27706e-48
COL2A1	531.131	-2.54401	0.171373	-14.8449	7.50788e-50	2.78644e-48
CCND1	867.317	1.93299	0.130362	14.8279	9.67663e-50	3.58286e-48
FAR2	3226.42	1.3334	0.0900145	14.8131	1.20498e-49	4.45107e-48
GNAS	10512.6	-0.868077	0.058691	-14.7906	1.68341e-49	6.20372e-48
KIF14	1324.65	1.59132	0.107636	14.7842	1.85292e-49	6.81242e-48
MYC	9732.5	-0.884697	0.0598442	-14.7834	1.87598e-49	6.88108e-48
PCBP2	12571.1	-0.826263	0.0559058	-14.7796	1.98483e-49	7.26338e-48
SZT2	653.037	2.425	0.164127	14.7751	2.12032e-49	7.74114e-48
SCPEP1	2567.17	1.23176	0.0834	14.7693	2.31175e-49	8.42047e-48
PRPF6	4243.13	-1.05431	0.0713866	-14.769	2.3223e-49	8.43929e-48
TNKS1BP1	760.026	-2.10249	0.142482	-14.7562	2.80645e-49	1.01752e-47
P2RY2	846.809	1.9541	0.132447	14.7538	2.90786e-49	1.05185e-47
RPL11	18050.2	-0.947336	0.0642591	-14.7424	3.44162e-49	1.24207e-47
TTLL4	1230.02	1.8417	0.124997	14.734	3.90118e-49	1.40469e-47
TRIP12	5354.25	1.05254	0.0714657	14.7279	4.26753e-49	1.53309e-47
CD46	4159.52	1.11158	0.0755184	14.7193	4.84417e-49	1.73627e-47
ACSL5	2443.55	1.31096	0.0891311	14.7082	5.71063e-49	2.04217e-47
NSD1	2546.3	1.37137	0.0933057	14.6976	6.6738e-49	2.38118e-47
CR1	931.87	2.05272	0.139685	14.6953	6.90731e-49	2.45891e-47
SDC1	548.563	2.4887	0.169358	14.6949	6.95283e-49	2.46951e-47
MT-ND5	38300.8	0.908698	0.0618552	14.6907	7.39188e-49	2.61953e-47
WDR74	2311.75	-1.37064	0.0933062	-14.6897	7.50104e-49	2.65223e-47
RPL17	12931.9	-0.942061	0.0642233	-14.6685	1.0255e-48	3.61782e-47
MTHFD1L	1302.6	-1.65321	0.112744	-14.6634	1.1052e-48	3.89025e-47
LGALS9	2538.57	1.29119	0.0881249	14.6519	1.3105e-48	4.60259e-47
TGM5	284.347	3.83407	0.261712	14.65	1.34779e-48	4.72297e-47
TET3	1274.86	1.73869	0.118902	14.6229	2.00791e-48	7.02054e-47
DDX17	6328.78	1.11206	0.0762346	14.5874	3.37974e-48	1.17908e-46
IL31RA	285.579	3.78104	0.259252	14.5844	3.52834e-48	1.22819e-46
MFAP4	520.134	-2.48665	0.170869	-14.5529	5.59512e-48	1.94331e-46
SNRPA	2857.73	-1.16276	0.0799979	-14.5349	7.27986e-48	2.52288e-46
MGAT4A	1784.22	1.50162	0.103349	14.5296	7.86521e-48	2.71973e-46
FYB	434.622	2.75663	0.18973	14.5292	7.91425e-48	2.73068e-46
EIF4G3	2055.01	1.32989	0.0915525	14.526	8.29012e-48	2.85409e-46
NUDC	5992.02	-0.949303	0.0653838	-14.5189	9.19504e-48	3.15871e-46
PITPNM2	557.116	2.63418	0.181643	14.502	1.17657e-47	4.03295e-46
RACK1	38185.7	-0.956852	0.0660795	-14.4803	1.6137e-47	5.51928e-46
TMEM104	859.534	1.93882	0.134026	14.466	1.98688e-47	6.78086e-46
HECTD1	3174.31	1.31682	0.0910413	14.464	2.04705e-47	6.97106e-46
TOP1	3846.39	1.20196	0.0831624	14.4532	2.39367e-47	8.13382e-46
TRRAP	2150.52	1.30791	0.0905153	14.4496	2.52044e-47	8.54607e-46
RPL26	13047.2	-1.02526	0.0709815	-14.4441	2.7309e-47	9.23976e-46
CCDC144B	331.603	3.58488	0.248208	14.4431	2.7729e-47	9.36168e-46
HCFC1	3476.81	1.0785	0.0748712	14.4048	4.82974e-47	1.62708e-45
CD4	3928.55	1.07761	0.074825	14.4018	5.04398e-47	1.69562e-45
CTNNB1	5052.22	1.11286	0.0772963	14.3974	5.37578e-47	1.8033e-45
ERAP1	882.746	1.89697	0.131787	14.3943	5.62221e-47	1.88194e-45
SLC9A3R1	3200.21	1.10215	0.0767163	14.3666	8.38526e-47	2.80086e-45
RPS6	61141.9	-0.83716	0.0583339	-14.3512	1.04753e-46	3.49153e-45
CYFIP2	1908.44	1.38034	0.0962007	14.3485	1.08805e-46	3.61893e-45
IDH1	2515.33	1.24608	0.0868493	14.3476	1.10229e-46	3.65853e-45
RPL10	32210.4	-0.902681	0.0629358	-14.3429	1.18021e-46	3.90889e-45
PSAP	15190.4	0.826582	0.0576379	14.341	1.2138e-46	4.01168e-45
PTPRE	678.315	-2.1017	0.146654	-14.3309	1.40199e-46	4.62392e-45
PARP4	3279.71	1.15493	0.0806058	14.3282	1.45929e-46	4.80279e-45
SPI1	3235.97	1.10317	0.0770008	14.3267	1.48949e-46	4.89196e-45
RRBP1	2839.04	1.16074	0.0810629	14.319	1.6646e-46	5.45564e-45
RPL12	21330.1	-0.959021	0.0670148	-14.3106	1.87911e-46	6.14586e-45
EEF1A1	419263	-0.917253	0.0641245	-14.3043	2.05841e-46	6.70434e-45
MYCBP2	4136.03	1.32998	0.0929777	14.3043	2.05823e-46	6.70434e-45
EIF2S2	8039.21	-1.00315	0.0702635	-14.2769	3.04742e-46	9.90506e-45
RPL24	10137.6	-0.896348	0.0628326	-14.2657	3.58198e-46	1.16185e-44
SH3BP5	587.574	-2.37202	0.166311	-14.2626	3.74263e-46	1.21146e-44
HNRNPA1	60030.8	-0.765305	0.0536769	-14.2576	4.01814e-46	1.29796e-44
JUP	1277.46	-1.59924	0.112238	-14.2486	4.57639e-46	1.47525e-44
CEBPB	2282.62	1.4636	0.102936	14.2185	7.03052e-46	2.26173e-44
RPS13	10352.5	-0.932702	0.0656477	-14.2077	8.20967e-46	2.63566e-44
HHEX	1071.7	-1.68982	0.11896	-14.205	8.53182e-46	2.73349e-44
CDKN2D	926.287	1.81851	0.12803	14.2038	8.68294e-46	2.77624e-44
NKTR	2400.74	1.41203	0.0995794	14.18	1.21884e-45	3.88914e-44
RANBP2	3557.48	1.12599	0.0795449	14.1553	1.73087e-45	5.51175e-44
PRR14L	1097.86	1.66141	0.117522	14.137	2.24644e-45	7.13903e-44
POLD2	5045.56	-0.957409	0.0678576	-14.1091	3.3382e-45	1.05872e-43
ZCCHC24	1083.21	1.7392	0.123357	14.0989	3.85661e-45	1.22066e-43
FGD4	423.415	2.895	0.20535	14.0978	3.91631e-45	1.23706e-43
CLSPN	919.273	1.82001	0.129118	14.0957	4.03429e-45	1.27177e-43
RPS24	32947.9	-0.866031	0.0614585	-14.0913	4.29467e-45	1.35114e-43
B4GALT1	1909.13	1.36303	0.0968054	14.0801	5.03325e-45	1.58034e-43
ACTG1	21467.1	-0.765218	0.0543878	-14.0697	5.83534e-45	1.82852e-43
ARAP1	3764.33	1.03498	0.0735774	14.0666	6.09267e-45	1.90536e-43
MSRB1	1700.12	1.52755	0.108671	14.0567	7.00995e-45	2.18786e-43
UGGT1	2761.78	1.17694	0.0837477	14.0534	7.33857e-45	2.28588e-43
RPL10A	22115.8	-0.866779	0.0618364	-14.0173	1.22186e-44	3.79842e-43
RPLP2	16738.2	-0.924965	0.0661165	-13.9899	1.79631e-44	5.57317e-43
FAM208B	1293.94	1.53751	0.109964	13.9819	2.01118e-44	6.2275e-43
ESYT1	1986.91	-1.30524	0.0934095	-13.9733	2.26717e-44	7.00636e-43
HERC2P3	649.692	2.22376	0.159184	13.9697	2.38477e-44	7.3553e-43
ERP29	7209.84	-0.906997	0.0650159	-13.9504	3.12858e-44	9.6305e-43
HSPA8	48634.7	0.93452	0.0670491	13.9378	3.73096e-44	1.14623e-42
LYSMD2	749.18	-1.95007	0.140306	-13.8987	6.45226e-44	1.9784e-42
CCDC85B	2061.02	-1.30091	0.0936708	-13.8881	7.48151e-44	2.28952e-42
SEC24D	1405.09	1.51125	0.109023	13.8617	1.08077e-43	3.30097e-42
C20orf24	5563.78	1.0428	0.0752462	13.8585	1.13085e-43	3.44722e-42
TM7SF3	5850.76	0.967227	0.0698432	13.8485	1.29814e-43	3.94953e-42
CHST11	2244.82	-1.2734	0.0919606	-13.8473	1.32166e-43	4.01329e-42
CPD	3061.45	1.33716	0.0967092	13.8266	1.76139e-43	5.33825e-42
CD48	428.801	-2.58236	0.186861	-13.8197	1.9387e-43	5.86427e-42
EMID1	443.529	-2.59169	0.187702	-13.8075	2.29737e-43	6.93585e-42
AP2S1	4564.36	-0.959089	0.0695376	-13.7924	2.83248e-43	8.53496e-42
LRFN4	1051.42	-1.76158	0.127784	-13.7856	3.11267e-43	9.36128e-42
MLST8	3032.72	-1.13745	0.0825264	-13.7829	3.23127e-43	9.69937e-42
RPS20	12789.2	-0.919805	0.0668631	-13.7565	4.65247e-43	1.39388e-41
TP53I11	2034.72	-1.29392	0.0940628	-13.7559	4.69543e-43	1.40407e-41
HERC2	3536.79	1.05769	0.0768999	13.7541	4.81058e-43	1.43577e-41
XPO4	1633.55	1.39486	0.101691	13.7167	8.06057e-43	2.40119e-41
PRKCD	2995.98	1.08275	0.0789816	13.7089	8.98065e-43	2.67021e-41
TRAP1	7397.43	-0.852662	0.0623255	-13.6808	1.32266e-42	3.92522e-41
CAP1	5524.49	1.02821	0.0752376	13.6662	1.61678e-42	4.78904e-41
LRPAP1	6973.89	0.842342	0.0617275	13.6461	2.12834e-42	6.29244e-41
ARF3	6193.86	1.02348	0.0750249	13.6419	2.25572e-42	6.65651e-41
TACC1	1471.51	1.42622	0.104632	13.6308	2.62631e-42	7.73553e-41
BDP1	1259.05	1.55071	0.113791	13.6277	2.73993e-42	8.05508e-41
SLC38A2	9093.16	-0.978659	0.0718592	-13.6191	3.08236e-42	9.04486e-41
ARID2	1843.55	1.34573	0.0989332	13.6024	3.87557e-42	1.13512e-40
FGFRL1	663.776	-2.00484	0.147538	-13.5886	4.67878e-42	1.36782e-40
WT1	751.649	-1.91275	0.140912	-13.5741	5.70309e-42	1.66418e-40
ATP2A3	4515.82	0.966399	0.0712275	13.5678	6.2167e-42	1.81069e-40
AFF1	1165.98	1.55583	0.114719	13.5621	6.71743e-42	1.95291e-40
DHCR24	8426.82	0.925941	0.0683347	13.5501	7.91271e-42	2.29615e-40
ANKRD52	1485.9	1.39814	0.103195	13.5486	8.0793e-42	2.34016e-40
KCTD12	378.671	2.71615	0.200626	13.5384	9.28146e-42	2.68342e-40
RPS23	20638.5	-0.900258	0.0665245	-13.5327	1.00219e-41	2.89216e-40
INHBE	215.295	-5.5595	0.411191	-13.5205	1.18396e-41	3.41046e-40
UBR4	3614.46	1.12467	0.0832273	13.5132	1.30725e-41	3.75872e-40
BRCA2	1151.03	1.60185	0.118596	13.5067	1.42752e-41	4.097e-40
ATP2A2	8469.71	0.875286	0.0649794	13.4702	2.34247e-41	6.71065e-40
IKZF1	4056.16	0.96085	0.0713396	13.4687	2.39098e-41	6.83717e-40
CDC42EP3	669.378	-2.03038	0.150771	-13.4666	2.45786e-41	7.01562e-40
CTSZ	2645.92	1.11563	0.0828826	13.4604	2.67396e-41	7.6186e-40
TUBA4A	2480.6	1.21262	0.0901133	13.4566	2.81706e-41	8.01177e-40
SKAP2	912.651	1.86754	0.139133	13.4227	4.45063e-41	1.26348e-39
NELFA	2757.48	-1.09287	0.0817219	-13.373	8.69102e-41	2.46282e-39
NUMA1	5108.54	0.914166	0.0683622	13.3724	8.76816e-41	2.4802e-39
SMCR8	1239.59	1.47989	0.11079	13.3575	1.07042e-40	3.02238e-39
CYTH2	3634.53	-1.07533	0.0805053	-13.3573	1.07363e-40	3.026e-39
RPL31	12823.9	-0.962194	0.0721667	-13.3329	1.48935e-40	4.19019e-39
RPL34	10258.7	-1.01709	0.0763207	-13.3265	1.6239e-40	4.55763e-39
STAT5A	1002.69	-1.62372	0.121843	-13.3264	1.62576e-40	4.55763e-39
SNRNP200	10534.3	0.816156	0.0613337	13.3068	2.11319e-40	5.91353e-39
RPS28	23525.2	-0.915062	0.0687822	-13.3038	2.20127e-40	6.14906e-39
NUP153	2585.27	1.15035	0.0865063	13.2979	2.37953e-40	6.63522e-39
CDK12	1668	1.5295	0.11513	13.285	2.82847e-40	7.87307e-39
DDI2	1434.55	1.45108	0.109301	13.276	3.18981e-40	8.85997e-39
RPS16	14082.5	-0.926814	0.0698118	-13.2759	3.19431e-40	8.85997e-39
QSOX1	1547.9	-1.38296	0.104273	-13.2628	3.80209e-40	1.05272e-38
SOX12	990.461	-1.60802	0.121525	-13.2319	5.73791e-40	1.58591e-38
MACROD1	1112.7	-1.56773	0.118482	-13.2317	5.75348e-40	1.58741e-38
SIRPB1	1021.26	1.9938	0.150725	13.228	6.04687e-40	1.66544e-38
ELOVL5	3629.54	1.00935	0.0763324	13.2231	6.45137e-40	1.77373e-38
OTUD4	1430.01	1.38397	0.10468	13.2209	6.64794e-40	1.82458e-38
METTL9	966.012	-1.69223	0.128011	-13.2195	6.77548e-40	1.85634e-38
YBX1	35035	-0.690477	0.0522341	-13.2189	6.82576e-40	1.86686e-38
XAB2	2913.2	-1.05019	0.07945	-13.2182	6.88897e-40	1.88087e-38
EIF3M	7285.15	-0.865826	0.0655214	-13.2144	7.2469e-40	1.97516e-38
METAP2	6343.91	-0.918777	0.069542	-13.2118	7.49869e-40	2.04024e-38
GPATCH8	1097.7	1.69791	0.128554	13.2078	7.91266e-40	2.14915e-38
RPL7A	42476.3	-0.818891	0.0620826	-13.1904	9.97098e-40	2.70353e-38
ABCB10	1884.45	-1.23301	0.093482	-13.1899	1.00379e-39	2.71698e-38
ZACN	216.942	-5.74463	0.435707	-13.1846	1.076e-39	2.90742e-38
RPS6KA1	4424.98	0.936714	0.0710846	13.1775	1.18313e-39	3.19139e-38
LHFP	198.556	-4.83782	0.367202	-13.1748	1.22555e-39	3.30015e-38
UBALD2	1047.71	-1.59344	0.121001	-13.1688	1.3271e-39	3.56748e-38
AHCY	8162.47	-0.866087	0.0657893	-13.1645	1.40382e-39	3.76728e-38
WIPF1	3082.19	1.08898	0.0827415	13.1612	1.46717e-39	3.93056e-38
BTAF1	1375.45	1.54541	0.117435	13.1596	1.49801e-39	4.00635e-38
LMAN2	4905.53	-0.952204	0.0724541	-13.1422	1.88726e-39	5.0388e-38
HECTD4	1148.2	1.52505	0.116191	13.1255	2.35368e-39	6.27343e-38
TXNRD1	6908.02	0.928663	0.0707685	13.1226	2.44564e-39	6.50747e-38
PTPN22	1048.16	1.55473	0.118495	13.1206	2.51009e-39	6.66767e-38
DDX50	2877.45	-1.04234	0.0795284	-13.1065	3.02162e-39	7.99959e-38
RAB31	376.274	2.65462	0.202542	13.1065	3.0217e-39	7.99959e-38
NCS1	703.49	-1.87101	0.14278	-13.1041	3.11737e-39	8.239e-38
DCHS1	204.193	4.49251	0.342952	13.0995	3.31359e-39	8.74287e-38
TNRC18	4837.92	-0.923644	0.0706219	-13.0787	4.35768e-39	1.14784e-37
EBF3	709.059	-1.88824	0.144397	-13.0768	4.47013e-39	1.17549e-37
ACSL4	3418.85	1.05491	0.0806758	13.0759	4.5191e-39	1.18638e-37
EXOC7	1955.31	1.25334	0.0959081	13.0682	5.00478e-39	1.31169e-37
MIDN	515.367	2.28458	0.174858	13.0654	5.19396e-39	1.359e-37
PHIP	1717.71	1.25796	0.0963636	13.0543	6.00849e-39	1.5695e-37
KDELR1	6868.55	-0.876496	0.0672422	-13.0349	7.74587e-39	2.01997e-37
SH3BP1	1152.57	1.49335	0.114833	13.0046	1.15161e-38	2.99819e-37
CHID1	2163.85	-1.17613	0.0904703	-13.0002	1.22e-38	3.171e-37
DDIT3	745.745	-1.93543	0.149035	-12.9864	1.46115e-38	3.79149e-37
CECR5	1079.47	-1.51395	0.116631	-12.9806	1.57593e-38	4.08258e-37
SARS	2678.85	-1.16396	0.0897235	-12.9727	1.74774e-38	4.52022e-37
TRAPPC10	1198.94	1.69929	0.131163	12.9556	2.18444e-38	5.64037e-37
HNRNPDL	9301.46	-0.774715	0.0598296	-12.9487	2.38996e-38	6.16092e-37
RPS15	9744.63	-0.774418	0.0598419	-12.9411	2.63915e-38	6.79214e-37
ID2	215.954	3.91308	0.302968	12.9158	3.66387e-38	9.41393e-37
ATP5G2	5475.84	-1.05872	0.0821373	-12.8896	5.15266e-38	1.32176e-36
STAG3L3	965.565	1.83361	0.142291	12.8864	5.37039e-38	1.37536e-36
STC2	254.446	-6.81844	0.529362	-12.8805	5.79677e-38	1.48214e-36
ADAMTS14	216.31	6.03895	0.469326	12.8673	6.87827e-38	1.75581e-36
ADIPOR2	3902.96	0.937934	0.0729204	12.8624	7.32254e-38	1.86618e-36
SLC27A2	2210.62	-1.16074	0.090261	-12.8598	7.57807e-38	1.92817e-36
BAZ2A	2029.28	1.33029	0.103563	12.8452	9.14886e-38	2.32408e-36
DNPH1	1373	-1.42838	0.111218	-12.8431	9.40329e-38	2.38485e-36
ARHGAP12	399.529	2.46013	0.191589	12.8406	9.70697e-38	2.4579e-36
RPS27A	16001.9	-0.925781	0.072157	-12.8301	1.11239e-37	2.81215e-36
USP24	2231.8	1.13271	0.0882997	12.828	1.14281e-37	2.88441e-36
SIX5	281.937	-3.31006	0.25823	-12.8183	1.29555e-37	3.26465e-36
RPL29	24254.1	-0.896439	0.0699615	-12.8133	1.38102e-37	3.47445e-36
C7orf50	1690.94	-1.25284	0.0978525	-12.8034	1.56946e-37	3.94224e-36
RPL4	71116.5	-0.808895	0.063181	-12.8028	1.58116e-37	3.96527e-36
ZNF385A	486.561	2.32457	0.181592	12.8011	1.61697e-37	4.04862e-36
PES1	3315.17	-1.04839	0.0819023	-12.8005	1.62946e-37	4.0734e-36
MBNL1	3858.22	1.09977	0.0859531	12.795	1.74756e-37	4.36168e-36
EPB41L2	2134.89	1.13564	0.0887854	12.7909	1.84406e-37	4.59522e-36
PTPRJ	1317.34	1.37031	0.107262	12.7754	2.25098e-37	5.60033e-36
GBF1	2114.71	1.14616	0.0897686	12.7679	2.47662e-37	6.15197e-36
RPS4X	20815.8	-0.872317	0.0683511	-12.7623	2.66254e-37	6.60334e-36
AP1G1	1817.96	1.25621	0.0985566	12.7461	3.27745e-37	8.11556e-36
PRKCSH	6311.76	-0.840525	0.0660207	-12.7312	3.96505e-37	9.80273e-36
NF1	1443.63	1.36041	0.106934	12.722	4.46516e-37	1.10218e-35
INAFM1	625.93	-1.92962	0.151716	-12.7187	4.65755e-37	1.14786e-35
PSD4	2502.25	1.05734	0.0831377	12.718	4.70023e-37	1.15656e-35
HTT	2221.78	1.14615	0.0901276	12.717	4.75755e-37	1.16884e-35
CERS1	703.929	-1.84783	0.145388	-12.7096	5.22745e-37	1.28228e-35
LGALS9C	235.865	3.77269	0.29685	12.7091	5.26528e-37	1.28954e-35
GNL3L	569.339	2.02516	0.159536	12.6941	6.37686e-37	1.55935e-35
ANLN	2542.95	1.20957	0.095338	12.6872	6.965e-37	1.70052e-35
SPNS2	301.521	-2.88208	0.227257	-12.682	7.43944e-37	1.81354e-35
CORO2A	673.117	1.92009	0.151409	12.6815	7.48643e-37	1.82216e-35
DBP	1680.65	-1.22841	0.0970273	-12.6604	9.79427e-37	2.38019e-35
PDE4A	506.881	-2.21866	0.175295	-12.6567	1.0267e-36	2.4912e-35
RPL38	7929.53	-0.902932	0.071344	-12.656	1.03621e-36	2.5104e-35
SLC8B1	2162.19	1.23518	0.0976025	12.6552	1.04716e-36	2.53302e-35
CYBA	4465.92	0.886879	0.0701219	12.6477	1.15237e-36	2.78324e-35
GRIN2D	1237.15	1.43694	0.113664	12.6421	1.23772e-36	2.98478e-35
EIF4G1	11862.8	0.703309	0.0556639	12.6349	1.35546e-36	3.2637e-35
NOG	184.203	-4.72647	0.374909	-12.607	1.9322e-36	4.64526e-35
SRM	2814.16	-1.00893	0.080062	-12.6019	2.06217e-36	4.95016e-35
PSMB10	1437.73	1.34935	0.107132	12.5953	2.24201e-36	5.37364e-35
AKAP9	1364.72	1.33452	0.106011	12.5885	2.44281e-36	5.84598e-35
RPL32	17739	-0.878157	0.0697613	-12.588	2.45717e-36	5.8714e-35
ARL2	1829.87	-1.21646	0.0966969	-12.5801	2.71552e-36	6.47888e-35
UBE3C	2982.36	1.01432	0.0806655	12.5743	2.92197e-36	6.96085e-35
2020-09-05	354.595	-2.60961	0.20761	-12.5698	3.09694e-36	7.36649e-35
CYTH4	180.045	4.86716	0.387718	12.5533	3.811e-36	9.05128e-35
ZFP91	2454.47	1.13484	0.0904144	12.5515	3.8984e-36	9.24485e-35
FLT4	291.33	2.90729	0.232035	12.5295	5.14724e-36	1.2188e-34
CTB-50L17.10	1776.31	-1.21108	0.0966729	-12.5276	5.27389e-36	1.24691e-34
EIF4G2	16162	0.75376	0.0602412	12.5124	6.38827e-36	1.50811e-34
PSPH	1776.56	-1.18945	0.095064	-12.5121	6.40981e-36	1.51093e-34
MT-CYB	19713.8	0.658181	0.0526066	12.5114	6.46852e-36	1.52248e-34
CIDEB	686.742	1.79759	0.143736	12.5062	6.90659e-36	1.62315e-34
SLC2A4RG	1316.24	-1.38281	0.110662	-12.4958	7.86981e-36	1.84676e-34
ADGRG5	586.582	9.20146	0.736625	12.4914	8.32052e-36	1.94961e-34
HMGB2	13839.5	-0.768402	0.0615183	-12.4906	8.39827e-36	1.9649e-34
ELMSAN1	1521.98	1.36325	0.109157	12.4889	8.57879e-36	2.00414e-34
TGOLN2	6300.4	0.800294	0.0641136	12.4824	9.30844e-36	2.17137e-34
DYNC1H1	5240.85	1.04808	0.0839806	12.4801	9.58946e-36	2.2336e-34
GFI1B	224.531	3.85647	0.309132	12.4752	1.01997e-35	2.37222e-34
ENTPD7	447.92	2.23348	0.179083	12.4717	1.06475e-35	2.47271e-34
HEXB	687.135	-1.86173	0.14936	-12.4648	1.1623e-35	2.69471e-34
PDCD6IP	4380.75	0.904726	0.0725834	12.4647	1.16378e-35	2.69471e-34
POLR1A	2136.39	1.13419	0.0910563	12.456	1.29791e-35	3.00088e-34
MYB	5111.13	-0.90743	0.0729097	-12.4459	1.47143e-35	3.39706e-34
CYTL1	314.912	-7.71632	0.620298	-12.4397	1.59119e-35	3.66815e-34
ARID1A	2307.23	1.24108	0.0997838	12.4377	1.63114e-35	3.75472e-34
MAD1L1	1937.17	-1.19278	0.0959057	-12.437	1.64647e-35	3.78447e-34
RPS10	18462.6	-0.922718	0.0742067	-12.4344	1.69926e-35	3.90009e-34
RPL6	34384.4	-0.74414	0.0598725	-12.4288	1.82448e-35	4.1814e-34
IFRD1	2720.9	-1.02733	0.0826608	-12.4283	1.83524e-35	4.19992e-34
MND1	830.473	-1.79203	0.144342	-12.4151	2.16304e-35	4.94287e-34
CHD9	1147.05	1.50977	0.121613	12.4145	2.17926e-35	4.97271e-34
MIF	6310.34	-0.860538	0.0693652	-12.4059	2.42768e-35	5.53151e-34
PPA1	7829.86	-0.847909	0.068354	-12.4047	2.4649e-35	5.60818e-34
G3BP2	3696.92	0.955761	0.0772246	12.3764	3.50756e-35	7.96891e-34
RPL35A	11699.2	-0.745715	0.0602988	-12.367	3.94263e-35	8.94442e-34
PLEKHH3	374.994	-2.48379	0.200919	-12.3621	4.18855e-35	9.4886e-34
BAHCC1	3054.34	-1.01344	0.0820266	-12.355	4.57819e-35	1.03563e-33
B3GNT8	203.891	3.80206	0.307928	12.3473	5.0392e-35	1.13828e-33
CDH23	261.755	7.22332	0.585568	12.3356	5.82748e-35	1.31445e-33
PANK3	2418.89	1.10636	0.0897061	12.3332	5.9998e-35	1.35138e-33
PCNX1	2887.61	0.979057	0.0793997	12.3307	6.18783e-35	1.39173e-33
LHX6	172.132	-4.80091	0.389421	-12.3283	6.377e-35	1.43222e-33
RP11-449H3.3	183.216	4.60287	0.374313	12.2968	9.4187e-35	2.11235e-33
LRRC25	174.796	5.0988	0.415187	12.2807	1.14956e-34	2.57445e-33
COQ8A	1997.53	-1.10843	0.0902734	-12.2786	1.17987e-34	2.63858e-33
RPS7	17943	-0.736596	0.0600271	-12.271	1.29568e-34	2.89344e-33
PDCD4	2708.19	-1.07234	0.0874376	-12.2641	1.41141e-34	3.1474e-33
C20orf27	1632.69	-1.20561	0.0983592	-12.2572	1.53708e-34	3.42279e-33
CUTA	2092.27	-1.34856	0.110092	-12.2494	1.69175e-34	3.76187e-33
DDX6	2399.43	1.07869	0.0881337	12.2393	1.91709e-34	4.25692e-33
EP400	1955.49	1.15352	0.0943896	12.2208	2.40582e-34	5.3346e-33
EIF3H	4176.66	-0.884574	0.0723953	-12.2187	2.47074e-34	5.47083e-33
CCM2	1487.49	-1.24941	0.102325	-12.2102	2.74163e-34	6.06209e-33
NME2	14734.9	-0.827858	0.0678941	-12.1934	3.37152e-34	7.44436e-33
EFEMP2	239.17	-3.2602	0.267477	-12.1887	3.57053e-34	7.87271e-33
MRPL4	13159.3	-0.695694	0.0571097	-12.1817	3.88999e-34	8.56506e-33
PACSIN3	312.681	-2.74839	0.225662	-12.1793	4.00835e-34	8.81332e-33
RPS18	30835.5	-0.859422	0.0705722	-12.1779	4.07608e-34	8.9497e-33
GIGYF2	2246.74	1.06482	0.087466	12.1741	4.27167e-34	9.36605e-33
SKIL	269.96	2.94342	0.242027	12.1615	4.98195e-34	1.09082e-32
EIF3C	16491.6	-0.706126	0.0580723	-12.1594	5.11109e-34	1.11754e-32
CERS6	1840.2	1.13765	0.0936078	12.1533	5.50797e-34	1.20264e-32
RNH1	2782.37	-1.07997	0.0888631	-12.1531	5.52054e-34	1.20371e-32
ESD	3740.23	-0.951726	0.0783766	-12.143	6.24963e-34	1.36079e-32
DTX3L	673.789	1.75607	0.144681	12.1375	6.68197e-34	1.45291e-32
IFT57	1973.27	-1.19018	0.0981141	-12.1306	7.27438e-34	1.57954e-32
GPR35	282.208	3.02074	0.249063	12.1284	7.46935e-34	1.61963e-32
WDR82	3445.91	0.992797	0.0819628	12.1128	9.03819e-34	1.95711e-32
PIKFYVE	1499.17	1.24519	0.10284	12.1081	9.56895e-34	2.06919e-32
AP1S2	911.982	1.67044	0.138064	12.0991	1.06834e-33	2.307e-32
BTF3	15914.8	-0.655	0.0542776	-12.0676	1.56629e-33	3.37763e-32
TUBGCP4	2132.24	1.07702	0.0892636	12.0657	1.60361e-33	3.45337e-32
HSPB1	1176.85	-1.37125	0.113734	-12.0566	1.7898e-33	3.84906e-32
RPS15A	16865.6	-0.77088	0.0640118	-12.0428	2.11689e-33	4.54624e-32
GNPTAB	940.076	1.50012	0.124607	12.0388	2.22154e-33	4.76447e-32
DHX9	7594.74	0.866817	0.0720369	12.033	2.38458e-33	5.10716e-32
QSER1	892.57	1.5277	0.126971	12.0318	2.41773e-33	5.1711e-32
GPX4	2469.14	-1.01018	0.0839923	-12.0271	2.56143e-33	5.471e-32
CCT4	10805.2	-0.693988	0.0577757	-12.0118	3.08191e-33	6.57377e-32
EBPL	1711.74	-1.37281	0.114302	-12.0104	3.13332e-33	6.67436e-32
RPS8	28943.6	-0.703462	0.0585817	-12.0082	3.21713e-33	6.8436e-32
TOPBP1	3188.3	1.00603	0.0838112	12.0035	3.40645e-33	7.23651e-32
DYNC1LI2	1149	1.50858	0.125682	12.0032	3.41992e-33	7.25531e-32
CST3	737.728	-1.70761	0.142282	-12.0016	3.4847e-33	7.38277e-32
RASSF2	3620.8	0.955514	0.0796232	12.0004	3.53414e-33	7.47742e-32
IDH3A	3447.04	1.00363	0.0836483	11.9982	3.63125e-33	7.67254e-32
FFAR2	215.883	6.75098	0.562687	11.9977	3.65088e-33	7.70366e-32
ARAP3	688.992	1.92036	0.160132	11.9924	3.89609e-33	8.21002e-32
TRAC	174.291	-5.24707	0.437607	-11.9904	3.99189e-33	8.40063e-32
MLEC	6345.76	0.763242	0.0636639	11.9886	4.07692e-33	8.56808e-32
CEBPG	1210.47	-1.33532	0.11156	-11.9696	5.12956e-33	1.07659e-31
DAPP1	246.324	3.1032	0.259318	11.9668	5.30507e-33	1.11194e-31
PLAU	1002.96	1.54928	0.129577	11.9564	6.01007e-33	1.25803e-31
MS4A4A	168.982	4.38315	0.36681	11.9494	6.54172e-33	1.36749e-31
IQGAP1	4828.41	1.05018	0.087888	11.9491	6.56381e-33	1.37028e-31
IPCEF1	205.446	3.45628	0.289319	11.9463	6.79054e-33	1.41573e-31
NR2C2	1208.72	1.52558	0.127763	11.9407	7.25969e-33	1.51154e-31
TUFM	8955.15	-0.718273	0.0601703	-11.9373	7.56034e-33	1.57205e-31
ASIC1	353.824	-2.59723	0.217582	-11.9368	7.60949e-33	1.58018e-31
BICD2	1322.41	1.33055	0.111524	11.9306	8.20289e-33	1.70115e-31
CCNI	4189.03	-0.910696	0.0763765	-11.9238	8.89838e-33	1.84295e-31
SLC4A7	779.695	1.78155	0.149511	11.9158	9.78752e-33	2.02443e-31
PTPN6	3796.75	0.947686	0.0796259	11.9017	1.15921e-32	2.39453e-31
RNF213	1215.33	1.34486	0.113164	11.8841	1.43102e-32	2.95211e-31
LRRC37A4P	426.859	2.21887	0.186771	11.8802	1.50094e-32	3.09229e-31
PAIP2	3925.27	-0.866411	0.0729367	-11.8789	1.52287e-32	3.13335e-31
ECH1	2513.12	-1.00743	0.0848684	-11.8704	1.68564e-32	3.46373e-31
PTPN3	319.032	-2.95104	0.248804	-11.8609	1.89017e-32	3.87893e-31
AKAP1	1548.2	1.1974	0.100969	11.8591	1.92982e-32	3.95513e-31
LRP10	1474.99	1.28012	0.107982	11.855	2.028e-32	4.15092e-31
MRPL10	1388.82	-1.27223	0.107406	-11.8451	2.28236e-32	4.66547e-31
ZBED6	225.822	3.52468	0.297656	11.8415	2.38291e-32	4.86467e-31
SETX	1944.88	1.1531	0.0973874	11.8403	2.41457e-32	4.9229e-31
RPL35	15272.2	-0.709956	0.0600213	-11.8284	2.78389e-32	5.66852e-31
BATF3	176.2	-4.60602	0.389751	-11.8178	3.1572e-32	6.42032e-31
SOCS2	366.809	-2.33696	0.197764	-11.8169	3.19163e-32	6.48194e-31
CD44	471.658	-2.115	0.179132	-11.8069	3.59493e-32	7.29158e-31
GRASP	159.614	-5.03667	0.426608	-11.8063	3.62001e-32	7.32353e-31
RPL39	11276.6	-0.819743	0.0694319	-11.8064	3.61633e-32	7.32353e-31
HERC5	387.324	-2.26209	0.191769	-11.7959	4.09803e-32	8.27991e-31
AL513122.2	634.104	-2.11711	0.179561	-11.7905	4.36829e-32	8.81462e-31
PLB1	310.227	2.70809	0.229935	11.7776	5.09093e-32	1.02596e-30
CASP8	1070.64	1.45085	0.123437	11.7538	6.7505e-32	1.35867e-30
ANKFY1	1274.18	1.32231	0.112522	11.7516	6.93197e-32	1.39341e-30
HELZ	1102.15	1.3764	0.117316	11.7324	8.69274e-32	1.74511e-30
ANXA6	2379.1	-1.08205	0.0922738	-11.7265	9.31959e-32	1.86856e-30
MYH9	9952.28	0.75717	0.0645741	11.7256	9.42296e-32	1.88688e-30
NCOR1	2714.88	1.26118	0.10762	11.7188	1.02062e-31	2.04111e-30
ARHGAP27	783.56	1.87605	0.160094	11.7184	1.02576e-31	2.04877e-30
SCCPDH	3410.36	-0.977116	0.0833943	-11.7168	1.0452e-31	2.08495e-30
ANAPC1	3566.57	0.991481	0.084691	11.707	1.1731e-31	2.33713e-30
HMG20B	1121.81	-1.34742	0.115194	-11.697	1.32114e-31	2.62872e-30
PICALM	3334.49	0.98858	0.0845766	11.6886	1.45791e-31	2.89719e-30
HIF1A	1812.59	1.14221	0.0977224	11.6883	1.46283e-31	2.90329e-30
IMPDH2	7059.43	-0.784776	0.0671811	-11.6815	1.58464e-31	3.14106e-30
RPS11	28900.8	-0.749438	0.0641697	-11.679	1.63182e-31	3.23051e-30
HS6ST1	1581.43	-1.16863	0.100069	-11.6783	1.64584e-31	3.25416e-30
TNRC6A	1237.93	1.3245	0.113479	11.6717	1.7787e-31	3.51242e-30
FRYL	1207.38	1.33155	0.114134	11.6666	1.88831e-31	3.72419e-30
LRBA	1218.7	1.29866	0.111477	11.6496	2.30598e-31	4.53654e-30
SLC7A6	797.682	1.56401	0.134255	11.6496	2.30532e-31	4.53654e-30
CCDC88B	2325.03	2.68387	0.230404	11.6485	2.33454e-31	4.58697e-30
HOMER3	3177.37	-0.904617	0.0776726	-11.6465	2.3899e-31	4.68987e-30
PLEKHO2	1092.71	1.35118	0.116108	11.6373	2.66391e-31	5.22107e-30
MRPS2	2363.35	-0.986065	0.0847932	-11.629	2.93352e-31	5.74231e-30
RPL36A	16094.2	-0.766938	0.065992	-11.6217	3.19789e-31	6.25201e-30
RPL27A	29665.1	-0.721546	0.0621189	-11.6156	3.43528e-31	6.70778e-30
ELK3	697.207	1.81135	0.156036	11.6086	3.72729e-31	7.26891e-30
RPL37	24745.1	-0.768783	0.0662847	-11.5982	4.20869e-31	8.19754e-30
GADD45GIP1	2876.91	-0.926247	0.0799205	-11.5896	4.65262e-31	9.05098e-30
MACC1	418.655	2.18971	0.189297	11.5676	6.01665e-31	1.169e-29
SIAH2	636.776	-1.73851	0.150296	-11.5673	6.03544e-31	1.1712e-29
RPSA	29894.7	-0.783422	0.067735	-11.566	6.12871e-31	1.18783e-29
CXCL8	276.129	2.72088	0.235381	11.5595	6.61159e-31	1.27984e-29
ERGIC1	1756.69	-1.12114	0.0970384	-11.5536	7.07977e-31	1.36879e-29
BRWD3	712.016	1.78273	0.154366	11.5487	7.49505e-31	1.44729e-29
ARHGAP26	899.838	1.48652	0.129139	11.511	1.16144e-30	2.23998e-29
NIPBL	2817.98	1.01097	0.0879485	11.495	1.39712e-30	2.69122e-29
CDCA5	4104.49	-0.821485	0.071472	-11.4938	1.41739e-30	2.72691e-29
CFDP1	1818.48	-1.10601	0.0963537	-11.4786	1.68968e-30	3.24679e-29
VPS13B	636.383	1.85927	0.162109	11.4692	1.88303e-30	3.6139e-29
SMC1A	5599.07	0.755637	0.0658882	11.4685	1.89999e-30	3.642e-29
ANKRD28	679.653	1.99536	0.174168	11.4565	2.18122e-30	4.17597e-29
YWHAG	9764.94	0.749867	0.0655238	11.4442	2.51421e-30	4.80761e-29
PTK7	303.757	-2.6016	0.227503	-11.4354	2.78126e-30	5.3118e-29
RAC1	5315.57	-0.895745	0.0783415	-11.4339	2.8326e-30	5.40328e-29
ABCD1	547.652	1.85767	0.16269	11.4185	3.38105e-30	6.44163e-29
NOP9	2448.94	1.04676	0.0917071	11.4141	3.55427e-30	6.76345e-29
MAZ	7395.83	-0.729657	0.0639383	-11.4119	3.64692e-30	6.93135e-29
CCDC186	391.595	2.26854	0.198828	11.4096	3.74592e-30	7.1109e-29
RPS19	12622.2	-0.763948	0.0669612	-11.4088	3.77804e-30	7.16322e-29
RMI2	763.278	-1.72433	0.151196	-11.4046	3.96777e-30	7.51388e-29
DUT	6621.07	-0.714745	0.0627072	-11.3981	4.27228e-30	8.08078e-29
LDHB	56740.7	-0.707078	0.0620437	-11.3965	4.35511e-30	8.22755e-29
LTB4R2	366.299	2.47783	0.21763	11.3855	4.93733e-30	9.31624e-29
RGS16	329.698	-2.50291	0.219925	-11.3808	5.21437e-30	9.82717e-29
IRF2BP1	2164.5	-1.07412	0.0944221	-11.3757	5.5263e-30	1.04026e-28
CCPG1	2568.09	-0.98669	0.0867503	-11.3739	5.64072e-30	1.06052e-28
THBS1	504.177	2.41947	0.212755	11.372	5.76193e-30	1.08202e-28
LMNA	1953.86	-1.04136	0.0915838	-11.3706	5.86103e-30	1.09931e-28
ASH1L	795.581	1.75542	0.154392	11.3699	5.90838e-30	1.10687e-28
RPL23A	10487.5	-0.841425	0.0740274	-11.3664	6.14679e-30	1.15016e-28
UTP20	1321.54	1.24864	0.109893	11.3623	6.44174e-30	1.20392e-28
CCL5	1569.25	-1.20157	0.105815	-11.3554	6.97245e-30	1.30155e-28
EIF2S3	9290.86	-0.681324	0.0600074	-11.354	7.08423e-30	1.32085e-28
DRAP1	2125.76	-1.02042	0.089979	-11.3407	8.24946e-30	1.53628e-28
EEF1D	5191.88	-0.767701	0.0677141	-11.3374	8.56633e-30	1.5934e-28
THRAP3	4230.23	0.80904	0.0713842	11.3336	8.94412e-30	1.6617e-28
DCAF12	2880.51	0.907486	0.0800832	11.3318	9.13173e-30	1.69455e-28
NTHL1	759.405	-1.56789	0.138407	-11.3281	9.5213e-30	1.76476e-28
RP11-512M8.5	190.206	3.60055	0.317858	11.3275	9.58725e-30	1.77488e-28
ISG20L2	1199.82	1.32409	0.116931	11.3236	1.00245e-29	1.85365e-28
IGF2R	4040.47	0.869786	0.0768207	11.3223	1.01786e-29	1.87992e-28
TMEM72	212.815	3.12856	0.276623	11.3098	1.17311e-29	2.16411e-28
DDIT4	3166.35	-0.889179	0.0786291	-11.3085	1.19082e-29	2.19421e-28
CACNA2D4	1040.16	1.33344	0.118095	11.2912	1.44979e-29	2.66826e-28
IREB2	3365.33	0.917655	0.0812789	11.2902	1.467e-29	2.69677e-28
HIP1	2265.74	1.11454	0.0987653	11.2848	1.56036e-29	2.86504e-28
KIAA1109	827.862	1.49356	0.132378	11.2825	1.60144e-29	2.93704e-28
TMEM9	1024.45	-1.35382	0.120125	-11.2701	1.84429e-29	3.37848e-28
SSU72	3039.57	-0.96483	0.0856133	-11.2696	1.85355e-29	3.39147e-28
ZDHHC5	2967.71	0.995804	0.0884392	11.2598	2.07339e-29	3.78931e-28
DOCK2	3674.67	0.856579	0.0761315	11.2513	2.28184e-29	4.16541e-28
MTPN	5154.19	0.827214	0.0736191	11.2364	2.70174e-29	4.92621e-28
RALGAPB	1236.81	1.24318	0.110692	11.231	2.87245e-29	5.2314e-28
ZBED3	270.281	-2.6677	0.237572	-11.229	2.93706e-29	5.34286e-28
SERF2	9022.74	-0.779735	0.0694897	-11.2209	3.22085e-29	5.85233e-28
CSNK2A2	2576.18	-0.931544	0.0830376	-11.2183	3.31435e-29	6.01525e-28
ZMIZ1	1676.19	1.15677	0.103254	11.2031	3.93627e-29	7.13573e-28
SPRY4	181.426	-3.70527	0.330949	-11.1959	4.27088e-29	7.73339e-28
UBE2S	5580.25	-0.76756	0.0685727	-11.1934	4.39358e-29	7.94642e-28
C10orf128	602.201	1.73126	0.154765	11.1864	4.75425e-29	8.58884e-28
AKAP11	1066.92	1.42163	0.127156	11.1802	5.09689e-29	9.19726e-28
AP5B1	844.56	1.45404	0.130211	11.1668	5.93065e-29	1.06895e-27
RPS5	21126.1	-0.858843	0.0769141	-11.1663	5.96368e-29	1.07367e-27
COPRS	817.064	-1.47785	0.132361	-11.1653	6.02827e-29	1.08405e-27
NFKBIL1	530.478	-1.87345	0.167796	-11.165	6.04585e-29	1.08597e-27
ROR2	144.874	5.24226	0.469635	11.1624	6.22777e-29	1.11737e-27
SNN	485.067	1.91253	0.1716	11.1453	7.54926e-29	1.35292e-27
UBE2O	1451.65	1.16814	0.104831	11.1431	7.7382e-29	1.3852e-27
HBEGF	693.262	1.60717	0.144243	11.142	7.82972e-29	1.39999e-27
SSRP1	12871.5	-0.622077	0.0558432	-11.1397	8.03775e-29	1.43555e-27
PRDX2	3087.28	-0.891794	0.0801211	-11.1306	8.90656e-29	1.58891e-27
MZT2B	3946.29	-0.903557	0.0812219	-11.1246	9.52811e-29	1.69786e-27
MED13	1197.11	1.47541	0.132753	11.1139	1.07381e-28	1.91131e-27
TESC	4652.64	-0.762401	0.0686073	-11.1125	1.09032e-28	1.9385e-27
POR	2406.51	0.943395	0.0849091	11.1106	1.11346e-28	1.97741e-27
GLA	1514.64	1.13081	0.101805	11.1076	1.15208e-28	2.04367e-27
LIN7A	1339.93	1.23084	0.111007	11.0879	1.43565e-28	2.54382e-27
ZSWIM8	835.909	1.44832	0.130632	11.087	1.45042e-28	2.5671e-27
MON1B	1580.5	1.12613	0.101589	11.0851	1.48165e-28	2.61942e-27
RPS14	14269.1	-0.757033	0.0683914	-11.0691	1.77124e-28	3.12787e-27
STK17A	904.063	1.45226	0.13124	11.0657	1.84112e-28	3.24761e-27
RAB38	312.503	-2.39447	0.216793	-11.0449	2.31911e-28	4.08617e-27
DEAF1	2015.14	-1.06255	0.0962843	-11.0356	2.57437e-28	4.53084e-27
SMARCD3	409.312	-2.04749	0.18554	-11.0353	2.58066e-28	4.53682e-27
PTMS	713.87	-1.64341	0.148971	-11.0318	2.68546e-28	4.71578e-27
TTF2	1670.12	1.07082	0.0970913	11.029	2.77017e-28	4.85909e-27
C19orf48	3987.68	-0.893365	0.081015	-11.0272	2.82653e-28	4.95243e-27
LYL1	2110.8	-0.994106	0.0901712	-11.0247	2.90637e-28	5.08663e-27
NLRC3	626.011	1.64954	0.149662	11.0218	3.00085e-28	5.24613e-27
DCUN1D5	2267.51	-1.00457	0.0911903	-11.0162	3.19147e-28	5.57318e-27
RPS27	7828.48	-0.777311	0.0706448	-11.0031	3.69261e-28	6.44114e-27
ZMYND8	2144.61	0.964126	0.0876631	10.9981	3.90343e-28	6.80133e-27
CCNG1	3195.27	-0.894393	0.0813742	-10.9911	4.21708e-28	7.33968e-27
NACA	18015.3	-0.693001	0.0630982	-10.9829	4.6184e-28	8.02926e-27
HVCN1	700.834	-1.55883	0.14194	-10.9823	4.64878e-28	8.07315e-27
CLASP2	1655.11	1.0942	0.099735	10.9711	5.26356e-28	9.13068e-27
RIF1	2818.68	0.894597	0.0815737	10.9667	5.52345e-28	9.57093e-27
WDR81	661.542	1.59753	0.145717	10.9632	5.74113e-28	9.93716e-27
DAPK2	140.252	5.01189	0.457226	10.9615	5.85113e-28	1.0114e-26
HEBP1	500.261	-1.85185	0.168942	-10.9614	5.85618e-28	1.0114e-26
TYK2	4878.58	0.890566	0.0812549	10.9602	5.94006e-28	1.02476e-26
WBSCR22	3357.45	-0.863368	0.078853	-10.9491	6.71216e-28	1.15669e-26
ZIC2	674.284	-1.58683	0.145014	-10.9425	7.21444e-28	1.24188e-26
LUZP1	834.949	1.50989	0.137992	10.9419	7.26542e-28	1.24929e-26
FXYD6	139.34	5.29127	0.484193	10.928	8.46796e-28	1.45447e-26
CCAR1	3171.63	0.866042	0.0792756	10.9244	8.80731e-28	1.5111e-26
ARPC1B	7597.6	0.670616	0.0614148	10.9194	9.30594e-28	1.59491e-26
DIABLO	1960.76	-1.02457	0.0938545	-10.9166	9.60349e-28	1.64411e-26
SEMA4D	1000.29	1.36359	0.124944	10.9136	9.92536e-28	1.69737e-26
RPL30	14699.6	-0.785583	0.0719907	-10.9123	1.00692e-27	1.72008e-26
ASGR2	265.08	-2.56772	0.235668	-10.8955	1.21128e-27	2.06694e-26
SNAPC2	585.968	-1.78776	0.164508	-10.8673	1.64946e-27	2.81161e-26
SART1	3513.58	-0.880897	0.0810765	-10.865	1.69209e-27	2.88113e-26
SYF2	1313.43	-1.20694	0.111214	-10.8524	1.94344e-27	3.30553e-26
PIWIL4	3652.94	0.878103	0.0810122	10.8392	2.24539e-27	3.81498e-26
RHOBTB3	944.252	1.36415	0.125866	10.8381	2.27186e-27	3.85577e-26
BLMH	2523.79	-0.912507	0.0842914	-10.8256	2.60319e-27	4.41333e-26
TCEA3	197.242	-3.11835	0.288105	-10.8237	2.65869e-27	4.50257e-26
OAS3	221.547	2.86064	0.264326	10.8224	2.69602e-27	4.56022e-26
SETD1B	865.848	1.47157	0.135976	10.8223	2.69854e-27	4.56022e-26
NOTCH1	902.452	1.44613	0.133634	10.8215	2.7215e-27	4.59407e-26
TNFRSF14	222.137	2.99385	0.276773	10.817	2.85953e-27	4.82189e-26
GPR132	444.674	1.93549	0.179081	10.8079	3.15796e-27	5.31939e-26
LARP4	2151.49	0.989988	0.0916032	10.8074	3.17696e-27	5.34567e-26
PABPC4	4758.72	-0.798464	0.0738846	-10.8069	3.19281e-27	5.36659e-26
PXK	3002.92	-0.865104	0.0800589	-10.8058	3.2298e-27	5.42295e-26
ATF3	196.4	-3.2323	0.299306	-10.7993	3.4676e-27	5.81601e-26
CCDC112	316.3	-2.29937	0.212927	-10.7989	3.48426e-27	5.83771e-26
CEP350	1402.9	1.216	0.112671	10.7925	3.73496e-27	6.25109e-26
GOLGA8G	178.856	-3.26135	0.302814	-10.7702	4.76155e-27	7.96077e-26
NAGA	679.522	1.54128	0.143131	10.7683	4.85922e-27	8.11542e-26
CAND1	3981.21	0.830163	0.0771137	10.7654	5.01204e-27	8.36175e-26
TCF3	1427.79	-1.11319	0.10353	-10.7523	5.78034e-27	9.63329e-26
CDCA7	3324.03	-0.81952	0.0762351	-10.7499	5.93192e-27	9.87542e-26
LGALS12	1334.78	1.15784	0.107773	10.7433	6.37151e-27	1.0596e-25
CCDC88A	1235.38	1.18807	0.110609	10.7411	6.52316e-27	1.08367e-25
ERGIC3	3261.18	-0.814612	0.0759518	-10.7254	7.73732e-27	1.28402e-25
ST3GAL6	531.945	-1.74127	0.162529	-10.7136	8.79095e-27	1.45733e-25
GOLGA2P7	668.091	-1.65346	0.154638	-10.6925	1.10366e-26	1.82767e-25
NLE1	1369.99	-1.12106	0.105069	-10.6697	1.41021e-26	2.33286e-25
RBL2	1051.38	1.2952	0.121415	10.6675	1.44435e-26	2.38683e-25
EDEM3	1616.05	1.11059	0.104214	10.6568	1.62088e-26	2.67573e-25
H3F3B	15054.3	-0.652256	0.0612069	-10.6566	1.62483e-26	2.67943e-25
ITM2B	9128.42	0.640439	0.060147	10.6479	1.78366e-26	2.93827e-25
RNF187	1674.26	-1.0318	0.0969637	-10.6411	1.91791e-26	3.1561e-25
CLINT1	2728.42	0.89945	0.0845395	10.6394	1.95375e-26	3.21173e-25
TMEM156	947.262	1.30541	0.122711	10.6381	1.98199e-26	3.25473e-25
OSCAR	390.049	-2.36815	0.222683	-10.6346	2.05705e-26	3.37447e-25
TOMM20	6561.13	-0.753124	0.0708618	-10.6281	2.20624e-26	3.61543e-25
FLNB	1584.83	1.17657	0.110787	10.6201	2.40287e-26	3.93354e-25
MPST	1297.82	-1.18887	0.111981	-10.6167	2.49189e-26	4.07502e-25
RPL41	20424.2	-0.764698	0.0720969	-10.6065	2.77881e-26	4.53949e-25
RPS21	7786.3	-0.82271	0.0775737	-10.6055	2.80885e-26	4.5838e-25
CHD7	1481.3	1.122	0.105812	10.6038	2.86187e-26	4.66547e-25
EYA3	1173.01	1.18941	0.112232	10.5978	3.05234e-26	4.97082e-25
SAMD9	587.504	1.6795	0.158557	10.5925	3.23024e-26	5.25509e-25
SLC39A3	1115.82	-1.23423	0.116566	-10.5882	3.37853e-26	5.49064e-25
CYP2R1	711.966	-1.47843	0.139672	-10.585	3.49753e-26	5.67816e-25
RBMS1	776.857	1.6292	0.15392	10.5848	3.50683e-26	5.68737e-25
POLQ	1243.34	1.19733	0.113211	10.5761	3.84435e-26	6.22832e-25
ARHGAP11B	1045.34	1.37254	0.129862	10.5693	4.13767e-26	6.69663e-25
NCOA2	620.176	1.66009	0.157078	10.5686	4.16824e-26	6.73915e-25
SRSF1	10415.8	0.628173	0.0594483	10.5667	4.25127e-26	6.86633e-25
IFNGR2	1309.16	-1.17805	0.111496	-10.5659	4.29023e-26	6.92214e-25
REL	517.968	1.80961	0.171272	10.5658	4.29499e-26	6.9227e-25
TPR	4467.4	0.794595	0.0752512	10.5592	4.60415e-26	7.41338e-25
RAP2A	1103.18	-1.24439	0.117855	-10.5587	4.62913e-26	7.44598e-25
UBE4A	1557.58	1.05635	0.100093	10.5536	4.88666e-26	7.85216e-25
USP3	1134.74	-1.21577	0.115298	-10.5446	5.38183e-26	8.639e-25
TAPBPL	281.833	2.42659	0.230191	10.5417	5.55084e-26	8.90118e-25
NDST1	1093.84	1.37026	0.130004	10.5401	5.6411e-26	9.0367e-25
TYRO3	260.474	-2.48415	0.235726	-10.5383	5.75233e-26	9.20549e-25
SAE1	16556.1	-0.604229	0.057376	-10.531	6.21416e-26	9.93443e-25
CALCOCO2	2002.23	-0.997853	0.0948387	-10.5216	6.87153e-26	1.09742e-24
SNRPE	2632.93	-0.870131	0.0827197	-10.519	7.05985e-26	1.12635e-24
LRRC75A	4483.91	-0.797376	0.0758719	-10.5095	7.80996e-26	1.24476e-24
C2CD3	877.407	1.37677	0.131052	10.5055	8.15174e-26	1.29791e-24
TRPM7	2190.88	0.971541	0.0924943	10.5038	8.29804e-26	1.31987e-24
IPO9	2421.33	0.902231	0.0858987	10.5034	8.32971e-26	1.32356e-24
DCAF7	3352.86	0.789129	0.0751658	10.4985	8.77634e-26	1.39312e-24
POM121	2993.6	0.921765	0.0878783	10.4891	9.69494e-26	1.53738e-24
WDR1	10028.7	0.647856	0.061907	10.465	1.2509e-25	1.98162e-24
JAG1	751.551	-1.43447	0.137075	-10.4648	1.25307e-25	1.98306e-24
MDH2	11903.1	-0.587822	0.0562774	-10.4451	1.54313e-25	2.43964e-24
GLYR1	2746.57	0.850528	0.0814604	10.441	1.61093e-25	2.54426e-24
MZT2A	2127.45	-0.938343	0.0899386	-10.4332	1.74973e-25	2.76071e-24
NOMO3	3034.07	1.06976	0.102573	10.4292	1.82363e-25	2.87442e-24
EPX	362.072	-2.04677	0.196525	-10.4148	2.12146e-25	3.34049e-24
TTYH3	2014.62	0.946955	0.0909422	10.4127	2.16952e-25	3.41276e-24
TMEM161A	1292.2	-1.15145	0.110647	-10.4066	2.31438e-25	3.63698e-24
S100A10	494.004	-1.75739	0.168928	-10.4032	2.3983e-25	3.76509e-24
NCAPD3	4887.77	0.738027	0.0709745	10.3985	2.51888e-25	3.95045e-24
EMP3	1611.77	-1.14187	0.110032	-10.3776	3.13455e-25	4.9111e-24
CTXN1	194.613	-3.13752	0.302369	-10.3764	3.17387e-25	4.96776e-24
AIP	2311.13	-0.88929	0.0857825	-10.3668	3.51067e-25	5.48945e-24
ATRX	1832.85	1.09642	0.105802	10.3629	3.65683e-25	5.71229e-24
HERC2P2	1546.71	1.17938	0.113832	10.3607	3.74183e-25	5.83926e-24
UBA52	11735.4	-0.746963	0.0722101	-10.3443	4.44172e-25	6.92458e-24
SIK1	330.88	2.2194	0.214716	10.3364	4.82086e-25	7.5082e-24
USP34	1970.44	0.959556	0.092867	10.3326	5.01922e-25	7.80939e-24
TAGLN2	7188.73	0.693995	0.0671872	10.3293	5.19498e-25	8.07485e-24
LCP2	1270.45	1.15087	0.111492	10.3224	5.58009e-25	8.66486e-24
SYK	3131.51	0.79226	0.0767687	10.3201	5.71738e-25	8.86928e-24
KCNE1	143.29	6.34444	0.615869	10.3016	6.9299e-25	1.07396e-23
HMCES	780.814	-1.37888	0.133854	-10.3014	6.94128e-25	1.07467e-23
ZNF581	384.198	-2.00844	0.194979	-10.3008	6.98589e-25	1.08051e-23
RPL23	20217.6	-0.689068	0.0669655	-10.2899	7.82624e-25	1.20929e-23
MGA	1371.51	1.14524	0.111305	10.2892	7.88284e-25	1.21684e-23
TPM4	3964.78	-0.750466	0.0729429	-10.2884	7.94835e-25	1.22575e-23
NBPF10	785.2	1.56738	0.152399	10.2848	8.25431e-25	1.27168e-23
PIK3R3	469.272	1.80896	0.175899	10.2841	8.3119e-25	1.2793e-23
VPS51	3548.83	-0.75923	0.073873	-10.2775	8.90084e-25	1.3686e-23
EXOSC7	2285.28	-0.971828	0.094565	-10.2768	8.96282e-25	1.37678e-23
REEP4	1932.37	-0.991393	0.0964805	-10.2756	9.07904e-25	1.39327e-23
SMCHD1	1581.66	1.04223	0.101497	10.2686	9.76346e-25	1.49684e-23
SELENOI	1976.48	0.931483	0.0907508	10.2642	1.02184e-24	1.56507e-23
SAMD1	1200.73	-1.15394	0.112452	-10.2617	1.04861e-24	1.60449e-23
MIS18BP1	1929.26	0.950712	0.0926573	10.2605	1.06128e-24	1.62231e-23
OGFR	2476.45	0.857894	0.0836165	10.2599	1.06846e-24	1.63169e-23
HERPUD1	984.646	-1.25073	0.12195	-10.2561	1.11095e-24	1.69492e-23
FADS2	18097.8	0.555765	0.0542184	10.2505	1.17752e-24	1.79475e-23
SARNP	2314.86	-0.883562	0.0862763	-10.2411	1.2978e-24	1.97615e-23
ATG2A	828.507	1.34933	0.131803	10.2375	1.34714e-24	2.0493e-23
CLNS1A	5065.34	-0.762827	0.0745665	-10.2301	1.45302e-24	2.20823e-23
USP9X	2137.7	0.897765	0.0878497	10.2193	1.62468e-24	2.46672e-23
KNL1	1737.92	1.09844	0.107511	10.217	1.66385e-24	2.52375e-23
AAMP	3650.03	-0.750847	0.0735229	-10.2124	1.7446e-24	2.64368e-23
ARHGEF6	4254.47	0.777407	0.076129	10.2117	1.75737e-24	2.66046e-23
MED10	1429.08	-1.0484	0.10278	-10.2004	1.97415e-24	2.98576e-23
GAPVD1	1510.87	1.02352	0.100365	10.1979	2.0251e-24	3.05988e-23
FBRSL1	2021.23	-1.09142	0.107112	-10.1895	2.20843e-24	3.33367e-23
ABCC1	1723.86	0.978314	0.0960537	10.1851	2.31167e-24	3.48616e-23
ITGA6	508.114	1.70435	0.167476	10.1767	2.5202e-24	3.79699e-23
CENPF	5346.94	0.732915	0.0720254	10.1758	2.54359e-24	3.82855e-23
SAMD9L	153.075	3.3764	0.33204	10.1686	2.73688e-24	4.11554e-23
ACBD6	2110.75	-1.00989	0.099319	-10.1682	2.74958e-24	4.13069e-23
LRRC8D	2371.05	-0.893314	0.087903	-10.1625	2.91541e-24	4.37563e-23
LMO2	1198.71	-1.1602	0.114272	-10.153	3.21493e-24	4.82055e-23
FUT7	695.855	-1.4436	0.142282	-10.1461	3.45021e-24	5.1684e-23
FNDC3A	1167.85	1.1885	0.117168	10.1435	3.54099e-24	5.29933e-23
DOCK5	627.862	1.60041	0.15789	10.1362	3.81617e-24	5.70572e-23
APC	788.294	1.35154	0.133434	10.1289	4.11114e-24	6.14089e-23
CCND2	2340.38	-0.881233	0.0870074	-10.1283	4.1396e-24	6.17753e-23
RAPGEF6	704.828	1.46057	0.144241	10.1259	4.24112e-24	6.32301e-23
DNAJC13	1384.17	1.07713	0.106385	10.1248	4.28743e-24	6.38599e-23
THAP4	1666.48	-1.0097	0.0997742	-10.1198	4.51182e-24	6.71384e-23
GALNT7	1353.93	1.11837	0.110688	10.1038	5.3163e-24	7.90346e-23
ATP6V1A	1353.25	1.085	0.107408	10.1016	5.4351e-24	8.07244e-23
BAK1	1738.87	1.00561	0.0996498	10.0915	6.02466e-24	8.93961e-23
DHPS	1981.52	-0.916188	0.0907973	-10.0905	6.08746e-24	9.02428e-23
SMAD3	1214.99	1.10756	0.109772	10.0896	6.14125e-24	9.09543e-23
GTF2I	6302.98	0.652817	0.0647561	10.0812	6.6927e-24	9.90281e-23
NCEH1	535.837	1.61478	0.160341	10.0709	7.4315e-24	1.09856e-22
XK	1978.2	1.04698	0.103996	10.0675	7.68938e-24	1.13561e-22
RPL27	12685.6	-0.664704	0.0660512	-10.0635	8.01294e-24	1.18228e-22
UBR5	3383.92	0.773497	0.0768769	10.0615	8.17436e-24	1.20497e-22
DEF8	1463.35	1.07914	0.1073	10.0573	8.53409e-24	1.25682e-22
EIF3E	10467.2	-0.695106	0.0691312	-10.0549	8.74286e-24	1.28636e-22
GSS	1716.79	-0.969671	0.0964521	-10.0534	8.87626e-24	1.30476e-22
CUEDC2	1552.16	-1.00946	0.100431	-10.0512	9.07229e-24	1.33206e-22
GTSF1	2496.03	-0.846038	0.0841732	-10.0512	9.07893e-24	1.33206e-22
ACAP2	1431.02	1.04266	0.1038	10.0449	9.67679e-24	1.41845e-22
MCL1	4349.34	0.697576	0.0694482	10.0446	9.70824e-24	1.42173e-22
EIF3B	10850.2	-0.568863	0.0566965	-10.0335	1.08634e-23	1.58942e-22
DOPEY2	1178.31	1.20708	0.120314	10.0327	1.09481e-23	1.60032e-22
MGAT5	1151.35	1.15153	0.114793	10.0314	1.10972e-23	1.62061e-22
PTTG1	1849.86	-0.928519	0.0925749	-10.0299	1.12603e-23	1.64289e-22
STX10	1417.38	-1.07651	0.107444	-10.0193	1.25381e-23	1.82763e-22
TUBA1A	3370.33	0.913021	0.0911296	10.0189	1.25855e-23	1.83284e-22
NOA1	1647.69	-1.01729	0.101544	-10.0182	1.26745e-23	1.84409e-22
UNC13D	1908.73	0.925578	0.092407	10.0163	1.29228e-23	1.87847e-22
ZNFX1	775.637	1.49248	0.149019	10.0154	1.30479e-23	1.8949e-22
SELENOH	3296.43	-0.784034	0.0782926	-10.0141	1.32095e-23	1.91659e-22
SPTBN1	2377.41	1.02587	0.102511	10.0074	1.41386e-23	2.04952e-22
MMP2	210.167	-2.68243	0.268224	-10.0007	1.51315e-23	2.19141e-22
ARCN1	3424.6	0.780675	0.0780898	9.99714	1.56858e-23	2.2696e-22
ZNF706	1523.9	-1.01617	0.101687	-9.99306	1.63459e-23	2.36294e-22
ZBTB40	1058.39	1.27012	0.127385	9.97076	2.0465e-23	2.95566e-22
BUD31	2178.74	-0.932459	0.0935584	-9.9666	2.13412e-23	3.07936e-22
ARRDC4	216.619	-2.67522	0.268626	-9.9589	2.30605e-23	3.32439e-22
POLR1D	3530.86	-0.753839	0.0757394	-9.95307	2.44531e-23	3.52192e-22
ATXN1L	699.405	1.4173	0.142426	9.95113	2.49332e-23	3.58778e-22
MT-ATP8	1471.25	1.13418	0.114016	9.94753	2.58516e-23	3.71653e-22
ABLIM1	1656.16	0.974334	0.0979901	9.94318	2.70061e-23	3.87894e-22
CD68	548.816	1.74197	0.175234	9.94077	2.76667e-23	3.9702e-22
SYNE3	355.268	-2.06454	0.207824	-9.93411	2.95813e-23	4.24107e-22
HDAC5	581.135	-1.53218	0.15431	-9.92925	3.10596e-23	4.44894e-22
RIN1	752.393	-1.35601	0.136574	-9.92872	3.12229e-23	4.46826e-22
MAPRE2	1083.75	1.16043	0.116882	9.9282	3.13875e-23	4.48773e-22
SLC25A38	1532.97	-1.01097	0.10184	-9.92697	3.1775e-23	4.539e-22
GLRX3	3481.64	-0.770324	0.0776021	-9.92659	3.18965e-23	4.5522e-22
CTNNBIP1	346.693	-2.01338	0.203388	-9.89923	4.1948e-23	5.98131e-22
PPP1CA	8310.32	-0.588092	0.0594124	-9.89848	4.22631e-23	6.02077e-22
OGT	6750.66	0.693449	0.0700614	9.89773	4.2581e-23	6.06056e-22
C15orf61	573.383	-1.55195	0.156844	-9.89489	4.38094e-23	6.22974e-22
ZNF587	355.915	1.97965	0.200078	9.89435	4.40458e-23	6.25769e-22
RP2	1106.96	1.42902	0.144438	9.89361	4.43744e-23	6.29868e-22
SRCIN1	110.579	4.94062	0.499527	9.89059	4.57303e-23	6.48527e-22
TOP2A	9347.87	0.692722	0.0700717	9.8859	4.79256e-23	6.79046e-22
GLS	2376.64	0.865392	0.0875553	9.88396	4.88653e-23	6.91736e-22
EEF1B2	13618	-0.660333	0.0668231	-9.88182	4.99201e-23	7.06032e-22
SLC25A6	13124.7	-0.643834	0.0651772	-9.8782	5.17534e-23	7.31301e-22
ITPR1	646.424	1.54939	0.156875	9.87662	5.25774e-23	7.42278e-22
LTA4H	2540.69	-0.823614	0.0834176	-9.87338	5.43033e-23	7.65954e-22
PRPF8	7012.68	0.679727	0.0688497	9.87262	5.4716e-23	7.71083e-22
WDR18	1688.01	-1.01218	0.102528	-9.87227	5.49071e-23	7.73081e-22
AMPD3	981.424	1.22042	0.1237	9.86594	5.84869e-23	8.22747e-22
CHD1	1728.66	0.968441	0.0981783	9.86411	5.956e-23	8.37093e-22
PKN1	2680.91	0.821954	0.0833285	9.86402	5.96142e-23	8.37105e-22
MFSD1	2599.79	0.822436	0.0833974	9.86164	6.10412e-23	8.56377e-22
NAA40	1030.22	1.20243	0.121966	9.85875	6.28297e-23	8.80681e-22
PRPF4B	2617.57	0.825654	0.0837554	9.85792	6.33474e-23	8.87146e-22
SOGA1	767.633	1.36689	0.138665	9.85749	6.36195e-23	8.90163e-22
MTF1	467.112	1.71009	0.173531	9.85471	6.54073e-23	9.14362e-22
CTBP1	5979.67	-0.646521	0.0656329	-9.85057	6.81581e-23	9.51969e-22
TFAP4	897.743	-1.24548	0.126577	-9.83973	7.59145e-23	1.05936e-21
RICTOR	864.593	1.25729	0.127905	9.82988	8.37159e-23	1.16719e-21
TRIM38	486.189	1.78285	0.181389	9.82892	8.45184e-23	1.17733e-21
NAT14	421.334	-1.80213	0.183448	-9.82366	8.90488e-23	1.23934e-21
NSMF	1943.7	-0.893761	0.0909829	-9.8234	8.92842e-23	1.24152e-21
EFHD2	4464.6	0.752885	0.0766488	9.82254	9.00494e-23	1.25105e-21
SHPRH	746.557	1.39961	0.142502	9.82169	9.08119e-23	1.26053e-21
PDPR	1785.89	0.977451	0.0996356	9.81026	1.01707e-22	1.41051e-21
HES1	114.959	-4.32485	0.441048	-9.80585	1.06247e-22	1.47217e-21
TPD52	1064.38	-1.15768	0.118114	-9.8014	1.11035e-22	1.53716e-21
EDF1	4180.45	-0.795619	0.0811806	-9.80061	1.11911e-22	1.54793e-21
KDM2A	1905.36	0.899552	0.0918353	9.79528	1.17967e-22	1.63024e-21
SNRPD2	2884.65	-0.818732	0.0835995	-9.79351	1.20052e-22	1.65761e-21
NME4	1183.08	-1.13059	0.11548	-9.79035	1.2386e-22	1.70869e-21
FAM156B	188.822	-3.17154	0.324086	-9.7861	1.29183e-22	1.78055e-21
NFE2L2	1710.36	-0.979294	0.100145	-9.77879	1.38864e-22	1.9123e-21
SEL1L	1486.3	1.1137	0.113893	9.77847	1.39304e-22	1.91669e-21
OSBPL5	1180.81	-1.10904	0.113439	-9.77654	1.41985e-22	1.95158e-21
PPP1CC	9493.42	-0.642458	0.0657148	-9.77646	1.42089e-22	1.95158e-21
C9orf16	696.704	-1.39142	0.142326	-9.77627	1.42367e-22	1.95369e-21
BSG	7988.13	-0.596135	0.0610218	-9.76921	1.52633e-22	2.09275e-21
IKBKE	1689.72	0.958663	0.0981527	9.76705	1.55927e-22	2.13604e-21
DIAPH1	8321.23	-0.623676	0.0639024	-9.75982	1.67454e-22	2.28795e-21
PIAS1	1923.78	0.944043	0.0967266	9.75991	1.67297e-22	2.28795e-21
WDR5	2484.97	-0.81601	0.0836085	-9.75989	1.67331e-22	2.28795e-21
OLA1	3716.88	-0.820729	0.0841272	-9.75581	1.74205e-22	2.37813e-21
SLC22A15	1189.64	-1.11066	0.113848	-9.75568	1.74423e-22	2.37903e-21
PBRM1	1134.78	1.12986	0.115828	9.75471	1.76103e-22	2.39986e-21
BTG1	1420.43	-1.0431	0.106979	-9.75055	1.83476e-22	2.49817e-21
KNTC1	2182.69	0.993312	0.101919	9.7461	1.917e-22	2.60788e-21
ADCY7	1141.81	1.15028	0.118128	9.73764	2.08337e-22	2.83176e-21
SP1	2096.29	0.923022	0.0948294	9.73351	2.16983e-22	2.94672e-21
TLR4	240.704	2.46184	0.253033	9.72933	2.26082e-22	3.06764e-21
DNAJC7	4320.7	-0.782173	0.0804005	-9.72847	2.27997e-22	3.09096e-21
PPP1R35	1059.42	-1.55173	0.159512	-9.72801	2.29034e-22	3.10234e-21
CTTN	230.12	-2.53992	0.261099	-9.72781	2.29488e-22	3.1058e-21
RPL14	17235.3	-0.690297	0.0709671	-9.727	2.31326e-22	3.12798e-21
TARS	9100.34	-0.623311	0.064082	-9.72677	2.31837e-22	3.1322e-21
CAPN2	619.079	-1.51797	0.156102	-9.72424	2.37685e-22	3.20844e-21
ACOT7	1948.73	-0.916965	0.0943082	-9.72307	2.40423e-22	3.24261e-21
SRPRA	3135.75	0.751808	0.0774556	9.7063	2.83434e-22	3.81942e-21
XPO7	2886.02	0.812447	0.083728	9.70341	2.91596e-22	3.92605e-21
MTA3	887.325	-1.23337	0.127156	-9.69961	3.02666e-22	4.0716e-21
TIMM9	859.498	-1.25806	0.129756	-9.69558	3.14846e-22	4.23183e-21
COPA	3522.09	0.757024	0.0780943	9.69372	3.20624e-22	4.3058e-21
SPAG5	3242.06	0.773975	0.0799175	9.68467	3.50322e-22	4.70061e-21
FAM49B	2294.43	0.846447	0.087415	9.68309	3.5581e-22	4.77016e-21
RPL19	31027.6	-0.60468	0.0624894	-9.67653	3.79374e-22	5.08173e-21
GPX1	7423.39	-0.745336	0.0770547	-9.67283	3.93364e-22	5.26464e-21
INPP5A	494.256	-1.68898	0.174774	-9.66382	4.2953e-22	5.74377e-21
MTDH	4067.58	0.69626	0.0721774	9.6465	5.08624e-22	6.79565e-21
NUP214	1158.42	1.09506	0.113553	9.64359	5.2327e-22	6.98539e-21
ATR	1048.29	1.20402	0.124993	9.63271	5.8173e-22	7.7592e-21
C12orf49	1314.91	1.02795	0.106717	9.63244	5.83258e-22	7.77298e-21
SAP30	278.303	-2.21036	0.229524	-9.63018	5.96262e-22	7.93954e-21
PIK3R5	154.253	3.07108	0.31899	9.62749	6.12065e-22	8.14306e-21
AHRR	6802.67	-0.676352	0.0702638	-9.6259	6.21619e-22	8.26316e-21
CCNG2	509.119	-1.57132	0.163456	-9.6131	7.03961e-22	9.34981e-21
MED12	853.408	1.2329	0.128313	9.60852	7.35968e-22	9.76666e-21
DHCR7	5326.63	0.753044	0.0784038	9.60469	7.63884e-22	1.01286e-20
ACTN4	4245.41	0.746451	0.0777251	9.60373	7.71057e-22	1.0215e-20
BRCA1	1730.7	0.913366	0.0951192	9.60232	7.81625e-22	1.03463e-20
GDF1	202.423	-2.66472	0.2776	-9.59914	8.06168e-22	1.06622e-20
USF3	352.424	1.89953	0.197899	9.59848	8.11302e-22	1.07211e-20
IRS1	125.811	-3.62349	0.377567	-9.59695	8.23417e-22	1.0872e-20
TYSND1	1087.73	-1.13686	0.118773	-9.5717	1.05159e-21	1.3873e-20
CYP4F3	472.589	9.88999	1.03359	9.56859	1.08379e-21	1.42858e-20
ZKSCAN8	761.66	1.34566	0.140672	9.56595	1.11171e-21	1.46416e-20
CTSS	1234.72	1.10942	0.116047	9.56012	1.17626e-21	1.54787e-20
AKR1B1	2226.49	-0.839497	0.0878235	-9.55891	1.19002e-21	1.56467e-20
RLIM	2169.13	0.85152	0.0890875	9.55824	1.19779e-21	1.57357e-20
MAN1A2	652.907	1.39685	0.14615	9.55762	1.20498e-21	1.58169e-20
ARL4A	496.633	-1.61524	0.16904	-9.55535	1.23164e-21	1.61533e-20
NFAT5	441.657	1.83941	0.192515	9.55462	1.24041e-21	1.62547e-20
IDE	1807.85	0.930721	0.0974637	9.54942	1.3043e-21	1.70778e-20
RNASEH2A	1183.64	-1.05953	0.110992	-9.54601	1.34786e-21	1.76333e-20
XPOT	6597.32	-0.611465	0.0640871	-9.54116	1.41238e-21	1.84621e-20
EIF5	7415.76	0.623585	0.0653799	9.53786	1.45806e-21	1.90433e-20
CASP1	279.009	2.202	0.23099	9.53291	1.52942e-21	1.99587e-20
SUB1	8571.33	-0.614399	0.0644522	-9.53263	1.53353e-21	1.99958e-20
CLEC5A	184.84	-2.68746	0.282168	-9.52434	1.66096e-21	2.16394e-20
PABPC1	31569.7	-0.51757	0.0543438	-9.524	1.66631e-21	2.16911e-20
DTD1	2015.01	-0.886762	0.0932085	-9.51375	1.83918e-21	2.39215e-20
CTB-133G6.1	154.427	3.21629	0.338114	9.51244	1.86249e-21	2.42046e-20
KLHDC3	2697.89	-0.787511	0.0828235	-9.5083	1.93805e-21	2.51658e-20
NCF2	214.752	2.52138	0.265257	9.50541	1.99254e-21	2.5852e-20
SNRNP70	6890.78	-0.624603	0.0657297	-9.50259	2.04726e-21	2.654e-20
PTAR1	584.183	1.53225	0.161304	9.49914	2.11623e-21	2.74114e-20
AREL1	1137.78	1.07355	0.113113	9.49101	2.28802e-21	2.96122e-20
ERCC5	1266.36	-1.10737	0.116686	-9.49017	2.30662e-21	2.98284e-20
IL17RA	1284.15	-1.01543	0.107058	-9.48485	2.42739e-21	3.13643e-20
RELB	258.204	-2.44875	0.258277	-9.48111	2.5159e-21	3.24812e-20
DUSP12	1118.97	-1.14106	0.120353	-9.48093	2.52021e-21	3.25101e-20
STEAP3	584.661	1.44376	0.152332	9.47772	2.59892e-21	3.3498e-20
ITPRIP	1136.77	1.11328	0.117473	9.47696	2.61795e-21	3.37155e-20
ORAI2	1506.71	0.96873	0.102261	9.47311	2.71636e-21	3.49542e-20
UBQLN1	3714.04	0.705087	0.0744465	9.47106	2.77005e-21	3.5616e-20
LRP8	2012.6	0.933985	0.098717	9.46124	3.04316e-21	3.90954e-20
RP11-480I12.5	169.431	-2.81234	0.297491	-9.45352	3.27617e-21	4.20544e-20
ENDOG	731.943	-1.42925	0.151191	-9.45326	3.28451e-21	4.21271e-20
DOCK8	4300.64	0.699657	0.0740393	9.4498	3.39474e-21	4.35053e-20
CEP170	1729.59	0.961142	0.101749	9.4462	3.51342e-21	4.49558e-20
CERS4	1050.16	-1.12026	0.118594	-9.4462	3.51365e-21	4.49558e-20
LAT2	4621.73	-0.701677	0.0742998	-9.44385	3.59319e-21	4.5936e-20
LDLR	1563.91	0.977896	0.103612	9.43807	3.79717e-21	4.85043e-20
APOL6	542.487	1.56831	0.166231	9.43455	3.92666e-21	5.01177e-20
PIK3C2A	678.941	1.34765	0.14307	9.41955	4.53021e-21	5.7774e-20
RHBDF2	304.351	2.0627	0.219023	9.41776	4.60811e-21	5.87197e-20
VPS13D	849.52	1.40834	0.149598	9.4142	4.76698e-21	6.06948e-20
SERP1	4558.48	-0.674538	0.0716564	-9.41351	4.79856e-21	6.10475e-20
HIC1	211.363	8.1433	0.86589	9.40454	5.22581e-21	6.64292e-20
KIAA0513	199.394	2.55305	0.271601	9.40002	5.45532e-21	6.92905e-20
SLC43A3	9029.35	0.614892	0.0654382	9.39653	5.63947e-21	7.15716e-20
DCTN5	1711.8	0.904152	0.0962378	9.39499	5.72257e-21	7.25675e-20
PRRT4	233.275	-2.30537	0.245521	-9.38972	6.01587e-21	7.62253e-20
IARS	8306.26	-0.612716	0.0652851	-9.38524	6.27729e-21	7.94735e-20
SASH3	1966.95	0.853159	0.0909074	9.38492	6.29661e-21	7.96539e-20
CBX2	892.816	-1.24371	0.132538	-9.3838	6.36347e-21	8.04349e-20
SLC1A5	21229.3	-0.504088	0.0537333	-9.3813	6.51657e-21	8.23038e-20
RHOXF2	7082.84	-0.609054	0.0649857	-9.37213	7.1084e-21	8.97064e-20
HIPK3	727.582	1.3545	0.144588	9.36805	7.38837e-21	9.31647e-20
UAP1	1222.04	-1.03013	0.109986	-9.36599	7.5344e-21	9.49298e-20
CRYBG3	275.671	2.14665	0.229315	9.36113	7.88883e-21	9.93157e-20
PARP9	321.93	1.93815	0.207125	9.35741	8.17166e-21	1.02794e-19
MYSM1	1050.71	1.12717	0.120494	9.35457	8.39382e-21	1.05504e-19
RHOXF2B	10431.4	-0.626659	0.0670176	-9.35067	8.70975e-21	1.09387e-19
LARS	6175.33	-0.610094	0.0652594	-9.34875	8.8689e-21	1.11297e-19
ECI2	1280.34	-1.02506	0.10966	-9.34769	8.95829e-21	1.12329e-19
CMTM6	2410.25	0.796221	0.0851854	9.34692	9.02407e-21	1.13064e-19
NRROS	1902.96	-0.936048	0.100174	-9.34425	9.25446e-21	1.15858e-19
MRPS18B	1714.68	-0.982473	0.105151	-9.34349	9.32123e-21	1.16601e-19
GEN1	773.549	1.25963	0.134836	9.34189	9.46281e-21	1.18278e-19
AURKAIP1	2777.96	-0.763424	0.0817568	-9.33774	9.84136e-21	1.22911e-19
ZNF428	858.745	-1.21875	0.130569	-9.33416	1.01798e-20	1.27038e-19
CMSS1	1342.17	-1.05635	0.113172	-9.33406	1.01893e-20	1.27055e-19
TBCA	3044.99	-0.761718	0.0816235	-9.33209	1.03801e-20	1.29332e-19
ICE1	2072.01	0.892953	0.0957444	9.32643	1.09501e-20	1.36325e-19
ZNF277	504.005	-1.6775	0.18005	-9.31685	1.19849e-20	1.49089e-19
MCRIP1	1046.47	-1.12672	0.120974	-9.31376	1.23382e-20	1.53363e-19
CBX4	1356.05	-0.993516	0.106741	-9.30777	1.30547e-20	1.62141e-19
ASMTL	671.29	-1.44195	0.154993	-9.30328	1.36175e-20	1.68997e-19
SERPINH1	2359.49	-0.901473	0.0969012	-9.30301	1.3653e-20	1.69304e-19
CEP128	447.297	1.65753	0.178189	9.30209	1.3771e-20	1.70632e-19
SMARCB1	1928.83	-0.882757	0.0949038	-9.30159	1.38356e-20	1.71297e-19
KDM3B	2136.06	0.889529	0.0956925	9.29571	1.46232e-20	1.80906e-19
ZNF142	626.024	1.41982	0.1528	9.29203	1.51374e-20	1.8712e-19
KDM1A	3602.3	-0.697321	0.075058	-9.29043	1.53667e-20	1.89804e-19
ADGRA2	221.17	-2.58623	0.278404	-9.28949	1.55035e-20	1.91344e-19
G3BP1	4723.16	0.650568	0.0700754	9.28383	1.63487e-20	2.01617e-19
BCL11A	209.807	-2.41961	0.260729	-9.28017	1.69212e-20	2.08513e-19
KDSR	563.504	-1.4561	0.156948	-9.27762	1.73302e-20	2.13385e-19
RNF41	1592.71	-0.913905	0.0985897	-9.26979	1.86521e-20	2.29483e-19
RNASEH2B	1827.38	-0.874084	0.0943268	-9.26655	1.9227e-20	2.36371e-19
BBX	944.206	1.21627	0.131341	9.26036	2.03737e-20	2.50271e-19
TAP2	1553.34	1.01775	0.109918	9.25917	2.0602e-20	2.52878e-19
SNX15	686.56	-1.33357	0.144112	-9.25373	2.16798e-20	2.65899e-19
MRPL2	1060.04	-1.08821	0.117606	-9.25299	2.18296e-20	2.67528e-19
TNKS2	2110.9	0.855864	0.0925794	9.24465	2.36018e-20	2.89021e-19
XIAP	631.659	1.42643	0.154346	9.24176	2.42474e-20	2.96695e-19
GSAP	212.583	-2.51974	0.272843	-9.23512	2.57994e-20	3.1544e-19
UQCC3	900.372	-1.19845	0.129795	-9.23339	2.6219e-20	3.2032e-19
PTPRC	3557.14	0.764085	0.0827652	9.23197	2.657e-20	3.24356e-19
DVL3	1313.82	0.990784	0.107388	9.22619	2.8042e-20	3.41794e-19
NUP62	2961.63	0.726262	0.0787169	9.22625	2.8028e-20	3.41794e-19
NIPSNAP1	1093.73	-1.07821	0.11689	-9.22417	2.85754e-20	3.48026e-19
PTGES	371.89	9.54372	1.03555	9.21605	3.08236e-20	3.75116e-19
ITPK1	1792.68	0.862349	0.093624	9.21077	3.23809e-20	3.93762e-19
EIF3F	3448.4	-0.759685	0.0824809	-9.21043	3.2481e-20	3.94674e-19
HIVEP2	424.564	1.70131	0.184745	9.20897	3.2928e-20	3.99796e-19
PTPRN2	1249.38	-1.00993	0.109683	-9.20775	3.3302e-20	4.04025e-19
ZDHHC3	2519.5	0.790912	0.0859005	9.20729	3.34449e-20	4.05445e-19
PATL1	2058.45	0.839746	0.0912585	9.20184	3.51873e-20	4.26239e-19
RRP1	1800.77	-0.900829	0.097958	-9.19608	3.71243e-20	4.49356e-19
BCL2	247.209	-2.1693	0.236117	-9.18739	4.02493e-20	4.86805e-19
UPF3B	1519.53	-0.92772	0.100989	-9.18637	4.06333e-20	4.91071e-19
PRPF39	1414.74	-0.986729	0.107439	-9.18407	4.15092e-20	5.01271e-19
SNRPC	3089.56	-0.781816	0.0851288	-9.18391	4.15708e-20	5.01629e-19
PPP1R12A	1461.54	0.988299	0.107678	9.17824	4.38182e-20	5.28343e-19
YEATS4	1146.63	-1.12739	0.122865	-9.17588	4.47898e-20	5.39643e-19
IRAK3	1277.89	0.985513	0.107418	9.17456	4.53416e-20	5.45454e-19
NT5C2	3534.74	0.711808	0.0775847	9.1746	4.53262e-20	5.45454e-19
CEP192	811.722	1.20476	0.131325	9.17385	4.564e-20	5.48623e-19
HDAC1	3264.54	0.716206	0.0781072	9.16953	4.75082e-20	5.70644e-19
EXOSC8	2383.12	-0.774158	0.0845014	-9.16148	5.11891e-20	6.14386e-19
SLC25A29	490.745	-1.69216	0.184706	-9.16138	5.12381e-20	6.14505e-19
ISL2	493.018	-1.59816	0.17455	-9.15587	5.39213e-20	6.46191e-19
LARP1	8051.74	0.559482	0.0611094	9.15542	5.41471e-20	6.47908e-19
ZC3H13	3222.32	0.751104	0.0820393	9.15543	5.41438e-20	6.47908e-19
BRI3BP	1846.83	0.861434	0.0941219	9.15232	5.57254e-20	6.66286e-19
CDC34	933.939	-1.26085	0.137965	-9.13886	6.31113e-20	7.54021e-19
YDJC	1990.72	-0.837147	0.0917533	-9.1239	7.24704e-20	8.65181e-19
GRK2	13232.3	-0.513143	0.0562741	-9.11863	7.60833e-20	9.07623e-19
NELFB	2782.01	-0.814381	0.0893396	-9.11557	7.82595e-20	9.32875e-19
PSME4	1738.12	0.874144	0.0959741	9.10812	8.38194e-20	9.98392e-19
ABCC10	443.819	1.59703	0.175343	9.10804	8.38846e-20	9.98411e-19
SRRT	4097.51	0.662478	0.0728037	9.0995	9.07497e-20	1.0793e-18
FNBP4	1919.11	0.943982	0.103801	9.09412	9.53556e-20	1.13322e-18
CCDC144A	171.892	2.65145	0.291689	9.09	9.90386e-20	1.1761e-18
ARF5	1773.05	-0.899997	0.099111	-9.08069	1.07884e-19	1.27921e-18
RPS2P5	2487.87	-0.800358	0.0881381	-9.08073	1.07853e-19	1.27921e-18
MRPL37	3777.63	-0.666805	0.0734371	-9.07994	1.08634e-19	1.28713e-18
EME2	279.103	2.35711	0.259726	9.07537	1.13292e-19	1.3413e-18
SIGLEC12	319.824	1.90275	0.209666	9.07514	1.13529e-19	1.3431e-18
TUBE1	786.814	-1.21459	0.133881	-9.0721	1.16742e-19	1.38007e-18
BOP1	2074.12	-0.858192	0.0946015	-9.07165	1.17223e-19	1.38472e-18
CD79B	197.503	-2.43629	0.268568	-9.07141	1.1749e-19	1.38682e-18
GMIP	1296.22	1.0564	0.116462	9.07081	1.18138e-19	1.39342e-18
CTNNAL1	982.349	-1.1216	0.123728	-9.06501	1.2459e-19	1.46843e-18
RP9	587.941	-1.39848	0.154409	-9.05702	1.34069e-19	1.57895e-18
ANKRD13A	1727.09	0.969926	0.107094	9.05679	1.34343e-19	1.581e-18
AC127070.1	152.104	2.9048	0.320747	9.05635	1.34883e-19	1.58616e-18
LST1	1097.78	1.11262	0.122883	9.05427	1.37484e-19	1.61554e-18
CDK7	1042.76	-1.09863	0.12135	-9.05342	1.38563e-19	1.62701e-18
DHX8	2063.71	0.857094	0.0946951	9.05108	1.41555e-19	1.66089e-18
TNRC6B	331.331	1.97774	0.218517	9.05073	1.42014e-19	1.66503e-18
CREG1	3200.49	0.747886	0.0826457	9.04931	1.4388e-19	1.68565e-18
UBR3	1011.6	1.14413	0.126527	9.04254	1.53068e-19	1.79196e-18
ATP11B	1546.17	1.04693	0.115825	9.03888	1.58279e-19	1.85158e-18
ADAP1	565.611	-1.51663	0.167911	-9.03236	1.68015e-19	1.96401e-18
NFKBIA	717.188	-1.30672	0.144792	-9.02481	1.80004e-19	2.10259e-18
PEBP1	8090.89	-0.640779	0.0710535	-9.01826	1.91099e-19	2.23054e-18
IDH2	4855.94	-0.606997	0.0673192	-9.0167	1.93846e-19	2.26091e-18
RASSF5	1810.9	0.845421	0.09378	9.01494	1.9698e-19	2.29576e-18
CD81	1429.38	-0.958169	0.106358	-9.0089	2.0814e-19	2.42403e-18
RBM47	348.854	1.80674	0.200573	9.0079	2.10042e-19	2.44436e-18
GBP5	147.743	3.09253	0.343398	9.00567	2.1436e-19	2.49277e-18
PSME3	4178.08	0.64494	0.0716182	9.00526	2.15163e-19	2.50025e-18
EIF3D	5544.34	-0.657893	0.0730871	-9.00149	2.22666e-19	2.58553e-18
FDX1	856.986	-1.2478	0.138742	-8.99371	2.39022e-19	2.7734e-18
UBXN6	1116.61	-1.0265	0.114158	-8.99189	2.43024e-19	2.81775e-18
BNIP3L	505.847	-1.65307	0.183957	-8.98619	2.55939e-19	2.9653e-18
TBC1D1	5301.54	0.603939	0.0672531	8.98009	2.70537e-19	3.13212e-18
EVPL	399.34	-1.90528	0.212173	-8.97984	2.71161e-19	3.13703e-18
SRSF7	7363.19	-0.586669	0.0653331	-8.97965	2.71621e-19	3.14004e-18
BATF2	118.49	3.40734	0.379513	8.9782	2.7524e-19	3.17954e-18
PARP16	344.55	-1.8636	0.207593	-8.97718	2.77789e-19	3.20662e-18
EPB41	2175.81	0.805325	0.0897197	8.976	2.80779e-19	3.23875e-18
SARAF	2938.46	-0.771514	0.085956	-8.97569	2.81584e-19	3.24566e-18
RALY	5660.43	-0.613743	0.0684359	-8.96814	3.01559e-19	3.47335e-18
NLRC4	144.627	2.91487	0.325039	8.96776	3.02615e-19	3.48295e-18
KLF15	140.274	-2.968	0.331358	-8.95707	3.33405e-19	3.83453e-18
HAX1	2158.4	-0.813326	0.0908116	-8.95619	3.36081e-19	3.86248e-18
MCMBP	2974.94	-0.813307	0.0908222	-8.95494	3.39934e-19	3.9039e-18
EFR3A	625.674	1.38143	0.154325	8.95138	3.51059e-19	4.02872e-18
PDCD7	1647.97	-0.901949	0.10077	-8.95053	3.53766e-19	4.05681e-18
FBXO6	284.247	2.06422	0.230724	8.94672	3.66199e-19	4.19633e-18
RP11-544M22.13	146	3.28989	0.367729	8.94649	3.66949e-19	4.20185e-18
MAP2K2	1493.69	-0.907619	0.10156	-8.93678	4.00662e-19	4.58455e-18
ATP11C	789.479	1.19324	0.133538	8.93557	4.05096e-19	4.6319e-18
ITSN2	836.6	1.2185	0.136381	8.93453	4.08895e-19	4.67194e-18
LMTK2	434.397	1.61897	0.181253	8.93211	4.17971e-19	4.77217e-18
PRELID1	4496.98	-0.654198	0.0732495	-8.93109	4.21837e-19	4.8128e-18
PCM1	4205.17	-0.635667	0.0711916	-8.92897	4.30001e-19	4.90239e-18
LGALS1	1944.6	-0.987131	0.110668	-8.91978	4.67218e-19	5.32282e-18
PMM1	514.04	-1.45201	0.162821	-8.9178	4.75642e-19	5.41487e-18
RASSF4	1032.84	1.20958	0.135722	8.91222	5.00217e-19	5.69051e-18
LPCAT3	1147.61	1.07105	0.120206	8.91014	5.09677e-19	5.79393e-18
KDM7A	242.419	-2.14425	0.240767	-8.90591	5.29491e-19	6.01482e-18
DDX21	13772.1	0.648386	0.0728263	8.90318	5.42703e-19	6.16045e-18
PHC3	721.35	1.30443	0.146558	8.90048	5.56051e-19	6.3074e-18
PRDX1	7981.61	-0.58534	0.0657964	-8.89622	5.77788e-19	6.54924e-18
KIF5B	2568.17	0.790567	0.0888808	8.89469	5.85828e-19	6.63558e-18
FASTKD1	1068.27	1.06788	0.120074	8.89345	5.92383e-19	6.70499e-18
SSBP1	3293.72	-0.677204	0.0762336	-8.88327	6.49236e-19	7.3432e-18
NT5C3A	1462.26	-0.922943	0.103899	-8.88308	6.5032e-19	7.35016e-18
INPP5D	4186.67	-0.631463	0.071093	-8.88222	6.55403e-19	7.40228e-18
FAM20C	229.074	2.17494	0.244891	8.88127	6.61024e-19	7.4604e-18
P2RX7	170.204	-2.67168	0.300929	-8.87808	6.80223e-19	7.67157e-18
DIMT1	1445.42	-0.93174	0.104964	-8.87673	6.8855e-19	7.7599e-18
BCL7C	683.497	-1.39215	0.156919	-8.87181	7.19663e-19	8.10472e-18
VAV1	2452.53	0.799738	0.0902112	8.86518	7.63809e-19	8.59572e-18
POLR2A	104.42	6.10792	0.68917	8.86271	7.80923e-19	8.78202e-18
VPS72	1075.44	-1.09535	0.123637	-8.85942	8.04292e-19	9.03835e-18
NDUFB9	2926.94	-0.771965	0.0871755	-8.85529	8.3467e-19	9.37302e-18
EIF4A2	8981.36	-0.519969	0.0587248	-8.85433	8.4191e-19	9.44757e-18
COX4I1	8210.9	-0.57571	0.0650381	-8.85189	8.60481e-19	9.64907e-18
TRIT1	867.722	-1.16162	0.131242	-8.85095	8.67743e-19	9.72356e-18
RFC2	2404.16	-0.772192	0.0872921	-8.84607	9.06576e-19	1.01515e-17
AHCTF1	2215.63	0.777583	0.087921	8.84412	9.22545e-19	1.03229e-17
PDZD8	1119.58	1.09148	0.123457	8.84098	9.48799e-19	1.06091e-17
SLC36A1	273.988	1.96352	0.222335	8.83136	1.03409e-18	1.15546e-17
RBM25	3488.98	0.670211	0.075936	8.826	1.08489e-18	1.21135e-17
YTHDF3	1122.83	1.07409	0.121718	8.82447	1.09978e-18	1.22711e-17
PNRC1	382.341	-1.66995	0.189295	-8.82191	1.12519e-18	1.25457e-17
FAM120A	3410.39	0.673946	0.0764033	8.8209	1.13541e-18	1.26507e-17
CDK4	4914.13	-0.645362	0.0732086	-8.81538	1.19283e-18	1.3281e-17
BPTF	1397.33	0.945445	0.107253	8.81508	1.19604e-18	1.33073e-17
CD79A	218.931	2.23749	0.253888	8.81289	1.21962e-18	1.356e-17
UBE2B	931.171	-1.11645	0.126718	-8.81055	1.24535e-18	1.38364e-17
INCENP	3089.91	0.687027	0.07801	8.80691	1.2864e-18	1.42823e-17
PPP4C	3055.08	-0.722316	0.082031	-8.80541	1.30377e-18	1.4465e-17
NOL6	1609.67	0.870339	0.0988532	8.80436	1.31598e-18	1.459e-17
FAM212A	191.851	-2.61986	0.29762	-8.80272	1.33543e-18	1.47953e-17
CA8	537.77	-1.40615	0.159805	-8.79913	1.37876e-18	1.52645e-17
GNL3	4499.47	-0.682232	0.0775638	-8.79575	1.4209e-18	1.572e-17
RFX7	1062.89	1.0991	0.124996	8.79306	1.45541e-18	1.60905e-17
NUP98	3030.11	0.727941	0.0828018	8.79136	1.47759e-18	1.63243e-17
POU2F1	679.664	1.31705	0.149814	8.79122	1.47949e-18	1.63337e-17
ALDH5A1	687.337	-1.24009	0.141067	-8.79076	1.4855e-18	1.63885e-17
CTR9	1751.55	0.856494	0.0974361	8.79032	1.49134e-18	1.64414e-17
GPR68	94.1964	-4.24404	0.482991	-8.78698	1.53629e-18	1.69132e-17
TRIM28	10941.3	-0.495376	0.0563757	-8.78706	1.53529e-18	1.69132e-17
CASP8AP2	916.696	1.21066	0.137811	8.7849	1.56505e-18	1.72177e-17
C12orf57	762.194	-1.19424	0.136127	-8.77302	1.73939e-18	1.91223e-17
TNPO1	3867.99	0.727957	0.0829852	8.77213	1.75317e-18	1.92604e-17
TRIM46	106.969	6.41395	0.731516	8.76802	1.8183e-18	1.99619e-17
NGDN	1152.75	-0.989924	0.11296	-8.76353	1.89234e-18	2.07602e-17
RAB24	1153.9	-1.08577	0.123942	-8.76035	1.94654e-18	2.13398e-17
ILF2	8248.89	-0.574684	0.0656099	-8.75909	1.96826e-18	2.1563e-17
ESPL1	2003.91	0.799626	0.0913226	8.75605	2.02206e-18	2.21369e-17
MFAP3	387.223	1.6956	0.193772	8.75046	2.12488e-18	2.32463e-17
AGPAT3	1850.1	0.811552	0.0927538	8.74953	2.1425e-18	2.34228e-17
RPL23AP42	13436.3	-0.615701	0.0703897	-8.74704	2.19031e-18	2.39288e-17
SMG7	2191.51	0.806481	0.0922477	8.74257	2.27871e-18	2.48773e-17
TAF2	624.758	1.29727	0.148518	8.73478	2.4413e-18	2.66338e-17
ARL6IP4	3988.04	-0.647954	0.074213	-8.73101	2.52412e-18	2.75181e-17
KIF11	3650.45	0.687508	0.0787829	8.72662	2.62408e-18	2.85881e-17
BTBD2	1362.69	-0.909363	0.104215	-8.72588	2.64127e-18	2.87554e-17
ATP2B4	1453.03	0.918473	0.10529	8.72325	2.70338e-18	2.94112e-17
RFC4	1739.12	-0.838654	0.0961957	-8.71821	2.82635e-18	3.07277e-17
XPO1	8389.17	0.534846	0.0613776	8.71401	2.93298e-18	3.1865e-17
PCGF1	767.93	-1.18108	0.135563	-8.71244	2.97411e-18	3.22895e-17
PTPN11	6120.11	0.597683	0.0686027	8.71224	2.97934e-18	3.23239e-17
RAB6B	200.215	-2.44478	0.280781	-8.70707	3.11818e-18	3.38069e-17
CELF2	2517.69	0.740425	0.0850905	8.70161	3.27194e-18	3.54494e-17
NOSIP	1189.08	-0.973566	0.1119	-8.70029	3.31037e-18	3.5841e-17
NADSYN1	1943.05	0.809485	0.0931231	8.69263	3.54135e-18	3.83154e-17
SOHLH2	262.227	-1.98445	0.228437	-8.68705	3.71973e-18	4.02176e-17
PIGG	1220.66	1.05185	0.121298	8.67168	4.25781e-18	4.60037e-17
JMJD1C	1869.54	0.833416	0.0961826	8.66494	4.5174e-18	4.87749e-17
AC012314.11	1865.08	-0.812363	0.0937667	-8.66366	4.56855e-18	4.90967e-17
AC012314.12	1865.08	-0.812363	0.0937667	-8.66366	4.56855e-18	4.90967e-17
AC012314.14	1865.08	-0.812363	0.0937667	-8.66366	4.56855e-18	4.90967e-17
AC012314.2	1865.08	-0.812363	0.0937667	-8.66366	4.56855e-18	4.90967e-17
AC012314.4	1865.08	-0.812363	0.0937667	-8.66366	4.56855e-18	4.90967e-17
AC012314.5	1865.08	-0.812363	0.0937667	-8.66366	4.56855e-18	4.90967e-17
LY6E	1069.35	1.01107	0.116703	8.66365	4.56909e-18	4.90967e-17
KCNAB2	6712.09	0.572933	0.066132	8.66347	4.5761e-18	4.91383e-17
EPAS1	151.054	2.83083	0.32676	8.66334	4.58141e-18	4.91617e-17
PSME2	1451.14	0.932992	0.107734	8.66014	4.7118e-18	5.05263e-17
PCNX3	2058.05	0.821774	0.0949188	8.65765	4.81571e-18	5.16054e-17
RPL15	27545.1	-0.54503	0.0629987	-8.65146	5.08455e-18	5.44491e-17
IFNGR1	958.851	1.05021	0.121451	8.64715	5.28038e-18	5.65076e-17
PDPK2P	163.094	2.6383	0.305191	8.64477	5.39139e-18	5.76563e-17
MAP3K3	904.326	1.08759	0.125833	8.64317	5.46728e-18	5.84281e-17
CACYBP	5488.47	-0.595323	0.0688937	-8.64118	5.56373e-18	5.94184e-17
NFATC4	323.667	-1.97795	0.228924	-8.64023	5.61018e-18	5.98737e-17
STAG3L1	272.789	1.99254	0.230638	8.63927	5.65753e-18	6.03381e-17
FANCI	4245.09	0.638842	0.0739478	8.63908	5.66656e-18	6.03933e-17
SBNO1	3128.31	0.690663	0.0799574	8.63789	5.72629e-18	6.09885e-17
TRIM33	995.611	1.10089	0.127456	8.63735	5.7533e-18	6.12347e-17
HINT1	4521.25	-0.67639	0.07833	-8.63513	5.86592e-18	6.2391e-17
MYO9B	2068.75	0.822291	0.0953554	8.62343	6.49792e-18	6.90195e-17
RC3H2	1087.05	1.04944	0.121696	8.62346	6.49599e-18	6.90195e-17
ATP1B1	314.477	-1.82233	0.211419	-8.61954	6.72252e-18	7.13569e-17
PSMB8	2333.35	0.739913	0.0858546	8.61822	6.80036e-18	7.21343e-17
GBA	812.012	1.1983	0.13938	8.59734	8.1585e-18	8.64823e-17
NPLOC4	2497.57	0.730409	0.0849762	8.59545	8.2938e-18	8.7798e-17
TREML2	338.588	1.72934	0.201191	8.59552	8.28895e-18	8.7798e-17
MGAM	243.281	2.21676	0.258101	8.58876	8.79167e-18	9.30057e-17
PPT2	607.316	-1.28056	0.149201	-8.5828	9.25878e-18	9.78628e-17
RPUSD3	965.608	-1.10041	0.128212	-8.58275	9.26327e-18	9.78628e-17
MYLIP	603.935	1.30474	0.152161	8.57472	9.93247e-18	1.04862e-16
CDS2	855.273	1.09276	0.127487	8.57156	1.0209e-17	1.07709e-16
UPF3A	2128.27	0.881509	0.102914	8.56548	1.07629e-17	1.13477e-16
UBALD1	541.169	-1.40964	0.164685	-8.55962	1.13243e-17	1.19316e-16
TRAK1	1030.1	1.0065	0.117619	8.55728	1.15558e-17	1.21673e-16
2020-03-01	287.496	-1.91888	0.224344	-8.55328	1.19634e-17	1.25881e-16
DDX54	6046.81	-0.60217	0.0704323	-8.54963	1.23484e-17	1.29845e-16
PLPPR3	961.176	-1.04665	0.12243	-8.54892	1.24243e-17	1.30555e-16
OSBPL6	213.67	-2.31316	0.270644	-8.54685	1.26488e-17	1.32825e-16
SMARCC2	1749.32	0.826458	0.0968351	8.53469	1.40526e-17	1.47468e-16
EBF4	117.728	-3.36116	0.393888	-8.53329	1.42249e-17	1.49176e-16
PPIH	1846.67	-0.82657	0.0968765	-8.5322	1.43591e-17	1.50483e-16
N4BP2L1	661.452	-1.27714	0.149694	-8.53168	1.44235e-17	1.51057e-16
POLN	118.991	3.1626	0.37107	8.52291	1.55597e-17	1.62848e-16
SGF29	578.136	-1.39497	0.163675	-8.52279	1.55761e-17	1.62911e-16
RTN4RL2	121.333	-3.2303	0.379294	-8.51662	1.6428e-17	1.71694e-16
SH3RF3	584.183	1.35955	0.159636	8.51655	1.64377e-17	1.71694e-16
RGS12	323.985	-1.74341	0.204725	-8.51584	1.65388e-17	1.72635e-16
URB2	749.346	1.16152	0.136509	8.50873	1.75847e-17	1.8343e-16
PNPLA2	1779.88	-0.818674	0.0962999	-8.5013	1.87473e-17	1.95428e-16
DNHD1	315.177	2.09456	0.246407	8.50044	1.88877e-17	1.9676e-16
STRN	849.264	1.12542	0.132472	8.49556	1.96984e-17	2.0507e-16
C19orf43	3846.45	-0.633433	0.0745647	-8.49508	1.97802e-17	2.05785e-16
RBM42	1451.33	-0.897554	0.105689	-8.49241	2.02402e-17	2.10431e-16
GCAT	399.615	-1.58131	0.186238	-8.49082	2.05182e-17	2.1318e-16
CCT8	12697.4	-0.526108	0.0619851	-8.48766	2.10842e-17	2.18915e-16
PDLIM5	478.525	1.48913	0.175462	8.4869	2.12227e-17	2.20208e-16
OPA1	3192.65	0.658774	0.0776283	8.48626	2.1339e-17	2.21268e-16
XRCC1	753.496	-1.18161	0.139243	-8.48594	2.13974e-17	2.21728e-16
SAP18	4641.55	-0.686223	0.0808779	-8.48468	2.16309e-17	2.24e-16
BIRC5	2524.79	-0.703571	0.0829273	-8.48418	2.17239e-17	2.24814e-16
GPR160	557.732	1.52972	0.180349	8.48203	2.21302e-17	2.28869e-16
QPRT	2065.56	-0.769928	0.0907986	-8.47951	2.26141e-17	2.33719e-16
NENF	501.153	-1.78525	0.210695	-8.47315	2.38853e-17	2.46694e-16
NIN	2410.95	0.725865	0.0856827	8.47154	2.4216e-17	2.49945e-16
ACP1	2257.99	-0.764941	0.0903624	-8.46526	2.55589e-17	2.63632e-16
CARD6	299.326	1.89572	0.223973	8.46405	2.58244e-17	2.66196e-16
HERC2P9	1562.3	1.00028	0.118213	8.46168	2.63549e-17	2.71406e-16
TCEB2	2685.98	-0.832639	0.0984016	-8.46164	2.63644e-17	2.71406e-16
MAVS	2492.38	0.705448	0.0833781	8.46083	2.65483e-17	2.73121e-16
AGAP3	2246.35	-0.743551	0.0878842	-8.46058	2.6606e-17	2.73534e-16
FGFR1	297.367	-1.89888	0.224549	-8.4564	2.75763e-17	2.83325e-16
PPIP5K1	1036.55	0.999824	0.118259	8.45456	2.80141e-17	2.87635e-16
MYO1B	429.665	-1.50313	0.177801	-8.45401	2.81472e-17	2.88813e-16
CTSA	1432.93	0.879759	0.104078	8.45292	2.8411e-17	2.91329e-16
MCAM	323.921	-1.71166	0.20258	-8.44932	2.93e-17	3.00248e-16
AES	3033.66	-0.701487	0.0830669	-8.44484	3.04471e-17	3.118e-16
PRMT1	8571.46	-0.634085	0.0751065	-8.44248	3.10683e-17	3.17954e-16
CENPE	1791.45	0.806648	0.0956195	8.43601	3.28343e-17	3.35809e-16
EVA1B	102.87	-3.53081	0.418823	-8.43031	3.44737e-17	3.52345e-16
CELF1	2625.57	0.73368	0.0870507	8.4282	3.51027e-17	3.58541e-16
CSK	3228.23	0.699891	0.0830555	8.42679	3.55285e-17	3.62654e-16
NLRC5	2508.36	0.856117	0.101621	8.42457	3.62093e-17	3.69363e-16
SYNGAP1	516.348	1.39739	0.166035	8.41628	3.88641e-17	3.96186e-16
EXOC5	1139.35	0.998262	0.118812	8.402	4.38943e-17	4.47175e-16
TIMM17B	1252.25	-0.941261	0.11208	-8.3981	4.53768e-17	4.61978e-16
TRIP10	243.918	-1.98504	0.23638	-8.39766	4.55482e-17	4.63423e-16
RAVER1	6880.84	0.619208	0.0737547	8.39551	4.63884e-17	4.71666e-16
FADS1	1330.61	0.928534	0.110635	8.39278	4.7478e-17	4.82432e-16
GRAMD1A	1073.73	-0.980445	0.116935	-8.38452	5.09312e-17	5.17186e-16
CCDC61	663.491	-1.20286	0.143484	-8.38325	5.1484e-17	5.22462e-16
TWF1	935.101	1.13383	0.135297	8.38033	5.2781e-17	5.35278e-16
ATXN10	2288.65	-0.721556	0.0861403	-8.37652	5.45148e-17	5.52503e-16
SUSD6	514.719	1.38816	0.165736	8.37573	5.48825e-17	5.55871e-16
CAPNS1	1829.29	-0.820546	0.0979847	-8.37422	5.55915e-17	5.62689e-16
YEATS2	1876.01	0.780836	0.0932751	8.37133	5.6972e-17	5.76291e-16
PPIA	61636.3	-0.503267	0.0601193	-8.37113	5.70675e-17	5.76885e-16
SAFB2	2684.9	0.701261	0.083789	8.36936	5.79317e-17	5.85245e-16
TTC19	1936.4	-0.813042	0.0971468	-8.3692	5.80087e-17	5.85646e-16
C8orf82	434.934	-1.48495	0.177468	-8.36742	5.8894e-17	5.94201e-16
UBE4B	1198.58	0.927045	0.1109	8.3593	6.30895e-17	6.36122e-16
MS4A7	83.9911	-4.15249	0.497078	-8.3538	6.61015e-17	6.66064e-16
CCL24	410.449	12.1306	1.45339	8.34639	7.03829e-17	7.0875e-16
SNRPA1	2665.39	-0.68549	0.0821347	-8.34592	7.06599e-17	7.11083e-16
RNF220	2216.1	-0.77228	0.0925691	-8.34274	7.25857e-17	7.29995e-16
HSP90AA1	49784.1	0.568598	0.0681906	8.33837	7.53247e-17	7.57056e-16
NFYA	826.078	1.11472	0.133728	8.33573	7.70242e-17	7.73642e-16
FARSB	2531.47	-0.795163	0.0954815	-8.32793	8.2267e-17	8.25774e-16
C14orf80	836.07	-1.12099	0.134631	-8.32637	8.33556e-17	8.36166e-16
POLR2H	2006.9	-0.756393	0.0909664	-8.31508	9.16896e-17	9.19179e-16
C11orf84	2098.23	-0.739422	0.0889316	-8.3145	9.21413e-17	9.23118e-16
CCDC124	1597.97	-0.849732	0.102256	-8.30982	9.5848e-17	9.59642e-16
TUBB6	2432.06	-0.756956	0.0911044	-8.30867	9.67814e-17	9.68369e-16
ABRACL	1729.72	0.871369	0.104879	8.30829	9.70906e-17	9.70226e-16
EIF2AK2	1917.87	0.794131	0.0955826	8.30832	9.70645e-17	9.70226e-16
TSC22D4	1703.47	-0.798147	0.0961817	-8.29832	1.05594e-16	1.05453e-15
ARPP19	3253.44	0.653806	0.0788011	8.29692	1.06849e-16	1.06639e-15
RHOQ	1034.84	0.985376	0.11877	8.2965	1.07224e-16	1.06945e-15
LYN	1529.81	0.829603	0.0999999	8.29604	1.07642e-16	1.07294e-15
FAM199X	873.157	1.1505	0.138701	8.29482	1.08748e-16	1.08327e-15
PPIB	11192.9	-0.500024	0.0602952	-8.29294	1.10487e-16	1.09989e-15
NSMCE4A	1871.8	-0.768614	0.0926975	-8.29163	1.11703e-16	1.1113e-15
TGIF2	1142.65	-0.93596	0.112886	-8.29121	1.12102e-16	1.11456e-15
PGBD5	144.797	-2.63189	0.317479	-8.28996	1.13286e-16	1.12562e-15
RELL1	256.856	1.93997	0.234018	8.28984	1.13404e-16	1.12608e-15
NDUFA11	2203.93	-0.756239	0.0912288	-8.28948	1.13746e-16	1.12876e-15
ALKBH7	828.649	-1.0981	0.132541	-8.285	1.1811e-16	1.17133e-15
RPS29	2339.08	-0.760861	0.0918418	-8.28448	1.18628e-16	1.17572e-15
HOXA1	437.647	1.48974	0.179832	8.28407	1.19038e-16	1.17904e-15
AZI2	858.724	-1.06659	0.128829	-8.27909	1.24124e-16	1.22864e-15
PTDSS1	4555.29	0.591913	0.0715102	8.27733	1.25967e-16	1.24609e-15
ZMYND19	1361.07	-1.02752	0.12415	-8.27647	1.26876e-16	1.2543e-15
EFCAB14	1151.48	0.981957	0.118661	8.27534	1.28089e-16	1.2655e-15
FBXO41	1547.49	0.845346	0.102199	8.27156	1.32217e-16	1.30546e-15
PITHD1	1240.22	-0.951186	0.115032	-8.26892	1.35178e-16	1.33385e-15
PDRG1	901.882	-1.09236	0.132208	-8.26246	1.42703e-16	1.40722e-15
LRRK2	132.464	3.04534	0.368759	8.25834	1.47708e-16	1.45566e-15
SLC7A11	865.398	-1.18557	0.143659	-8.25265	1.5492e-16	1.52482e-15
SSH1	942.876	1.0061	0.121912	8.25267	1.54896e-16	1.52482e-15
TDG	2066.01	0.800062	0.0969474	8.25254	1.55065e-16	1.5253e-15
MRPL38	1694.46	-0.843439	0.102265	-8.24757	1.61654e-16	1.58911e-15
NDUFV1	5877.75	-0.572135	0.0693845	-8.24586	1.63978e-16	1.61094e-15
TGFBR1	911.174	-1.04262	0.12662	-8.23424	1.80699e-16	1.77411e-15
ZNF800	495.828	1.38989	0.168877	8.23018	1.86937e-16	1.8342e-15
LMNB1	8609.58	-0.520492	0.0632515	-8.22893	1.88897e-16	1.85228e-15
SMG1P3	345.502	1.84038	0.223688	8.22742	1.91283e-16	1.8745e-15
ENTPD4	887.993	1.03058	0.125272	8.22669	1.92451e-16	1.88477e-15
DIP2B	988.094	0.987499	0.120043	8.22622	1.9321e-16	1.89102e-15
GOLGA8CP	362.651	-1.6267	0.19776	-8.22563	1.94168e-16	1.89922e-15
LMBRD2	707.999	1.19214	0.145116	8.2151	2.11985e-16	2.0722e-15
ACTR3	8513.78	0.600866	0.0731739	8.21149	2.18461e-16	2.13418e-15
BNIP3	1671.06	-0.79454	0.0967606	-8.2114	2.18629e-16	2.13449e-15
ALYREF	4169.93	-0.636326	0.0774946	-8.21123	2.18939e-16	2.13619e-15
WASH5P	1792.74	2.04021	0.248577	8.20755	2.25754e-16	2.20131e-15
NASP	7313.93	-0.500848	0.0610496	-8.20395	2.3261e-16	2.26675e-15
P2RX1	241.987	2.30648	0.281227	8.20149	2.37427e-16	2.31226e-15
THOP1	2643.26	-0.705181	0.0860357	-8.19638	2.47741e-16	2.41121e-15
TEX261	2106.94	0.756308	0.0922897	8.19494	2.50717e-16	2.43867e-15
ANKHD1	2961.84	0.752892	0.0919724	8.18606	2.69919e-16	2.62381e-15
PRR11	930.786	1.09565	0.13394	8.18015	2.83501e-16	2.75413e-15
ERV3-1	259.463	1.89213	0.23132	8.17971	2.84518e-16	2.7623e-15
GNAQ	1341.44	0.859093	0.105069	8.17648	2.92265e-16	2.83576e-15
ZNF655	1429.7	0.879801	0.107619	8.17515	2.95507e-16	2.86545e-15
PSMB9	599.471	1.31284	0.160594	8.17488	2.96167e-16	2.87008e-15
TOR1AIP1	1557.02	0.844192	0.103323	8.17043	3.07283e-16	2.97596e-15
NR6A1	257.423	1.87992	0.230096	8.17017	3.07947e-16	2.9794e-15
VDAC2	7789.64	-0.499822	0.0611767	-8.17015	3.08018e-16	2.9794e-15
MADD	2046.37	0.725777	0.0888817	8.16564	3.19728e-16	3.09077e-15
CPEB4	241.696	2.00657	0.245916	8.15956	3.3624e-16	3.24839e-15
TBC1D5	1200.07	1.0194	0.124968	8.15732	3.42552e-16	3.30734e-15
HMGB3	2789.25	-0.665785	0.0817114	-8.14801	3.69976e-16	3.56992e-15
FAM91A1	885.617	1.08055	0.132683	8.14381	3.8302e-16	3.6935e-15
CCDC34	643.861	-1.2606	0.154842	-8.1412	3.9139e-16	3.77191e-15
CD151	2147.38	-0.819455	0.100684	-8.13886	3.99015e-16	3.84302e-15
STAG3L5P	234.521	2.40434	0.295427	8.13852	4.00124e-16	3.85135e-15
DBNL	3266.88	0.63433	0.0779535	8.1373	4.04206e-16	3.88825e-15
PEX5	1319.48	-0.86121	0.105855	-8.13573	4.09461e-16	3.93639e-15
C11orf68	461.438	-1.44978	0.178266	-8.13266	4.19973e-16	4.03251e-15
CD55	1553.03	0.85356	0.104954	8.13271	4.19784e-16	4.03251e-15
SLC25A1	1330.12	-0.882731	0.108544	-8.13249	4.20567e-16	4.03575e-15
APAF1	603.319	1.22123	0.150244	8.12832	4.35276e-16	4.17434e-15
ECSIT	1092.32	-0.990297	0.121836	-8.12812	4.35989e-16	4.17863e-15
CITED1	78.1784	-4.22269	0.520071	-8.11945	4.68298e-16	4.48555e-15
DCTD	2261.4	-0.695917	0.0857393	-8.11666	4.79208e-16	4.58724e-15
SEC16A	1952.05	0.848077	0.104562	8.11079	5.02932e-16	4.81142e-15
SLCO5A1	165.115	2.43466	0.300337	8.10643	5.21304e-16	4.98413e-15
TRIM25	2256.45	0.707764	0.0873498	8.10264	5.37796e-16	5.13868e-15
GADD45B	321.391	-1.69028	0.208625	-8.10202	5.40562e-16	5.1557e-15
HPS5	802.262	1.14925	0.141847	8.10202	5.40539e-16	5.1557e-15
MINA	633.38	-1.18456	0.146205	-8.10206	5.40368e-16	5.1557e-15
TRAF3IP3	1292.96	0.869581	0.107333	8.10171	5.41904e-16	5.16536e-15
MAD2L2	2079.27	-0.801419	0.0989261	-8.10119	5.44263e-16	5.1847e-15
PHRF1	1713.61	0.774029	0.0955751	8.09865	5.55734e-16	5.29076e-15
BRD2	5245.65	0.543663	0.0671629	8.0947	5.74053e-16	5.46185e-15
GOLIM4	1056.56	0.941559	0.116335	8.0935	5.79744e-16	5.51266e-15
MFN2	3001.04	0.680907	0.0841806	8.08864	6.03344e-16	5.7336e-15
CES1	3682.78	0.5959	0.0736754	8.08818	6.05616e-16	5.74823e-15
RP11-705C15.2	213.166	-2.07018	0.255949	-8.08825	6.05282e-16	5.74823e-15
MOAP1	532.03	-1.35109	0.167106	-8.08522	6.20509e-16	5.88602e-15
FBN1	129.924	3.25767	0.40302	8.08316	6.31116e-16	5.98303e-15
TET2	358.804	1.56263	0.193366	8.08119	6.41392e-16	6.07677e-15
PTOV1	1741.42	-0.808141	0.100045	-8.07779	6.595e-16	6.24456e-15
C11orf95	661.143	-1.1908	0.147455	-8.07571	6.70842e-16	6.34813e-15
AQR	2329.05	0.778184	0.0963795	8.07416	6.79401e-16	6.42525e-15
SSBP3	1150.82	-0.944251	0.116964	-8.073	6.85906e-16	6.48287e-15
MXI1	612.265	-1.31103	0.162443	-8.07069	6.99018e-16	6.60282e-15
C5AR2	238.496	1.99159	0.246888	8.0668	7.21661e-16	6.8126e-15
GGA2	2596.76	0.686073	0.0850636	8.06541	7.29908e-16	6.88631e-15
SACS	1891.32	0.818854	0.101554	8.06321	7.43167e-16	7.0072e-15
RP11-1212A22.1	380.271	1.59191	0.197478	8.06118	7.55598e-16	7.12013e-15
KLF6	81.7204	-3.94966	0.490226	-8.05683	7.83011e-16	7.37402e-15
ZZEF1	968.11	1.04224	0.129373	8.05605	7.87979e-16	7.41636e-15
GSK3B	934.152	1.03569	0.128602	8.05342	8.05127e-16	7.57321e-15
PLEKHB2	3321.62	0.705129	0.087564	8.05273	8.09676e-16	7.61144e-15
SOD1	5626.14	-0.695226	0.0863614	-8.05019	8.26679e-16	7.76663e-15
DPP8	1198.5	0.883652	0.109776	8.04957	8.30888e-16	7.8015e-15
APEH	4644.78	-0.549478	0.0682966	-8.04547	8.59135e-16	8.0619e-15
ASPSCR1	739.553	-1.21688	0.151272	-8.04431	8.67295e-16	8.13361e-15
TFPT	829.316	-1.07209	0.133281	-8.04381	8.70842e-16	8.162e-15
MED14	1262.15	0.908134	0.112924	8.04203	8.83633e-16	8.27694e-15
IGBP1	2045.13	-0.805836	0.100204	-8.04194	8.84244e-16	8.27773e-15
NADK2	1062.32	-0.942351	0.117183	-8.04168	8.86171e-16	8.29083e-15
BACH1	933.656	1.10898	0.138018	8.03503	9.35571e-16	8.74778e-15
TEX30	2020.05	-0.744489	0.0926709	-8.03369	9.45873e-16	8.83885e-15
ZBTB34	542.399	1.25848	0.156811	8.02546	1.01149e-15	9.44642e-15
PRDX6	4379.77	-0.622454	0.07758	-8.02338	1.02878e-15	9.60216e-15
HTATSF1	2865.82	-0.649284	0.0809627	-8.01955	1.06136e-15	9.90038e-15
DUXAP9	452.502	1.39681	0.174181	8.0193	1.06349e-15	9.9143e-15
ZNF395	490.958	-1.51981	0.189622	-8.01492	1.10207e-15	1.02679e-14
SRSF3	10161.5	-0.490688	0.0612252	-8.01448	1.10605e-15	1.02988e-14
MRPS9	1302.82	-0.900907	0.112454	-8.01136	1.13451e-15	1.05576e-14
MYO5A	533.394	1.27423	0.159072	8.01042	1.14315e-15	1.06317e-14
RCN1	2536.09	-0.679469	0.0848455	-8.0083	1.16303e-15	1.08102e-14
TMEM245	1178.09	0.898325	0.112181	8.00781	1.16773e-15	1.08475e-14
NARS	3950.37	-0.686065	0.0857644	-7.99942	1.25009e-15	1.16057e-14
PIGT	2556.04	-0.682483	0.0854133	-7.99036	1.34544e-15	1.24835e-14
VAMP2	342.544	-1.57839	0.197681	-7.98451	1.41086e-15	1.30827e-14
MTR	1253.37	0.905211	0.11342	7.98103	1.45115e-15	1.34484e-14
UBA7	288.948	1.77766	0.222846	7.97706	1.49859e-15	1.38799e-14
PHKB	1864.35	0.746473	0.0935941	7.97564	1.51591e-15	1.4032e-14
ATP1A1	11047	0.471258	0.0591822	7.96284	1.68133e-15	1.55541e-14
SHCBP1	1602.2	0.81325	0.102144	7.96182	1.69533e-15	1.56743e-14
STX17	487.044	1.3306	0.167145	7.96076	1.7099e-15	1.57997e-14
UBE2G2	1714.15	1.05336	0.132329	7.96019	1.7177e-15	1.58624e-14
SEMA4C	535.994	-1.3145	0.165281	-7.95314	1.81836e-15	1.67821e-14
ZBTB7B	1196.57	0.905626	0.113872	7.95303	1.82009e-15	1.67882e-14
FRY	193.219	2.12709	0.267469	7.95263	1.82589e-15	1.68318e-14
PTEN	2268.02	0.68141	0.0856958	7.95151	1.84259e-15	1.69758e-14
GSN	372.145	1.81856	0.229034	7.94012	2.01984e-15	1.8598e-14
TGIF1	234.951	-1.90803	0.240418	-7.9363	2.08299e-15	1.91682e-14
CENPU	1193.13	-0.881391	0.111075	-7.93507	2.10369e-15	1.93473e-14
NME1	4481.44	-0.577146	0.0727345	-7.93497	2.1054e-15	1.93517e-14
SRXN1	1368.7	0.869318	0.109564	7.93433	2.11637e-15	1.94411e-14
AZU1	1363.63	-0.901146	0.113582	-7.93388	2.12397e-15	1.94995e-14
XRN1	630.205	1.15831	0.146011	7.93305	2.13821e-15	1.96188e-14
MAFB	112.737	2.92069	0.368218	7.93195	2.15735e-15	1.97829e-14
GUCD1	1489.99	0.828276	0.104475	7.92796	2.22774e-15	2.04164e-14
LTN1	1000.89	0.996037	0.125778	7.91898	2.39465e-15	2.19332e-14
KLF9	207.023	-2.02888	0.256286	-7.91647	2.44357e-15	2.23683e-14
TMEM159	270.522	-1.76928	0.223605	-7.91252	2.52232e-15	2.30694e-14
VEGFA	1543.05	-0.840052	0.106168	-7.91248	2.5231e-15	2.30694e-14
NDUFB11	3138.46	-0.677272	0.0855973	-7.91231	2.52652e-15	2.30872e-14
RB1	1053.79	0.948538	0.119927	7.9093	2.58849e-15	2.36397e-14
ETV6	1197.41	-0.891091	0.112721	-7.90531	2.67258e-15	2.43935e-14
ANKIB1	711.782	1.12127	0.141899	7.90194	2.74601e-15	2.50491e-14
ADH5	2289.09	-0.690795	0.0874683	-7.89766	2.84187e-15	2.59085e-14
TSEN15	861.148	-1.06879	0.135357	-7.89607	2.87835e-15	2.62259e-14
MTO1	1622.62	-0.793967	0.10061	-7.89152	2.98527e-15	2.71685e-14
TAF9	1905.51	-0.756372	0.0958458	-7.89155	2.98466e-15	2.71685e-14
HLTF	2383.33	-0.737077	0.0934305	-7.88905	3.04507e-15	2.76968e-14
TRMT11	854.94	-1.01343	0.12848	-7.88787	3.07385e-15	2.79423e-14
YIF1A	1162.81	-0.935403	0.118592	-7.88759	3.08068e-15	2.79882e-14
NT5M	287.659	-1.87682	0.238028	-7.88487	3.14866e-15	2.85892e-14
EIF3L	5762.46	-0.61621	0.0781705	-7.88289	3.19891e-15	2.90287e-14
RET	814.537	-1.03202	0.130974	-7.87962	3.28391e-15	2.97828e-14
INTU	111.342	2.92421	0.37136	7.87432	3.42611e-15	3.10546e-14
NSF	1584.67	0.851804	0.108203	7.87227	3.48252e-15	3.15477e-14
RBM14-RBM4	487.64	1.45037	0.184311	7.86913	3.57103e-15	3.23308e-14
CLPP	1995.73	-0.757301	0.0962615	-7.86712	3.62904e-15	3.28285e-14
LINC00493	700.977	-1.10395	0.140325	-7.86708	3.63018e-15	3.28285e-14
UNG	2888.71	-0.645246	0.0820203	-7.86691	3.63518e-15	3.28547e-14
STMN3	413.58	-1.48651	0.189022	-7.86424	3.71349e-15	3.35432e-14
TIAL1	3710.98	-0.598915	0.0761675	-7.86313	3.74657e-15	3.38225e-14
ACTR6	760.162	-1.06187	0.135072	-7.86153	3.79482e-15	3.42384e-14
CBX3	6701.74	-0.512813	0.0652337	-7.86116	3.80594e-15	3.4319e-14
MTHFR	442.803	1.46795	0.186818	7.85763	3.91474e-15	3.52799e-14
MRPS26	2118	-0.738327	0.0939647	-7.8575	3.91889e-15	3.5297e-14
DENND4B	1593.15	0.877855	0.111789	7.85277	4.06951e-15	3.6623e-14
EIF2A	2732.17	-0.685056	0.0872379	-7.85273	4.07078e-15	3.6623e-14
FCGRT	228.805	2.04896	0.260944	7.8521	4.09132e-15	3.67867e-14
KIZ	356.078	-1.5074	0.192129	-7.84574	4.30423e-15	3.86644e-14
RBM26	2700.21	0.650939	0.0829675	7.84571	4.30508e-15	3.86644e-14
DVL1	1426.47	-0.821788	0.104751	-7.84519	4.32306e-15	3.88038e-14
HSPG2	450.287	-1.36493	0.17399	-7.84485	4.33486e-15	3.88875e-14
CKS2	3462.93	-0.613723	0.0782483	-7.84328	4.38932e-15	3.93535e-14
STXBP5	495.083	1.28472	0.163918	7.83754	4.59445e-15	4.11691e-14
PI4KA	861.81	1.09405	0.139703	7.83129	4.82908e-15	4.32469e-14
LCP1	34380	0.466056	0.0595205	7.83018	4.87165e-15	4.36032e-14
MPV17L	91.2685	3.72544	0.475801	7.82983	4.8853e-15	4.37005e-14
DDX19B	944.715	-1.0153	0.129818	-7.82099	5.24104e-15	4.6856e-14
CCDC12	1291.23	-0.915008	0.117017	-7.81944	5.30584e-15	4.74083e-14
ASCC3	1593	0.77278	0.0988418	7.81835	5.35202e-15	4.77937e-14
POC1A	848.215	-1.01343	0.129624	-7.81824	5.35667e-15	4.7808e-14
MSN	22115.2	0.454619	0.0581539	7.81752	5.38745e-15	4.80555e-14
FOPNL	1116.34	-0.940598	0.120334	-7.81655	5.42929e-15	4.84011e-14
TUT1	996.322	-0.934352	0.119559	-7.81498	5.49699e-15	4.89768e-14
DENR	3281.75	-0.621789	0.0795776	-7.81362	5.55704e-15	4.94838e-14
DCAF1	1434.16	0.835959	0.107031	7.81041	5.70009e-15	5.07288e-14
SLC43A2	431.727	1.36959	0.17539	7.80879	5.77396e-15	5.13572e-14
TYROBP	289.32	1.7449	0.223604	7.80354	6.0192e-15	5.35082e-14
CCDC28A	396.474	-1.51273	0.193901	-7.80154	6.11551e-15	5.43335e-14
LRRC42	501.643	-1.30057	0.166808	-7.79677	6.35133e-15	5.63968e-14
IQGAP3	506.042	1.29305	0.165861	7.79601	6.38945e-15	5.67032e-14
CTSC	9511.71	0.49553	0.0635651	7.79563	6.40881e-15	5.68429e-14
TXN	5610.49	-0.603717	0.077465	-7.79341	6.52246e-15	5.78183e-14
STK38L	2360.73	0.789443	0.10137	7.78773	6.82212e-15	6.04405e-14
GALK1	868.594	-0.989829	0.12718	-7.7829	7.08789e-15	6.27596e-14
MIF4GD	612.712	-1.17239	0.150656	-7.78188	7.1454e-15	6.32331e-14
MON2	642.837	1.21388	0.15599	7.78181	7.14953e-15	6.32341e-14
RPUSD4	1130.06	-0.881164	0.113238	-7.78154	7.16485e-15	6.33338e-14
DHX15	9457.05	0.540859	0.0695264	7.77918	7.29942e-15	6.44871e-14
C6orf223	226.476	1.93064	0.248307	7.77522	7.53186e-15	6.65032e-14
ACLY	8180.33	0.493786	0.063512	7.77469	7.56328e-15	6.6743e-14
DLGAP4	518.394	-1.2897	0.165942	-7.77198	7.72705e-15	6.815e-14
HEATR5B	585.003	1.19557	0.153954	7.76578	8.1144e-15	7.15261e-14
RBL1	705.224	1.07892	0.138941	7.76529	8.14604e-15	7.17647e-14
DNM1P47	79.6827	4.36333	0.561969	7.76436	8.20611e-15	7.22533e-14
LYZ	438.175	-1.37453	0.177155	-7.75892	8.56557e-15	7.5376e-14
SFT2D2	931.665	0.952362	0.122754	7.75831	8.60665e-15	7.56951e-14
AKAP8L	1911.17	-0.726919	0.0937327	-7.75523	8.81842e-15	7.74934e-14
MAX	2166.85	-0.702739	0.0906152	-7.75519	8.82099e-15	7.74934e-14
NDC80	1153.47	-0.9437	0.121689	-7.75501	8.83372e-15	7.75618e-14
CTDSP1	1911.38	-0.732384	0.0944594	-7.75342	8.94467e-15	7.84921e-14
MTRNR2L8	981.875	-1.03977	0.134126	-7.75221	9.0305e-15	7.9201e-14
HMGXB3	1635.09	0.773655	0.0998195	7.75054	9.15024e-15	8.02063e-14
AVEN	626.553	-1.13291	0.146243	-7.74675	9.42763e-15	8.25457e-14
IL32	120.624	-2.69406	0.347764	-7.7468	9.42408e-15	8.25457e-14
DEFA1B	232.281	11.3092	1.4601	7.74552	9.51885e-15	8.32719e-14
TSR3	692.294	-1.08469	0.140041	-7.74549	9.52118e-15	8.32719e-14
MRPS34	2728.23	-0.661292	0.0854029	-7.7432	9.69442e-15	8.47398e-14
CEP295	1273.57	0.830825	0.107299	7.74308	9.70386e-15	8.47477e-14
PDIA6	6468.07	-0.502221	0.0648609	-7.74305	9.70612e-15	8.47477e-14
HNRNPD	11282.4	-0.453296	0.058552	-7.74176	9.80499e-15	8.55634e-14
SLC15A2	129.115	2.70644	0.349713	7.73904	1.00167e-14	8.73627e-14
PTPRA	2682.85	-0.62962	0.0814089	-7.73404	1.04185e-14	9.08166e-14
SLC38A1	5167.49	-0.644208	0.0833032	-7.73329	1.04801e-14	9.13021e-14
DLG1	1001.03	0.919482	0.118925	7.73162	1.06186e-14	9.24578e-14
RP11-219A15.1	74.1801	4.4692	0.578074	7.73118	1.0655e-14	9.27234e-14
REXO2	657.028	-1.12106	0.145043	-7.72915	1.08268e-14	9.41661e-14
ASRGL1	291.771	1.65156	0.213698	7.72849	1.08834e-14	9.45754e-14
P2RY6	225.365	1.97594	0.255671	7.72846	1.08859e-14	9.45754e-14
LEO1	2845.59	-0.657975	0.0852087	-7.72193	1.14582e-14	9.94921e-14
XPNPEP1	1841.31	0.725802	0.0940082	7.72062	1.15766e-14	1.00465e-13
KCNN4	113.54	-2.81135	0.364155	-7.7202	1.16149e-14	1.00742e-13
LASP1	4396.75	0.594874	0.0770581	7.71981	1.16501e-14	1.00991e-13
CHD2	2251.86	0.663932	0.0860394	7.71661	1.19469e-14	1.03506e-13
UHRF1	2669.57	0.692188	0.089713	7.71558	1.20436e-14	1.04287e-13
PDHB	2565.57	-0.649789	0.0842244	-7.71497	1.2101e-14	1.04726e-13
LSM2	1265.21	-0.828349	0.107408	-7.71216	1.23709e-14	1.07003e-13
CSNK1E	918.51	-0.959291	0.124511	-7.70444	1.31419e-14	1.13609e-13
CTD-2369P2.12	978.704	-6.57427	0.853369	-7.70391	1.3197e-14	1.1402e-13
EIF3I	5100.35	-0.524892	0.0681338	-7.70384	1.32039e-14	1.1402e-13
PRKAA1	1421.48	0.796616	0.103408	7.70362	1.32265e-14	1.14152e-13
MECOM	76.0534	3.83392	0.497682	7.70355	1.32339e-14	1.14153e-13
EPHX1	317.446	-1.71694	0.222896	-7.70286	1.33054e-14	1.14707e-13
MRPL45	1342.43	-0.857046	0.111267	-7.70262	1.333e-14	1.14856e-13
LAGE3	926.67	-1.06691	0.138529	-7.70175	1.34212e-14	1.15579e-13
CNBP	9182.57	-0.524344	0.0681221	-7.69712	1.39163e-14	1.19776e-13
ATXN2L	4340.81	-0.600177	0.0780064	-7.69395	1.4266e-14	1.22719e-13
PDXDC1	1882.29	0.729274	0.0947878	7.69375	1.42881e-14	1.22842e-13
ZNF609	1468.08	0.784449	0.101978	7.69232	1.44491e-14	1.24158e-13
EEA1	683.365	1.22987	0.159903	7.69135	1.45591e-14	1.25035e-13
UBXN4	2228.59	0.764921	0.0994758	7.68952	1.47683e-14	1.26762e-13
TIMM50	1666.62	-0.738777	0.0961076	-7.68698	1.50654e-14	1.29241e-13
NDUFS3	3000.2	-0.649179	0.0845312	-7.67976	1.59389e-14	1.36661e-13
SF1	5196.59	0.552208	0.0719188	7.67822	1.61319e-14	1.3824e-13
RIC1	866.966	0.989717	0.128981	7.67338	1.67517e-14	1.43473e-13
PQBP1	1716.24	-0.734164	0.0956811	-7.67303	1.67974e-14	1.43785e-13
URI1	1336.95	-0.876913	0.114303	-7.67181	1.69582e-14	1.45083e-13
THG1L	771.005	-1.06617	0.13902	-7.66922	1.73041e-14	1.47961e-13
SLCO4C1	77.3143	3.78273	0.493384	7.66692	1.76176e-14	1.5056e-13
RNF4	3064.45	0.598495	0.0780703	7.6661	1.77306e-14	1.51443e-13
ZNF358	257.046	-1.83055	0.238814	-7.6652	1.78554e-14	1.52426e-13
CXCR2	194.197	2.08065	0.271503	7.66346	1.80985e-14	1.54418e-13
SNUPN	1117.84	-0.884357	0.115421	-7.66202	1.83028e-14	1.56076e-13
RNF125	152.96	-2.31532	0.302259	-7.66005	1.85862e-14	1.58407e-13
ENKD1	418.365	-1.38235	0.180532	-7.65709	1.90195e-14	1.62011e-13
HPRT1	1642.17	-0.77865	0.101715	-7.65524	1.9295e-14	1.64269e-13
CDK9	1433.17	0.792192	0.103486	7.65509	1.93173e-14	1.6437e-13
ZNF292	588.935	1.27426	0.166498	7.6533	1.95881e-14	1.66584e-13
MCTP1	1138.94	-1.07504	0.140529	-7.64995	2.01057e-14	1.70893e-13
CLTCL1	479.308	1.29055	0.168793	7.64574	2.0775e-14	1.76487e-13
GGCT	2123.21	-0.684639	0.0895569	-7.64474	2.09362e-14	1.77759e-13
DNAJB5	282.559	-1.68337	0.220224	-7.6439	2.10736e-14	1.78829e-13
CCDC6	3160.52	0.593728	0.0777034	7.64095	2.15625e-14	1.8278e-13
POM121C	2206.49	0.793997	0.103913	7.64099	2.15557e-14	1.8278e-13
MBNL3	744.181	1.03206	0.135083	7.6402	2.16878e-14	1.83743e-13
NUDT8	301.807	-1.66125	0.217444	-7.6399	2.17391e-14	1.84079e-13
SLFN13	1828.2	0.948757	0.124206	7.63859	2.19618e-14	1.85864e-13
LRP3	764.227	-1.04391	0.136676	-7.63785	2.20884e-14	1.86835e-13
GNG4	161.986	-2.2863	0.299372	-7.637	2.22349e-14	1.87973e-13
PRR13	4160.46	0.552702	0.0723784	7.63628	2.2358e-14	1.88912e-13
SUPV3L1	1808.22	-0.710612	0.0930589	-7.63616	2.23801e-14	1.88997e-13
NCAPH2	1106.99	-0.901831	0.118135	-7.63387	2.27806e-14	1.92276e-13
PPM1G	8291.85	-0.484015	0.0634054	-7.63366	2.28177e-14	1.92485e-13
TMEM129	2077.39	-0.687697	0.0901611	-7.62742	2.39492e-14	2.01922e-13
CFAP20	1289.4	-0.893383	0.11714	-7.62665	2.40941e-14	2.03035e-13
SLF2	757.75	1.02416	0.13432	7.6248	2.44422e-14	2.05857e-13
CITED4	164.199	-2.20225	0.288907	-7.62267	2.4848e-14	2.09163e-13
ANKRD13D	2798.42	-0.695548	0.0912862	-7.61943	2.54801e-14	2.14369e-13
AARSD1	1020.37	-0.908427	0.119245	-7.61813	2.57379e-14	2.16422e-13
GOLGA8F	114.109	-2.87923	0.377971	-7.61761	2.58416e-14	2.17177e-13
E2F1	1358.13	-0.89	0.116843	-7.61707	2.59508e-14	2.17978e-13
KAT6B	661.62	1.13082	0.148532	7.61328	2.67225e-14	2.2434e-13
BPI	205.174	11.1302	1.4621	7.61247	2.68906e-14	2.25631e-13
PIK3R1	1072.14	0.90492	0.118891	7.61132	2.71319e-14	2.27534e-13
LIMS1	985.676	0.964718	0.1268	7.60821	2.77925e-14	2.32949e-13
SLC25A44	633.789	1.1728	0.154223	7.60455	2.85888e-14	2.39496e-13
ZCCHC6	577.562	1.28819	0.169427	7.60321	2.88873e-14	2.41867e-13
NUBP2	1096.72	-0.86926	0.114374	-7.60013	2.95832e-14	2.47562e-13
LARS2	1288.96	0.813447	0.107043	7.59924	2.97879e-14	2.49142e-13
DMPK	90.4952	-3.23475	0.425752	-7.59773	3.01361e-14	2.5192e-13
ADSL	2681.35	-0.642648	0.0846287	-7.59374	3.10795e-14	2.59669e-13
ERCC6L2	331.27	1.5624	0.205884	7.58875	3.23007e-14	2.69728e-13
SET	15216.1	-0.512273	0.067528	-7.58607	3.29743e-14	2.75206e-13
FAM189B	587.533	-1.18311	0.155986	-7.58469	3.33285e-14	2.78015e-13
KIAA0430	876.608	0.959751	0.126624	7.57951	3.46858e-14	2.89183e-13
RPS9	4527.18	-0.524457	0.069213	-7.57743	3.52461e-14	2.93699e-13
RBM12	1949.5	0.723416	0.0955188	7.57355	3.63174e-14	3.02465e-13
MAML2	82.4373	-3.55522	0.46945	-7.57317	3.64228e-14	3.03182e-13
SEMA6B	104.641	2.88807	0.381566	7.56898	3.76166e-14	3.12953e-13
MATN4	88.2216	-3.2864	0.434706	-7.56004	4.02935e-14	3.35047e-13
SEC61A1	5891.38	0.541017	0.0716028	7.5558	4.16295e-14	3.45972e-13
PLA2G3	245.491	-1.7702	0.234418	-7.55145	4.30428e-14	3.57528e-13
SNRNP25	1104.12	0.904579	0.119938	7.54205	4.6263e-14	3.84073e-13
AKR1A1	1720.25	-0.724407	0.0960602	-7.54118	4.65744e-14	3.86455e-13
ADAT1	438.153	1.36294	0.180743	7.54079	4.67124e-14	3.87395e-13
PLEKHJ1	1670.66	-0.7271	0.0964455	-7.53897	4.73685e-14	3.92629e-13
ACOX1	560.778	1.16123	0.154082	7.53645	4.82949e-14	3.99885e-13
AMER1	595.857	1.26768	0.168206	7.53649	4.82797e-14	3.99885e-13
FAM217B	552.575	1.20333	0.159681	7.5358	4.85348e-14	4.01659e-13
HSD17B10	2820.1	-0.682019	0.0905427	-7.53257	4.97517e-14	4.11513e-13
MYBL2	4785.61	-0.564872	0.075022	-7.52941	5.09684e-14	4.21355e-13
PKD2L1	74.4878	3.73229	0.495827	7.5274	5.17622e-14	4.27692e-13
SETD2	1672.79	0.726237	0.0964861	7.52685	5.19772e-14	4.29242e-13
POLR2B	5008.14	0.548114	0.0728306	7.52587	5.23707e-14	4.32265e-13
KANSL2	1218.13	-0.833463	0.110771	-7.52417	5.30578e-14	4.37706e-13
MVB12B	686.6	-1.0646	0.141518	-7.52271	5.36511e-14	4.42368e-13
ADGRE1	88.2639	3.37564	0.4488	7.52148	5.41601e-14	4.46331e-13
SLTM	3855.51	0.56132	0.0746475	7.51961	5.49409e-14	4.52528e-13
PCYT1A	1340.05	0.823245	0.109489	7.51895	5.52189e-14	4.54579e-13
C15orf39	1525.15	0.750671	0.09985	7.51798	5.56278e-14	4.57705e-13
SDPR	85.965	6.83731	0.909478	7.51784	5.56898e-14	4.57975e-13
MAP2K5	546.668	-1.17685	0.156577	-7.51609	5.64384e-14	4.63888e-13
FAR1	1943.24	0.73669	0.0980174	7.51591	5.65177e-14	4.64297e-13
CHD6	981.615	0.975615	0.129813	7.51556	5.66662e-14	4.65273e-13
FBXL18	202.729	1.92498	0.256326	7.50987	5.91859e-14	4.85708e-13
MIEF1	1470.76	0.795743	0.105963	7.50965	5.92846e-14	4.86264e-13
CKS1B	3511.15	-0.612603	0.081579	-7.50932	5.94332e-14	4.87228e-13
RTN3	6380.9	-0.480953	0.0640824	-7.50523	6.13229e-14	5.02457e-13
ISCU	1980.5	-0.704154	0.0938342	-7.50424	6.17874e-14	5.05999e-13
ITPKA	151.196	-2.39972	0.319879	-7.50198	6.28631e-14	5.1454e-13
PHB2	8736.65	-0.443067	0.0591018	-7.49667	6.54599e-14	5.35516e-13
CPSF4	1484.92	-0.849842	0.11347	-7.48956	6.91055e-14	5.65045e-13
SYNRG	732.017	1.02713	0.137306	7.48057	7.40014e-14	6.04762e-13
LILRB2	78.0232	3.53005	0.471922	7.48016	7.42345e-14	6.06036e-13
ST13	5327.01	-0.54053	0.0722612	-7.48022	7.41961e-14	6.06036e-13
C1QBP	6965.95	-0.473123	0.0632605	-7.47896	7.49135e-14	6.11262e-13
MLKL	638.612	1.11716	0.149404	7.47744	7.5782e-14	6.18027e-13
KLHL42	2047.11	0.668268	0.0894052	7.4746	7.74374e-14	6.31199e-13
STOML2	6351.94	-0.580204	0.0776556	-7.4715	7.92866e-14	6.45937e-13
MPG	734.99	-1.02934	0.137863	-7.46639	8.24224e-14	6.71136e-13
CORO1A	16398.8	0.488762	0.0654883	7.46335	8.43531e-14	6.865e-13
TMA16	908.453	-0.926014	0.124103	-7.46169	8.54229e-14	6.94847e-13
SLC23A2	847.381	0.959904	0.128651	7.46129	8.56813e-14	6.96588e-13
NFKBIB	548.27	-1.16442	0.156149	-7.45708	8.84615e-14	7.18818e-13
RNF5	1172.17	-0.836242	0.112218	-7.45197	9.19567e-14	7.46833e-13
MRVI1	84.6155	3.43441	0.460911	7.45136	9.2385e-14	7.49923e-13
UBR1	933.455	0.971675	0.130476	7.44718	9.53543e-14	7.73627e-13
DKC1	7614.28	-0.479573	0.0644129	-7.4453	9.67245e-14	7.84337e-13
ATP13A3	2101.26	0.834503	0.112108	7.44374	9.78716e-14	7.9323e-13
DNAJC12	1056.66	-0.864688	0.116175	-7.44297	9.84466e-14	7.97478e-13
SPRY1	493.437	1.21718	0.163579	7.44093	9.99785e-14	8.0947e-13
EZR	4192.38	-0.60429	0.0812385	-7.43847	1.01858e-13	8.24263e-13
DGKG	381.588	1.39141	0.187115	7.43609	1.03713e-13	8.38839e-13
PIGX	508.925	-1.33072	0.179092	-7.43036	1.08299e-13	8.75485e-13
PSMD1	3088.04	0.617008	0.0830881	7.42595	1.11975e-13	9.04732e-13
OGFOD3	865.514	-0.937982	0.126386	-7.42159	1.15723e-13	9.34533e-13
ZFAND1	765.548	-1.03818	0.13989	-7.42142	1.15871e-13	9.3525e-13
DUS3L	1766.26	-0.735197	0.0990902	-7.41947	1.17586e-13	9.48603e-13
PIN1	4318.52	-0.532726	0.0718119	-7.41835	1.18589e-13	9.56202e-13
CD300C	144.308	2.51082	0.338477	7.41799	1.18909e-13	9.58288e-13
FRAT1	254.166	-1.71485	0.231208	-7.41692	1.19877e-13	9.65599e-13
P2RY11	278.339	-1.82367	0.245961	-7.41448	1.22102e-13	9.83018e-13
APOL1	76.0791	3.61408	0.487573	7.41239	1.24046e-13	9.98156e-13
PSMG1	1384.63	-0.766059	0.103361	-7.41149	1.24885e-13	1.00439e-12
PHF8	869.247	0.939634	0.126794	7.41073	1.25609e-13	1.0097e-12
NTNG2	726.657	1.02986	0.139007	7.40869	1.27553e-13	1.0248e-12
WSB1	2618.81	1.99821	0.269734	7.40808	1.28139e-13	1.02898e-12
UCP2	2083.41	0.661056	0.0892537	7.40649	1.29691e-13	1.04091e-12
GBGT1	753.678	-1.01968	0.137676	-7.4064	1.29777e-13	1.04107e-12
RASGRP2	2670.01	0.603081	0.0814401	7.40521	1.30944e-13	1.0499e-12
TMEM127	821.926	1.00265	0.135406	7.40477	1.31379e-13	1.05284e-12
AURKB	1420.64	-0.801897	0.108324	-7.40277	1.33378e-13	1.06777e-12
LTK	103.538	-2.87597	0.388497	-7.40282	1.33321e-13	1.06777e-12
TNFAIP8L1	335.323	-1.55471	0.210021	-7.40266	1.33484e-13	1.06808e-12
TMEM14C	1429.72	-0.805725	0.108853	-7.40198	1.34171e-13	1.07302e-12
WDR6	2741.47	0.594711	0.0803714	7.39953	1.36668e-13	1.09244e-12
ANKLE1	1269.81	0.857458	0.115911	7.39755	1.38716e-13	1.10825e-12
EBNA1BP2	2671.24	-0.604657	0.0817727	-7.39437	1.42083e-13	1.13456e-12
PPIP5K2	1523.42	1.01539	0.137352	7.39262	1.43963e-13	1.14899e-12
REEP2	68.0573	-4.32826	0.585608	-7.39106	1.45662e-13	1.16197e-12
FHL1	135.966	-2.4626	0.333328	-7.38792	1.49139e-13	1.1891e-12
KIF22	4329.52	-0.514808	0.0696911	-7.387	1.50181e-13	1.1968e-12
ARHGAP23	170.414	-2.08301	0.282147	-7.3827	1.55106e-13	1.23542e-12
PMPCA	2665.41	-0.597375	0.0809396	-7.38049	1.57702e-13	1.25546e-12
TRIM66	331.159	1.8152	0.245978	7.37952	1.58862e-13	1.26405e-12
DARS2	1193.75	0.816515	0.110664	7.3783	1.60326e-13	1.27506e-12
DSTN	1433.9	-0.793322	0.107525	-7.37801	1.60668e-13	1.27713e-12
WIPI2	1945.15	-0.66871	0.0906519	-7.37668	1.62286e-13	1.28934e-12
MAPK6	3044.06	0.655055	0.0888356	7.37379	1.65849e-13	1.31698e-12
RC3H1	479.701	1.22262	0.16588	7.37048	1.70015e-13	1.34938e-12
NNT	1878.1	0.693126	0.0940659	7.36851	1.7254e-13	1.36873e-12
GTF2IRD1	214.327	-1.83377	0.248903	-7.36741	1.73981e-13	1.37946e-12
RAB8B	624.181	1.11324	0.1512	7.36266	1.80283e-13	1.42871e-12
AP5M1	1022.48	0.880307	0.119622	7.35909	1.85172e-13	1.46671e-12
GMFB	1118.98	0.864278	0.117464	7.35782	1.86932e-13	1.4799e-12
TNFRSF10A	443.096	1.46592	0.199292	7.35564	1.9001e-13	1.50351e-12
GNA15	670.951	-1.05616	0.14366	-7.35178	1.95582e-13	1.54682e-12
TATDN1	386.481	-1.3931	0.189513	-7.35093	1.96833e-13	1.55594e-12
PJA1	292.02	-1.60347	0.218179	-7.34931	1.99233e-13	1.57411e-12
RPLP0	87915.1	-0.50457	0.0686757	-7.34714	2.02496e-13	1.59909e-12
TLE4	418.172	1.32977	0.181035	7.34534	2.05244e-13	1.61997e-12
DDB1	9462.01	0.453345	0.0617414	7.34265	2.09412e-13	1.65204e-12
IPO8	1842.57	0.735346	0.100157	7.3419	2.10578e-13	1.6604e-12
FUT4	1614.17	0.787641	0.107416	7.33264	2.25667e-13	1.77848e-12
TAF1D	7125.91	-0.462689	0.0631036	-7.33221	2.26385e-13	1.78325e-12
DNAJC17	585.186	-1.14423	0.156142	-7.32811	2.33426e-13	1.83779e-12
HDAC7	1758.38	-0.709124	0.096781	-7.3271	2.3519e-13	1.85075e-12
TIMM13	2081.38	-0.826435	0.112801	-7.32647	2.363e-13	1.85855e-12
ZCCHC11	912.333	0.921125	0.125776	7.32354	2.41513e-13	1.8986e-12
KIDINS220	999.421	0.889812	0.121511	7.32288	2.42708e-13	1.90704e-12
AMD1	2707.6	0.644936	0.0880754	7.32255	2.4331e-13	1.91081e-12
[truncated: 17,015 more rows]

## Sheet: NB4_RNAseq_ctrl_vs_RA_d3
	baseMean	log2FoldChange	lfcSE	stat	pvalue	padj
LAMB3	13232.4	8.4196	0.219385	38.3781	0	0
NCF1	31704.5	9.59056	0.239897	39.9778	0	0
NCF1C	16564.7	9.7772	0.273385	35.7635	4.07717e-280	2.17694e-276
ALOX5AP	17391.1	11.01	0.330559	33.3073	3.02624e-243	1.21186e-239
NCF1B	12784.7	10.2232	0.310145	32.9628	2.77734e-238	8.89747e-235
PLCB2	11276.1	6.47892	0.208229	31.1144	1.53993e-212	4.11109e-209
TNFAIP2	14486.9	5.71915	0.184813	30.9457	2.90497e-210	6.6474e-207
PRAM1	8342.53	6.8465	0.230157	29.7471	1.8888e-194	3.78185e-191
S100A9	8403.93	9.61238	0.332888	28.8757	2.40798e-183	4.28567e-180
ASB2	4842.42	6.35148	0.220519	28.8024	1.99932e-182	3.20251e-179
DEFA3	7033.25	9.49838	0.335681	28.2958	3.8909e-176	5.66586e-173
SLA	5563.91	5.24503	0.189745	27.6426	3.42949e-168	4.5778e-165
C10orf54	9356	5.58932	0.20493	27.2743	8.5699e-164	1.05594e-160
DEFA4	4002.54	8.11136	0.298552	27.169	1.51076e-162	1.72853e-159
ASS1	5081.71	-5.97456	0.220613	-27.0816	1.62274e-161	1.73287e-158
IFIT3	2634.07	5.79714	0.215721	26.8733	4.51e-159	4.51507e-156
LRG1	6381.95	6.28885	0.235641	26.6882	6.45128e-157	6.07862e-154
PADI4	4555.45	9.57617	0.364402	26.2791	3.32168e-152	2.95592e-149
ITGAX	3166.84	5.96123	0.227292	26.2271	1.3032e-151	1.09867e-148
SEMA6B	2509.36	7.64762	0.29274	26.1243	1.93368e-150	1.54868e-147
GNG2	3028.56	6.3382	0.242892	26.0947	4.18324e-150	3.19081e-147
JAML	2356.47	7.7113	0.295933	26.0576	1.10373e-149	8.03616e-147
OAS1	2339.84	6.6831	0.263615	25.3517	8.60845e-142	5.99522e-139
CD52	3570.05	8.45003	0.335833	25.1614	1.05955e-139	7.07161e-137
OAS3	2830.17	6.70753	0.26665	25.1548	1.25334e-139	8.03042e-137
CTSD	45206	5.23135	0.208917	25.0403	2.22834e-138	1.37283e-135
KIAA0513	1837.41	5.9599	0.238796	24.9582	1.74183e-137	1.03336e-134
IFI6	7021.47	6.24376	0.250795	24.8958	8.25221e-137	4.72085e-134
DEFA1	3467.76	6.79718	0.275632	24.6603	2.85306e-134	1.57587e-131
DHRS9	3110.21	5.72037	0.233761	24.471	3.00499e-132	1.60447e-129
BCL2A1	4293.29	5.93141	0.243117	24.3974	1.82395e-131	9.42453e-129
CCL2	4412.02	10.2055	0.422712	24.1428	8.88101e-129	4.4455e-126
PADI2	2424.53	5.03485	0.208749	24.1192	1.57241e-128	7.63236e-126
CD38	2878.62	5.33365	0.223118	23.905	2.71641e-126	1.27975e-123
VIM	9302.73	-4.52809	0.189898	-23.8448	1.14566e-125	5.24317e-123
IFIT1	1846.95	5.52869	0.232348	23.7948	3.77659e-125	1.68037e-122
NCF2	1598.95	5.61973	0.238018	23.6105	3.00469e-123	1.30079e-120
CYBB	22134.4	4.60464	0.195067	23.6053	3.39623e-123	1.4316e-120
TMC8	1391.72	6.14178	0.262451	23.4016	4.11217e-121	1.68894e-118
CTSG	1628.84	-5.79497	0.247662	-23.3987	4.40123e-121	1.76247e-118
GPT2	2451.32	-4.71902	0.203215	-23.2218	2.7452e-119	1.0725e-116
IFITM10	2001.12	7.18652	0.311218	23.0916	5.6221e-118	2.14416e-115
HELZ2	1580.35	5.53445	0.24157	22.9103	3.66591e-116	1.36559e-113
SIRPA	8789.97	4.17912	0.184239	22.6831	6.57894e-114	2.39503e-111
SAMHD1	6248.57	4.32465	0.190668	22.6815	6.81918e-114	2.42733e-111
MRC2	1799.1	-5.69867	0.251789	-22.6327	2.0659e-113	7.19381e-111
CSF3R	6217.09	4.52459	0.201531	22.4511	1.24933e-111	4.25782e-109
PALLD	1435.23	7.31745	0.327882	22.3173	2.50941e-110	8.37411e-108
LFNG	1248.41	6.12278	0.274844	22.2773	6.13812e-110	2.00654e-107
DYSF	5738.41	4.07446	0.182984	22.2667	7.76974e-110	2.48911e-107
HDC	2706.44	-4.66756	0.212933	-21.9204	1.66156e-106	5.21861e-104
ASNS	3124.73	-4.53678	0.20777	-21.8356	1.06602e-105	3.28374e-103
CCDC88B	6826.23	4.37808	0.201087	21.7721	4.26782e-105	1.28985e-102
ICAM1	5641.59	4.06223	0.187432	21.6731	3.68222e-104	1.09226e-101
SLC7A5	9916.45	-3.84975	0.177747	-21.6586	5.04312e-104	1.46874e-101
C1RL	1155.96	5.35001	0.248943	21.4909	1.89436e-102	5.41854e-100
CXCL8	2171.23	5.87405	0.274621	21.3897	1.668e-101	4.68738e-99
CFP	1811.24	5.42097	0.253835	21.3563	3.40671e-101	9.40839e-99
ID2	1011.04	6.21288	0.291727	21.2969	1.21319e-100	3.2937e-98
FAM20C	1420.1	5.052	0.237402	21.2804	1.72538e-100	4.60619e-98
CAPN3	1022.51	5.49558	0.261772	20.9938	7.47261e-98	1.96223e-95
MCEMP1	3433	4.85291	0.231356	20.9759	1.08803e-97	2.81098e-95
HK3	2268.5	9.45592	0.457235	20.6807	5.17299e-95	1.31525e-92
PTAFR	1180.08	5.03583	0.243719	20.6625	7.53676e-95	1.88631e-92
SAMD9L	1384.37	6.67111	0.324686	20.5463	8.29779e-94	2.04483e-91
ITGB7	1350.91	8.08028	0.393628	20.5277	1.21762e-93	2.95514e-91
C3	1287.67	4.99254	0.243263	20.5232	1.3357e-93	3.19331e-91
ADGRG3	4181.77	4.72684	0.230982	20.4642	4.49317e-93	1.05841e-90
ITGB2	15295.4	3.85868	0.188826	20.4352	8.14298e-93	1.89035e-90
IFIT2	1220.29	5.28702	0.260101	20.3268	7.45236e-92	1.70531e-89
PHGDH	5279.91	-3.84351	0.189338	-20.2997	1.29358e-91	2.91839e-89
SLC2A5	3870.63	4.10735	0.202667	20.2665	2.54128e-91	5.65365e-89
TGM2	118311	17.2739	0.852647	20.2591	2.9532e-91	6.48005e-89
APBB1IP	1800.12	4.16158	0.20591	20.2107	7.88569e-91	1.70693e-88
MAFB	961.482	6.17061	0.306047	20.1623	2.09963e-90	4.48425e-88
TGM3	1393.68	8.27681	0.414273	19.9791	8.36647e-89	1.76334e-86
CD101	1082.41	4.74665	0.237841	19.9572	1.2971e-88	2.6983e-86
IGFBP2	6158.94	-3.96494	0.198994	-19.9249	2.47441e-88	5.08142e-86
CCL22	1028.14	6.78478	0.341165	19.8871	5.26007e-88	1.06653e-85
ITGAM	3596.64	3.75732	0.189474	19.8303	1.63176e-87	3.26719e-85
PRSS57	1177.28	-5.18362	0.261858	-19.7955	3.25386e-87	6.43462e-85
LAPTM5	15816.7	3.75131	0.189814	19.763	6.1948e-87	1.2101e-84
FBP1	1202.34	5.61571	0.28684	19.5778	2.38997e-85	4.61235e-83
MTSS1L	1510.01	-4.18698	0.216183	-19.3677	1.44441e-83	2.75436e-81
OASL	934.031	7.47181	0.390171	19.1501	9.66337e-82	1.82103e-79
SLC43A2	1896.37	3.88088	0.202877	19.1293	1.44094e-81	2.68384e-79
DAPP1	898.629	5.08625	0.26621	19.1062	2.2437e-81	4.13099e-79
ISG15	4470.47	4.87343	0.255498	19.0743	4.13272e-81	7.52249e-79
PSAT1	3895.48	-3.61915	0.189795	-19.0687	4.59498e-81	8.26993e-79
DDX60L	2490.8	4.39514	0.230509	19.0671	4.73587e-81	8.42879e-79
CEBPE	9601.34	4.43863	0.233422	19.0155	1.26979e-80	2.23511e-78
ABCA7	836.484	4.90287	0.258665	18.9545	4.05325e-80	7.05706e-78
FCGRT	1489.8	5.01999	0.266985	18.8025	7.20223e-79	1.24049e-76
LRRC25	919.627	7.52672	0.400566	18.7902	9.08248e-79	1.54769e-76
TNFRSF14	1042.29	5.35964	0.287174	18.6634	9.83226e-78	1.65782e-75
BATF2	769.739	6.21717	0.333182	18.66	1.048e-77	1.74863e-75
PARP9	1207.23	4.0968	0.22062	18.5695	5.67e-77	9.36311e-75
MERTK	1159.73	4.4417	0.239972	18.5093	1.73842e-76	2.84143e-74
TRIM22	1662.99	4.50273	0.243711	18.4757	3.2404e-76	5.2429e-74
ARHGAP9	3620.81	3.8208	0.207143	18.4452	5.69404e-76	9.12072e-74
IRF9	1084.84	4.83351	0.2628	18.3923	1.5132e-75	2.39985e-73
SQSTM1	13259.7	3.39652	0.18531	18.3289	4.86983e-75	7.64755e-73
GFI1B	920.608	5.96362	0.326437	18.2688	1.46617e-74	2.28011e-72
OAS2	872.435	7.76419	0.426425	18.2077	4.48782e-74	6.91211e-72
TCIRG1	10398.3	3.71412	0.204032	18.2036	4.82875e-74	7.36637e-72
SERPINB1	2735.85	3.84032	0.21136	18.1695	8.99549e-74	1.35934e-71
UBA7	1241.82	4.17192	0.229915	18.1455	1.39321e-73	2.08565e-71
GM2A	2314.87	3.56516	0.197009	18.0964	3.4004e-73	5.04329e-71
PTGS1	2725.36	3.58735	0.198759	18.0487	8.0705e-73	1.18599e-70
ZNF385A	1653.58	4.27805	0.237506	18.0124	1.55745e-72	2.26793e-70
EHD1	6318.25	3.41751	0.190006	17.9863	2.4927e-72	3.59713e-70
CST7	761.978	-7.49953	0.418308	-17.9282	7.09807e-72	1.01515e-69
ABHD2	4432.45	4.1187	0.229922	17.9135	9.2612e-72	1.3128e-69
CD300LB	655.329	5.05668	0.282477	17.9012	1.15363e-71	1.62096e-69
IFI35	1276.93	5.17284	0.289141	17.8904	1.40206e-71	1.95288e-69
MVP	1206.85	4.48582	0.251703	17.8219	4.77833e-71	6.59822e-69
CCR1	951.577	4.34194	0.244122	17.7859	9.08401e-71	1.24366e-68
AGO1	3764.69	3.7508	0.211488	17.7353	2.23824e-70	3.03832e-68
MMP9	668.792	-4.91671	0.278261	-17.6694	7.21274e-70	9.70871e-68
DAPK2	708.671	7.38263	0.418913	17.6233	1.63114e-69	2.1773e-67
THEMIS2	3867.77	3.53661	0.200991	17.5959	2.64762e-69	3.50493e-67
HOXB9	648.844	-5.09232	0.289524	-17.5886	3.0142e-69	3.9575e-67
TMEM173	8307.79	3.44732	0.196466	17.5467	6.30814e-69	8.21495e-67
STAT2	1936.58	3.54064	0.204086	17.3488	2.01505e-67	2.60298e-65
EBF3	574.385	-5.14686	0.297011	-17.3288	2.85062e-67	3.65289e-65
OAF	1502.8	-3.6299	0.210367	-17.2551	1.02477e-66	1.30276e-64
CAMKK1	685.821	4.81238	0.279216	17.2353	1.4425e-66	1.81936e-64
CHI3L1	864.71	4.24597	0.24661	17.2173	1.96806e-66	2.46284e-64
MYO1F	21336.9	3.1031	0.180254	17.2151	2.04542e-66	2.5398e-64
IRF1	3119.28	3.4252	0.19907	17.206	2.39423e-66	2.95005e-64
NECTIN1	1230.62	3.67927	0.214657	17.1403	7.43303e-66	9.08872e-64
BCAT1	4210.95	-3.22928	0.189004	-17.0858	1.8932e-65	2.29737e-63
GAPT	1798.7	3.54263	0.20805	17.0278	5.11144e-65	6.15602e-63
CD68	1683.87	3.62293	0.213105	17.0007	8.11779e-65	9.70378e-63
RNF213	5646.83	3.94804	0.232507	16.9803	1.14964e-64	1.36406e-62
NINJ2	930.278	4.42998	0.261053	16.9697	1.37733e-64	1.62221e-62
IL1B	573.31	4.99704	0.29455	16.965	1.49038e-64	1.74254e-62
TRPM4	685.066	6.77462	0.399538	16.9561	1.73347e-64	2.01208e-62
UNCX	889.957	-4.00389	0.236315	-16.943	2.16769e-64	2.49799e-62
NBEAL2	4629.45	3.36007	0.19962	16.8323	1.41455e-63	1.61844e-61
ALAS1	7982.78	3.07581	0.18323	16.7865	3.06141e-63	3.47785e-61
SPECC1	1324.04	3.76144	0.224297	16.7699	4.04888e-63	4.56725e-61
CD300A	1045.66	4.1331	0.247986	16.6667	2.29007e-62	2.5652e-60
TEX19	1043.9	-3.88317	0.233673	-16.618	5.16333e-62	5.74349e-60
ANPEP	3709.34	-3.10295	0.1873	-16.5668	1.21179e-61	1.33865e-59
FGR	5281.65	12.3725	0.746894	16.5653	1.24097e-61	1.36149e-59
AHNAK	808.755	-3.93104	0.238213	-16.5022	3.53625e-61	3.85331e-59
HPCAL1	5534.75	3.30658	0.201191	16.435	1.07438e-60	1.1628e-58
WT1	624.488	-4.29362	0.261516	-16.4182	1.41676e-60	1.52307e-58
LGALS9C	690.741	5.39174	0.329298	16.3734	2.96022e-60	3.16112e-58
SRCIN1	597.966	7.41355	0.453103	16.3617	3.58756e-60	3.80566e-58
NKD2	589.934	-4.61331	0.282671	-16.3205	7.06092e-60	7.44091e-58
PXN	1959.37	3.2778	0.201977	16.2286	3.16691e-59	3.31552e-57
IFIT5	516.424	5.87182	0.362342	16.2052	4.63689e-59	4.82297e-57
C10orf128	1632.77	3.4207	0.211203	16.1963	5.35737e-59	5.53641e-57
LY6E	4675.36	3.60571	0.222709	16.1902	5.91203e-59	6.07044e-57
PIK3R5	484.925	4.83527	0.299357	16.1522	1.09565e-58	1.11785e-56
SMG6	2086.71	3.33002	0.206812	16.1017	2.48197e-58	2.51622e-56
COTL1	11226	3.24063	0.201305	16.0981	2.62954e-58	2.64905e-56
LRP10	4037.25	3.06618	0.190815	16.0689	4.21826e-58	4.22301e-56
SDS	474.006	5.50428	0.343455	16.0262	8.38525e-58	8.34254e-56
THBS1	2422.45	4.87978	0.304625	16.019	9.41948e-58	9.31366e-56
SLC44A1	1799.75	3.46159	0.217355	15.926	4.18406e-57	4.11167e-55
FAM179A	478.305	5.49077	0.344811	15.924	4.32025e-57	4.21962e-55
DES	627.745	-4.39015	0.27591	-15.9115	5.27199e-57	5.11799e-55
CDH23	1104.49	9.30709	0.586408	15.8714	1.00043e-56	9.6535e-55
SLC1A4	946.238	-3.60877	0.227857	-15.8378	1.70558e-56	1.63593e-54
PDE9A	550.652	-4.31419	0.273239	-15.7891	3.69814e-56	3.526e-54
TPP1	4076.91	2.88195	0.184369	15.6314	4.45134e-55	4.21903e-53
MS4A3	469.332	-4.8003	0.308051	-15.5828	9.52638e-55	8.97609e-53
FAM46C	711.271	-3.95391	0.254785	-15.5186	2.59626e-54	2.43198e-52
MLC1	1995.86	-3.03501	0.195666	-15.5112	2.9131e-54	2.69723e-52
TBL1X	451.951	-4.63461	0.298788	-15.5113	2.90765e-54	2.69723e-52
ICAM3	10577.8	3.15925	0.204243	15.4681	5.69444e-54	5.24216e-52
ELF4	2536.32	2.9939	0.193616	15.4631	6.15618e-54	5.63484e-52
TYROBP	1276.74	4.18586	0.271293	15.4293	1.03947e-53	9.46038e-52
CD53	2564.48	2.96779	0.192418	15.4236	1.13516e-53	1.02729e-51
TGM5	478.217	4.62416	0.299834	15.4224	1.15711e-53	1.04127e-51
ANXA8	494.733	-7.26196	0.471428	-15.4042	1.53417e-53	1.37287e-51
TMC6	4906.81	2.89803	0.188146	15.4031	1.56104e-53	1.38915e-51
UPP1	476.323	5.22654	0.339807	15.3809	2.19884e-53	1.94591e-51
FLOT1	5387.35	3.36918	0.219068	15.3796	2.24322e-53	1.97428e-51
GPR35	633.57	4.28312	0.279238	15.3386	4.22169e-53	3.69525e-51
FFAR2	774.075	8.60241	0.564305	15.2443	1.79766e-52	1.56494e-50
IRX3	646.317	-3.78908	0.248731	-15.2337	2.1143e-52	1.83065e-50
DAB2IP	424.667	-4.67349	0.308922	-15.1284	1.05268e-51	9.06548e-50
CXCR5	512.273	4.83691	0.320533	15.0902	1.87867e-51	1.60923e-49
RGS1	417.077	4.83192	0.32032	15.0847	2.04315e-51	1.74081e-49
LRRK2	784.462	5.75001	0.38285	15.019	5.51617e-51	4.67503e-49
CYTH4	399.262	6.04243	0.404153	14.9508	1.53776e-50	1.29641e-48
PLD4	743.407	3.85902	0.259365	14.8787	4.5307e-50	3.79962e-48
CASP1	730.543	3.77228	0.254627	14.8149	1.17374e-49	9.79216e-48
PECAM1	1199.95	3.12476	0.211433	14.779	2.00245e-49	1.66193e-47
FYB	846.304	3.81674	0.258381	14.7718	2.22842e-49	1.83994e-47
SAT1	12465.3	2.73464	0.185564	14.7369	3.73504e-49	3.0681e-47
ZSWIM8	1884.87	2.88832	0.196656	14.6872	7.78572e-49	6.36284e-47
RP11-34P13.15	591.52	4.33973	0.295664	14.6779	8.92897e-49	7.26012e-47
EMID1	395.999	-4.6397	0.316285	-14.6694	1.01297e-48	8.19484e-47
CORO1B	5060.66	3.21197	0.218984	14.6676	1.03988e-48	8.37023e-47
RP11-295K3.1	428.206	6.13324	0.419263	14.6286	1.84445e-48	1.47722e-46
PARP10	1551.68	3.48997	0.239765	14.5558	5.3629e-48	4.27378e-46
LILRB2	339.727	5.74486	0.394788	14.5518	5.69096e-48	4.51276e-46
P2RX1	775.299	4.17417	0.286869	14.5508	5.77345e-48	4.55562e-46
FSCN1	4795.22	-3.05436	0.210342	-14.5209	8.9299e-48	7.01172e-46
ADAM11	366.89	4.77408	0.32899	14.5113	1.02701e-47	8.02474e-46
TRIB3	6735.5	-3.04097	0.210367	-14.4556	2.31201e-47	1.79776e-45
DHX58	511.063	3.98776	0.276903	14.4013	5.07777e-47	3.92926e-45
APOL1	334.391	5.83959	0.405781	14.391	5.89333e-47	4.53843e-45
NCS1	597.618	-3.62397	0.253084	-14.3192	1.66025e-46	1.27243e-44
ADGRG5	1733.46	10.7656	0.752169	14.3128	1.82073e-46	1.38878e-44
GRB10	1353.64	-3.05803	0.213707	-14.3095	1.91017e-46	1.4501e-44
NT5DC2	2024.53	-3.21549	0.224829	-14.3019	2.12903e-46	1.60862e-44
GOLGA8EP	459.63	-4.22002	0.295544	-14.2789	2.96422e-46	2.22915e-44
IGFBP4	1714.91	-3.40423	0.238608	-14.267	3.513e-46	2.6295e-44
ATG2A	1903.31	2.83671	0.199324	14.2316	5.83035e-46	4.34374e-44
MRPS6	1960.96	3.00135	0.210939	14.2285	6.09689e-46	4.52129e-44
GAL	2497.96	-2.94736	0.207429	-14.209	8.05217e-46	5.94376e-44
ABCD1	1185.39	3.17101	0.223334	14.1985	9.35586e-46	6.87441e-44
EMILIN2	313.299	-5.58264	0.394266	-14.1596	1.62961e-45	1.19192e-43
SLC5A3	1863.72	3.81892	0.269744	14.1576	1.67719e-45	1.22115e-43
PLEKHO2	2481.55	2.81954	0.199314	14.1462	1.97048e-45	1.42819e-43
FCER1G	2452.35	3.40543	0.242255	14.0572	6.95427e-45	5.01773e-43
CSF1R	397.571	4.20644	0.299551	14.0425	8.56735e-45	6.15389e-43
RASGRP3	376.656	4.40822	0.315328	13.9798	2.07133e-44	1.48118e-42
TAPBPL	614.601	3.68929	0.263945	13.9775	2.13835e-44	1.52231e-42
RENBP	487.046	4.70866	0.3369	13.9764	2.17073e-44	1.53853e-42
RHBDF2	699.405	3.44569	0.246867	13.9576	2.82638e-44	1.9944e-42
SH3BP2	3846.4	2.63218	0.188924	13.9325	4.0202e-44	2.82437e-42
FYN	510.349	-3.75381	0.269503	-13.9286	4.24422e-44	2.96873e-42
B3GNT8	408.594	4.85626	0.348827	13.9217	4.67866e-44	3.25838e-42
TSPAN14	3670.69	2.65244	0.1909	13.8944	6.8476e-44	4.74826e-42
PLEK	13421	2.42768	0.174825	13.8863	7.66502e-44	5.29217e-42
PDE4A	446.264	-3.85642	0.278263	-13.8589	1.12339e-43	7.72292e-42
RCSD1	5254.42	2.83295	0.204483	13.8542	1.19999e-43	8.21427e-42
SNN	949.927	3.05802	0.221105	13.8306	1.66565e-43	1.13534e-41
IFI44L	468.299	7.8752	0.56965	13.8246	1.81055e-43	1.22887e-41
CTSS	2786.9	2.61449	0.18937	13.8063	2.33497e-43	1.57812e-41
SPARC	786.044	-3.23194	0.234742	-13.7681	3.96748e-43	2.67022e-41
C12orf75	2039.25	-2.72139	0.197696	-13.7655	4.10781e-43	2.7531e-41
CHST13	385.669	-4.1227	0.299511	-13.7648	4.15189e-43	2.77104e-41
STAB1	311.152	-5.81838	0.422883	-13.7589	4.50609e-43	2.99496e-41
LLNLF-173C4.1	1022.05	3.54145	0.257409	13.7581	4.55405e-43	3.01433e-41
TRIM38	1077.77	3.14498	0.229144	13.7249	7.20165e-43	4.74716e-41
ROR2	309.69	6.35777	0.46331	13.7225	7.44638e-43	4.88837e-41
SIPA1	6305.14	2.72144	0.198377	13.7185	7.86804e-43	5.14409e-41
AKAP2	631.434	-3.9972	0.291565	-13.7095	8.90859e-43	5.80072e-41
GDF15	881.199	9.46391	0.691434	13.6874	1.20803e-42	7.83413e-41
LMTK3	763.181	3.39587	0.248781	13.65	2.0174e-42	1.30301e-40
APLP2	28694.1	2.44651	0.179453	13.6332	2.54279e-42	1.63576e-40
FLT4	473.949	3.6813	0.270754	13.5965	4.20071e-42	2.69148e-40
IPCEF1	367.763	4.3524	0.320708	13.5712	5.9332e-42	3.78638e-40
ASRGL1	739.741	3.24692	0.239509	13.5566	7.24632e-42	4.60601e-40
C19orf66	330.546	6.18369	0.456544	13.5446	8.53175e-42	5.40164e-40
MTHFD1L	1123.29	-2.87809	0.212636	-13.5353	9.67578e-42	6.10184e-40
PSMB9	1799.75	3.24066	0.239628	13.5237	1.13331e-41	7.11895e-40
SAMD9	1680.54	3.46148	0.256141	13.5139	1.29392e-41	8.09607e-40
MFAP4	477.176	-3.6383	0.269306	-13.5099	1.36735e-41	8.52223e-40
SLFN5	411.6	4.6871	0.348437	13.4518	3.0056e-41	1.86604e-39
PKD2L1	307.369	5.85586	0.436334	13.4206	4.58159e-41	2.83351e-39
MIDN	853.534	3.12321	0.232887	13.4109	5.22182e-41	3.21705e-39
GALM	2641.39	2.57547	0.192115	13.4059	5.58584e-41	3.42812e-39
VSIG4	303.271	4.7418	0.353878	13.3995	6.08558e-41	3.72056e-39
SLC25A20	1460.66	2.87998	0.215014	13.3944	6.52223e-41	3.97236e-39
LIMK1	1987.67	2.68996	0.201179	13.371	8.93596e-41	5.42183e-39
XAF1	390.719	3.9736	0.299003	13.2895	2.66374e-40	1.6101e-38
ATP2A1	456.063	3.73285	0.281775	13.2477	4.65455e-40	2.80288e-38
DUSP5	451.789	3.61717	0.273458	13.2275	6.08739e-40	3.65198e-38
SLC38A1	3590.56	-2.85271	0.216257	-13.1913	9.84805e-40	5.88605e-38
PLSCR1	1450.26	2.7769	0.210538	13.1896	1.00747e-39	5.99915e-38
MTHFD2	7663.4	-2.50533	0.190002	-13.1858	1.05965e-39	6.28645e-38
CD37	1204.88	3.19185	0.242884	13.1415	1.90537e-39	1.12468e-37
PYCR1	1279.23	-2.97793	0.226609	-13.1413	1.90981e-39	1.12468e-37
DDX60	661.754	4.17861	0.318925	13.1022	3.19972e-39	1.87741e-37
SELPLG	1451.17	2.7781	0.212231	13.09	3.75788e-39	2.19685e-37
DBNDD1	350.597	-4.45694	0.340716	-13.0811	4.22245e-39	2.45946e-37
ID1	299.281	4.82857	0.369641	13.0629	5.36688e-39	3.11473e-37
MYD88	1773.97	2.61912	0.200631	13.0544	5.99762e-39	3.46822e-37
FXYD6	284.936	6.34189	0.489425	12.9578	2.12112e-38	1.21778e-36
POR	5851.24	2.60939	0.201372	12.9581	2.11549e-38	1.21778e-36
UBE2L6	410.167	3.95945	0.305581	12.9571	2.14137e-38	1.22502e-36
HBEGF	1331.14	2.75761	0.212861	12.955	2.20042e-38	1.25432e-36
TNKS1BP1	691.261	-3.05162	0.235779	-12.9427	2.58279e-38	1.46706e-36
MGAM	593.936	3.67699	0.28417	12.9394	2.69681e-38	1.52641e-36
C5AR2	555.25	3.40267	0.263018	12.937	2.7821e-38	1.56915e-36
CXXC5	2308.38	2.54148	0.196697	12.9208	3.43547e-38	1.93086e-36
COL9A2	667.966	3.26855	0.253194	12.9092	3.9917e-38	2.23563e-36
IFI27	295.001	6.02506	0.467275	12.894	4.86237e-38	2.71378e-36
MPO	56607.1	-2.28892	0.177649	-12.8845	5.50175e-38	3.05997e-36
IL18RAP	426.036	3.83102	0.297579	12.874	6.30787e-38	3.49617e-36
ANXA8L1	453.611	-8.25707	0.641423	-12.873	6.38452e-38	3.52646e-36
STAT1	6539.81	2.65016	0.206166	12.8545	8.11597e-38	4.46741e-36
IRF7	1585.6	3.24378	0.25275	12.8339	1.05854e-37	5.80674e-36
ARSA	488.254	3.40206	0.265404	12.8184	1.29274e-37	7.06725e-36
TP53INP2	749.214	3.0323	0.236908	12.7995	1.64982e-37	8.98871e-36
NLRC4	320.488	4.16319	0.325452	12.792	1.8171e-37	9.86653e-36
GOLGA8CP	284.776	-4.69414	0.366993	-12.7908	1.84498e-37	9.98407e-36
PACSIN3	285.185	-4.41033	0.345134	-12.7786	2.15876e-37	1.16428e-35
GARS	8279.59	-2.2492	0.176782	-12.723	4.40538e-37	2.36797e-35
COL2A1	498.055	-3.35487	0.263846	-12.7153	4.86467e-37	2.6061e-35
RAB11FIP1	1760.55	2.81213	0.221206	12.7128	5.02348e-37	2.6822e-35
REC8	339.535	4.92228	0.387652	12.6977	6.09097e-37	3.24137e-35
CHST7	472.195	3.42841	0.270332	12.6822	7.42222e-37	3.93673e-35
SYNE3	302.977	-4.16362	0.328376	-12.6794	7.69071e-37	4.06567e-35
PGD	27576.3	2.36588	0.18692	12.6572	1.02109e-36	5.38019e-35
SH2D3C	400.954	3.70975	0.293105	12.6567	1.02686e-36	5.39288e-35
GRIN2D	2228.44	2.50385	0.198319	12.6253	1.53118e-36	8.01515e-35
FGD4	713.715	3.72195	0.294852	12.6231	1.57459e-36	8.21555e-35
FBXO6	624.353	3.37458	0.268189	12.5829	2.62388e-36	1.36459e-34
GRN	16852.9	2.641	0.210001	12.5761	2.85733e-36	1.48119e-34
ISG20	360.549	4.11364	0.327298	12.5685	3.14646e-36	1.62581e-34
CA8	420.5	-3.71198	0.295461	-12.5634	3.35791e-36	1.72949e-34
HSPA1B	2091.58	2.43491	0.193894	12.5579	3.59666e-36	1.84651e-34
GAB2	734.634	-2.93897	0.234269	-12.5453	4.21791e-36	2.15855e-34
SLC7A2	733.935	-3.62006	0.288863	-12.5321	4.98173e-36	2.54132e-34
HOXA1	925.278	2.81637	0.224841	12.5261	5.376e-36	2.73374e-34
RGS16	295.569	-4.22234	0.337463	-12.512	6.41781e-36	3.25318e-34
RRBP1	5153.47	2.28366	0.182646	12.5032	7.16812e-36	3.62205e-34
LGALS9	5777.59	2.77367	0.222752	12.4518	1.3668e-35	6.8847e-34
NADK	4461.56	2.3831	0.191908	12.418	2.08825e-35	1.04857e-33
CTSZ	5600.28	2.51082	0.202268	12.4133	2.21354e-35	1.10801e-33
IGSF8	739.488	-2.9359	0.236786	-12.399	2.64654e-35	1.32063e-33
PSMB10	3354.82	2.86286	0.231916	12.3444	5.22481e-35	2.5991e-33
EME2	498.276	3.31169	0.268388	12.3392	5.57137e-35	2.76292e-33
CD55	3508.77	2.41574	0.196577	12.289	1.03756e-34	5.1295e-33
IL6R	2356.65	2.58809	0.210688	12.284	1.10432e-34	5.44277e-33
GPR160	1189	2.86307	0.233556	12.2586	1.51012e-34	7.41999e-33
C7orf43	1419.16	2.78636	0.227577	12.2436	1.81816e-34	8.9062e-33
ATG16L2	2494.9	2.72188	0.222352	12.2413	1.86907e-34	9.12765e-33
ARAP1	6899.14	2.19696	0.179634	12.2302	2.14283e-34	1.04328e-32
ZBTB47	452.588	3.33185	0.272575	12.2236	2.32494e-34	1.12851e-32
HIC1	1084.26	10.5055	0.861443	12.1952	3.2961e-34	1.59507e-32
ASIC1	324.899	-3.84169	0.315134	-12.1906	3.48637e-34	1.68207e-32
BHLHE40	979.06	2.79413	0.229229	12.1892	3.54769e-34	1.70651e-32
PHLDA1	610.558	3.05826	0.251032	12.1827	3.84245e-34	1.84276e-32
ADD3	3425.5	2.84019	0.233193	12.1795	3.99484e-34	1.91013e-32
B4GALT5	4524.97	2.52144	0.207373	12.159	5.14064e-34	2.45068e-32
KSR1	782.176	2.94198	0.241984	12.1577	5.21816e-34	2.48025e-32
AP1S2	1578.8	2.63979	0.217265	12.1501	5.728e-34	2.71453e-32
RELT	1794.55	2.44596	0.201392	12.1453	6.07694e-34	2.8714e-32
DHRS3	1917.74	8.64182	0.715289	12.0816	1.3216e-33	6.22628e-32
NINJ1	1428.72	2.85799	0.237834	12.0167	2.90295e-33	1.36362e-31
INHBE	216.126	-5.3495	0.445206	-12.0158	2.93489e-33	1.37459e-31
APOBR	4536.14	2.50983	0.209202	11.9972	3.67737e-33	1.71732e-31
CEACAM1	266.026	7.05554	0.588462	11.9898	4.01878e-33	1.8713e-31
POLD4	1118.96	3.18137	0.265429	11.9857	4.22056e-33	1.95956e-31
EPHB2	228.026	4.87762	0.407144	11.9801	4.51802e-33	2.09161e-31
CD93	4259.41	2.83878	0.237268	11.9644	5.45758e-33	2.5193e-31
CERS1	624.622	-2.90876	0.243698	-11.9359	7.69344e-33	3.54119e-31
TUBB6	1817.4	-2.40626	0.202144	-11.9037	1.13218e-32	5.19636e-31
GBA	1635.82	2.49366	0.209901	11.8801	1.501e-32	6.86942e-31
EVI2B	2349.84	2.39095	0.201334	11.8755	1.58645e-32	7.23983e-31
ITGAL	541.717	3.0222	0.254807	11.8608	1.89208e-32	8.61004e-31
STC2	254.27	-7.00056	0.590504	-11.8552	2.02195e-32	9.17497e-31
LGALS3BP	7472.42	2.45879	0.207484	11.8505	2.13973e-32	9.68199e-31
DDX58	1081.43	2.56771	0.216888	11.8389	2.45671e-32	1.10849e-30
CCND1	1181.26	2.47485	0.209291	11.8249	2.9025e-32	1.30596e-30
SIRPB1	1528.19	2.68792	0.227713	11.804	3.72284e-32	1.67038e-30
ARHGAP30	3868.31	2.1903	0.185794	11.7888	4.45724e-32	1.9943e-30
SIGLEC1	855.562	10.1622	0.862232	11.7859	4.6125e-32	2.05802e-30
BRI3	1713.06	2.82091	0.239533	11.7767	5.14802e-32	2.29058e-30
SH3BP1	2040.93	2.52453	0.214491	11.7699	5.58175e-32	2.47669e-30
PILRA	576.407	3.1266	0.265721	11.7665	5.81035e-32	2.571e-30
PKN1	6012.14	2.37929	0.202734	11.736	8.33067e-32	3.67605e-30
SIGLEC12	624.308	3.04436	0.259423	11.7351	8.41878e-32	3.70472e-30
SLC20A1	3699.45	-2.16199	0.184304	-11.7306	8.88764e-32	3.90033e-30
CTSA	3431.18	2.53551	0.216287	11.7229	9.73153e-32	4.25901e-30
IFNGR1	1847.57	2.29657	0.196172	11.707	1.17427e-31	5.12518e-30
NAGK	1651.47	2.69896	0.230657	11.7012	1.25685e-31	5.47073e-30
ASGR2	239.06	-4.23313	0.362068	-11.6915	1.40846e-31	6.11402e-30
LTB4R	2527.67	2.85554	0.245261	11.6429	2.49458e-31	1.07995e-29
HLA-E	13381	2.29185	0.197071	11.6296	2.91596e-31	1.25897e-29
GFOD1	973.753	2.59476	0.223135	11.6286	2.94734e-31	1.2691e-29
SLC8B1	3604.02	2.19826	0.189223	11.6173	3.36728e-31	1.44603e-29
LHFP	195.421	-5.79863	0.499231	-11.6151	3.45305e-31	1.4789e-29
PTPRJ	2269.65	2.37122	0.204189	11.6129	3.54591e-31	1.51462e-29
PRRT4	199.316	-5.23019	0.451319	-11.5887	4.70396e-31	2.00394e-29
TBC1D4	323.076	-3.88719	0.335484	-11.5868	4.80798e-31	2.04282e-29
C16orf54	807.617	2.61283	0.22554	11.5848	4.92349e-31	2.08636e-29
CREB3L2	2501.47	2.39619	0.206938	11.5793	5.2483e-31	2.21813e-29
GMIP	2519.43	2.31615	0.200222	11.5679	5.99317e-31	2.52628e-29
SLC27A2	1845.37	-2.26935	0.19648	-11.5501	7.37638e-31	3.10118e-29
ARHGAP27	1217.98	2.64688	0.229336	11.5415	8.14612e-31	3.41583e-29
CRISP3	741.442	9.9569	0.864095	11.5229	1.01129e-30	4.22948e-29
EVPL	345.629	-3.37954	0.293351	-11.5204	1.04082e-30	4.34162e-29
RBM47	823.296	3.26477	0.283696	11.508	1.20255e-30	5.00325e-29
NUCB2	3623.86	-2.12473	0.184859	-11.4938	1.41737e-30	5.88171e-29
TTN	574.33	3.27951	0.285809	11.4745	1.77262e-30	7.33691e-29
XBP1	2033.08	-2.21693	0.193574	-11.4526	2.28095e-30	9.41655e-29
IFT57	1657.99	-2.26819	0.198078	-11.451	2.32402e-30	9.56971e-29
MCOLN1	950.34	2.77624	0.242632	11.4422	2.57275e-30	1.05667e-28
ANXA2	1728.16	-2.60088	0.227688	-11.423	3.20844e-30	1.3144e-28
SLC25A35	297.587	3.77141	0.330466	11.4124	3.62621e-30	1.48175e-28
SLC16A3	13556.9	2.17986	0.191097	11.4071	3.85402e-30	1.57083e-28
PLXNC1	617.901	3.31896	0.29158	11.3827	5.10198e-30	2.0742e-28
WDR81	1038.85	2.41125	0.212015	11.373	5.70143e-30	2.31204e-28
COL7A1	271.525	3.82744	0.337448	11.3423	8.09758e-30	3.27543e-28
KCTD12	537.484	3.28353	0.289886	11.327	9.64753e-30	3.89255e-28
TRIB1	905.016	2.53536	0.223882	11.3245	9.92023e-30	3.99252e-28
MSRB1	2729.73	2.38645	0.210805	11.3207	1.03686e-29	4.16251e-28
MECOM	202.133	5.30537	0.469165	11.3081	1.19631e-29	4.79062e-28
NCOA3	1456.88	3.09999	0.274158	11.3073	1.20739e-29	4.82293e-28
CD4	6825.51	2.13749	0.189404	11.2853	1.55034e-29	6.17747e-28
DTX3L	1121.6	2.65147	0.235235	11.2716	1.8131e-29	7.20429e-28
HMOX1	208.038	4.74006	0.420539	11.2714	1.81704e-29	7.20429e-28
MOV10	1457.9	2.45883	0.218292	11.264	1.97672e-29	7.81805e-28
CARD6	545.183	2.92583	0.259788	11.2624	2.01244e-29	7.93971e-28
NOG	182.231	-5.24566	0.465875	-11.2598	2.0724e-29	8.1562e-28
TTLL3	1748.22	2.68492	0.238505	11.2573	2.13199e-29	8.37017e-28
GJA1	423.624	-3.25507	0.289228	-11.2543	2.20462e-29	8.63412e-28
CCL5	1292.86	-2.4648	0.219066	-11.2514	2.27986e-29	8.90703e-28
IDUA	638.594	2.70088	0.240124	11.2479	2.37292e-29	9.24802e-28
STAT6	4628.29	2.09889	0.186612	11.2473	2.38701e-29	9.28037e-28
PTK2B	2996	2.21111	0.196933	11.2277	2.9801e-29	1.15582e-27
C5orf56	298.456	3.49512	0.311343	11.226	3.04069e-29	1.17647e-27
POLN	221.836	4.13307	0.36825	11.2236	3.12467e-29	1.20605e-27
BCL2	213.71	-4.15855	0.370639	-11.2199	3.25528e-29	1.25344e-27
PTGES	1690.68	11.7286	1.04579	11.215	3.44015e-29	1.32145e-27
FERMT3	9549.23	2.27337	0.202816	11.2091	3.68097e-29	1.41057e-27
PPP2R5B	367.628	3.40381	0.303969	11.1979	4.1755e-29	1.59626e-27
CD1D	379.12	3.17841	0.28389	11.1959	4.26852e-29	1.62793e-27
CDCA7	2608.53	-2.12925	0.190238	-11.1926	4.43456e-29	1.68724e-27
NEU1	2410.95	2.37169	0.211933	11.1907	4.52668e-29	1.71821e-27
TAPBP	3395.82	2.33802	0.208977	11.1879	4.67179e-29	1.76909e-27
SPI1	6923.72	2.51916	0.225923	11.1505	7.12088e-29	2.69015e-27
AP5B1	1362.87	2.33127	0.209162	11.1458	7.50981e-29	2.8304e-27
ADGRE1	201.913	4.64536	0.416975	11.1406	7.95474e-29	2.99106e-27
PLEKHO1	832.158	2.73199	0.245394	11.1331	8.66112e-29	3.24904e-27
C5AR1	1239.88	2.57513	0.231361	11.1303	8.92988e-29	3.34203e-27
YBX3	3950.65	-2.02746	0.18223	-11.1259	9.39043e-29	3.5062e-27
ITPRIPL2	232.574	4.21606	0.379165	11.1193	1.01014e-28	3.76288e-27
SLC9A3	1884.88	2.97728	0.267904	11.1132	1.08172e-28	4.02018e-27
LOXL3	492.42	2.82558	0.25467	11.0951	1.32532e-28	4.91411e-27
TAP1	1718.37	2.35865	0.21291	11.0781	1.60154e-28	5.92457e-27
MBD6	1328.62	2.30644	0.208272	11.0742	1.67417e-28	6.17901e-27
RAC3	1250.64	-2.47084	0.22346	-11.0572	2.02377e-28	7.45213e-27
ARAP3	980.273	2.53573	0.229656	11.0414	2.41177e-28	8.86047e-27
TLN1	4852.85	2.08085	0.18889	11.0162	3.19217e-28	1.17007e-26
CD99	1498.2	-2.68448	0.243783	-11.0117	3.35523e-28	1.22704e-26
P2RY6	434.203	3.08682	0.281579	10.9625	5.78624e-28	2.11125e-26
CTSH	2351.62	-2.3104	0.210783	-10.961	5.88314e-28	2.14173e-26
G6PD	5290.51	2.32345	0.212052	10.957	6.1516e-28	2.23438e-26
CTXN1	182.226	-4.56434	0.416873	-10.949	6.71958e-28	2.43516e-26
PTK7	284.501	-3.46366	0.316594	-10.9404	7.38641e-28	2.67078e-26
TCEA3	181.943	-5.16739	0.475268	-10.8726	1.55745e-27	5.61873e-26
ICOSLG	417.654	-2.92742	0.269515	-10.8618	1.75234e-27	6.30762e-26
FCAR	186.364	5.17597	0.476701	10.8579	1.82932e-27	6.56995e-26
MMP2	191.343	-4.28092	0.394344	-10.8558	1.87157e-27	6.70666e-26
KCTD15	379.819	-2.99352	0.275771	-10.8551	1.88585e-27	6.74275e-26
DEF8	2618.12	2.19021	0.202235	10.83	2.48027e-27	8.84832e-26
IER5L	190.587	5.02262	0.464659	10.8092	3.11229e-27	1.10784e-25
PSAP	26467.3	1.93733	0.17925	10.808	3.15458e-27	1.1204e-25
SKIL	343.484	3.33	0.30818	10.8054	3.24632e-27	1.15043e-25
MYOF	424.865	3.1612	0.292707	10.7999	3.4463e-27	1.2186e-25
SLC6A6	2308.47	2.27599	0.210887	10.7925	3.73559e-27	1.31799e-25
RAB31	435.976	2.89621	0.268482	10.7874	3.94994e-27	1.39055e-25
OGFR	4783.17	2.14708	0.199393	10.7681	4.86879e-27	1.71027e-25
PITPNM2	581.247	2.70261	0.251065	10.7646	5.05779e-27	1.77277e-25
OTOF	183.637	5.48287	0.509871	10.7535	5.70845e-27	1.99646e-25
FAM129B	355.04	-3.33477	0.311158	-10.7173	8.44484e-27	2.94705e-25
SEMA4B	868.755	2.36109	0.220575	10.7042	9.7231e-27	3.38575e-25
PLB1	386.924	3.06743	0.286644	10.7012	1.00489e-26	3.49161e-25
KIF21B	1819.3	2.2908	0.21449	10.6802	1.25972e-26	4.36758e-25
GRASP	158.956	-5.29742	0.496268	-10.6745	1.33974e-26	4.63497e-25
PDE1B	1237.56	2.70806	0.253703	10.6741	1.34491e-26	4.64282e-25
FTL	93439.3	2.37469	0.222579	10.669	1.42191e-26	4.89809e-25
LST1	2374.3	2.54466	0.23856	10.6668	1.45626e-26	5.00567e-25
TYK2	8071.57	1.89512	0.177779	10.66	1.56638e-26	5.37265e-25
VLDLR	985.971	-2.27093	0.213414	-10.641	1.92101e-26	6.57494e-25
CEBPB	3071	2.01972	0.189994	10.6304	2.15101e-26	7.34647e-25
RAB20	1682.76	2.35436	0.221633	10.6228	2.33446e-26	7.95605e-25
TRIM14	2846.04	2.06349	0.194286	10.6209	2.38225e-26	8.10166e-25
ORAI3	1238.65	2.49586	0.235312	10.6066	2.77681e-26	9.4235e-25
SSPN	164.419	5.32738	0.502294	10.6061	2.7915e-26	9.45332e-25
PIK3R3	704.782	2.52701	0.238278	10.6053	2.81548e-26	9.51443e-25
ERAP2	3430.37	2.24574	0.211986	10.5938	3.18359e-26	1.07357e-24
CAMP	180.917	5.46049	0.515453	10.5936	3.1915e-26	1.07398e-24
TOR1B	1454.39	2.1221	0.200646	10.5763	3.83832e-26	1.28894e-24
DENND1C	1391.36	2.56663	0.242685	10.576	3.85171e-26	1.29073e-24
TRAC	175.501	-4.90644	0.46395	-10.5754	3.87687e-26	1.29644e-24
HLA-C	12456.4	2.2075	0.208913	10.5666	4.25491e-26	1.4199e-24
PPP1R18	3048.5	2.21386	0.209681	10.5582	4.65259e-26	1.54938e-24
TTLL4	1493.29	2.19088	0.207631	10.5518	4.98227e-26	1.65573e-24
SUSD6	913.621	2.43685	0.231004	10.5489	5.13808e-26	1.70397e-24
ABCA1	1088.3	2.91162	0.277084	10.5081	7.9305e-26	2.6246e-24
ORM1	260.495	7.70756	0.73374	10.5045	8.23672e-26	2.72033e-24
FAM214B	524.331	2.97469	0.283222	10.503	8.36384e-26	2.75662e-24
CXCR4	840.931	2.45517	0.233778	10.5022	8.44325e-26	2.77708e-24
CDK18	787.118	2.4972	0.237986	10.493	9.30041e-26	3.05274e-24
KIAA1147	385.967	-2.85725	0.27245	-10.4872	9.88826e-26	3.23906e-24
TKT	36218.4	1.97045	0.188053	10.4781	1.08854e-25	3.55841e-24
CD300C	310.266	3.74251	0.357232	10.4764	1.10879e-25	3.61724e-24
CYP4F3	987.019	10.9518	1.04545	10.4757	1.11682e-25	3.63603e-24
SIRPB2	289.6	3.23632	0.309059	10.4716	1.16714e-25	3.79214e-24
ITPR2	4228.1	2.83531	0.270858	10.4679	1.21361e-25	3.93515e-24
ETV4	1462.23	-2.1936	0.209566	-10.4673	1.22045e-25	3.94934e-24
NLE1	1116.96	-2.40094	0.229508	-10.4613	1.30122e-25	4.2022e-24
SPNS2	295.193	-3.16769	0.303058	-10.4524	1.42819e-25	4.60297e-24
LHX6	175.147	-4.22885	0.404604	-10.4518	1.43735e-25	4.6232e-24
DRAM1	521.556	2.73779	0.262156	10.4434	1.57112e-25	5.04332e-24
ALDH5A1	557.641	-2.69915	0.258826	-10.4284	1.83916e-25	5.89192e-24
GHRL	253.668	3.8467	0.368887	10.4279	1.85025e-25	5.91564e-24
LSP1	3533.36	15.2355	1.46124	10.4264	1.87851e-25	5.99403e-24
RAC2	4297.19	2.22601	0.213536	10.4245	1.91638e-25	6.10271e-24
HERC6	467.222	2.71441	0.260762	10.4095	2.24357e-25	7.13045e-24
PKM	45638.4	2.04327	0.196313	10.4083	2.27345e-25	7.21111e-24
IARS	6320.8	-1.9548	0.187858	-10.4057	2.3346e-25	7.39045e-24
B4GALT2	433.198	-2.73987	0.26427	-10.3677	3.47893e-25	1.09912e-23
CD86	266.068	8.05498	0.777453	10.3607	3.74066e-25	1.17949e-23
ADORA2A	173.82	5.34158	0.515707	10.3578	3.85821e-25	1.21416e-23
TIMP2	1268.88	2.11139	0.203994	10.3503	4.1738e-25	1.3109e-23
XPOT	4947.56	-2.0587	0.199642	-10.312	6.22127e-25	1.95014e-23
NPC2	2804.05	2.35659	0.229063	10.2879	7.98768e-25	2.49896e-23
CARS	3023.39	-1.95914	0.190887	-10.2634	1.03051e-24	3.21767e-23
LINC01347	895.07	2.95926	0.288501	10.2574	1.09655e-24	3.41723e-23
PIK3CD	4366.41	1.85865	0.181222	10.2562	1.10983e-24	3.45188e-23
CAPN2	534.89	-2.59684	0.253347	-10.2502	1.18157e-24	3.66082e-23
HIPK2	1799.67	2.65482	0.258998	10.2503	1.17936e-24	3.66082e-23
DOCK5	954.167	2.35661	0.230095	10.2419	1.28711e-24	3.98009e-23
CCL24	2819.54	14.9099	1.45639	10.2375	1.34611e-24	4.15453e-23
SUCNR1	1600.48	2.67276	0.26135	10.2268	1.50465e-24	4.63489e-23
HLA-B	164.526	5.24472	0.513499	10.2137	1.72193e-24	5.29402e-23
IL4I1	194.837	4.11127	0.402578	10.2124	1.74572e-24	5.35688e-23
SLC9A1	1016.85	2.21076	0.216567	10.2082	1.82197e-24	5.58018e-23
MOK	2192.38	-2.16724	0.212498	-10.1989	2.00625e-24	6.13286e-23
STAC3	1660.49	2.40822	0.236131	10.1986	2.01058e-24	6.13438e-23
MYC	8060.81	-1.85733	0.182124	-10.1982	2.02058e-24	6.15315e-23
CYBA	10418.4	2.49622	0.245104	10.1843	2.32991e-24	7.0817e-23
C3AR1	547.365	2.54001	0.249501	10.1804	2.42656e-24	7.36147e-23
MROH1	605.633	2.42722	0.238588	10.1733	2.60982e-24	7.90246e-23
MYADM	2363.26	1.92231	0.189044	10.1686	2.73803e-24	8.27504e-23
RILP	319.595	3.28324	0.323545	10.1477	3.3921e-24	1.02325e-22
SEMA7A	771.953	2.3776	0.234446	10.1414	3.61993e-24	1.08992e-22
JUND	2087.59	2.18753	0.215723	10.1405	3.6541e-24	1.09815e-22
SLCO4C1	175.558	5.02231	0.495582	10.1342	3.89692e-24	1.16893e-22
BCL11A	187.736	-4.02888	0.397813	-10.1276	4.16907e-24	1.24823e-22
NOTCH1	1504.19	2.37884	0.235093	10.1187	4.56285e-24	1.36358e-22
KCNE1	160.646	6.51	0.643485	10.1168	4.65409e-24	1.38825e-22
SIGLEC10	743.679	2.57175	0.254708	10.0969	5.70406e-24	1.69828e-22
HES6	1278.81	-2.34089	0.23191	-10.0939	5.87668e-24	1.74643e-22
MXRA8	145.6	4.90246	0.486356	10.08	6.77507e-24	2.00969e-22
MYO9B	3545.41	1.90401	0.188933	10.0777	6.93362e-24	2.05292e-22
CD36	160.989	4.30898	0.427684	10.0752	7.11476e-24	2.10266e-22
CD79B	177.407	-3.97728	0.395185	-10.0643	7.94157e-24	2.34269e-22
FUT7	591.322	-2.62967	0.261466	-10.0574	8.5208e-24	2.50894e-22
2020-03-01	252.11	-3.20707	0.319377	-10.0417	9.99844e-24	2.93862e-22
PAK1	2869.76	1.97891	0.197267	10.0316	1.10688e-23	3.24725e-22
PRSS12	399.232	-2.68583	0.268234	-10.013	1.33627e-23	3.91304e-22
ARHGEF16	246.967	3.41761	0.341652	10.0032	1.4755e-23	4.31287e-22
ADGRA2	205.292	-3.61184	0.361149	-10.0009	1.50948e-23	4.40417e-22
TNFRSF8	149.979	6.04808	0.605177	9.9939	1.62076e-23	4.72023e-22
LAT2	3562.17	-2.03624	0.203984	-9.98232	1.82154e-23	5.29535e-22
SLC48A1	1385.02	2.21293	0.222428	9.94898	2.54782e-23	7.39329e-22
TYMP	336.086	3.11012	0.312793	9.94304	2.70455e-23	7.83391e-22
BLNK	138.242	5.07267	0.511525	9.91676	3.52002e-23	1.01776e-21
NAGA	939.913	2.13953	0.215797	9.91458	3.59755e-23	1.0383e-21
MAP3K3	1465.6	2.02253	0.204083	9.91033	3.75409e-23	1.08153e-21
SASH3	3359.04	1.92232	0.19398	9.9099	3.77035e-23	1.08426e-21
APOL6	876.736	2.43495	0.245742	9.90854	3.82191e-23	1.09712e-21
SIX5	281.992	-3.30845	0.334277	-9.89731	4.27622e-23	1.22534e-21
CYTH1	862.678	2.15529	0.217791	9.89614	4.32661e-23	1.23756e-21
LYN	2555.01	1.86196	0.188263	9.89024	4.58935e-23	1.31038e-21
NPM3	3495.84	-2.28063	0.231016	-9.87219	5.49504e-23	1.56618e-21
PRG2	3862.12	-2.16275	0.219255	-9.86411	5.95595e-23	1.69454e-21
GAA	1024.59	2.35694	0.239089	9.85802	6.32823e-23	1.79726e-21
AKAP13	1675.28	2.22497	0.225748	9.85599	6.45769e-23	1.83078e-21
ADAMTS14	136.804	5.36044	0.544399	9.84653	7.09514e-23	2.00795e-21
GNG4	138.904	-4.92302	0.501576	-9.81509	9.69489e-23	2.73885e-21
CTNNAL1	824.707	-2.15457	0.220082	-9.78986	1.24465e-22	3.50999e-21
SCPEP1	3430.04	1.79535	0.183494	9.78424	1.3158e-22	3.70413e-21
PAICS	7522.17	-1.72761	0.176638	-9.78053	1.36499e-22	3.83587e-21
RP11-274B21.2	330.516	2.92792	0.299384	9.77981	1.37464e-22	3.85621e-21
GBP5	229.225	3.78243	0.386778	9.77934	1.38111e-22	3.86758e-21
PARP12	752.98	2.1953	0.224545	9.77667	1.41802e-22	3.96402e-21
SP110	1090.97	2.18301	0.22344	9.77003	1.51405e-22	4.2251e-21
SPHK1	206.326	3.70333	0.379209	9.76594	1.57643e-22	4.39152e-21
COL23A1	666.1	-2.25645	0.231263	-9.75705	1.72086e-22	4.78554e-21
PSME2	3004.72	2.32761	0.239318	9.726	2.33587e-22	6.48458e-21
NGFR	133.54	4.77106	0.490832	9.72036	2.46902e-22	6.84235e-21
CDKN2D	1106.4	2.13903	0.220079	9.71934	2.49398e-22	6.89959e-21
CTTN	213.928	-3.48994	0.359342	-9.71203	2.67945e-22	7.3999e-21
UNC93B1	2304.24	2.09535	0.215765	9.71125	2.70001e-22	7.44385e-21
FARSB	2011.91	-1.99073	0.205064	-9.70785	2.79174e-22	7.68351e-21
FAM49A	1205.62	2.03304	0.209455	9.70631	2.83409e-22	7.78671e-21
SIGLEC16	204.657	7.68233	0.791904	9.70108	2.98315e-22	8.1822e-21
CERCAM	1440.92	-2.458	0.253725	-9.68766	3.40229e-22	9.31587e-21
ITM2B	15019.9	1.68138	0.174094	9.6579	4.55081e-22	1.24394e-20
GLRX	2590.26	2.02073	0.209392	9.65049	4.89209e-22	1.33495e-20
NLRP12	379.456	2.61377	0.270946	9.64683	5.06991e-22	1.38112e-20
CR1	1377.89	2.72592	0.282651	9.64412	5.20535e-22	1.41561e-20
EFHD2	7678.02	1.85418	0.192402	9.63704	5.57731e-22	1.51419e-20
AP000769.1	548.91	2.38722	0.247842	9.63202	5.85643e-22	1.58728e-20
TGFB1	3043.72	2.00805	0.208487	9.63151	5.886e-22	1.5926e-20
CBX2	766.937	-2.17656	0.226034	-9.62936	6.01003e-22	1.62342e-20
RP11-480I12.5	157.777	-3.98699	0.414128	-9.62744	6.1236e-22	1.65131e-20
SORD	3254.91	-1.78302	0.185263	-9.62428	6.31491e-22	1.70004e-20
TYRO3	241.57	-3.43541	0.357277	-9.61554	6.87472e-22	1.84764e-20
MYEOV	266.788	8.47641	0.881977	9.61069	7.20621e-22	1.93349e-20
IL12RB1	140.626	6.32182	0.658565	9.59938	8.04254e-22	2.15427e-20
CYP2R1	635.847	-2.23203	0.232577	-9.59695	8.23477e-22	2.20208e-20
SMOX	986.804	2.3316	0.243034	9.59371	8.49741e-22	2.26853e-20
GCSH	994.088	-2.12848	0.222349	-9.57269	1.04158e-21	2.77604e-20
CLU	233.346	-3.21684	0.336292	-9.56564	1.11513e-21	2.96713e-20
LPAR2	486.286	2.61138	0.273065	9.5632	1.14166e-21	3.0327e-20
DNAH1	323.752	3.06803	0.320893	9.56091	1.16728e-21	3.0956e-20
SLC35F2	1078.75	-2.11752	0.221622	-9.55466	1.23993e-21	3.28285e-20
SKAP2	1189.89	2.33707	0.245132	9.53393	1.51435e-21	4.00278e-20
CECR5	977.825	-2.16956	0.227697	-9.5283	1.59877e-21	4.21897e-20
RIN3	1847.38	2.00406	0.210387	9.5256	1.64092e-21	4.32306e-20
PTPN3	324.455	-2.75465	0.289295	-9.52197	1.69926e-21	4.46941e-20
GNL3	3594.26	-1.75727	0.184685	-9.51493	1.81829e-21	4.77466e-20
ITGB4	160.371	4.12596	0.433722	9.51291	1.85406e-21	4.86062e-20
SPTBN2	281.405	-2.94826	0.310706	-9.48888	2.33527e-21	6.11215e-20
APOL2	601.814	2.40272	0.253598	9.47452	2.68e-21	7.00299e-20
RSAD2	193.428	7.59819	0.803328	9.45838	3.12745e-21	8.15888e-20
ABTB1	629.845	2.31354	0.245179	9.43615	3.86734e-21	1.00727e-19
GBP1	250.824	8.3895	0.889604	9.4306	4.07739e-21	1.06026e-19
IFIH1	1014.23	2.23749	0.237306	9.42871	4.15146e-21	1.07776e-19
ICAM4	896.253	2.42137	0.257023	9.42083	4.47536e-21	1.15997e-19
MR1	1034.78	2.03617	0.216142	9.42054	4.48766e-21	1.16128e-19
CSRNP1	347.108	2.71562	0.288282	9.42001	4.51035e-21	1.16527e-19
AFF2	222.555	-3.22991	0.342945	-9.41813	4.59176e-21	1.18439e-19
JAG1	632.494	-2.7161	0.288481	-9.4152	4.72171e-21	1.21595e-19
TRIM69	515	2.35083	0.249733	9.41338	4.80448e-21	1.23528e-19
MAPKAPK2	5314.18	1.70224	0.18168	9.36944	7.29176e-21	1.87178e-19
SDC1	519.303	2.39294	0.255537	9.36435	7.65165e-21	1.96103e-19
S100A8	3092.07	13.6012	1.45359	9.35699	8.20437e-21	2.09932e-19
RET	671.057	-2.14613	0.22952	-9.35052	8.72167e-21	2.22813e-19
NCKAP1L	6745.82	1.7287	0.185252	9.3316	1.04287e-20	2.65998e-19
KDM6B	643.875	2.19444	0.235195	9.33033	1.05539e-20	2.68763e-19
DNAJB2	368.878	2.80053	0.300176	9.32964	1.06229e-20	2.70092e-19
FGFBP3	303.586	-2.72424	0.292976	-9.2985	1.42439e-20	3.61583e-19
TUBB3	390.343	-2.65619	0.285684	-9.29765	1.43581e-20	3.63905e-19
TGFA	277.631	2.84058	0.305849	9.28752	1.57931e-20	3.99644e-19
PTPN6	6069.88	1.8789	0.202539	9.27676	1.74708e-20	4.41398e-19
TLE4	699.87	2.28562	0.246863	9.25868	2.06975e-20	5.22099e-19
CSF2RB	680.33	2.51642	0.2718	9.25835	2.07614e-20	5.22888e-19
PIM1	575.607	2.26684	0.244877	9.25704	2.10171e-20	5.28495e-19
GBP3	280.799	2.83676	0.306481	9.25591	2.12404e-20	5.33274e-19
REPIN1	4203.3	1.77798	0.192238	9.24888	2.26863e-20	5.68684e-19
FAM212A	179.369	-3.53071	0.381966	-9.24353	2.38492e-20	5.969e-19
DEFA1B	1084.51	13.5315	1.46506	9.23614	2.55557e-20	6.38614e-19
ATP1B1	279.05	-2.86142	0.309845	-9.235	2.58284e-20	6.44422e-19
LILRA5	1066.61	13.5075	1.46289	9.23339	2.62194e-20	6.5316e-19
SDPR	247.435	8.37012	0.906651	9.23191	2.65837e-20	6.61208e-19
ARL4A	445.998	-2.39068	0.2592	-9.22332	2.88037e-20	7.15314e-19
MND1	763.98	-2.43896	0.26598	-9.16973	4.74188e-20	1.17578e-18
CEBPG	1097.49	-1.91451	0.208817	-9.16838	4.8018e-20	1.1888e-18
ITPK1	2901.18	1.83107	0.199722	9.1681	4.81407e-20	1.19e-18
TRIM46	140.66	6.81307	0.743212	9.16706	4.86087e-20	1.19971e-18
NPEPL1	541.863	2.34795	0.256623	9.14941	5.72441e-20	1.41067e-18
PSIP1	4347.04	-1.74932	0.191241	-9.14718	5.84376e-20	1.43787e-18
TNFRSF1B	136.495	4.06753	0.445496	9.13034	6.8284e-20	1.67757e-18
BAHCC1	2666.82	-1.71321	0.187782	-9.12339	7.28107e-20	1.78604e-18
ERGIC1	1544.73	-1.82278	0.199887	-9.11907	7.577e-20	1.85579e-18
ELL2	822.56	2.14805	0.235573	9.11839	7.62472e-20	1.86462e-18
CCR3	156.43	7.28705	0.799939	9.10951	8.27536e-20	2.02065e-18
AQP9	916.097	13.288	1.45932	9.10561	8.57851e-20	2.09149e-18
ARPC1B	13214.4	1.8095	0.198894	9.09781	9.21676e-20	2.24368e-18
CLEC7A	158.372	7.31123	0.80399	9.09368	9.57397e-20	2.3271e-18
TUBE1	677.067	-2.11653	0.232849	-9.08972	9.9291e-20	2.40976e-18
WSB1	3029.44	2.25649	0.248589	9.0772	1.114e-19	2.69955e-18
SLC39A14	1182.07	-2.26105	0.249115	-9.07633	1.12297e-19	2.71718e-18
ACP2	777.083	2.21764	0.244484	9.0707	1.1826e-19	2.85715e-18
MYB	4138.61	-2.05488	0.226549	-9.07037	1.18614e-19	2.86139e-18
MAN2B2	1182.24	1.87287	0.206504	9.06943	1.19639e-19	2.88177e-18
HEXIM1	2258.19	1.79484	0.197957	9.06679	1.22572e-19	2.94797e-18
IFI30	166.224	7.37519	0.813544	9.06551	1.2402e-19	2.97833e-18
ZNF595	1033.85	2.39226	0.2639	9.06501	1.24588e-19	2.98749e-18
EIF1B	2306.88	1.84154	0.203471	9.05065	1.42113e-19	3.40265e-18
CDC42EP3	661.523	-2.12452	0.234983	-9.04118	1.54991e-19	3.70544e-18
SREBF1	5714.78	1.68027	0.185883	9.03937	1.57579e-19	3.76171e-18
SH3BGRL3	3145.3	2.48144	0.274647	9.03501	1.6399e-19	3.90891e-18
RUBCNL	300.214	2.71678	0.30085	9.03037	1.71096e-19	4.07224e-18
CREG1	4904.86	1.63375	0.181018	9.02533	1.79156e-19	4.25672e-18
DEFA8P	211.269	8.14442	0.90241	9.02519	1.79378e-19	4.25672e-18
SIK1	420.88	2.63174	0.291895	9.01604	1.95014e-19	4.62091e-18
B4GALT1	2340.76	1.75519	0.194709	9.01445	1.97852e-19	4.68124e-18
MAP3K11	2979.15	1.78619	0.198196	9.01222	2.0193e-19	4.77068e-18
TTYH3	2898.84	1.68239	0.186717	9.01038	2.05346e-19	4.84424e-18
MS4A4A	141.987	4.11553	0.457716	8.99145	2.43994e-19	5.74749e-18
NUTM2B	242.251	2.99355	0.332957	8.9908	2.45436e-19	5.77296e-18
LARS	4878.83	-1.70389	0.19005	-8.96548	3.08932e-19	7.25582e-18
NOXA1	122.199	4.4161	0.492592	8.96501	3.10257e-19	7.27629e-18
PLEKHM1	667.781	2.06801	0.230914	8.95577	3.37365e-19	7.90045e-18
GBP2	675.349	2.12334	0.237542	8.93878	3.93482e-19	9.20115e-18
SLC12A6	1542.61	2.47674	0.277439	8.92717	4.37042e-19	1.02049e-17
MDK	199.045	3.60347	0.403725	8.92556	4.4346e-19	1.03397e-17
AK4	432.87	-2.41744	0.271178	-8.91456	4.89746e-19	1.14023e-17
CXCR2	281.583	2.71737	0.305093	8.9067	5.25733e-19	1.22223e-17
ZNFX1	1039.88	2.03782	0.228814	8.906	5.29057e-19	1.22818e-17
BATF3	185.008	-3.42496	0.385061	-8.89458	5.86391e-19	1.35931e-17
ABAT	243.826	2.93037	0.329523	8.89277	5.96029e-19	1.37965e-17
SHMT2	10687	-1.64598	0.185276	-8.88389	6.45597e-19	1.49223e-17
CDCA7L	2332.96	-1.70063	0.191496	-8.8808	6.63789e-19	1.53207e-17
SOHLH2	237.99	-2.87384	0.323736	-8.87711	6.86219e-19	1.58156e-17
MLKL	952.951	1.89757	0.213828	8.8743	7.03748e-19	1.61963e-17
TMEM72	204.577	3.06524	0.345559	8.8704	7.28852e-19	1.675e-17
MAD2L1	2677.03	-1.80086	0.20304	-8.86949	7.34806e-19	1.68626e-17
CLIC4	943.422	-2.21108	0.249728	-8.85398	8.44563e-19	1.93537e-17
ANKDD1A	300.938	2.66965	0.301556	8.85293	8.52547e-19	1.95087e-17
MEGF9	460.9	2.48545	0.281112	8.84149	9.44522e-19	2.15825e-17
NPM1	42731.8	-1.60757	0.18191	-8.8372	9.81488e-19	2.23634e-17
OSBPL6	198.957	-3.08747	0.34937	-8.83725	9.81034e-19	2.23634e-17
RP4-669L17.8	201.664	3.04002	0.344039	8.83627	9.89674e-19	2.25179e-17
MTHFR	639.603	2.15029	0.243453	8.83247	1.02392e-18	2.32641e-17
NFKBIZ	281.877	3.02359	0.342468	8.82883	1.05773e-18	2.39982e-17
SDSL	691.288	2.40679	0.272951	8.81767	1.16865e-18	2.64773e-17
SLC22A18	280.666	2.93441	0.33293	8.81389	1.20875e-18	2.73471e-17
CDT1	4268.47	-1.87649	0.212925	-8.81289	1.21959e-18	2.75535e-17
UNG	2320.35	-1.66181	0.188718	-8.80579	1.29931e-18	2.93133e-17
CTC-479C5.12	247.963	2.94604	0.33482	8.79889	1.38176e-18	3.11294e-17
WSB2	918.754	1.95811	0.222645	8.79476	1.43351e-18	3.225e-17
NUTM2E	229.993	3.33522	0.379308	8.7929	1.45749e-18	3.27434e-17
MVB12B	570.312	-2.14029	0.243489	-8.79007	1.49467e-18	3.35316e-17
GATA2	404.649	-2.4303	0.276642	-8.78501	1.56355e-18	3.50278e-17
PXK	2521.58	-1.73767	0.197909	-8.78017	1.63229e-18	3.65168e-17
G0S2	184.921	7.95182	0.907135	8.76586	1.85354e-18	4.14085e-17
N4BP2L1	575.191	-2.13528	0.243886	-8.75521	2.03722e-18	4.54487e-17
PNPLA6	3288.67	1.84906	0.211581	8.73926	2.34635e-18	5.22723e-17
APOL3	112.302	6.22109	0.712652	8.72948	2.55836e-18	5.68375e-17
HS6ST1	1421.22	-1.74882	0.200334	-8.72951	2.55786e-18	5.68375e-17
CYFIP2	2297.34	1.73707	0.199089	8.72508	2.66001e-18	5.90139e-17
CD300LF	538.484	2.33991	0.268247	8.72295	2.71037e-18	6.00479e-17
UAP1	1049	-1.84732	0.211871	-8.71908	2.80471e-18	6.20523e-17
CCRL2	161.351	3.94881	0.452981	8.71737	2.84729e-18	6.29075e-17
DAAM2	628.734	12.745	1.46291	8.71204	2.98445e-18	6.58469e-17
TMEM127	1245.8	1.82706	0.209825	8.70752	3.10596e-18	6.84336e-17
RASGRP4	204.132	3.34849	0.384683	8.70453	3.189e-18	7.01667e-17
ARHGAP12	431.615	2.5897	0.297671	8.69987	3.32277e-18	7.30097e-17
SLCO5A1	248.995	3.11478	0.358224	8.69506	3.46657e-18	7.60651e-17
GLTP	867.546	1.93518	0.222874	8.68282	3.86089e-18	8.44183e-17
NOB1	3388.45	-1.64155	0.189054	-8.68296	3.85592e-18	8.44183e-17
S100B	434.687	2.60377	0.299878	8.68275	3.86307e-18	8.44183e-17
PRPF39	1176.36	-1.99969	0.230449	-8.67738	4.04993e-18	8.83812e-17
STK17A	1130.48	1.87462	0.216144	8.67303	4.20784e-18	9.17023e-17
SH3BP5	601.752	-2.17804	0.251336	-8.66585	4.48165e-18	9.75367e-17
PPFIA4	841.373	8.4254	0.972671	8.66213	4.63026e-18	1.00634e-16
GDF1	196.08	-3.04577	0.351795	-8.65781	4.80934e-18	1.04385e-16
ITGA6	807.94	2.52825	0.292261	8.65065	5.12085e-18	1.10996e-16
UNC13D	2755.13	1.67001	0.19308	8.64935	5.17929e-18	1.12111e-16
KCNN4	103.157	-4.75047	0.549439	-8.64605	5.33135e-18	1.15246e-16
IRS1	123.365	-4.07717	0.471763	-8.64241	5.50371e-18	1.18812e-16
PLA2G3	214.624	-2.9473	0.341374	-8.63363	5.94361e-18	1.28136e-16
BLMH	2165.13	-1.67703	0.194379	-8.62762	6.26415e-18	1.34865e-16
SZT2	587.766	2.24145	0.259842	8.62621	6.3421e-18	1.36359e-16
GOLGA8G	162.813	-7.77661	0.90191	-8.62237	6.55817e-18	1.40816e-16
EBF4	112.779	-4.30776	0.499644	-8.62166	6.59891e-18	1.41501e-16
METAP2	5557.2	-1.56295	0.181373	-8.61734	6.85273e-18	1.46747e-16
ARHGEF1	3602.78	1.63783	0.190196	8.61124	7.22745e-18	1.54565e-16
MMP8	569.37	12.6019	1.46408	8.60735	7.47715e-18	1.59692e-16
FNIP2	245.646	3.43223	0.398816	8.60604	7.56291e-18	1.61309e-16
HSPA5	15691.4	1.49607	0.174	8.59807	8.10659e-18	1.72675e-16
C19orf38	1266.73	2.29093	0.266572	8.59406	8.39472e-18	1.78575e-16
SLC12A9	2440.4	1.77566	0.206833	8.58499	9.08421e-18	1.92985e-16
MMP25	468.192	2.15434	0.250974	8.58393	9.16856e-18	1.94519e-16
ITGAD	125.852	3.9972	0.465812	8.58115	9.39317e-18	1.98809e-16
SLC22A15	1037.62	-1.86127	0.216903	-8.58112	9.3956e-18	1.98809e-16
RUVBL1	2874.55	-1.64393	0.191747	-8.57347	1.00417e-17	2.122e-16
FGL2	132	4.41676	0.51524	8.57223	1.01502e-17	2.14211e-16
DNHD1	420.154	2.59222	0.302508	8.56908	1.04316e-17	2.19859e-16
PUM3	2492.8	-1.64419	0.191918	-8.56715	1.06075e-17	2.23272e-16
FOS	304.286	2.49242	0.290983	8.56552	1.07592e-17	2.26168e-16
KCNH4	1313.87	12.3662	1.44483	8.55889	1.13956e-17	2.39233e-16
HES1	115.431	-4.21143	0.492136	-8.55746	1.15386e-17	2.41917e-16
BMP2	130.476	4.22032	0.493991	8.54333	1.30411e-17	2.73063e-16
TMEM156	1215.69	1.78755	0.209251	8.54263	1.31206e-17	2.74368e-16
SLC29A1	4534.16	1.63606	0.191521	8.54244	1.31416e-17	2.74449e-16
C16orf74	100.626	-4.71332	0.551955	-8.53933	1.35005e-17	2.81577e-16
LRFN4	1032.18	-1.8848	0.220868	-8.53361	1.41854e-17	2.95477e-16
FHL1	122.1	-4.06196	0.477047	-8.5148	1.66885e-17	3.47164e-16
FAM216A	1932.53	-1.75628	0.206291	-8.51364	1.68559e-17	3.50191e-16
PRKCB	4917.59	1.66407	0.195556	8.50944	1.74773e-17	3.62632e-16
CALCOCO1	509.85	2.08048	0.24451	8.50874	1.75835e-17	3.64362e-16
HSPG2	389.4	-2.32462	0.273416	-8.50213	1.86148e-17	3.85236e-16
HSPD1	28108.1	-1.46646	0.172501	-8.50116	1.87706e-17	3.87958e-16
RAB6B	188.557	-3.13905	0.369763	-8.48936	2.07777e-17	4.28889e-16
TMEM63A	676.991	1.98237	0.233539	8.48838	2.09544e-17	4.31978e-16
KLF9	186.847	-3.02448	0.356386	-8.48653	2.12904e-17	4.38341e-16
SPRY2	1942.77	1.77056	0.208701	8.48371	2.18134e-17	4.48533e-16
PHOSPHO1	101.03	5.82692	0.686915	8.48274	2.19952e-17	4.51691e-16
TLR1	225.58	2.89605	0.341638	8.47696	2.31159e-17	4.74099e-16
MCAM	292.64	-2.48551	0.293441	-8.47024	2.44886e-17	5.01609e-16
DDX50	2577.72	-1.59963	0.188944	-8.46615	2.53633e-17	5.18862e-16
NOTCH2	1833.72	2.45296	0.2902	8.45265	2.8476e-17	5.81797e-16
LIMD2	5076.07	1.81851	0.215248	8.44847	2.9514e-17	6.02236e-16
SAP30	267.202	-2.58453	0.306221	-8.44009	3.17092e-17	6.46206e-16
ABCB10	1603.35	-2.23787	0.265448	-8.43055	3.44037e-17	7.00227e-16
CMSS1	1166.16	-1.80753	0.21452	-8.42594	3.57856e-17	7.2743e-16
USP18	317.238	2.38555	0.283148	8.42508	3.60493e-17	7.31861e-16
SIAH2	614.886	-1.97575	0.234525	-8.42446	3.62406e-17	7.34813e-16
MARS	6702.69	-1.55997	0.18524	-8.42134	3.72201e-17	7.53719e-16
P2RY13	467.532	12.3176	1.46429	8.41201	4.03056e-17	8.15171e-16
GTPBP4	3343.95	-1.5948	0.189729	-8.40568	4.25387e-17	8.5925e-16
BPI	461.371	12.2984	1.46444	8.39805	4.53949e-17	9.15788e-16
TJP3	132.706	3.93721	0.469025	8.39446	4.68043e-17	9.43034e-16
FAIM	345.663	-2.45869	0.292995	-8.39159	4.79613e-17	9.65131e-16
SPPL2A	1394.63	1.89373	0.226031	8.37816	5.37606e-17	1.08047e-15
CHST11	2107.62	-1.61554	0.192948	-8.37294	5.61991e-17	1.12807e-15
SLC16A1	1982.19	-1.84571	0.220622	-8.36592	5.9647e-17	1.19578e-15
FGFR1	272.382	-2.63803	0.315488	-8.36175	6.17969e-17	1.23733e-15
SMPD1	398.927	2.38945	0.286258	8.3472	6.98984e-17	1.39779e-15
EIF4EBP1	4428.01	-1.94711	0.233305	-8.34574	7.07715e-17	1.41349e-15
DDX10	1093.91	-1.76606	0.211658	-8.34394	7.18532e-17	1.4333e-15
TRMT11	728.292	-1.87303	0.224499	-8.34317	7.23251e-17	1.44092e-15
SERPING1	211.424	2.93392	0.351972	8.33569	7.70508e-17	1.53317e-15
CEP68	308.816	-2.47562	0.297105	-8.33248	7.9165e-17	1.57328e-15
SPP1	675.205	8.10699	0.973767	8.32538	8.40567e-17	1.66843e-15
NARS2	922.139	-1.86318	0.224003	-8.31769	8.96932e-17	1.7781e-15
FBN1	191.368	3.86689	0.464963	8.31656	9.05559e-17	1.79077e-15
PLXND1	1344.01	-1.67515	0.201422	-8.3166	9.05231e-17	1.79077e-15
CSF1	167.794	3.37064	0.40579	8.30636	9.86814e-17	1.94905e-15
MOB3C	308.928	2.39671	0.288566	8.30557	9.93383e-17	1.95961e-15
LRRC8C	423.243	-2.24638	0.270581	-8.30206	1.02319e-16	2.01593e-15
MILR1	245.025	2.6596	0.321095	8.28291	1.20204e-16	2.36538e-15
C1orf106	193.058	2.87838	0.347553	8.28183	1.213e-16	2.38403e-15
SERPINB2	122.266	6.92446	0.836795	8.27498	1.2848e-16	2.52204e-15
CIDEB	773.386	2.01375	0.243441	8.27204	1.31691e-16	2.58175e-15
GFI1	1951.72	-1.68828	0.204098	-8.2719	1.31844e-16	2.58175e-15
NAMPT	3324.89	1.64004	0.198273	8.27161	1.32167e-16	2.58493e-15
RAP2A	958.473	-2.09197	0.252933	-8.27086	1.32995e-16	2.59795e-15
JADE1	950.749	-1.75528	0.212415	-8.26344	1.41528e-16	2.76126e-15
RASAL3	1660.04	1.73247	0.209727	8.26059	1.4495e-16	2.82458e-15
SRPK3	151.429	3.56125	0.431161	8.25967	1.46071e-16	2.84297e-15
WAS	3580.52	1.80395	0.218558	8.25386	1.5336e-16	2.98122e-15
DNASE1L1	478.752	2.11892	0.256735	8.25333	1.54035e-16	2.99071e-15
PTPN7	5078.99	1.60732	0.194849	8.24903	1.59691e-16	3.09676e-15
ITPRIP	1481.21	1.64099	0.198996	8.24635	1.6331e-16	3.16311e-15
DVL3	1781.92	1.60846	0.195123	8.24333	1.6748e-16	3.23997e-15
TRIM21	804.421	2.0174	0.244739	8.24307	1.67854e-16	3.24328e-15
UBE2O	1799.39	1.59608	0.193758	8.23749	1.75867e-16	3.39403e-15
RGS12	293.969	-2.49337	0.302762	-8.23541	1.78944e-16	3.44925e-15
ADAMTSL4	141.929	3.58994	0.436136	8.23124	1.85278e-16	3.56705e-15
CYTIP	137.97	3.91812	0.47628	8.22651	1.92751e-16	3.70647e-15
SESN2	868.882	-1.80925	0.219942	-8.22602	1.93532e-16	3.71702e-15
HEXDC	929.898	1.89573	0.230536	8.22315	1.98232e-16	3.80273e-15
ATP6V0A1	1359.76	1.72848	0.210303	8.21898	2.05247e-16	3.93259e-15
IPO5	7987.92	-1.64735	0.200553	-8.21405	2.13854e-16	4.09261e-15
BAK1	2490.8	1.72456	0.209969	8.21341	2.15e-16	4.10962e-15
LEO1	2334.97	-1.55804	0.189904	-8.20436	2.31825e-16	4.42595e-15
HIST1H2AC	208.74	2.86329	0.349014	8.20396	2.32604e-16	4.43555e-15
SEMA4D	1198.14	1.71188	0.208784	8.19931	2.41762e-16	4.60468e-15
DNMT3B	466.252	-2.05075	0.250188	-8.19683	2.46817e-16	4.69538e-15
PRNP	762.174	-1.87699	0.22902	-8.19575	2.49026e-16	4.73178e-15
LILRA1	128.035	3.72157	0.454532	8.18768	2.66299e-16	5.054e-15
MAN2C1	1755.11	1.83263	0.223834	8.18743	2.66874e-16	5.05891e-15
PRTN3	6353.03	1.87929	0.229687	8.18199	2.79193e-16	5.28619e-15
GPAT3	331.778	2.28007	0.279047	8.17092	3.06048e-16	5.78781e-15
2020-09-05	366.689	-2.30205	0.281824	-8.1684	3.12514e-16	5.90313e-15
TBXAS1	2540.72	1.66924	0.204452	8.16447	3.22851e-16	6.0912e-15
HLTF	1871.58	-1.96933	0.241295	-8.1615	3.30887e-16	6.23548e-15
P2RX7	164.908	-3.0528	0.374208	-8.15802	3.4056e-16	6.4102e-15
NABP1	900.5	1.94585	0.238691	8.15218	3.57416e-16	6.71959e-15
DPY19L3	1039.07	2.09557	0.257086	8.15123	3.60232e-16	6.76459e-15
UCP2	3372.08	1.66714	0.204623	8.14738	3.71903e-16	6.97557e-15
PSPH	1631.2	-1.64438	0.201942	-8.14284	3.86097e-16	7.23334e-15
SPRY4	191.942	-2.84873	0.349966	-8.14002	3.95218e-16	7.39555e-15
RSL24D1	6236.99	-1.52643	0.187568	-8.13801	4.0182e-16	7.51034e-15
MAP7D3	553.001	-1.94424	0.239446	-8.11976	4.67107e-16	8.72042e-15
PFKFB3	1076.49	1.8069	0.222606	8.11705	4.7765e-16	8.90687e-15
CES1	5888.01	1.59105	0.196314	8.10462	5.29105e-16	9.85489e-15
PML	2900.98	1.60803	0.198962	8.08212	6.36485e-16	1.18411e-14
OSTM1	672.475	2.02549	0.250894	8.07309	6.85417e-16	1.27367e-14
MTA3	804.291	-1.78066	0.220725	-8.06732	7.18583e-16	1.33375e-14
SAMSN1	1258.45	1.69085	0.209715	8.06261	7.46815e-16	1.38455e-14
DIMT1	1248.45	-1.66333	0.206317	-8.06204	7.50294e-16	1.38939e-14
CCDC34	571.949	-1.95504	0.242759	-8.05339	8.05323e-16	1.48957e-14
PLK3	302.516	2.41986	0.300509	8.05253	8.11008e-16	1.49835e-14
MCMBP	2471.06	-1.72356	0.214078	-8.05108	8.20646e-16	1.51441e-14
CD163	104.492	6.69172	0.831237	8.05032	8.25776e-16	1.52213e-14
MRAS	683.356	-1.90718	0.236916	-8.05	8.27939e-16	1.52262e-14
TREML2	416.754	2.10677	0.26171	8.05	8.27945e-16	1.52262e-14
UPB1	186.193	2.80072	0.348003	8.04797	8.41819e-16	1.54636e-14
RSRP1	2437	1.68581	0.209553	8.04479	8.63911e-16	1.58512e-14
MACROD1	1073.99	-1.78639	0.22213	-8.04207	8.83314e-16	1.61887e-14
FAM117A	832.172	1.80766	0.224891	8.03792	9.13753e-16	1.67274e-14
CUEDC1	91.1606	4.55096	0.566284	8.03654	9.24115e-16	1.68978e-14
UAP1L1	813.938	1.83464	0.228353	8.03423	9.41685e-16	1.71994e-14
ADA	199.323	3.12409	0.38886	8.03396	9.43724e-16	1.72171e-14
ADGRE3	784.406	11.6219	1.4469	8.03225	9.56994e-16	1.74393e-14
CCT4	9139.87	-1.44259	0.179691	-8.02815	9.89532e-16	1.80117e-14
TMA16	758.676	-1.86851	0.232874	-8.02367	1.02629e-15	1.86597e-14
NLN	793.33	-1.91456	0.238769	-8.01847	1.07069e-15	1.94448e-14
ANKRD27	1024.57	-1.74418	0.217626	-8.01461	1.10489e-15	2.00432e-14
SPTBN5	86.2278	4.93603	0.616431	8.00743	1.1713e-15	2.12238e-14
RAPGEF1	3248.67	1.52382	0.190426	8.00215	1.22267e-15	2.21297e-14
GNS	1869.52	1.80057	0.225115	7.99845	1.26e-15	2.27795e-14
PPA1	6873.24	-1.45575	0.182024	-7.99757	1.26899e-15	2.29162e-14
PTEN	3303.27	1.48031	0.185115	7.99673	1.27765e-15	2.30466e-14
REXO2	565.101	-1.97218	0.24665	-7.99588	1.28652e-15	2.31805e-14
B2M	72302.1	1.53563	0.192174	7.9908	1.34066e-15	2.41289e-14
ARL14EPL	313.355	11.7403	1.46938	7.98999	1.34955e-15	2.42616e-14
NR2F1	119.172	-3.7255	0.466317	-7.9892	1.35814e-15	2.43887e-14
CLC	329.216	11.8116	1.47887	7.98689	1.38384e-15	2.48223e-14
PGPEP1	939.831	1.82277	0.228282	7.98473	1.40826e-15	2.52322e-14
OSBPL5	1052.72	-1.71676	0.215026	-7.98394	1.41736e-15	2.53668e-14
TIMP1	3704.85	1.93992	0.242991	7.98348	1.42265e-15	2.5433e-14
STAR	926.411	-1.71091	0.214327	-7.98269	1.4318e-15	2.5568e-14
MCM6	5730.77	-1.45193	0.181915	-7.98136	1.44729e-15	2.5816e-14
PBK	579.077	-1.95846	0.245482	-7.978	1.48719e-15	2.64981e-14
RFC3	1565.97	-1.64988	0.20686	-7.97583	1.51358e-15	2.69384e-14
RERE	1005.09	1.70679	0.214298	7.96458	1.65783e-15	2.9473e-14
CH507-42P11.8	177.236	3.1158	0.391576	7.95707	1.76157e-15	3.12825e-14
PLEKHM1P1	446.868	2.2781	0.286434	7.95332	1.81585e-15	3.22107e-14
NTHL1	702.396	-2.08185	0.262042	-7.94473	1.94607e-15	3.44824e-14
M6PR	6370.44	1.44257	0.181774	7.93602	2.08766e-15	3.69504e-14
GNB5	602.268	-1.89854	0.239331	-7.93269	2.14447e-15	3.7914e-14
ELK3	767.502	1.98769	0.25064	7.93045	2.18353e-15	3.85621e-14
IGSF3	115.799	-3.54934	0.447865	-7.92503	2.28099e-15	4.02389e-14
ZDHHC18	1486.89	1.71446	0.216357	7.92419	2.2963e-15	4.04645e-14
STK17B	1700.69	-1.68437	0.212594	-7.92297	2.31897e-15	4.0819e-14
ENC1	181.953	-2.81315	0.355266	-7.91842	2.40541e-15	4.22939e-14
LPCAT2	1763.88	1.98703	0.250947	7.91811	2.41143e-15	4.23533e-14
CACNA2D4	1266.51	1.71547	0.217055	7.90338	2.71449e-15	4.7624e-14
HAVCR2	173.993	2.88587	0.365732	7.89066	3.00598e-15	5.26803e-14
SLC9A7	86.7386	4.47608	0.567423	7.88842	3.06028e-15	5.35732e-14
PAQR6	208.191	2.84107	0.360582	7.87911	3.29725e-15	5.76586e-14
E2F5	287.368	-2.36207	0.299879	-7.87674	3.36025e-15	5.86962e-14
C17orf62	1840.31	1.58822	0.201794	7.87051	3.53187e-15	6.16269e-14
SLC3A2	8577.75	-1.5654	0.198902	-7.87022	3.54006e-15	6.17025e-14
GAK	5699.14	1.42979	0.18179	7.86507	3.68895e-15	6.42231e-14
TRAP1	6463.84	-1.48663	0.18902	-7.86494	3.69269e-15	6.42231e-14
LRP5	1083.88	-1.63965	0.208493	-7.86426	3.71282e-15	6.45033e-14
PHACTR3	155.25	-2.97779	0.378808	-7.86097	3.8117e-15	6.61492e-14
PLXNA3	409.687	2.03557	0.258992	7.85958	3.85417e-15	6.6814e-14
KIFC3	1079.26	-1.69311	0.215932	-7.84094	4.47175e-15	7.74362e-14
SLC15A3	587.796	2.03227	0.259213	7.84016	4.49958e-15	7.78341e-14
SP140L	582.92	1.85535	0.236652	7.83998	4.5062e-15	7.78644e-14
CCT2	6927.13	-1.4173	0.180838	-7.83738	4.60029e-15	7.94045e-14
TMEM104	780.786	1.75977	0.224655	7.83322	4.75532e-15	8.19922e-14
SIN3B	1438.69	1.58283	0.202109	7.83156	4.81853e-15	8.29927e-14
AC010680.1	81.9251	-5.34224	0.682279	-7.82999	4.87907e-15	8.39452e-14
YARS	6053.49	-1.5865	0.202648	-7.82883	4.92418e-15	8.46303e-14
SIGLEC14	128.779	3.31817	0.424121	7.82365	5.13149e-15	8.80988e-14
MS4A7	82.5462	-4.75044	0.607343	-7.82167	5.21268e-15	8.9397e-14
CAMLG	1324.68	-1.64788	0.210715	-7.82043	5.26434e-15	9.01863e-14
IFITM1	4665.11	1.85892	0.237815	7.81668	5.42341e-15	9.28122e-14
BCL9L	396.444	2.45681	0.314329	7.81604	5.45128e-15	9.31895e-14
HIST1H2BD	144.381	3.24425	0.415526	7.80757	5.82989e-15	9.95556e-14
URI1	1151.16	-1.60354	0.205435	-7.80561	5.92167e-15	1.01015e-13
MEGF6	144.621	-3.245	0.415811	-7.80404	5.99542e-15	1.02164e-13
EPDR1	854.36	-1.71672	0.220137	-7.79844	6.26772e-15	1.06691e-13
LRPAP1	10142.5	1.61329	0.206964	7.79502	6.44e-15	1.09507e-13
2020-03-02	495.263	2.10121	0.269591	7.79407	6.48847e-15	1.10214e-13
DBNL	4915.38	1.50513	0.1933	7.78648	6.89011e-15	1.16913e-13
NDRG1	590.278	1.86372	0.239514	7.78126	7.18058e-15	1.21713e-13
GAB3	408.214	2.13426	0.274431	7.77705	7.42326e-15	1.25693e-13
CMIP	929.749	1.78095	0.229046	7.77551	7.51412e-15	1.27097e-13
ARHGAP45	3104.16	1.54338	0.198522	7.77437	7.58262e-15	1.28121e-13
F11R	1415.18	1.57811	0.203105	7.76994	7.85214e-15	1.32535e-13
EVL	3933	1.52658	0.196538	7.76736	8.01365e-15	1.35119e-13
TRPV2	1132.06	1.6892	0.21761	7.7625	8.32737e-15	1.40261e-13
MACC1	476.855	2.41323	0.311033	7.75876	8.5767e-15	1.44308e-13
GMPS	2469.24	-1.4536	0.187416	-7.75599	8.76567e-15	1.47333e-13
TSPOAP1	322.238	2.1981	0.283485	7.75384	8.91572e-15	1.49698e-13
ALDH3B1	544.533	1.91294	0.246752	7.75247	9.01195e-15	1.51155e-13
IL10RB	1625.53	1.52907	0.19731	7.7496	9.21823e-15	1.54454e-13
ATP6V0D1	3624.67	1.63166	0.210569	7.74884	9.27373e-15	1.55221e-13
PRKRA	804.345	-1.74828	0.225649	-7.74778	9.35163e-15	1.56362e-13
CDKN1A	99.8446	3.79087	0.489571	7.74325	9.69063e-15	1.61861e-13
RASSF4	1345.03	1.72611	0.223084	7.73748	1.0141e-14	1.69208e-13
SLC43A1	1925.23	-1.50723	0.19488	-7.73414	1.04105e-14	1.73524e-13
SOCS2	378.557	-2.08555	0.269832	-7.72907	1.08332e-14	1.8038e-13
GRIN3A	79.8029	5.29706	0.685787	7.72407	1.12674e-14	1.87416e-13
DCUN1D5	2005.39	-1.62363	0.210561	-7.71093	1.24901e-14	2.07538e-13
WDR12	1314.35	-1.59364	0.206771	-7.70727	1.28542e-14	2.13366e-13
ABCC6	114.237	3.58845	0.46574	7.70483	1.31014e-14	2.17245e-13
TNNT1	266.083	2.89104	0.375322	7.70284	1.33078e-14	2.20439e-13
ENO3	249.513	2.47779	0.321806	7.69964	1.3645e-14	2.2579e-13
MTUS1	176.349	-3.09558	0.402216	-7.6963	1.40064e-14	2.31293e-13
SDCBP	3112.77	1.46546	0.190409	7.69638	1.39974e-14	2.31293e-13
CCNB1IP1	2489.69	-1.62267	0.210867	-7.69526	1.4121e-14	2.32945e-13
NADK2	907.512	-1.74588	0.227111	-7.68734	1.50231e-14	2.47571e-13
NME4	1042.08	-1.82572	0.237523	-7.68649	1.51227e-14	2.48956e-13
WDR74	2165.06	-1.74609	0.227329	-7.68087	1.58013e-14	2.59862e-13
TERT	92.5108	-4.00635	0.521638	-7.68033	1.58674e-14	2.60681e-13
ABCC10	514.986	1.8755	0.244292	7.67726	1.6253e-14	2.66742e-13
MBOAT7	1896.06	1.62828	0.212148	7.67521	1.65146e-14	2.70758e-13
FMNL3	350.529	2.25082	0.293614	7.66591	1.77564e-14	2.9082e-13
DNAJC4	798.63	2.06294	0.269255	7.66168	1.83519e-14	3.00266e-13
DCAF4	572.333	-1.80853	0.236207	-7.65656	1.9098e-14	3.12155e-13
TAP2	1991.91	1.52339	0.199086	7.65193	1.97979e-14	3.23265e-13
NPIPB3	455.81	2.16308	0.282718	7.65102	1.99397e-14	3.25249e-13
ZBTB7B	1611.95	1.51994	0.198678	7.65025	2.00585e-14	3.26853e-13
SP100	1561.26	1.51362	0.197912	7.64792	2.0425e-14	3.32487e-13
ATOH8	123.328	3.25104	0.425401	7.64231	2.1336e-14	3.46652e-13
INSR	324.792	-2.16764	0.283637	-7.64229	2.13384e-14	3.46652e-13
CASP8	1185.21	1.64648	0.215617	7.63612	2.2386e-14	3.63303e-13
DHODH	500.523	-1.89759	0.248546	-7.63478	2.26211e-14	3.66745e-13
MKL1	1040.07	1.73696	0.227621	7.63094	2.33039e-14	3.77434e-13
CLSTN3	747.275	1.76591	0.231502	7.62806	2.38307e-14	3.85576e-13
CHKB-CPT1B	223.591	2.48559	0.326108	7.622	2.49781e-14	4.03733e-13
RIOK1	1223.34	-1.60735	0.210988	-7.61822	2.57196e-14	4.15298e-13
SEC31B	800.567	2.17795	0.285926	7.61719	2.59251e-14	4.18195e-13
STK36	376.125	2.02054	0.265304	7.61597	2.61721e-14	4.21756e-13
GPR132	456.078	1.97952	0.25996	7.61473	2.64252e-14	4.25406e-13
PARVG	2721.29	1.60577	0.211054	7.60834	2.77638e-14	4.46254e-13
PDLIM2	1355.76	1.69648	0.222978	7.60828	2.77759e-14	4.46254e-13
SLAIN1	875.592	-1.7122	0.225113	-7.60595	2.8281e-14	4.53913e-13
NAE1	2177.65	-1.48084	0.19485	-7.59988	2.96408e-14	4.75262e-13
EIF4B	15555.1	-1.32706	0.175183	-7.57529	3.58331e-14	5.73975e-13
TRIT1	778.012	-1.75478	0.231654	-7.57504	3.59019e-14	5.74503e-13
SELP	212.822	11.1822	1.47651	7.5734	3.63592e-14	5.8124e-13
NTSR1	306.627	2.17313	0.287382	7.56183	3.97434e-14	6.34706e-13
CCDC112	310.654	-2.46766	0.326373	-7.56085	4.00437e-14	6.38864e-13
CCL4L2	86.2429	4.56592	0.604114	7.55804	4.09195e-14	6.52188e-13
ITPKB	708.612	1.75795	0.232665	7.5557	4.16625e-14	6.6337e-13
LMNB1	6850.67	-1.51688	0.200821	-7.55341	4.2401e-14	6.74459e-13
AC005077.14	169.635	2.90014	0.384032	7.55183	4.29187e-14	6.82015e-13
TPD52	977.109	-1.60554	0.212635	-7.55067	4.33017e-14	6.87419e-13
CFD	446.71	2.09029	0.277133	7.54255	4.60869e-14	7.30911e-13
FRY	243.701	2.52851	0.335577	7.53481	4.89065e-14	7.74861e-13
GSAP	211.701	-2.5677	0.340967	-7.53064	5.04931e-14	7.99208e-13
EGR1	375.564	-2.05302	0.272856	-7.52419	5.30497e-14	8.38846e-13
HPS1	2376.63	1.59813	0.212431	7.52308	5.3499e-14	8.45115e-13
RAP1GDS1	948.678	-1.62905	0.21657	-7.52207	5.39161e-14	8.50865e-13
SNAPC1	242.228	-2.36303	0.314208	-7.52057	5.4537e-14	8.59817e-13
AP1G2	2021.07	1.5968	0.212394	7.51811	5.55746e-14	8.75313e-13
DUSP3	296.956	-2.27869	0.303417	-7.51011	5.90783e-14	9.29584e-13
CPD	3917.95	1.81055	0.241181	7.50701	6.04948e-14	9.50938e-13
SFXN5	589.515	1.77795	0.23688	7.50569	6.11046e-14	9.59582e-13
C11orf95	595.205	-1.766	0.235311	-7.50496	6.14462e-14	9.64002e-13
AK1	214.492	2.67311	0.356442	7.49944	6.4089e-14	1.00448e-12
IL18BP	164.871	2.83613	0.378518	7.49271	6.74654e-14	1.05636e-12
FLNA	9011.91	1.34851	0.180036	7.4902	6.87674e-14	1.0757e-12
ATP2A3	5430.88	1.35108	0.180526	7.48415	7.20129e-14	1.12537e-12
GPR153	111.37	-3.53174	0.471991	-7.48265	7.28367e-14	1.13713e-12
ASPHD1	204.317	-2.66513	0.356237	-7.48133	7.35729e-14	1.14751e-12
IFI44	196.046	11.0637	1.4806	7.47245	7.87152e-14	1.22652e-12
STRA6	219.055	2.42806	0.325028	7.47031	8.00086e-14	1.24546e-12
MX2	3238.57	1.38613	0.185578	7.46926	8.0646e-14	1.25416e-12
SERPINA1	618.244	1.92155	0.257484	7.46278	8.4716e-14	1.31618e-12
GIMAP6	254.096	2.33865	0.313403	7.46212	8.51388e-14	1.32147e-12
SLC39A8	1427.84	-1.51408	0.203048	-7.45674	8.86883e-14	1.37523e-12
FKBP5	1120.36	-1.6307	0.21873	-7.45534	8.96388e-14	1.38862e-12
UTP18	1785.35	-1.44294	0.193631	-7.45201	9.19268e-14	1.42269e-12
TOMM20	5750.32	-1.33853	0.179732	-7.44738	9.52132e-14	1.47213e-12
CCDC186	435.88	2.45074	0.329133	7.44606	9.61669e-14	1.48544e-12
GEMIN2	580.064	-1.85161	0.248925	-7.43843	1.01889e-13	1.57231e-12
ACOX1	744.199	1.71931	0.231196	7.43656	1.03338e-13	1.59278e-12
HEXA	5497.62	1.46633	0.197182	7.43647	1.03415e-13	1.59278e-12
OPLAH	257.548	2.37646	0.319818	7.43067	1.0805e-13	1.66257e-12
PELI3	297.507	2.22553	0.299513	7.43047	1.08211e-13	1.66346e-12
THBS3	191.376	2.52558	0.339933	7.42962	1.08907e-13	1.67256e-12
SP140	152.483	2.94283	0.396126	7.42903	1.094e-13	1.67852e-12
YEATS4	1045.88	-1.60583	0.216218	-7.42692	1.11152e-13	1.70377e-12
RPS6KA1	5572.82	1.41556	0.190644	7.42513	1.12671e-13	1.7254e-12
ENOPH1	1451.97	-1.50439	0.202658	-7.42329	1.14247e-13	1.74785e-12
TMEM231	240.45	-2.29749	0.30956	-7.42181	1.15535e-13	1.76587e-12
COCH	2141.2	-1.42714	0.192344	-7.4197	1.17389e-13	1.79251e-12
ACSL5	2555.03	1.39884	0.188543	7.4192	1.17828e-13	1.7975e-12
CDCA5	3613.4	-1.40511	0.189427	-7.41766	1.19203e-13	1.81675e-12
ESYT1	1917.12	-1.49626	0.201833	-7.41337	1.23126e-13	1.87474e-12
NEIL3	764.984	-1.66882	0.225177	-7.41112	1.25237e-13	1.90508e-12
CD74	626.432	6.50358	0.877649	7.41022	1.26086e-13	1.91617e-12
C1orf186	278.229	-2.37138	0.320125	-7.40766	1.28551e-13	1.95054e-12
TNRC6C	99.0264	3.84295	0.518783	7.40762	1.28591e-13	1.95054e-12
PSMB8	3784.6	1.73469	0.234294	7.40391	1.32229e-13	2.00382e-12
DPEP2	119.109	3.7766	0.510175	7.40256	1.33586e-13	2.02247e-12
CYP1A1	195.404	2.52691	0.341532	7.39875	1.37469e-13	2.0793e-12
PLEKHA2	1038.52	1.74845	0.236361	7.3974	1.3888e-13	2.09866e-12
PRPS2	498.012	-1.82093	0.246265	-7.39418	1.42283e-13	2.14806e-12
PLD6	540.347	-1.80158	0.243688	-7.39297	1.43582e-13	2.16562e-12
ATL1	218.257	2.50455	0.338925	7.38968	1.47181e-13	2.21783e-12
CSE1L	3990.5	-1.35408	0.183265	-7.38863	1.48345e-13	2.23326e-12
ARRDC4	222.396	-2.42132	0.327963	-7.38291	1.54867e-13	2.32926e-12
SIGLEC7	100.593	3.74223	0.506946	7.3819	1.56041e-13	2.34471e-12
TPPP	103.017	4.23622	0.574052	7.3795	1.58881e-13	2.38515e-12
SAAL1	1043.51	-1.53643	0.208411	-7.37214	1.67908e-13	2.5183e-12
NUTM2D	220.973	2.54338	0.345117	7.36963	1.71103e-13	2.56382e-12
GCA	318.978	2.146	0.291202	7.36944	1.71341e-13	2.56498e-12
CYP4F12	130.276	8.03071	1.08986	7.36854	1.72502e-13	2.57995e-12
POU2AF1	259.832	2.21584	0.300934	7.36323	1.79519e-13	2.68241e-12
GTF2IP4	1280.85	1.60785	0.218477	7.35935	1.84807e-13	2.75884e-12
DKC1	6230.49	-1.30649	0.177574	-7.35748	1.87419e-13	2.79523e-12
SLC2A4RG	1243.87	-1.70433	0.231692	-7.35599	1.89521e-13	2.82395e-12
ACSS2	1621.92	1.54218	0.209667	7.3554	1.90357e-13	2.83378e-12
WIPF1	3719.53	1.47028	0.200157	7.34566	2.04754e-13	3.04526e-12
LIPA	1697.94	1.48922	0.202761	7.34471	2.06211e-13	3.06408e-12
LDLR	2103.29	1.58028	0.215705	7.32611	2.36926e-13	3.51723e-12
PLAU	1054.1	1.64487	0.224637	7.32237	2.43623e-13	3.61328e-12
RNF125	145.435	-2.82506	0.385888	-7.32094	2.46238e-13	3.6487e-12
IMPACT	425.891	-2.01399	0.275302	-7.31556	2.56303e-13	3.79433e-12
LILRA2	682.235	1.87237	0.255959	7.3151	2.57189e-13	3.80392e-12
SLC24A4	168.011	10.8411	1.48244	7.31299	2.6127e-13	3.86073e-12
DUSP12	1030.17	-1.56936	0.214698	-7.30963	2.67879e-13	3.95474e-12
C1R	87.2674	3.89748	0.533335	7.30775	2.71652e-13	4.00674e-12
EBPL	1686.28	-1.45473	0.199082	-7.30721	2.72736e-13	4.01534e-12
EPRS	4422.05	-1.40335	0.192048	-7.30727	2.72616e-13	4.01534e-12
HEBP1	496.102	-1.91157	0.261726	-7.30372	2.79922e-13	4.11735e-12
TXNDC5	5430.93	-1.30971	0.179327	-7.30352	2.80336e-13	4.11966e-12
JAK2	624.866	2.16804	0.296897	7.30232	2.82848e-13	4.15276e-12
FKBP11	258.55	2.58325	0.354024	7.29683	2.94628e-13	4.32176e-12
LARP1B	400.48	-1.91343	0.262611	-7.28617	3.18899e-13	4.67348e-12
TECPR1	744.634	1.68614	0.231449	7.28518	3.21242e-13	4.70352e-12
ZNF330	1368.68	-1.49748	0.205586	-7.28395	3.24177e-13	4.74216e-12
MGST1	1898.99	-1.48245	0.203699	-7.27763	3.39742e-13	4.96531e-12
AC018755.18	201.814	2.58556	0.355689	7.26916	3.61742e-13	5.28203e-12
CTH	116.977	-3.11928	0.429138	-7.26871	3.62924e-13	5.29446e-12
JDP2	791.769	-1.67911	0.231111	-7.26541	3.71917e-13	5.42072e-12
MRVI1	97.526	3.65821	0.503747	7.26199	3.81439e-13	5.55444e-12
PCID2	2373.53	-1.3715	0.188891	-7.26083	3.84729e-13	5.59727e-12
DDN	142.192	-3.05504	0.421014	-7.25637	3.97624e-13	5.77962e-12
LRRC8D	2119.52	-1.41786	0.19571	-7.24474	4.33271e-13	6.29206e-12
PTPN22	1243.97	1.87579	0.258949	7.24385	4.36116e-13	6.32763e-12
PPAT	1319.44	-1.75776	0.242687	-7.24292	4.39119e-13	6.36544e-12
APOBEC3G	252.943	2.26291	0.312516	7.24094	4.4558e-13	6.45326e-12
RAB27B	204.269	-2.61948	0.361876	-7.23861	4.53292e-13	6.55902e-12
NME1	3633.6	-1.50088	0.207506	-7.23297	4.72534e-13	6.83127e-12
SRCAP	1235.56	1.90141	0.262925	7.23177	4.76728e-13	6.88569e-12
SUPV3L1	1541.09	-1.42581	0.197271	-7.22765	4.91411e-13	7.09138e-12
PIK3AP1	2260.59	1.73111	0.239579	7.22562	4.98818e-13	7.19179e-12
POLR3D	1049.71	-1.516	0.209814	-7.22544	4.99472e-13	7.19473e-12
FBN2	357.794	-2.62902	0.364015	-7.22228	5.1122e-13	7.35734e-12
IL10RA	76.1764	6.22817	0.863618	7.21173	5.52467e-13	7.94382e-12
LZTFL1	341.727	-2.02906	0.281622	-7.20489	5.80894e-13	8.34508e-12
KDM1A	3111.57	-1.33826	0.186015	-7.19436	6.2756e-13	9.0074e-12
SGK1	235.971	2.28847	0.318473	7.18575	6.68407e-13	9.58509e-12
INPP5A	481.059	-1.86782	0.260022	-7.18332	6.80367e-13	9.74787e-12
SUSD3	855.891	1.62707	0.226538	7.18232	6.8537e-13	9.81078e-12
BTN3A1	539.085	1.73943	0.24224	7.18058	6.94175e-13	9.92795e-12
MFSD12	1543.66	1.53778	0.214167	7.1803	6.95593e-13	9.93935e-12
TLDC2	82.5409	6.77332	0.943507	7.17888	7.02846e-13	1.0034e-11
ICAM5	74.9021	4.36455	0.608395	7.17387	7.29066e-13	1.03898e-11
TNFSF13B	508.365	1.92491	0.26832	7.17395	7.28656e-13	1.03898e-11
GALNS	652.249	1.66233	0.231952	7.16669	7.6833e-13	1.09397e-11
LMNTD2	121.843	3.13172	0.437072	7.16524	7.76514e-13	1.10464e-11
MATN4	86.2465	-3.70062	0.516568	-7.16386	7.84345e-13	1.11479e-11
ADGRE4P	100.918	3.58777	0.501061	7.16036	8.04657e-13	1.14264e-11
TRIM25	3087.43	1.37865	0.192803	7.15057	8.64188e-13	1.22609e-11
SLC36A1	307.011	2.16617	0.30317	7.14507	8.99472e-13	1.27502e-11
LRP3	654.446	-1.88251	0.263643	-7.14039	9.30673e-13	1.31808e-11
FPR1	143.84	10.617	1.48817	7.13426	9.73127e-13	1.37699e-11
GLRX3	3025.55	-1.40566	0.197066	-7.13293	9.8258e-13	1.38914e-11
RTKN2	307.937	-2.18731	0.307292	-7.11803	1.09483e-12	1.54647e-11
VPS9D1	359.154	2.06431	0.290105	7.11572	1.1133e-12	1.57118e-11
RHBDD2	1824.71	1.61723	0.227304	7.11484	1.12044e-12	1.57987e-11
ERAP1	802.499	1.71875	0.241631	7.11312	1.1345e-12	1.59828e-11
MRNIP	510.128	1.93467	0.272218	7.10707	1.18534e-12	1.66844e-11
NFAT5	492.602	2.03582	0.286556	7.10445	1.20801e-12	1.69885e-11
ECI2	1157.1	-1.52732	0.214988	-7.10422	1.21005e-12	1.70022e-11
UCK2	2292.31	-1.36086	0.191566	-7.10389	1.2129e-12	1.70274e-11
FFAR3	139.17	10.5694	1.48826	7.10185	1.23095e-12	1.72656e-11
ACSL1	3059.94	1.37318	0.193362	7.1016	1.23323e-12	1.72825e-11
CMPK2	66.5547	4.84116	0.682377	7.09456	1.29764e-12	1.81692e-11
PATL2	118.498	3.10062	0.43713	7.09312	1.31123e-12	1.83435e-11
POLR1E	599.641	-1.70979	0.24112	-7.09102	1.33127e-12	1.86076e-11
ACBD6	1929.72	-1.44377	0.203704	-7.08756	1.36497e-12	1.9062e-11
BTN3A3	643.107	1.63896	0.231317	7.08535	1.38696e-12	1.93522e-11
RSL1D1	5723.41	-1.37696	0.194391	-7.08342	1.40644e-12	1.96069e-11
ZNF395	465.523	-1.84306	0.260318	-7.08006	1.44097e-12	2.00708e-11
BICDL1	79.0903	3.9826	0.562522	7.07991	1.44249e-12	2.00745e-11
ATP1A3	94.1205	-3.40316	0.48069	-7.07976	1.44408e-12	2.00792e-11
PDLIM5	582.456	1.85932	0.262635	7.07948	1.44693e-12	2.01015e-11
VIT	128.956	2.88103	0.407017	7.0784	1.45825e-12	2.02412e-11
RAB8B	859.066	1.7444	0.246454	7.078	1.46252e-12	2.02828e-11
WDR43	2308.6	-1.57538	0.222592	-7.07742	1.46867e-12	2.03505e-11
GSE1	1577.45	1.54833	0.21896	7.07132	1.53471e-12	2.12472e-11
LGALS1	1654.68	-1.84145	0.260709	-7.06323	1.62672e-12	2.25015e-11
HNRNPDL	8352.1	-1.24452	0.176272	-7.06023	1.66226e-12	2.29734e-11
UCHL5	2084.66	-1.36041	0.193003	-7.04864	1.80674e-12	2.49486e-11
PDZD7	134.241	2.8132	0.39946	7.0425	1.88827e-12	2.60519e-11
STX11	140.257	2.89765	0.411803	7.0365	1.97125e-12	2.71734e-11
EXOC7	2169.77	1.4602	0.207581	7.03436	2.00177e-12	2.75704e-11
STX16-NPEPL1	129.929	3.41913	0.486091	7.03392	2.00817e-12	2.76348e-11
TRIP10	237.745	-2.18459	0.310608	-7.03326	2.01766e-12	2.77416e-11
TNRC18	4411.78	-1.35177	0.192324	-7.02863	2.08576e-12	2.86533e-11
LYAR	2570.66	-1.44764	0.205968	-7.02845	2.08842e-12	2.86653e-11
SLC7A1	3258.01	-1.54998	0.220629	-7.02528	2.13638e-12	2.92984e-11
HOXD13	1404.54	-1.40105	0.199455	-7.02438	2.15013e-12	2.94617e-11
EXOSC7	2032.74	-1.5483	0.220424	-7.0242	2.15296e-12	2.94752e-11
ARMC4	69.7208	-4.92803	0.701721	-7.02278	2.17502e-12	2.97519e-11
CYTL1	313.817	-10.314	1.46867	-7.02264	2.1771e-12	2.9755e-11
CDA	181.678	2.79589	0.398549	7.01518	2.2965e-12	3.136e-11
RP11-705C15.2	207.262	-2.29997	0.327946	-7.01325	2.32849e-12	3.17427e-11
TRIM56	2239.11	1.43399	0.204466	7.01331	2.32744e-12	3.17427e-11
NFAM1	542.617	1.77469	0.253108	7.01162	2.35579e-12	3.20876e-11
KDSR	542.239	-1.67849	0.239493	-7.0085	2.40879e-12	3.27816e-11
SOWAHD	469.697	1.93983	0.277092	7.00068	2.54715e-12	3.46352e-11
NHSL1	179.9	-2.48011	0.354434	-6.99739	2.60773e-12	3.54289e-11
ANKHD1-EIF4EBP3	408.584	2.02074	0.288827	6.99637	2.62683e-12	3.56581e-11
C5orf34	350.58	-1.91706	0.27405	-6.99528	2.64723e-12	3.59046e-11
RHPN1	115.133	3.87829	0.554543	6.99367	2.67784e-12	3.6289e-11
RAB15	114.852	-3.26168	0.466449	-6.99256	2.69906e-12	3.65456e-11
CCT8	10704.7	-1.22588	0.175724	-6.97617	3.03334e-12	4.10371e-11
MAGOHB	747.059	-1.63927	0.23509	-6.97295	3.10373e-12	4.19541e-11
GOLGA8F	101.015	-7.67248	1.1005	-6.97182	3.12865e-12	4.22552e-11
TRIM16	344.885	-1.9052	0.273305	-6.97096	3.14782e-12	4.24783e-11
ZCCHC7	465.586	-1.73327	0.248659	-6.97046	3.15915e-12	4.25953e-11
GRPEL2	809.003	-1.56608	0.224755	-6.96793	3.2163e-12	4.33294e-11
SRM	2553.18	-1.48483	0.213175	-6.96534	3.27613e-12	4.40984e-11
KLHL22	548.333	1.761	0.252851	6.96459	3.2936e-12	4.42963e-11
BST2	6805.45	1.54776	0.222322	6.9618	3.35941e-12	4.51435e-11
TRGV10	63.3481	-4.96143	0.712795	-6.96053	3.39005e-12	4.55171e-11
OCEL1	284.292	2.26873	0.326105	6.95705	3.47476e-12	4.66154e-11
MXD4	2283.3	1.4235	0.204675	6.95491	3.52777e-12	4.72868e-11
MRPL3	2924.73	-1.31628	0.189525	-6.94515	3.78045e-12	5.06315e-11
PRKCD	3314.63	1.2916	0.186074	6.94135	3.88358e-12	5.19693e-11
RP11-206L10.2	421.032	2.2038	0.317687	6.937	4.005e-12	5.35493e-11
RCN3	100.966	3.37262	0.486369	6.93429	4.08274e-12	5.45432e-11
FOLR3	124.843	10.4127	1.50166	6.9341	4.08821e-12	5.45707e-11
FMR1	836.527	1.74085	0.251075	6.93361	4.10223e-12	5.47123e-11
STMN3	369.358	-2.24059	0.323544	-6.92514	4.35553e-12	5.80423e-11
LRP11	332.514	-1.9143	0.276496	-6.92342	4.40855e-12	5.87001e-11
DACT3	187.779	2.34654	0.338999	6.92196	4.45425e-12	5.92592e-11
PICALM	4070.35	1.4002	0.202416	6.91743	4.59926e-12	6.11377e-11
RARB	66.5415	5.02383	0.727096	6.90945	4.86541e-12	6.4622e-11
PPT2	566.415	-1.66267	0.240747	-6.90629	4.97499e-12	6.60226e-11
PALD1	1408.15	-1.37586	0.199228	-6.90597	4.98627e-12	6.61176e-11
DNAJB1	1724.89	1.39936	0.202685	6.90413	5.05119e-12	6.6923e-11
S100A12	121.886	10.3781	1.50335	6.90333	5.07986e-12	6.71391e-11
TFAP4	850.038	-1.53364	0.222158	-6.90338	5.07799e-12	6.71391e-11
USP13	381.067	-1.93272	0.27997	-6.90332	5.08008e-12	6.71391e-11
MTO1	1424.96	-1.38192	0.200364	-6.89708	5.30828e-12	7.00973e-11
CITED1	78.9091	-3.98804	0.578325	-6.89584	5.35465e-12	7.06514e-11
ANXA5	3269.01	1.32317	0.192042	6.88998	5.57997e-12	7.35638e-11
CDK8	1090.5	-1.48509	0.215551	-6.88974	5.58927e-12	7.36257e-11
PLEKHH3	410.365	-1.78856	0.259623	-6.88905	5.61666e-12	7.39257e-11
C5orf30	328.767	-1.9398	0.281757	-6.88466	5.79253e-12	7.61779e-11
TYSND1	1017.7	-1.47335	0.214085	-6.88208	5.89855e-12	7.75086e-11
NXF1	2499.65	1.35129	0.196361	6.88165	5.91653e-12	7.76811e-11
MKNK1	1019.92	1.50897	0.219284	6.88138	5.92773e-12	7.77644e-11
CPT1B	403.585	2.03195	0.295688	6.87192	6.33422e-12	8.30291e-11
TMSB10	11574.9	1.76709	0.257153	6.87174	6.34224e-12	8.30662e-11
CENPJ	1021.5	-1.56737	0.228132	-6.87046	6.39933e-12	8.37455e-11
VAV1	3258.87	1.39973	0.203764	6.86937	6.44873e-12	8.43231e-11
PGAM1	23283.5	1.20726	0.17578	6.868	6.51088e-12	8.50663e-11
CFAP20	1142.64	-1.46575	0.213479	-6.86601	6.60212e-12	8.61881e-11
MC1R	403.319	-1.78603	0.260132	-6.86586	6.60906e-12	8.62084e-11
CAP1	6142.91	1.2492	0.181961	6.86522	6.63891e-12	8.65273e-11
TRANK1	449.418	2.01535	0.293678	6.86245	6.76907e-12	8.8152e-11
MGAT1	4111.49	1.30153	0.189668	6.86212	6.78448e-12	8.8281e-11
CHKB	455.259	2.00925	0.292882	6.86028	6.87264e-12	8.93555e-11
CCL3	69.5469	4.4647	0.650884	6.85945	6.91266e-12	8.96575e-11
DMPK	89.7108	-3.37615	0.492174	-6.85966	6.9025e-12	8.96575e-11
MPEG1	257.948	10.0167	1.46027	6.85947	6.91189e-12	8.96575e-11
ERV3-1	311.811	2.22117	0.324008	6.85528	7.11726e-12	9.22365e-11
RPP40	264.216	-2.31047	0.337173	-6.85248	7.25822e-12	9.39872e-11
BAIAP2	64.2772	5.16839	0.754351	6.85144	7.31098e-12	9.45395e-11
CUL7	646.183	1.58904	0.231928	6.85141	7.31268e-12	9.45395e-11
GIPR	64.5488	4.49879	0.657034	6.84712	7.53532e-12	9.73394e-11
CCL23	64.5481	4.49877	0.65774	6.83974	7.93348e-12	1.02318e-10
KIAA0430	1214.16	1.62161	0.237086	6.83978	7.9313e-12	1.02318e-10
MAP4	1719.58	-1.38974	0.203205	-6.83912	7.96809e-12	1.02681e-10
PDCD2L	327.773	-2.07676	0.303934	-6.83293	8.31962e-12	1.07125e-10
ZNF467	73.6099	4.14257	0.606475	6.83057	8.45774e-12	1.08816e-10
ARHGAP23	162.084	-2.51432	0.368208	-6.82853	8.57902e-12	1.10288e-10
SPEG	209.901	-2.20347	0.322751	-6.82715	8.66185e-12	1.11263e-10
C4orf46	599.599	-1.73552	0.25424	-6.82628	8.71438e-12	1.11849e-10
GOLGA2P7	663.021	-1.70186	0.249353	-6.8251	8.78646e-12	1.12683e-10
LCOR	491.16	2.18748	0.32065	6.82202	8.97682e-12	1.14941e-10
LONP1	6762.78	-1.34347	0.196928	-6.82213	8.97012e-12	1.14941e-10
ERFE	83.6523	-3.5328	0.517975	-6.82041	9.07824e-12	1.16146e-10
ADAMTS13	98.2323	3.4227	0.502692	6.80875	9.84508e-12	1.25857e-10
ING5	797.692	-1.50205	0.220729	-6.80497	1.01071e-11	1.29104e-10
UBA2	2336.18	-1.46051	0.214726	-6.80176	1.03348e-11	1.31907e-10
MZT1	2149.81	-1.33113	0.195724	-6.80105	1.03858e-11	1.32452e-10
FLT1	79.9349	3.68839	0.542348	6.80077	1.0406e-11	1.32604e-10
AEN	1133.43	-1.41483	0.208105	-6.79862	1.05626e-11	1.34492e-10
SRRM2	7759.31	1.28692	0.189443	6.79321	1.09667e-11	1.39527e-10
POLR1B	1008.33	-1.4387	0.212064	-6.78427	1.16678e-11	1.48329e-10
CHFR	909.607	1.45598	0.21471	6.78114	1.19234e-11	1.51459e-10
EEF1E1	1050.09	-1.43163	0.211147	-6.78025	1.19965e-11	1.52146e-10
POLD2	4547.53	-1.45512	0.21461	-6.78029	1.19938e-11	1.52146e-10
AHCY	7408.35	-1.30574	0.192632	-6.77845	1.21472e-11	1.53935e-10
ALDH18A1	4229.89	-1.24205	0.183514	-6.76811	1.30473e-11	1.6521e-10
RUVBL2	5675.54	-1.42838	0.211141	-6.76505	1.33266e-11	1.68614e-10
PEBP1	6939.46	-1.29792	0.191863	-6.76482	1.33473e-11	1.68743e-10
PAK1IP1	846.826	-1.49098	0.220421	-6.76421	1.34039e-11	1.69325e-10
AARS	6541.43	-1.22709	0.181555	-6.7588	1.39136e-11	1.75624e-10
IL1A	90.148	7.49804	1.1095	6.75802	1.39892e-11	1.7644e-10
MSX1	263.474	-2.00765	0.297314	-6.75264	1.45182e-11	1.82968e-10
ARHGAP4	522.506	5.7921	0.85795	6.75109	1.46735e-11	1.8478e-10
CHID1	2074.16	-1.38902	0.205797	-6.74944	1.48413e-11	1.86746e-10
WDR3	1330.4	-1.51575	0.224723	-6.74497	1.53059e-11	1.92441e-10
SSRP1	11122.1	-1.2359	0.183246	-6.74452	1.53532e-11	1.92884e-10
BLOC1S2	1673.78	1.41025	0.209181	6.74179	1.56452e-11	1.96399e-10
NDST1	1201.35	1.5525	0.23046	6.73652	1.62226e-11	2.03488e-10
FASN	12042.9	1.23451	0.183295	6.73512	1.63797e-11	2.05297e-10
BRIX1	2441.28	-1.30247	0.193492	-6.73139	1.68049e-11	2.10462e-10
MPP6	403.612	-1.97585	0.293602	-6.72967	1.70044e-11	2.12794e-10
OLA1	3344.99	-1.29238	0.192093	-6.72786	1.72181e-11	2.153e-10
ACAA1	2464.15	1.40442	0.208779	6.72681	1.73428e-11	2.1669e-10
FNTB	829.511	-1.50826	0.224378	-6.72196	1.79299e-11	2.23851e-10
DMWD	96.1049	-3.12985	0.465627	-6.7218	1.7949e-11	2.23915e-10
EFEMP2	262.192	-2.2497	0.334973	-6.71608	1.86684e-11	2.32709e-10
JADE3	203.778	-2.33223	0.347339	-6.71456	1.88632e-11	2.34954e-10
PGA3	103.418	10.141	1.5104	6.71415	1.89162e-11	2.35431e-10
TCF3	1347.92	-1.39718	0.208172	-6.71164	1.92451e-11	2.39338e-10
ELOVL6	1086.35	1.49925	0.223819	6.69851	2.10557e-11	2.61653e-10
FAM86B1	227.207	-2.16697	0.323542	-6.69763	2.11823e-11	2.63022e-10
CELF6	86.9718	7.43603	1.11038	6.69682	2.13006e-11	2.64286e-10
TUBA1A	4055.42	1.3023	0.194612	6.69179	2.20453e-11	2.73314e-10
CORO1A	24994.2	1.4115	0.210958	6.6909	2.21806e-11	2.74778e-10
CXorf21	167.364	2.38261	0.356461	6.68408	2.32384e-11	2.8766e-10
PIK3CG	1068.37	2.20332	0.329661	6.68358	2.33167e-11	2.88407e-10
CYP27A1	66.7774	4.18269	0.62612	6.68033	2.384e-11	2.94652e-10
UROC1	132.692	-2.67357	0.400318	-6.67863	2.41189e-11	2.9787e-10
ABCE1	2352.24	-1.3463	0.201606	-6.67789	2.42406e-11	2.99142e-10
C1orf127	122.511	2.8524	0.427252	6.67614	2.45316e-11	3.025e-10
GLA	1740.21	1.41322	0.211859	6.67056	2.54828e-11	3.13987e-10
PARD3	230.367	-2.14914	0.322357	-6.66695	2.61173e-11	3.21558e-10
FAM72B	583.403	-1.57222	0.236015	-6.66155	2.70963e-11	3.33355e-10
ZNF385C	59.6641	4.67246	0.701639	6.65935	2.75039e-11	3.3811e-10
TAMM41	322.439	-1.87134	0.281027	-6.65892	2.75852e-11	3.3885e-10
AP5Z1	1484.05	1.4621	0.219798	6.65203	2.89071e-11	3.54815e-10
PDCD7	1501.02	-1.33016	0.200096	-6.64762	2.9788e-11	3.65347e-10
AP000347.2	220.765	2.13473	0.321364	6.64273	3.07924e-11	3.77378e-10
BCL3	178.706	2.37163	0.357116	6.64107	3.11405e-11	3.81352e-10
SETD1B	977.143	1.70199	0.256337	6.63966	3.14403e-11	3.8473e-10
MFSD7	64.3238	4.12565	0.622073	6.63209	3.30965e-11	4.04687e-10
ORAI2	1766.94	1.30163	0.196314	6.63037	3.34847e-11	4.09122e-10
TBC1D10C	2029.46	1.54702	0.233342	6.62982	3.36096e-11	4.10334e-10
RNASET2	2447.94	1.40646	0.212233	6.62697	3.42647e-11	4.18013e-10
THAP4	1518.24	-1.46292	0.220761	-6.62672	3.43226e-11	4.18402e-10
DENND4B	1934.14	1.28921	0.194669	6.62258	3.52987e-11	4.29974e-10
TMEM175	822.247	1.62181	0.244936	6.62138	3.55855e-11	4.33137e-10
ZNF22	1911.06	-1.27438	0.192597	-6.61684	3.66951e-11	4.46304e-10
C1orf21	153.252	-2.45466	0.370989	-6.61653	3.67737e-11	4.46921e-10
PLXNB3	81.2948	4.39553	0.665382	6.60603	3.94772e-11	4.79413e-10
RAD51	984.916	-1.40693	0.212993	-6.60552	3.96123e-11	4.8069e-10
DCHS1	89.6958	3.2239	0.488118	6.60475	3.98186e-11	4.82827e-10
IRX5	93.989	-3.09403	0.468621	-6.60242	4.04495e-11	4.90106e-10
VCL	1864.59	1.45515	0.220622	6.59565	4.23385e-11	5.12606e-10
TMEM159	262.964	-1.96226	0.297516	-6.59548	4.23878e-11	5.12815e-10
CYB561A3	926.237	1.42687	0.21648	6.59121	4.36265e-11	5.27031e-10
FBL	4545.93	-1.50928	0.228985	-6.5912	4.36286e-11	5.27031e-10
SLC9A8	608.679	1.55026	0.235214	6.59083	4.37367e-11	5.27938e-10
LMAN1L	90.6743	9.95127	1.50998	6.59034	4.38806e-11	5.29277e-10
BBC3	662.636	-1.56389	0.237387	-6.58791	4.46065e-11	5.37627e-10
S100A10	482.469	-1.91787	0.291257	-6.5848	4.55511e-11	5.486e-10
RNF31	1443.02	1.34891	0.204924	6.58251	4.62578e-11	5.56473e-10
TCP1	9210.24	-1.18232	0.179617	-6.58245	4.62743e-11	5.56473e-10
CCDC159	148.106	2.5547	0.388588	6.57431	4.88786e-11	5.8735e-10
SIGLEC17P	254.784	2.02065	0.307793	6.56495	5.20488e-11	6.24976e-10
C15orf61	574.578	-1.5429	0.235048	-6.56418	5.23187e-11	6.27303e-10
CYP26A1	56.191	4.76653	0.726143	6.56418	5.23209e-11	6.27303e-10
MAP3K8	308.515	1.83992	0.280379	6.56224	5.3005e-11	6.3503e-10
SLC4A3	104.553	3.62785	0.552872	6.56183	5.31529e-11	6.36326e-10
SCARF1	57.1803	4.61363	0.703679	6.55644	5.51083e-11	6.59241e-10
CTNNB1	5358.82	1.23414	0.188258	6.5556	5.54177e-11	6.62449e-10
ESD	3484.92	-1.278	0.195058	-6.55187	5.68208e-11	6.78714e-10
IDS	720.663	1.60171	0.24453	6.55015	5.748e-11	6.86077e-10
EIF2B3	868.963	-1.68959	0.258125	-6.54562	5.92491e-11	7.06666e-10
ATP13A1	2875.85	1.326	0.202582	6.54551	5.92942e-11	7.06678e-10
TSKU	147.635	-2.48135	0.379218	-6.54334	6.01611e-11	7.16477e-10
TMEM2	225.992	2.06014	0.314878	6.54265	6.0438e-11	7.19239e-10
AL589743.1	615.767	1.6123	0.246658	6.53658	6.29408e-11	7.48468e-10
DEFA9P	86.4433	9.88237	1.51203	6.53584	6.32537e-11	7.51631e-10
ESRRA	3772.09	1.28361	0.196479	6.53308	6.44297e-11	7.65037e-10
CBL	1879.61	1.56483	0.239561	6.53206	6.48692e-11	7.69684e-10
PCED1B	363.471	1.91224	0.292817	6.53048	6.55586e-11	7.77289e-10
FAM72C	513.809	-1.60122	0.245349	-6.52631	6.7412e-11	7.98672e-10
NADSYN1	2464.92	1.3159	0.201667	6.52511	6.79539e-11	8.04498e-10
SBDS	1942.3	-1.25874	0.192926	-6.52447	6.82439e-11	8.07335e-10
PHKA1	247.608	-2.24568	0.344251	-6.52337	6.87439e-11	8.12649e-10
FAM49B	2724.98	1.21463	0.18623	6.5222	6.92819e-11	8.18406e-10
SLC16A6	262.531	2.06464	0.316677	6.51969	7.04538e-11	8.31635e-10
CEBPD	3726.73	1.22291	0.187636	6.51747	7.15044e-11	8.43414e-10
SLC26A1	157.537	2.66302	0.408773	6.51467	7.28506e-11	8.58662e-10
YJEFN3	95.5806	3.15398	0.484146	6.51453	7.29158e-11	8.58798e-10
PHYKPL	758.49	1.52621	0.234413	6.51078	7.47601e-11	8.79873e-10
ZNF672	1030.4	1.44889	0.222803	6.50299	7.87387e-11	9.26018e-10
F5	83.7716	9.83704	1.51293	6.502	7.92589e-11	9.31452e-10
CICP27	84.1297	3.30347	0.508341	6.49853	8.11097e-11	9.52504e-10
WNT3	78.3898	-3.43157	0.528143	-6.49743	8.17029e-11	9.58767e-10
EPAS1	133.909	2.63091	0.404972	6.49651	8.2205e-11	9.63953e-10
TCN2	260.627	2.16191	0.332797	6.49618	8.23853e-11	9.6536e-10
NR2F2	344.746	-1.84312	0.283827	-6.49381	8.36898e-11	9.79929e-10
DIAPH1	7271.14	-1.18496	0.182568	-6.49051	8.55448e-11	1.00092e-09
MXD1	646.365	1.58353	0.244016	6.48947	8.61403e-11	1.00715e-09
NELFA	2628.32	-1.32526	0.20437	-6.48459	8.89734e-11	1.03888e-09
TXLNG	885.769	-1.46096	0.225298	-6.48457	8.89837e-11	1.03888e-09
CCL20	237.397	2.11584	0.326412	6.48211	9.04494e-11	1.05522e-09
THOC3	1304.76	-1.31697	0.203232	-6.48014	9.16368e-11	1.0683e-09
EIF3J	3693.45	-1.18098	0.182484	-6.4717	9.69069e-11	1.12891e-09
ZNF695	152.075	-2.45861	0.379947	-6.47092	9.74064e-11	1.13391e-09
SNX18	705.242	1.80808	0.279456	6.47	9.8e-11	1.13999e-09
IL18R1	233.292	2.10064	0.324835	6.46679	1.00105e-10	1.16363e-09
REEP2	69.2437	-3.87038	0.59891	-6.46238	1.03068e-10	1.1972e-09
PNKP	816.603	1.53472	0.237506	6.46183	1.03446e-10	1.20072e-09
HS3ST3A1	55.2988	-4.95716	0.767564	-6.45831	1.0588e-10	1.22719e-09
NRROS	1761.91	-1.29108	0.19991	-6.45831	1.05878e-10	1.22719e-09
UBE2T	1054.47	-1.42117	0.220195	-6.45416	1.08824e-10	1.26041e-09
RFC4	1567.42	-1.30553	0.202316	-6.45293	1.09708e-10	1.26973e-09
MYH9	12033.1	1.16989	0.181305	6.45264	1.09921e-10	1.27127e-09
ZFYVE9	181.457	-2.19551	0.340387	-6.45005	1.11813e-10	1.29222e-09
PCGF6	587.334	-1.51487	0.234893	-6.4492	1.12445e-10	1.29859e-09
ANP32B	12538.4	-1.32922	0.206144	-6.44805	1.13302e-10	1.30754e-09
CTB-133G6.1	130.666	2.94191	0.456344	6.44669	1.14317e-10	1.31827e-09
TLR4	213.388	2.25426	0.349683	6.44659	1.14396e-10	1.31827e-09
GAR1	1232.23	-1.42749	0.221443	-6.44628	1.14631e-10	1.32003e-09
SETD6	318.932	-1.80579	0.280465	-6.43855	1.20619e-10	1.38799e-09
SOCS1	87.5077	3.27161	0.50816	6.43815	1.20942e-10	1.3907e-09
DTD1	1822.43	-1.34798	0.209602	-6.43112	1.26666e-10	1.45548e-09
RP11-257I8.1	490.912	-1.71671	0.266967	-6.43041	1.27263e-10	1.46129e-09
PITPNM1	3579.7	1.20909	0.188247	6.42289	1.33709e-10	1.5342e-09
MNT	662.354	1.46849	0.228738	6.41998	1.36288e-10	1.56156e-09
RP5-862P8.2	96.4753	-2.98202	0.464487	-6.42002	1.36253e-10	1.56156e-09
RAB38	340.551	-1.75499	0.273399	-6.41915	1.37041e-10	1.56906e-09
GPR82	176.452	9.46661	1.47489	6.41854	1.37589e-10	1.57421e-09
SMN1	1581.21	-1.32931	0.207181	-6.41619	1.39726e-10	1.59752e-09
PES1	3107.44	-1.36024	0.212131	-6.41227	1.43369e-10	1.63801e-09
TOMM70	2525.28	-1.38335	0.215751	-6.41177	1.43838e-10	1.64219e-09
TMEM106A	153.167	2.352	0.366891	6.41061	1.44938e-10	1.65358e-09
HNRNPLL	2307.24	1.32574	0.206829	6.40982	1.45696e-10	1.66103e-09
TSTD2	821.654	-1.4317	0.223445	-6.40739	1.48028e-10	1.68642e-09
ZC3HAV1	1486.63	1.32889	0.20741	6.40706	1.48356e-10	1.68896e-09
NOC3L	1100.99	-1.51528	0.236582	-6.40487	1.50497e-10	1.71212e-09
KDM7A	244.386	-2.08667	0.325903	-6.40274	1.52609e-10	1.73492e-09
SLC15A2	121.604	2.60532	0.406916	6.40261	1.52747e-10	1.73525e-09
PEX5	1194.38	-1.31209	0.20496	-6.40171	1.5365e-10	1.74427e-09
CEBPZ	2014.52	-1.22265	0.191174	-6.39549	1.60037e-10	1.81549e-09
CDC42EP4	182.16	2.19578	0.343633	6.3899	1.65999e-10	1.88179e-09
PNMA1	843.876	-1.39466	0.218381	-6.38638	1.69859e-10	1.92419e-09
SLC25A29	488.814	-1.71687	0.268878	-6.38531	1.71049e-10	1.93629e-09
TMEM87B	725.733	1.53268	0.240062	6.38454	1.71913e-10	1.9447e-09
CD320	4373.86	-1.42692	0.223507	-6.38421	1.72283e-10	1.94751e-09
PTCD2	363.862	-1.7195	0.269486	-6.38067	1.76315e-10	1.99169e-09
NBPF14	1331.51	1.81826	0.28517	6.37608	1.81675e-10	2.05079e-09
SQRDL	2513	1.3307	0.208781	6.37364	1.84592e-10	2.08225e-09
RARA	967.158	1.38082	0.216685	6.37246	1.86017e-10	2.09685e-09
LCP2	1365.01	1.29685	0.203635	6.36848	1.90913e-10	2.15052e-09
HVCN1	716.704	-1.43896	0.226063	-6.36528	1.94935e-10	2.19429e-09
MRTO4	1912.64	-1.34553	0.211498	-6.36188	1.99304e-10	2.24188e-09
HMGB3	2444.33	-1.22521	0.192652	-6.35968	2.02181e-10	2.27265e-09
MAD1L1	1870.75	-1.36811	0.215126	-6.35956	2.02333e-10	2.27277e-09
ACTR6	702.487	-1.45045	0.228149	-6.35746	2.05112e-10	2.30075e-09
HLA-DOB	178.691	2.25575	0.354819	6.35747	2.05098e-10	2.30075e-09
ZNF710	1305.21	1.30387	0.205102	6.35718	2.05493e-10	2.30342e-09
ADAP2	77.2976	3.59559	0.565705	6.35595	2.07144e-10	2.3203e-09
NPPA	64.232	4.25666	0.669743	6.35567	2.07524e-10	2.32294e-09
LGALS12	1514.78	1.41368	0.222536	6.35258	2.11733e-10	2.36839e-09
ATP6V1B2	3579.37	1.17798	0.185451	6.35195	2.12598e-10	2.3764e-09
FKBP4	4372.86	-1.20433	0.189777	-6.34602	2.20957e-10	2.46812e-09
NAT8L	3482.56	1.1723	0.184755	6.34517	2.22185e-10	2.48012e-09
RFC1	2527.44	-1.33284	0.210168	-6.34181	2.27086e-10	2.53305e-09
PYCARD	3301.38	1.35208	0.213215	6.34141	2.27674e-10	2.53784e-09
ZNRF1	810.671	-1.48354	0.234091	-6.33745	2.33601e-10	2.6021e-09
SLC38A10	3761.24	1.21182	0.191228	6.33704	2.3422e-10	2.60718e-09
PLIN5	160.813	9.33443	1.47313	6.33645	2.35112e-10	2.6153e-09
HJURP	1537.68	-1.26513	0.199818	-6.33142	2.42908e-10	2.70014e-09
IPO4	1704.51	-1.28561	0.203185	-6.32732	2.49457e-10	2.77102e-09
ATP10D	231.394	2.1779	0.344452	6.32279	2.56878e-10	2.85147e-09
PFKFB2	63.0613	4.10821	0.650307	6.31734	2.66112e-10	2.95193e-09
CCT5	22788.1	-1.12929	0.178904	-6.3123	2.74915e-10	3.04746e-09
CCDC69	1086.95	1.32902	0.210679	6.30825	2.82208e-10	3.12615e-09
GPSM3	2730.46	1.52846	0.242427	6.30484	2.88482e-10	3.19344e-09
TDP1	1153.75	-1.34058	0.212636	-6.30457	2.88988e-10	3.19683e-09
C4BPA	70.4476	9.58715	1.52075	6.30422	2.89644e-10	3.20188e-09
LPXN	2198.32	1.20091	0.190525	6.30317	2.91624e-10	3.22154e-09
ANKRD18B	295.485	-1.83886	0.291854	-6.30061	2.96473e-10	3.27285e-09
ALS2CL	56.1531	6.21712	0.987166	6.29795	3.01608e-10	3.32725e-09
PJA1	280.278	-1.86537	0.296194	-6.2978	3.01907e-10	3.32824e-09
NPIPB5	1750.64	1.36171	0.216334	6.29451	3.08366e-10	3.39711e-09
NCL	29109	-1.08287	0.172118	-6.29146	3.14491e-10	3.46222e-09
RHOQ	1193.55	1.28423	0.204223	6.28837	3.20824e-10	3.5295e-09
CD79A	217.352	2.22373	0.353754	6.28611	3.25515e-10	3.57865e-09
RAD54L	1089.48	-1.36674	0.217488	-6.28418	3.29581e-10	3.62087e-09
NOL11	2045.48	-1.29314	0.205852	-6.2819	3.34463e-10	3.67199e-09
PSD4	2638.94	1.16829	0.186023	6.28032	3.37872e-10	3.70687e-09
DSCC1	330.122	-1.77476	0.282888	-6.27371	3.52554e-10	3.86531e-09
TNFSF9	83.4239	3.23321	0.515436	6.27276	3.54712e-10	3.8863e-09
EIF2AK2	2512.1	1.3664	0.217862	6.27188	3.56713e-10	3.90556e-09
STXBP2	7389.2	1.35097	0.215415	6.27149	3.57613e-10	3.91274e-09
CES2	1164.69	1.31114	0.209082	6.27093	3.58899e-10	3.92413e-09
KBTBD11	687.091	-1.4142	0.225601	-6.26859	3.64329e-10	3.98077e-09
BTG2	439.466	6.14809	0.981064	6.26676	3.68648e-10	4.02523e-09
RASSF5	2135.53	1.1994	0.191458	6.26454	3.73937e-10	4.08019e-09
CHCHD10	1209.85	1.57284	0.251108	6.26358	3.76246e-10	4.10259e-09
SLC38A2	8321.42	-1.40214	0.223867	-6.26325	3.77025e-10	4.10829e-09
KCNIP2	91.5557	3.31701	0.529822	6.26061	3.83479e-10	4.17577e-09
RALGAPA2	1974.62	1.41935	0.226716	6.26047	3.83829e-10	4.17675e-09
SLC37A1	278.951	1.80902	0.288976	6.26011	3.84714e-10	4.18353e-09
IFRD1	2637.12	-1.17238	0.187311	-6.25902	3.8741e-10	4.21e-09
CDC7	765.189	-1.39655	0.223278	-6.25479	3.98063e-10	4.32283e-09
LPAR6	332.24	1.75883	0.281337	6.25168	4.0606e-10	4.40669e-09
LILRB3	67.7323	9.53045	1.52453	6.25141	4.06766e-10	4.41136e-09
CECR6	56.4574	-4.17745	0.668392	-6.25001	4.10425e-10	4.44803e-09
PRMT5	3207.93	-1.17684	0.188306	-6.24961	4.11483e-10	4.45648e-09
MINK1	673.24	1.41833	0.227062	6.24642	4.19967e-10	4.54267e-09
TAF4B	213.687	-2.90632	0.465278	-6.2464	4.20008e-10	4.54267e-09
C1orf216	632.351	-1.49312	0.2391	-6.24475	4.24483e-10	4.58796e-09
ZNF496	936.782	-1.37915	0.220914	-6.24294	4.29433e-10	4.63834e-09
RXRA	1380.42	-1.27054	0.203536	-6.2423	4.31189e-10	4.65417e-09
TANGO2	459.176	1.64317	0.26334	6.23974	4.38301e-10	4.72775e-09
AIF1	3672.79	1.47988	0.237216	6.23855	4.41635e-10	4.7605e-09
PLIN4	145.34	9.18822	1.47293	6.23807	4.43009e-10	4.7721e-09
PKP4	1470.47	-1.40239	0.224888	-6.23592	4.49117e-10	4.83465e-09
NCF4	2057.18	1.42954	0.229304	6.23426	4.53917e-10	4.88304e-09
RP11-358L22.2	70.17	9.58149	1.53703	6.23378	4.55321e-10	4.89485e-09
MDGA1	77.4561	3.22522	0.517639	6.23063	4.64555e-10	4.99077e-09
LRRC32	66.2648	9.49884	1.5246	6.23038	4.65301e-10	4.99544e-09
E2F1	1232.94	-1.33222	0.213924	-6.22755	4.73779e-10	5.08304e-09
COL27A1	191.607	-2.07757	0.333737	-6.22516	4.81077e-10	5.1579e-09
ZNF146	1289.54	-1.32655	0.213146	-6.22368	4.85639e-10	5.20333e-09
FGFRL1	735.686	-1.38236	0.222194	-6.22139	4.92768e-10	5.27265e-09
RNF166	1643.01	1.23149	0.197942	6.22145	4.92586e-10	5.27265e-09
ZC3H15	2942.15	-1.16254	0.187048	-6.21519	5.1264e-10	5.48162e-09
ITGA5	1595.35	-1.22757	0.197531	-6.21457	5.14651e-10	5.49946e-09
IFI16	1160.51	1.32523	0.213307	6.21279	5.20521e-10	5.55848e-09
SELL	2674.3	10.6289	1.71107	6.21184	5.2369e-10	5.58859e-09
NAAA	299.969	-1.75037	0.281897	-6.20926	5.32359e-10	5.67731e-09
GUSB	2832.58	1.31317	0.211492	6.20909	5.32923e-10	5.67954e-09
WBSCR22	3111.73	-1.19916	0.193137	-6.20883	5.33804e-10	5.68515e-09
TGFBR2	818.127	1.51537	0.244108	6.20777	5.37429e-10	5.71996e-09
LDHA	13078.5	-1.14642	0.184699	-6.20696	5.4021e-10	5.74573e-09
POLG2	413.541	-1.63443	0.263367	-6.20591	5.43829e-10	5.78039e-09
HMGB2	12797	-1.09962	0.177265	-6.20323	5.53163e-10	5.8757e-09
MRPS2	2195	-1.33343	0.214995	-6.20216	5.56925e-10	5.91174e-09
ACBD4	205.125	2.16307	0.348781	6.20178	5.58284e-10	5.92224e-09
SETD7	603.925	-1.59366	0.256986	-6.20135	5.59802e-10	5.93442e-09
IRF2	679.921	1.4165	0.228429	6.20105	5.60882e-10	5.94193e-09
STAG3L1	280.212	2.04127	0.329219	6.20033	5.63447e-10	5.96517e-09
NSMF	1789.96	-1.26637	0.204309	-6.19829	5.70789e-10	6.0389e-09
LPL	510.173	-1.53223	0.247212	-6.19805	5.71676e-10	6.04429e-09
DOK2	79.8175	3.23246	0.521559	6.19769	5.72988e-10	6.05417e-09
QRICH2	70.07	3.5499	0.573002	6.19526	5.81887e-10	6.14414e-09
MYO1G	4852.76	1.18462	0.191242	6.19434	5.853e-10	6.17611e-09
CTSL	874.32	1.46882	0.237186	6.1927	5.91405e-10	6.23642e-09
PROS1	164.734	2.24396	0.362505	6.19016	6.01041e-10	6.33386e-09
NAPSB	64.5288	9.46055	1.52842	6.18978	6.02496e-10	6.34503e-09
RASA4CP	61.8261	3.77585	0.610342	6.18646	6.1531e-10	6.47571e-09
MAPK8IP3	1363.45	1.3081	0.211468	6.1858	6.17896e-10	6.49865e-09
DNAJA3	2249.62	-1.16918	0.189028	-6.18521	6.20199e-10	6.5186e-09
USP48	1686.23	-1.25193	0.202426	-6.18463	6.22473e-10	6.53821e-09
PLCG1	439.849	-1.61294	0.260838	-6.18368	6.26224e-10	6.5733e-09
PITPNB	1147.82	-1.27554	0.206432	-6.17898	6.45162e-10	6.76765e-09
ATIC	3679.34	-1.13835	0.184238	-6.17869	6.46368e-10	6.77586e-09
CASP7	979.607	1.35572	0.219448	6.17787	6.49708e-10	6.80642e-09
TRIM65	1320.39	-1.27907	0.207055	-6.17744	6.51499e-10	6.82073e-09
CCNA2	3049.06	-1.20456	0.195018	-6.17669	6.54594e-10	6.84865e-09
CKLF	1652.86	1.50229	0.243229	6.17647	6.55513e-10	6.8538e-09
AK6	815.517	-1.44167	0.233421	-6.17624	6.56441e-10	6.85902e-09
RNASEK	2584.23	1.52322	0.246641	6.17586	6.58058e-10	6.87143e-09
FGL1	49.5013	-5.62194	0.910436	-6.175	6.61643e-10	6.90436e-09
PPP1CC	8496.58	-1.09767	0.17786	-6.17156	6.76194e-10	7.05161e-09
PLD3	789.919	1.59006	0.257654	6.1713	6.77315e-10	7.05871e-09
FCHSD1	77.2826	3.55783	0.576535	6.17106	6.78344e-10	7.06483e-09
ADAM28	142.446	2.45226	0.397454	6.16991	6.83279e-10	7.1116e-09
ATF5	1782.96	-1.32725	0.215134	-6.1694	6.85491e-10	7.13e-09
PSTPIP2	49.2813	4.77298	0.773855	6.16779	6.92508e-10	7.19831e-09
GPR68	103.315	-2.69806	0.4375	-6.16701	6.95954e-10	7.22943e-09
CENPU	1090.73	-1.28731	0.2089	-6.1623	7.16962e-10	7.44283e-09
INTS6L	1054.79	1.35495	0.219974	6.15962	7.2919e-10	7.56488e-09
STARD4	1266.13	1.58734	0.257888	6.15518	7.49946e-10	7.77516e-09
LONRF1	640.958	-1.4732	0.239365	-6.15461	7.52607e-10	7.79771e-09
NDC80	1055.69	-1.35929	0.221093	-6.14804	7.84449e-10	8.12237e-09
NLRC5	2920.17	1.18324	0.19256	6.14476	8.00827e-10	8.28659e-09
LAP3	7081.45	1.09158	0.177647	6.14463	8.01511e-10	8.28832e-09
RPUSD4	1032.08	-1.29195	0.210419	-6.1399	8.25756e-10	8.53353e-09
TDRD7	565.067	1.44947	0.236151	6.13787	8.36336e-10	8.63728e-09
DDIT4	2961.98	-1.18529	0.193128	-6.13729	8.39416e-10	8.66351e-09
SDAD1	1122.34	-1.49131	0.243003	-6.13698	8.41076e-10	8.67505e-09
SMPD3	134.872	2.39183	0.38984	6.1354	8.49458e-10	8.75586e-09
BNIP3P41	66.2786	7.05339	1.1505	6.13071	8.7488e-10	9.01211e-09
N4BP1	863.447	1.32225	0.215825	6.1265	8.98337e-10	9.24779e-09
CHST15	62.8361	6.96239	1.13685	6.12428	9.10933e-10	9.37143e-09
CD63	3747.36	1.42058	0.231966	6.12408	9.121e-10	9.37742e-09
SOD1	4866.07	-1.32959	0.217147	-6.12298	9.184e-10	9.43613e-09
NAT10	3030.11	-1.13979	0.18622	-6.12068	9.31757e-10	9.56723e-09
NEIL2	121.442	-2.54813	0.416361	-6.12	9.35743e-10	9.602e-09
FAM35A	926.203	-1.3656	0.22317	-6.1191	9.41025e-10	9.65002e-09
GNPNAT1	542.496	-1.47353	0.240884	-6.11718	9.52469e-10	9.76113e-09
DCSTAMP	67.9338	3.75651	0.614188	6.11622	9.58221e-10	9.8138e-09
CDCA8	1663.64	-1.19501	0.195422	-6.115	9.65584e-10	9.88289e-09
EML5	145.279	-2.47289	0.404454	-6.11415	9.70709e-10	9.929e-09
ABRACL	2078.14	1.26212	0.2066	6.10899	1.00263e-09	1.02449e-08
SH3BGRL	2661.94	1.16233	0.190267	6.10895	1.00287e-09	1.02449e-08
MCTP1	1029.35	-1.59279	0.26086	-6.1059	1.02225e-09	1.04363e-08
IFRD2	2342.2	-1.22812	0.201158	-6.10527	1.02624e-09	1.04703e-08
SLC6A12	60.097	9.3579	1.53313	6.10378	1.03592e-09	1.05623e-08
PDCD11	2778.22	-1.15074	0.18859	-6.10177	1.04901e-09	1.0689e-08
SRSF7	6453.47	-1.1231	0.184113	-6.10007	1.06023e-09	1.07965e-08
DHX40	1050.22	-1.45181	0.238193	-6.09508	1.09382e-09	1.11243e-08
KRT17P1	61.0687	9.38106	1.5391	6.09517	1.09319e-09	1.11243e-08
GTPBP2	1754.17	1.18129	0.193857	6.09366	1.10361e-09	1.12168e-08
EIF3M	6875.91	-1.11797	0.183493	-6.09273	1.11002e-09	1.12748e-08
IVNS1ABP	4700.19	1.2059	0.197936	6.09236	1.11258e-09	1.12936e-08
TRIM73	172.116	2.15843	0.354418	6.09007	1.12864e-09	1.14494e-08
C1orf162	405.864	1.78356	0.292896	6.08938	1.13348e-09	1.14912e-08
MYO1B	415.669	-1.70005	0.27923	-6.08836	1.14076e-09	1.15576e-08
FN1	104.514	2.76471	0.454297	6.08569	1.15989e-09	1.1744e-08
PDK1	514.78	-1.4888	0.244666	-6.08502	1.16476e-09	1.17859e-08
SNRPA1	2346.49	-1.22756	0.201837	-6.08193	1.18748e-09	1.20082e-08
TNFAIP8L2	631.48	1.59321	0.261977	6.08148	1.19077e-09	1.20339e-08
EGR3	128.388	9.00693	1.48132	6.08034	1.19929e-09	1.21123e-08
P2RX5	127.62	2.4948	0.41032	6.08013	1.20082e-09	1.21202e-08
ELP2	833.977	-1.31416	0.216178	-6.07906	1.20892e-09	1.21942e-08
LRRC42	481.629	-1.51824	0.249846	-6.0767	1.22678e-09	1.23666e-08
EHBP1L1	1689.18	1.23118	0.202661	6.07507	1.23935e-09	1.24855e-08
GRK3	435.797	1.56014	0.256878	6.07348	1.25166e-09	1.26016e-08
WASF1	324.616	-1.87615	0.309158	-6.06857	1.29054e-09	1.29849e-08
MINA	590.134	-1.55317	0.255958	-6.06808	1.29451e-09	1.30166e-08
TMEM229B	127.752	2.60047	0.428599	6.06737	1.30021e-09	1.30658e-08
PARP16	355.269	-1.67462	0.276017	-6.0671	1.30237e-09	1.30792e-08
PRPS1	1995.86	-1.15743	0.19081	-6.06587	1.31238e-09	1.31715e-08
MED12	907.051	1.35534	0.223572	6.06219	1.34283e-09	1.34687e-08
TBC1D24	454.802	-1.50915	0.249034	-6.06	1.36119e-09	1.36442e-08
EVA1B	110.469	-2.58712	0.42699	-6.05897	1.36999e-09	1.37238e-08
CARD16	106.895	2.81772	0.465127	6.05796	1.37862e-09	1.38017e-08
CASS4	92.0921	2.99593	0.494785	6.05502	1.40403e-09	1.40473e-08
C20orf24	6036.23	1.21254	0.20031	6.05334	1.41876e-09	1.41859e-08
GSPT1	3895.08	-1.13283	0.187191	-6.05173	1.43302e-09	1.43195e-08
POPDC3	91.9866	-2.86744	0.473932	-6.05031	1.44566e-09	1.44368e-08
ARHGAP26	912.044	1.5112	0.249806	6.04951	1.45286e-09	1.44996e-08
MAP1S	1557.4	1.35672	0.224422	6.04541	1.49032e-09	1.48642e-08
KIAA1683	59.0862	3.90449	0.645954	6.04454	1.49834e-09	1.49349e-08
RCN2	2002.15	-1.21225	0.200616	-6.04262	1.51635e-09	1.50956e-08
WASH5P	1406.13	1.58951	0.263048	6.04268	1.5158e-09	1.50956e-08
SYNGAP1	546.013	1.50593	0.249262	6.04157	1.52622e-09	1.51845e-08
WARS	8946.47	1.07037	0.177272	6.038	1.56034e-09	1.55143e-08
PGBD5	140.986	-2.94074	0.487063	-6.0377	1.56324e-09	1.55335e-08
DUSP13	50.7652	4.27746	0.708635	6.03621	1.5778e-09	1.56684e-08
PRR13	5742.75	1.26504	0.209581	6.03606	1.57922e-09	1.56728e-08
LBR	6629.3	1.36712	0.226502	6.03582	1.58153e-09	1.5686e-08
STK10	5714.29	1.09186	0.180928	6.03479	1.59166e-09	1.57767e-08
IFFO1	1109.4	1.33066	0.220595	6.03211	1.61835e-09	1.60313e-08
LIMS1	1186.45	1.35069	0.223957	6.03103	1.62919e-09	1.61288e-08
TMEM198B	226.049	1.91087	0.317048	6.02707	1.66962e-09	1.65188e-08
HMGN5	511.225	-1.48564	0.246532	-6.02614	1.67926e-09	1.66039e-08
RP9	571.962	-1.55082	0.257435	-6.02414	1.7001e-09	1.67996e-08
GART	3477.17	-1.14826	0.19069	-6.02161	1.72692e-09	1.70541e-08
PRDX1	6715.69	-1.31767	0.218919	-6.01897	1.75529e-09	1.73236e-08
IGFBP6	50.696	5.65716	0.940225	6.01681	1.77888e-09	1.75456e-08
HSPA9	12454.2	-1.07496	0.178687	-6.01588	1.78911e-09	1.76357e-08
ATF3	223.01	-1.97078	0.327724	-6.01352	1.81534e-09	1.78832e-08
DUSP6	5354.99	1.10855	0.18435	6.01329	1.8179e-09	1.78974e-08
CCL4	123.132	8.94642	1.48788	6.01284	1.82296e-09	1.79362e-08
GSTK1	2208.43	1.27803	0.212609	6.01118	1.84173e-09	1.81098e-08
WDR75	1441.85	-1.19893	0.199457	-6.01098	1.84407e-09	1.81217e-08
STMN1	8451.34	-1.16168	0.193271	-6.0106	1.84837e-09	1.81528e-08
CUL9	486.367	1.47519	0.245461	6.00987	1.85669e-09	1.82234e-08
EPB41L2	2252.17	1.2453	0.207247	6.00878	1.86929e-09	1.83357e-08
ZNF469	149.545	2.24079	0.373016	6.00724	1.8871e-09	1.84991e-08
EPN2	111.971	2.51724	0.419361	6.00258	1.94209e-09	1.90266e-08
SEMA3G	84.0818	-2.91322	0.485436	-6.00124	1.95812e-09	1.91719e-08
NR4A3	46.5739	5.19035	0.864952	6.00075	1.96414e-09	1.9219e-08
DHX32	1069.7	-1.25362	0.208956	-5.99945	1.97989e-09	1.93614e-08
AC009299.4	46.3364	4.90821	0.818521	5.99643	2.017e-09	1.97122e-08
KANSL2	1111.71	-1.23748	0.206395	-5.99569	2.02623e-09	1.97904e-08
WWP2	1355.11	1.2148	0.202669	5.99402	2.04722e-09	1.99832e-08
AMDHD2	1145.75	1.41709	0.236509	5.9917	2.07658e-09	2.02574e-08
ZC3H12A	380.861	1.74863	0.291863	5.99126	2.08219e-09	2.02998e-08
ADSL	2311.44	-1.27517	0.212864	-5.99054	2.09139e-09	2.03771e-08
DUSP9	52.4114	-4.3405	0.724619	-5.99004	2.09792e-09	2.04282e-08
PRR3	931.17	-1.27179	0.212466	-5.98587	2.15236e-09	2.09456e-08
MLXIPL	49.8194	4.77016	0.797035	5.98488	2.1655e-09	2.10607e-08
INF2	633.319	-1.42973	0.239182	-5.97756	2.26503e-09	2.20153e-08
SMYD3	476.066	-1.52675	0.255477	-5.97608	2.28577e-09	2.22034e-08
NAP1L1	11331.2	-1.09459	0.183177	-5.97559	2.29266e-09	2.22568e-08
AKR1B1	1990.21	-1.34915	0.225865	-5.97326	2.32556e-09	2.25626e-08
SH2D1B	53.9442	9.20207	1.54063	5.97292	2.33051e-09	2.25969e-08
RARRES3	526.619	6.54348	1.09612	5.96966	2.37746e-09	2.30382e-08
LENG8	2494.06	1.29476	0.217013	5.96627	2.42739e-09	2.35079e-08
NT5C2	4235.42	1.11075	0.186254	5.9636	2.46734e-09	2.38802e-08
DGKD	881.621	-1.30735	0.219274	-5.96219	2.48883e-09	2.40636e-08
ORM2	60.3502	6.9026	1.15774	5.96216	2.48928e-09	2.40636e-08
IL13RA1	583.431	1.40139	0.235062	5.9618	2.49468e-09	2.41012e-08
PCM1	3698.42	-1.16896	0.196118	-5.96048	2.51494e-09	2.42822e-08
CDR2L	66.8342	-3.30059	0.553813	-5.95976	2.52611e-09	2.43754e-08
GPR34	115.33	8.85177	1.48566	5.95815	2.55112e-09	2.46019e-08
ABCC4	208.377	-2.0446	0.343218	-5.95713	2.56701e-09	2.47403e-08
TMCO4	734.044	1.40867	0.236472	5.95703	2.56869e-09	2.47416e-08
NASP	6240.05	-1.13521	0.190646	-5.95453	2.60818e-09	2.51069e-08
ASAH1	1975.5	1.15904	0.194673	5.95377	2.62034e-09	2.52088e-08
TNK2	1430.45	1.2349	0.20751	5.951	2.66504e-09	2.56234e-08
LRPPRC	7455.52	-1.17947	0.198217	-5.95043	2.67437e-09	2.56977e-08
ARL11	712.389	1.33943	0.225117	5.94993	2.68263e-09	2.57616e-08
COL18A1	466.255	1.67656	0.281873	5.94791	2.71585e-09	2.6065e-08
AC125232.1	339.004	-1.642	0.276105	-5.947	2.731e-09	2.61947e-08
SOX12	1056.82	-1.26458	0.212736	-5.94439	2.77486e-09	2.65994e-08
ADAR	6405.01	1.2422	0.209003	5.94343	2.79123e-09	2.67404e-08
NDUFB1	535.551	1.60979	0.270874	5.94294	2.79953e-09	2.68039e-08
PEA15	773.696	-1.34538	0.226404	-5.94239	2.80904e-09	2.68788e-08
WNT5B	63.2041	3.87276	0.652272	5.93733	2.89696e-09	2.77036e-08
ARHGEF18	2390.16	1.12158	0.188939	5.9362	2.9171e-09	2.78796e-08
EIF2S2	7832.76	-1.12193	0.189008	-5.93588	2.92278e-09	2.79172e-08
PLAC8	1394.32	1.31468	0.221487	5.93571	2.92571e-09	2.79285e-08
SOX18	376.65	-8.25027	1.39028	-5.93425	2.95186e-09	2.81614e-08
CD274	64.9829	3.69158	0.622269	5.93245	2.98438e-09	2.84547e-08
ASPHD2	101.643	2.92899	0.493963	5.92958	3.03715e-09	2.89406e-08
SH2B1	1134.45	1.30347	0.21987	5.92839	3.05913e-09	2.91327e-08
ABI2	535.137	-1.45335	0.245198	-5.92727	3.0802e-09	2.93159e-08
SLC9A3R1	3284.28	1.15543	0.194976	5.92601	3.10379e-09	2.95228e-08
FDX1	844.309	-1.32649	0.223917	-5.92401	3.14179e-09	2.98666e-08
SPRYD7	399.25	-1.54342	0.260567	-5.92334	3.15469e-09	2.99714e-08
TARS	8180.71	-1.05468	0.178136	-5.92065	3.20671e-09	3.04476e-08
TGDS	1073.02	-1.22202	0.206547	-5.91643	3.2901e-09	3.12208e-08
MYBPC3	58.5891	6.87469	1.16224	5.91503	3.31816e-09	3.14685e-08
NUDT21	3273.63	-1.19766	0.202525	-5.91364	3.34628e-09	3.17164e-08
AUNIP	533.744	-1.43175	0.242235	-5.91057	3.40918e-09	3.22935e-08
PDCL3	595.248	-1.43028	0.241994	-5.91041	3.41253e-09	3.23061e-08
CHEK1	1152.56	-1.22901	0.207955	-5.91	3.42117e-09	3.23644e-08
MPZ	612.771	1.41134	0.238808	5.90992	3.42273e-09	3.23644e-08
MZF1	681.648	1.38929	0.235207	5.90666	3.49119e-09	3.29923e-08
C15orf39	1860.96	1.18361	0.200392	5.90649	3.4948e-09	3.30069e-08
NME1-NME2	301.149	-1.87449	0.317496	-5.90399	3.54806e-09	3.34901e-08
TSEN15	803.154	-1.41126	0.239055	-5.9035	3.55878e-09	3.35716e-08
CTB-50L17.14	55.9107	6.80613	1.15301	5.90291	3.57134e-09	3.36703e-08
TNNI2	111.315	8.80047	1.49091	5.90276	3.5747e-09	3.3682e-08
CX3CR1	118.024	2.66782	0.452013	5.90209	3.58925e-09	3.37993e-08
LAMTOR1	3897.14	1.2686	0.215032	5.89958	3.64421e-09	3.42967e-08
SNAI3	269.253	2.07866	0.352363	5.8992	3.6527e-09	3.43564e-08
TTC27	366.873	-1.5609	0.264639	-5.89821	3.67458e-09	3.45419e-08
DUSP10	136.287	-2.25172	0.381913	-5.89588	3.72681e-09	3.50124e-08
GIMAP4	50.7422	9.11379	1.5459	5.89546	3.73646e-09	3.50824e-08
TIMM44	3344.8	-1.23627	0.209742	-5.89421	3.76467e-09	3.53266e-08
NR1D2	127.423	-2.38675	0.405187	-5.89047	3.85091e-09	3.61147e-08
CSK	4162.66	1.25155	0.21248	5.89019	3.85762e-09	3.61565e-08
CLNS1A	4614.58	-1.16162	0.197228	-5.88974	3.86812e-09	3.62336e-08
CHST4	55.0427	-4.13825	0.702651	-5.88948	3.8742e-09	3.62694e-08
RPF2	939.228	-1.37159	0.232923	-5.8886	3.89482e-09	3.64412e-08
IFNAR2	745.431	1.3022	0.221188	5.88729	3.92573e-09	3.67089e-08
MRPS31P5	373.296	-1.59475	0.270942	-5.88592	3.95834e-09	3.69923e-08
SSPO	50.2563	9.09989	1.54697	5.88239	4.0439e-09	3.77698e-08
NUFIP1	410.522	-1.51016	0.256813	-5.88038	4.09322e-09	3.82082e-08
PRKAR2B	68.1095	-3.32968	0.566431	-5.87835	4.14375e-09	3.86573e-08
EXOSC8	2192.98	-1.1286	0.191999	-5.87818	4.14791e-09	3.86736e-08
CCDC57	643.926	1.37527	0.23406	5.87569	4.21081e-09	3.92277e-08
ITM2C	6537.78	-1.20067	0.204348	-5.87564	4.21224e-09	3.92277e-08
TWF2	4950.11	1.24358	0.211706	5.87411	4.25127e-09	3.95682e-08
CRYZ	492.254	-1.48831	0.253404	-5.87326	4.27295e-09	3.97468e-08
FAM72D	315.92	-1.69911	0.289319	-5.8728	4.28506e-09	3.98364e-08
CSNK1E	850.772	-1.3156	0.224231	-5.86716	4.43322e-09	4.11899e-08
ANKFY1	1262.61	1.30336	0.222193	5.8659	4.46703e-09	4.14799e-08
MEST	771.822	-1.30642	0.222756	-5.86482	4.49629e-09	4.17275e-08
LYST	1719.61	1.55403	0.264988	5.86452	4.5044e-09	4.17785e-08
CYP4V2	122.293	2.48057	0.423027	5.86387	4.52198e-09	4.19173e-08
LLNLF-173C4.2	113.461	2.82572	0.48196	5.86297	4.54668e-09	4.21219e-08
GTF2IRD1	209.833	-1.98317	0.338306	-5.86206	4.57166e-09	4.23288e-08
TIMM9	836.799	-1.39718	0.238358	-5.86168	4.58209e-09	4.24009e-08
RRN3	1522.76	-1.36182	0.232501	-5.85725	4.70585e-09	4.3521e-08
LTB4R2	279.932	2.00884	0.343049	5.85583	4.74623e-09	4.38691e-08
CNBP	8061.47	-1.03721	0.177167	-5.85442	4.78665e-09	4.41917e-08
DEAF1	1926.24	-1.27761	0.218229	-5.85444	4.78627e-09	4.41917e-08
WNK1	2129.06	1.44435	0.246859	5.8509	4.88907e-09	4.51112e-08
MON1B	1617.16	1.1726	0.200495	5.84851	4.95982e-09	4.57377e-08
ACADVL	3314.66	1.24671	0.213299	5.84489	5.06892e-09	4.67169e-08
BRPF3	464.004	1.56344	0.267678	5.84075	5.19674e-09	4.78629e-08
EZR	3712.84	-1.09888	0.188143	-5.84067	5.19924e-09	4.78629e-08
FILIP1L	57.4505	3.56302	0.610091	5.84014	5.21577e-09	4.79875e-08
NGDN	1070.55	-1.33818	0.229251	-5.83719	5.30872e-09	4.88146e-08
UHRF2	2294.87	-1.24546	0.213382	-5.83676	5.32253e-09	4.89136e-08
HPRT1	1481.49	-1.22752	0.210333	-5.83608	5.34441e-09	4.90864e-08
ATP6V0E1	2021	1.34188	0.229937	5.83586	5.35151e-09	4.91235e-08
NQO1	903.447	-1.36089	0.233426	-5.83005	5.54093e-09	5.08332e-08
GCHFR	1029.27	1.55586	0.267119	5.82458	5.7255e-09	5.24963e-08
CARD9	2544.46	1.28725	0.221041	5.82361	5.75901e-09	5.27734e-08
RNF130	1169.98	-1.19347	0.204941	-5.82349	5.76299e-09	5.27796e-08
ZGPAT	825.068	1.40098	0.240599	5.82287	5.7846e-09	5.29473e-08
WBP1L	1202.02	1.18932	0.20428	5.82202	5.81389e-09	5.3185e-08
CCDC189	511.516	1.55253	0.26674	5.82038	5.87146e-09	5.3681e-08
UPF3A	2403.86	1.14403	0.196835	5.81215	6.16769e-09	5.63571e-08
ART3	85.9785	-2.86982	0.493793	-5.81179	6.18087e-09	5.64132e-08
MT-ND4L	9839.07	1.11282	0.191475	5.81185	6.17868e-09	5.64132e-08
KMT2D	1902.01	1.48549	0.255638	5.81093	6.21282e-09	5.66725e-08
STX3	1701.72	1.18573	0.204241	5.80552	6.41653e-09	5.84975e-08
PSD3	72.1111	-3.1298	0.539291	-5.80356	6.49227e-09	5.91542e-08
NAA40	1046.03	1.23189	0.212348	5.80126	6.58165e-09	5.99346e-08
RHBDL3	52.4953	6.69968	1.15528	5.7992	6.66336e-09	6.06441e-08
PIBF1	544.529	-1.4373	0.247873	-5.79854	6.68956e-09	6.0848e-08
GTF2IRD2B	593.137	1.36928	0.236212	5.79682	6.75846e-09	6.14398e-08
IFT81	174.985	-2.00111	0.345267	-5.79583	6.79835e-09	6.17674e-08
GTF2IP1	1346.8	1.29252	0.223072	5.79418	6.86554e-09	6.23425e-08
PIK3C2B	258.199	-1.78324	0.307772	-5.79404	6.87145e-09	6.23608e-08
AC013461.1	689.572	-1.51324	0.261326	-5.79064	7.01208e-09	6.36011e-08
MCM3	7117.65	-1.0696	0.184793	-5.78811	7.11835e-09	6.45285e-08
ADCY4	48.5751	4.06248	0.702092	5.78626	7.19725e-09	6.52067e-08
OS9	6953.62	1.16302	0.201029	5.78532	7.23754e-09	6.55348e-08
CD84	131.813	2.5485	0.440578	5.78445	7.27497e-09	6.58364e-08
FOPNL	1049.04	-1.2234	0.211517	-5.78393	7.29766e-09	6.60044e-08
PGA5	99.4807	8.64057	1.49405	5.78331	7.32429e-09	6.62079e-08
UBAP1	1593.35	1.16837	0.202136	5.78012	7.46466e-09	6.74388e-08
CLIC3	45.788	5.92706	1.02563	5.77896	7.51634e-09	6.78674e-08
RUBCN	551.512	1.41119	0.244253	5.77759	7.57789e-09	6.83846e-08
KLF15	152.289	-2.16089	0.374065	-5.77677	7.61487e-09	6.86796e-08
NUP54	1255.58	-1.18893	0.206042	-5.77031	7.91246e-09	7.13234e-08
ANKRD13A	1913.54	1.18558	0.205477	5.76988	7.93285e-09	7.14671e-08
CLDN9	77.8754	3.04027	0.527052	5.76845	8.00044e-09	7.20355e-08
HACD1	72.288	-3.03025	0.525332	-5.76825	8.01002e-09	7.20407e-08
OLR1	46.321	8.98224	1.55716	5.76834	8.00579e-09	7.20407e-08
RP13-104F24.3	95.8122	2.82226	0.489295	5.76802	8.02094e-09	7.20984e-08
EML4	1116.94	1.40932	0.244367	5.76723	8.05831e-09	7.23937e-08
TRMT5	524.586	-1.39709	0.242316	-5.76558	8.13797e-09	7.30684e-08
RIT1	485.783	1.45201	0.25195	5.76309	8.25885e-09	7.41122e-08
TNXB	51.7557	3.79616	0.658769	5.7625	8.28785e-09	7.43308e-08
COPS3	3173.89	-1.15788	0.200975	-5.7613	8.34665e-09	7.48162e-08
DOK3	1702.17	1.19506	0.207486	5.75972	8.4254e-09	7.54799e-08
DDX31	561.92	-1.42843	0.248328	-5.75219	8.80953e-09	7.8877e-08
RSU1	667.632	-1.31777	0.22924	-5.74843	9.00749e-09	8.06044e-08
DHRS13	333.721	-1.56621	0.272502	-5.74751	9.05653e-09	8.09981e-08
SARS	2686.96	-1.15304	0.200691	-5.74535	9.17295e-09	8.19935e-08
PRICKLE3	439.201	1.45269	0.252913	5.74384	9.25555e-09	8.26857e-08
CMTM2	48.0007	4.96818	0.865057	5.74318	9.29126e-09	8.29584e-08
MAK16	976.079	-1.20813	0.210457	-5.74052	9.43876e-09	8.42285e-08
ST20	346.806	1.87619	0.326924	5.73893	9.52768e-09	8.49746e-08
CDC25A	1207.98	-1.20973	0.210811	-5.73848	9.55296e-09	8.51527e-08
RPL13AP5	70.9262	3.20898	0.559482	5.73563	9.71507e-09	8.65495e-08
MT-ATP8	1507.95	1.1833	0.206314	5.73542	9.72723e-09	8.66097e-08
CPEB4	276.768	2.24384	0.391315	5.7341	9.80328e-09	8.72383e-08
RRM1	3341.09	-1.06306	0.185427	-5.73301	9.86645e-09	8.77352e-08
TTK	1128.73	-1.19182	0.20789	-5.73295	9.87007e-09	8.77352e-08
DARS	2352.85	-1.25901	0.219619	-5.73271	9.88395e-09	8.78098e-08
ADAM8	158.475	2.14843	0.374856	5.73136	9.96287e-09	8.84153e-08
PPARA	162.414	2.22582	0.388359	5.73136	9.96314e-09	8.84153e-08
ARL8A	1111.18	1.21217	0.211607	5.72842	1.01369e-08	8.99074e-08
UTP4	1556.5	-1.12858	0.197098	-5.72596	1.0285e-08	9.11707e-08
CCDC84	336.253	1.71094	0.298823	5.72561	1.03061e-08	9.13068e-08
RP11-106M3.2	43.3784	5.83151	1.01882	5.7238	1.04166e-08	9.22349e-08
UBE2W	512.129	1.37691	0.240587	5.7231	1.04595e-08	9.25633e-08
HNRNPR	6436.38	-1.05114	0.18371	-5.72172	1.05453e-08	9.32713e-08
ZNF277	522.519	-1.47571	0.257953	-5.72084	1.06001e-08	9.37048e-08
PCCB	2039.55	-1.09497	0.191416	-5.72034	1.06311e-08	9.39266e-08
HACD4	386.894	1.59194	0.278348	5.71924	1.07004e-08	9.44865e-08
PGGHG	313.915	1.89022	0.330666	5.71641	1.088e-08	9.60197e-08
MYO7B	50.24	6.65094	1.16423	5.71273	1.11179e-08	9.80649e-08
CIC	767.825	1.26258	0.221038	5.71206	1.11618e-08	9.83439e-08
TMEM92	103.894	2.70673	0.473857	5.71213	1.11569e-08	9.83439e-08
PPP1R12C	1474.36	1.26442	0.221531	5.70766	1.1454e-08	1.00863e-07
MANBA	1767.64	1.17526	0.205916	5.70745	1.1468e-08	1.00931e-07
CNR2	140.092	2.21967	0.389578	5.69763	1.21483e-08	1.0686e-07
ACTL6A	1828.25	-1.10167	0.193376	-5.69705	1.21901e-08	1.07169e-07
ZMIZ1	1870.95	1.37908	0.242134	5.69552	1.22994e-08	1.0807e-07
MAP3K15	97.9052	-2.57836	0.452794	-5.69433	1.23854e-08	1.08766e-07
DNAH17	121.15	2.47313	0.434325	5.6942	1.2395e-08	1.08791e-07
FAM57A	131.297	-2.20515	0.387708	-5.68767	1.28788e-08	1.12975e-07
PIGX	496.446	-1.46119	0.25691	-5.68756	1.28868e-08	1.12984e-07
SERPINE2	700.936	-1.28956	0.226821	-5.68536	1.30539e-08	1.14386e-07
FGD3	1075.84	1.34878	0.237246	5.68516	1.30691e-08	1.14456e-07
REL	494.679	1.72098	0.302965	5.68047	1.34326e-08	1.17576e-07
PIGG	1301.98	1.18761	0.209099	5.67963	1.34985e-08	1.18088e-07
ARPC5	3694.16	1.08285	0.190671	5.67917	1.35346e-08	1.18339e-07
MRPS27	2554.48	-1.09106	0.192128	-5.67881	1.35634e-08	1.18526e-07
KDM2A	2186.48	1.19314	0.210174	5.67694	1.37125e-08	1.19763e-07
SBDSP1	764.323	-1.24869	0.219973	-5.67657	1.37423e-08	1.19959e-07
TCEA1	2593.18	-1.17405	0.206847	-5.67594	1.37929e-08	1.20335e-07
DCTD	2052.03	-1.09933	0.193713	-5.67506	1.38637e-08	1.20887e-07
HSF2	556.788	-1.41919	0.25022	-5.67179	1.41316e-08	1.23156e-07
RABL2A	136.545	2.21099	0.390358	5.66401	1.47879e-08	1.28805e-07
DCAF13	1592.83	-1.11023	0.196051	-5.66297	1.48777e-08	1.29517e-07
DLK1	79.1767	-2.81456	0.497544	-5.6569	1.54135e-08	1.34108e-07
PARPBP	770.93	-1.24413	0.219977	-5.65573	1.55182e-08	1.34873e-07
PCNX3	2327.8	1.08908	0.192561	5.65575	1.55164e-08	1.34873e-07
FUCA2	2274.09	1.09244	0.193185	5.65488	1.55955e-08	1.35471e-07
WDFY3	466.838	1.67244	0.295759	5.65475	1.56073e-08	1.355e-07
QPCTL	282.787	-1.61859	0.286282	-5.65383	1.56913e-08	1.36156e-07
ZNF655	1621.31	1.15028	0.203463	5.65354	1.5718e-08	1.36313e-07
NUDT8	295.881	-1.78676	0.316145	-5.65171	1.58863e-08	1.37698e-07
THG1L	736.068	-1.28836	0.228223	-5.64516	1.65024e-08	1.42961e-07
PSME1	5479.65	1.24997	0.221488	5.64349	1.66635e-08	1.44279e-07
ANKRD10	2495.23	1.15683	0.205034	5.64215	1.6794e-08	1.4533e-07
MAPKBP1	364.515	1.50428	0.266837	5.63744	1.72594e-08	1.49277e-07
HIVEP3	42.3334	5.3924	0.956678	5.63659	1.73449e-08	1.49855e-07
TRAF3IP3	1499.52	1.18674	0.21054	5.63666	1.73383e-08	1.49855e-07
NUAK1	40.3332	-5.3191	0.943805	-5.6358	1.74247e-08	1.50463e-07
RBFOX2	156.407	-2.05738	0.365108	-5.63498	1.75077e-08	1.51017e-07
ZFYVE26	560.422	1.48926	0.264288	5.635	1.75058e-08	1.51017e-07
HIST2H2BE	87.5162	2.66605	0.473329	5.63255	1.77568e-08	1.53083e-07
PAX3	381.814	1.52244	0.270528	5.62765	1.82686e-08	1.5741e-07
DNAJC12	972.186	-1.23657	0.21983	-5.62512	1.85374e-08	1.59641e-07
CUL4A	4175.72	-1.09903	0.19539	-5.62482	1.85702e-08	1.59837e-07
TNFSF15	41.14	8.81113	1.56665	5.6242	1.86366e-08	1.60323e-07
INPPL1	5076.31	1.02827	0.182919	5.62144	1.8937e-08	1.6282e-07
NCEH1	527.768	1.58407	0.281799	5.62129	1.89536e-08	1.62875e-07
FAM72A	497.927	-1.43806	0.255879	-5.62008	1.90864e-08	1.63928e-07
DACH1	691.531	1.62522	0.289216	5.61938	1.91643e-08	1.64509e-07
MTIF2	1213.03	-1.15923	0.20631	-5.6189	1.92182e-08	1.64883e-07
ZNF706	1485.06	-1.13431	0.201951	-5.61677	1.9456e-08	1.66834e-07
LILRA3	40.8895	8.80233	1.56735	5.61607	1.95345e-08	1.67418e-07
METTL5	1069.21	-1.2484	0.222316	-5.61543	1.96074e-08	1.67953e-07
PREP	1554.31	-1.13836	0.202778	-5.61383	1.97898e-08	1.69424e-07
EXOC3L1	47.2688	4.18034	0.74469	5.61353	1.98243e-08	1.69629e-07
CSNK2A2	2482.59	-1.0956	0.19525	-5.61124	2.00883e-08	1.71796e-07
PA2G4	7316.63	-1.09468	0.19521	-5.60773	2.04998e-08	1.75222e-07
LSM11	350.732	-1.62212	0.289334	-5.6064	2.0658e-08	1.7648e-07
STRAP	3422.09	-1.04922	0.187228	-5.60399	2.09469e-08	1.78853e-07
TNFAIP8	2185.61	-1.08145	0.193011	-5.60306	2.10596e-08	1.79719e-07
VEGFA	1395.97	-1.28809	0.230058	-5.59898	2.15622e-08	1.8391e-07
ALDH16A1	2613.68	1.23651	0.220901	5.59759	2.17355e-08	1.85289e-07
ARHGAP11A	2943.48	-1.32656	0.236997	-5.59737	2.17627e-08	1.85423e-07
CCDC183	76.9928	2.83275	0.50626	5.59545	2.20055e-08	1.87392e-07
IL17RA	1252.06	-1.1313	0.202197	-5.59506	2.20547e-08	1.87711e-07
POLE3	3307.66	-1.02763	0.183683	-5.59458	2.21153e-08	1.88127e-07
SLC9B2	352.492	-1.63169	0.291736	-5.59302	2.23147e-08	1.89723e-07
ALOX12	83.1364	3.37261	0.603488	5.58853	2.29006e-08	1.946e-07
AGPAT5	1084.89	-1.22706	0.219639	-5.58673	2.3139e-08	1.96474e-07
ARHGEF2	6584.99	0.990315	0.177264	5.58668	2.31456e-08	1.96474e-07
C1QBP	6058.19	-1.01359	0.18146	-5.58576	2.32681e-08	1.97409e-07
SAE1	14831.4	-1.04644	0.187363	-5.5851	2.33559e-08	1.98049e-07
AARSD1	922.365	-1.3774	0.246735	-5.58249	2.37098e-08	2.00944e-07
SPRED1	379.553	-1.68173	0.301395	-5.57983	2.40758e-08	2.03938e-07
AMOTL1	639.734	-1.43765	0.257741	-5.57789	2.43458e-08	2.06116e-07
SDHAF3	344.145	-1.58075	0.283405	-5.5777	2.43713e-08	2.06222e-07
SFT2D3	41.8872	-8.85364	1.58749	-5.57712	2.44539e-08	2.06812e-07
DNASE2	684.325	-1.43037	0.256507	-5.57634	2.45635e-08	2.07629e-07
FKBP15	1404.45	1.11069	0.199198	5.57578	2.46417e-08	2.08181e-07
TNFSF10	275.097	1.66547	0.298757	5.57465	2.48021e-08	2.09425e-07
GBE1	1749.89	-1.1437	0.205199	-5.57361	2.49507e-08	2.10459e-07
UQCC3	882.034	-1.30082	0.233388	-5.57366	2.49439e-08	2.10459e-07
AASDHPPT	1168.24	-1.3497	0.242344	-5.56935	2.55693e-08	2.15562e-07
MXI1	608.8	-1.34489	0.241486	-5.56925	2.55842e-08	2.15575e-07
RPGR	449.409	-1.39717	0.250891	-5.56882	2.56476e-08	2.15996e-07
MCL1	5234	1.10642	0.198815	5.56508	2.62026e-08	2.20553e-07
SET	13494.9	-0.978084	0.175777	-5.56436	2.63119e-08	2.21357e-07
RFC2	2197.01	-1.15909	0.208363	-5.56284	2.65417e-08	2.23173e-07
CDK9	1709.79	1.17463	0.211213	5.56135	2.67692e-08	2.24968e-07
RACGAP1	2159.47	-1.16132	0.20887	-5.56	2.69773e-08	2.26598e-07
DCUN1D4	601.31	-1.29705	0.233306	-5.55944	2.70635e-08	2.27203e-07
FAM168A	965.14	1.32735	0.238802	5.55837	2.72303e-08	2.28484e-07
ACCS	275.104	1.83824	0.330838	5.55633	2.75507e-08	2.31051e-07
ULBP1	40.2983	-8.79558	1.58313	-5.5558	2.76339e-08	2.31627e-07
MFHAS1	413.563	-1.5107	0.27195	-5.55507	2.77504e-08	2.32482e-07
AIPL1	38.9211	8.73115	1.57273	5.5516	2.83074e-08	2.37025e-07
GINS3	551.157	-1.3197	0.23783	-5.54891	2.87463e-08	2.40574e-07
NKD1	98.4397	2.4565	0.442745	5.54833	2.88411e-08	2.41241e-07
DEFB1	43.3029	-4.59043	0.827587	-5.54676	2.91015e-08	2.43292e-07
EIF2S3	8557.53	-1.01619	0.183225	-5.54612	2.92075e-08	2.44051e-07
SCCPDH	3355.95	-1.05055	0.189487	-5.54418	2.95333e-08	2.46645e-07
MTG1	767.074	1.30213	0.234934	5.54253	2.98133e-08	2.48853e-07
DDX46	3296.17	-1.17304	0.211667	-5.54192	2.99165e-08	2.49585e-07
NUMA1	5329.67	1.00513	0.181391	5.5412	3.0041e-08	2.50493e-07
CCNDBP1	2089.76	1.06918	0.193102	5.53688	3.07911e-08	2.56614e-07
CSAD	178.749	1.9422	0.350834	5.53595	3.09544e-08	2.5784e-07
HMCES	781.789	-1.3758	0.248544	-5.53544	3.10441e-08	2.58454e-07
U2AF1L5	551.974	-1.78204	0.321939	-5.53533	3.10636e-08	2.58481e-07
CMTM6	2916.02	1.20727	0.218128	5.53466	3.11826e-08	2.59337e-07
CFAP70	172.077	1.97383	0.356668	5.53408	3.12873e-08	2.60073e-07
PLAUR	640.336	1.3988	0.252859	5.53195	3.16691e-08	2.6311e-07
BLM	1025	-1.19304	0.215688	-5.5313	3.1787e-08	2.63952e-07
CA2	162.738	1.99494	0.360683	5.53101	3.18387e-08	2.64245e-07
USF1	1848.33	1.20451	0.217789	5.53061	3.19114e-08	2.64711e-07
MTURN	219.283	1.73035	0.31289	5.5302	3.19858e-08	2.65191e-07
NEIL1	181.924	1.92815	0.348837	5.52735	3.25101e-08	2.69398e-07
ARRDC3	465.63	1.60917	0.291142	5.5271	3.25562e-08	2.69641e-07
NCAM1	78.9928	-2.85333	0.516289	-5.52662	3.26457e-08	2.70243e-07
MOAP1	534.89	-1.32637	0.240045	-5.5255	3.28552e-08	2.71836e-07
MAPRE2	1074.45	1.14113	0.206531	5.52525	3.29009e-08	2.72074e-07
WDR37	480.32	1.38921	0.251451	5.52477	3.29908e-08	2.72677e-07
BCL6	78.7302	2.74311	0.49655	5.52434	3.30723e-08	2.73209e-07
CITED4	170.699	-1.91805	0.347317	-5.52249	3.34232e-08	2.75965e-07
PI4KA	945.953	1.28483	0.23271	5.52118	3.36733e-08	2.77887e-07
BZW2	3360.43	-1.06561	0.19314	-5.51729	3.44273e-08	2.83963e-07
FANCE	390.624	-1.4264	0.258555	-5.51681	3.45209e-08	2.84589e-07
RABGGTB	2477.83	-1.035	0.187678	-5.51475	3.49282e-08	2.87799e-07
RPL5	26419.5	-1.15096	0.208794	-5.51243	3.53913e-08	2.91464e-07
GNL2	2116.48	-1.08175	0.196252	-5.51207	3.54644e-08	2.91916e-07
GTF2H2C_2	583.304	-1.29368	0.23476	-5.51063	3.57549e-08	2.94157e-07
NAB2	680.775	-1.2982	0.235589	-5.51045	3.57917e-08	2.94308e-07
ORC3	733.1	-1.27092	0.230644	-5.51031	3.58207e-08	2.94395e-07
PHF11	551.356	1.43709	0.260878	5.50866	3.61576e-08	2.97012e-07
WDR5	2310.42	-1.12999	0.205169	-5.50763	3.63697e-08	2.986e-07
LTV1	1467.79	-1.08935	0.197794	-5.50748	3.64013e-08	2.98707e-07
MSH6	2655.94	-1.04338	0.189653	-5.50152	3.76539e-08	3.08827e-07
SLC2A6	347.458	1.59058	0.289173	5.50045	3.78822e-08	3.10382e-07
TRAF4	357.612	-1.50651	0.273885	-5.50054	3.78638e-08	3.10382e-07
ATF4	10033.7	-1.06922	0.194395	-5.50025	3.79246e-08	3.10571e-07
LRRC37A3	153.665	1.99851	0.363473	5.49837	3.83326e-08	3.13751e-07
BTBD19	37.9471	8.69456	1.58142	5.49796	3.8422e-08	3.14322e-07
EBNA1BP2	2336.58	-1.15509	0.210131	-5.49697	3.86363e-08	3.15914e-07
METAP1	1273.58	-1.15759	0.210608	-5.49639	3.87637e-08	3.16794e-07
MGST3	474.108	-1.53849	0.279943	-5.49573	3.89103e-08	3.17649e-07
NCAPG	2824.41	-1.06872	0.194464	-5.49574	3.89065e-08	3.17649e-07
PRMT1	7569.63	-1.14848	0.20898	-5.49565	3.89277e-08	3.17649e-07
ATXN10	2108.19	-1.0626	0.193372	-5.4951	3.90489e-08	3.18475e-07
HLA-DMA	129.384	2.40319	0.437465	5.49345	3.94152e-08	3.21299e-07
NAA15	1807.4	-1.19036	0.216711	-5.49285	3.95494e-08	3.22229e-07
UNC119	813.643	1.29453	0.235745	5.49123	3.99135e-08	3.2503e-07
IKBIP	475.088	-1.37386	0.250244	-5.4901	4.01712e-08	3.26963e-07
DUT	6173.48	-1.00092	0.182342	-5.48923	4.03693e-08	3.28387e-07
SMNDC1	1475.69	-1.09946	0.200298	-5.48915	4.03872e-08	3.28387e-07
KIF13B	404.244	1.41302	0.257447	5.48858	4.05176e-08	3.2928e-07
LMTK2	429.658	1.59554	0.290726	5.48813	4.06214e-08	3.29956e-07
WRN	402.999	-1.45129	0.264499	-5.48697	4.08898e-08	3.31856e-07
ZFAND1	728.662	-1.27207	0.231836	-5.48694	4.08967e-08	3.31856e-07
HTATSF1	2585.33	-1.06912	0.194868	-5.48637	4.10271e-08	3.32746e-07
RP11-315D16.2	134.706	-2.32523	0.423832	-5.48621	4.10639e-08	3.32875e-07
EXO1	612.782	-1.37225	0.250195	-5.48474	4.1408e-08	3.35494e-07
OSGEPL1	196.083	-1.80639	0.329367	-5.48444	4.14781e-08	3.35893e-07
SLC39A11	738.689	-1.23072	0.224459	-5.48306	4.18021e-08	3.38345e-07
NARS	3604.31	-1.06371	0.194244	-5.47618	4.34618e-08	3.51601e-07
CYFIP1	1961.1	-1.11934	0.204469	-5.47436	4.39087e-08	3.55038e-07
GABARAPL1	668.253	1.30091	0.23767	5.47361	4.40956e-08	3.56189e-07
SERBP1	12653.6	-0.976827	0.178461	-5.47363	4.40907e-08	3.56189e-07
EIF3C	15224.9	-1.03502	0.18912	-5.47279	4.42996e-08	3.57657e-07
NTPCR	672.12	-1.24666	0.227802	-5.47255	4.43609e-08	3.57822e-07
ZMYND19	1290.34	-1.27642	0.233241	-5.47253	4.43647e-08	3.57822e-07
GSTO1	4989.31	1.24778	0.228064	5.47119	4.47023e-08	3.60363e-07
DEPDC1	837.717	-1.24882	0.228259	-5.47108	4.47309e-08	3.60412e-07
LEPROT	713.319	1.28315	0.234586	5.46986	4.50398e-08	3.62719e-07
LAMP2	3844.93	1.17253	0.214486	5.4667	4.58483e-08	3.69044e-07
SRPRB	1717.69	-1.11182	0.203417	-5.46571	4.61064e-08	3.70935e-07
SRP72	3764.06	-1.13178	0.207196	-5.46238	4.69802e-08	3.77776e-07
RPL39L	301.967	-1.53816	0.281658	-5.46109	4.73217e-08	3.80331e-07
HSP90AB1	37512.5	-0.992945	0.181894	-5.45891	4.79061e-08	3.84835e-07
MTF1	462.643	1.68986	0.309602	5.45815	4.81108e-08	3.86285e-07
IL17D	80.5314	-2.64717	0.485019	-5.45787	4.81885e-08	3.86715e-07
ZC3HAV1L	180.751	-2.05874	0.377287	-5.45669	4.85079e-08	3.89083e-07
ALDH9A1	1753.8	-1.09509	0.20072	-5.45581	4.87505e-08	3.90834e-07
RP11-514P8.6	402.708	1.42347	0.260988	5.45415	4.92067e-08	3.94294e-07
[truncated: 17,405 more rows]

## Sheet: NB4_RNAseq_ctrl_vs_RA_d6
	baseMean	log2FoldChange	lfcSE	stat	pvalue	padj
ALOX5AP	30640.2	11.8664	0.308842	38.4222	0	0
CXCL8	17011.7	8.90646	0.195063	45.6593	0	0
IFIT3	8081.08	7.4721	0.195809	38.1601	0	0
LAMB3	24184	9.33147	0.199335	46.813	0	0
NCF1	47608.4	10.2179	0.211478	48.3165	0	0
NCF1C	24993.1	10.4108	0.254726	40.8707	0	0
S100A9	60971.2	12.5136	0.309069	40.4878	0	0
ASB2	7458.58	7.02156	0.188666	37.2168	3.65178e-303	7.44597e-300
NCF1B	16965.7	10.6715	0.289048	36.9196	2.24297e-298	4.06525e-295
IFI6	28948	8.34198	0.234785	35.5303	1.67302e-276	2.72903e-273
IFIT1	6448	7.39526	0.208245	35.5123	3.17491e-276	4.70811e-273
CTSD	95079.4	6.36449	0.180556	35.2494	3.49908e-272	4.75642e-269
OAS1	7271.01	8.36773	0.239927	34.8761	1.71046e-266	2.14624e-263
PLCB2	10757.4	6.45044	0.185405	34.791	3.3252e-265	3.87433e-262
HELZ2	5272.88	7.33502	0.211162	34.7364	2.22329e-264	2.41775e-261
TNFAIP2	12724.8	5.56907	0.161849	34.4091	1.84386e-259	1.87982e-256
C3	4783.3	6.95999	0.203628	34.18	4.79618e-256	4.60207e-253
SLA	7305.32	5.68781	0.16676	34.1077	5.66321e-255	5.13213e-252
KIAA0513	4161.56	7.19214	0.213629	33.6665	1.78625e-248	1.53354e-245
IFIT2	4306.14	7.17415	0.213257	33.6409	4.23428e-248	3.45348e-245
PRAM1	8948.73	6.98866	0.209457	33.3657	4.31817e-244	3.35419e-241
ASS1	4913.6	-6.65561	0.200232	-33.2394	2.9025e-242	2.15207e-239
ITGAX	5407.58	6.78258	0.204128	33.227	4.38857e-242	3.11245e-239
DYSF	11242.1	5.12717	0.154762	33.1293	1.12438e-240	7.64204e-238
OAS3	8322.97	8.31286	0.253481	32.7948	6.99112e-236	4.56157e-233
LRG1	8191.2	6.69397	0.204973	32.6578	6.20021e-234	3.88992e-231
C10orf54	9610.34	5.66979	0.174557	32.481	1.97899e-231	1.1956e-228
SIRPA	15553.9	5.07796	0.157572	32.2263	7.54625e-228	4.39623e-225
DEFA3	7141.28	9.5609	0.29766	32.1202	2.30238e-226	1.29505e-223
PADI4	11528.1	10.9562	0.342685	31.9716	2.70447e-224	1.47051e-221
SEMA6B	5240.75	8.75421	0.274834	31.8527	1.20831e-222	6.35807e-220
CYBB	25341	4.84875	0.154058	31.4736	1.99616e-217	1.01754e-214
NCF2	3302.6	6.72186	0.214129	31.3916	2.63618e-216	1.30307e-213
ISG15	16016.2	6.78968	0.217672	31.1922	1.35725e-213	6.51158e-211
DDX60L	5723.77	5.67462	0.182318	31.1248	1.11334e-212	5.18879e-210
MERTK	2987.59	5.88778	0.192776	30.5421	7.19082e-205	3.25824e-202
PHGDH	4947.13	-5.0384	0.16798	-29.9941	1.17293e-197	5.17103e-195
CD38	3496.73	5.66194	0.190068	29.789	5.42012e-195	2.32666e-192
GNG2	2896.91	6.31466	0.212308	29.7429	2.1421e-194	8.95946e-192
ITGB2	24305.6	4.60498	0.15539	29.635	5.28668e-193	2.15591e-190
BCL2A1	7505.11	6.78782	0.229667	29.555	5.66302e-192	2.25305e-189
IFITM10	4876.29	8.51703	0.292183	29.1497	8.42767e-187	3.27315e-184
MAFB	2788.55	7.75945	0.266792	29.0842	5.68074e-186	2.15498e-183
CHI3L1	2858.99	6.06395	0.208546	29.0773	6.95837e-186	2.57966e-183
DEFA1	3476.76	6.84175	0.235814	29.0133	4.46506e-185	1.61853e-182
ICAM1	10408.8	5.02616	0.174208	28.8515	4.85849e-183	1.72286e-180
SAMD9L	3216.2	7.93607	0.276558	28.6959	4.2939e-181	1.49026e-178
DEFA4	2627.4	7.54144	0.262939	28.6814	6.51791e-181	2.215e-178
TMC8	2221.85	6.86505	0.240237	28.5761	1.33099e-179	4.43082e-177
CD55	12292.3	4.44773	0.157924	28.1638	1.62583e-174	5.30411e-172
MGAM	3433.6	6.33801	0.225239	28.1391	3.26021e-174	1.04276e-171
PARP9	2350.44	5.13963	0.187094	27.4708	3.91732e-166	1.22883e-163
IGFBP2	5809.12	-4.97269	0.181862	-27.3432	1.30044e-164	4.00242e-162
DHRS9	3351.5	5.87078	0.214833	27.3272	2.01429e-164	6.08463e-162
TRIM22	3177.79	5.50709	0.20222	27.2331	2.63371e-163	7.8111e-161
ID2	1855.97	7.13878	0.262224	27.224	3.37876e-163	9.84183e-161
MCEMP1	5755.67	5.65916	0.210034	26.944	6.71562e-160	1.92185e-157
STAT2	3714.38	4.57999	0.170202	26.9092	1.71518e-159	4.8238e-157
CA2	1699.69	5.71628	0.214434	26.6575	1.46578e-156	4.0525e-154
SLC43A2	3077.72	4.65836	0.174891	26.6358	2.61498e-156	7.10925e-154
FLOT1	17071.7	5.16683	0.194151	26.6125	4.87105e-156	1.30257e-153
LY6E	11983.2	5.07534	0.191433	26.5124	6.96851e-155	1.83339e-152
CCL2	8447.27	11.1832	0.423838	26.3854	2.01322e-153	5.21263e-151
FAM20C	2403.68	5.86971	0.222772	26.3485	5.33561e-153	1.35991e-150
SAMHD1	6275.42	4.37309	0.16713	26.1658	6.52098e-151	1.63646e-148
SQSTM1	23555.5	4.32625	0.165373	26.1605	7.48633e-151	1.85026e-148
MRC2	1728.24	-7.23014	0.277394	-26.0645	9.22544e-150	2.24605e-147
PTAFR	1678.62	5.59857	0.215051	26.0336	2.06163e-149	4.94549e-147
SLC7A5	9575.95	-4.01907	0.155333	-25.8739	1.31182e-147	3.10121e-145
JAML	1879.54	7.42356	0.287146	25.8529	2.25848e-147	5.26291e-145
LFNG	1618.31	6.54237	0.253857	25.7719	1.83267e-146	4.21051e-144
OAS2	4557.57	10.197	0.397042	25.6824	1.84036e-145	4.16944e-143
GPT2	2369.16	-4.99291	0.195177	-25.5814	2.45435e-144	5.48429e-142
ADGRG3	6463.78	5.41531	0.212278	25.5105	1.5063e-143	3.32037e-141
CD52	2400.63	7.91528	0.312722	25.3109	2.42046e-141	5.26434e-139
PSAT1	3685.99	-4.26545	0.1686	-25.2992	3.25704e-141	6.99064e-139
CSF3R	5666.11	4.42649	0.175251	25.258	9.26104e-141	1.9619e-138
LRP10	7295.37	4.03728	0.162594	24.8304	4.21154e-136	8.80751e-134
IFI35	2470.18	6.18393	0.249601	24.7753	1.65723e-135	3.42186e-133
ABCA7	1345.55	5.64712	0.228256	24.7403	3.94706e-135	8.04806e-133
GRN	44345.8	4.2157	0.170664	24.7017	1.02532e-134	2.06481e-132
APBB1IP	2482.19	4.68869	0.190372	24.6291	6.16674e-134	1.22673e-131
CD101	1432.84	5.20578	0.212169	24.536	6.10487e-133	1.19979e-130
ARHGAP9	4553.45	4.21442	0.173153	24.3393	7.52923e-131	1.46211e-128
XAF1	1222.98	5.72175	0.235226	24.3245	1.07972e-130	2.07205e-128
IFI27	3682.5	9.72476	0.400346	24.2909	2.4479e-130	4.64305e-128
DDX58	2840.82	4.14683	0.17124	24.2165	1.49247e-129	2.7983e-127
OASL	2343.44	8.84456	0.365918	24.1709	4.50242e-129	8.34585e-127
RENBP	1517.6	6.42651	0.266408	24.1228	1.44295e-128	2.64466e-126
RBM47	2825.95	5.18773	0.215449	24.0787	4.1839e-128	7.58309e-126
CCDC88B	6455.8	4.33561	0.180409	24.0321	1.28424e-127	2.30203e-125
ISG20	1747.71	6.49664	0.27082	23.9888	3.63898e-127	6.45207e-125
CTSS	5983.21	3.88018	0.162283	23.91	2.41027e-126	4.22756e-124
IL1B	1323.26	6.26962	0.263056	23.8338	1.4911e-125	2.58754e-123
FCER1G	6341.66	4.8987	0.206374	23.7371	1.49497e-124	2.56694e-122
CCR1	1402.16	4.96497	0.209385	23.7121	2.70583e-124	4.59766e-122
NAMPT	10679.9	3.65486	0.154183	23.7047	3.22605e-124	5.42508e-122
LRRC25	2129.11	8.7809	0.370908	23.6741	6.67399e-124	1.11088e-121
C5AR1	4364.3	4.59641	0.195258	23.5402	1.58367e-122	2.60938e-120
VSIG4	1545.33	7.17334	0.305407	23.4878	5.43821e-122	8.87081e-120
CD53	4326.22	3.83835	0.164748	23.2983	4.61362e-120	7.45122e-118
PADI2	1674.73	4.52313	0.194206	23.2904	5.55032e-120	8.87617e-118
CEBPE	10912.2	4.67285	0.202575	23.0673	9.87234e-118	1.56347e-115
LAPTM5	15741.3	3.78685	0.16454	23.0148	3.31738e-117	5.20319e-115
IRF9	1598.94	5.45093	0.237762	22.926	2.55702e-116	3.97239e-114
RNF213	11801.5	5.10063	0.223209	22.8514	1.41547e-115	2.17822e-113
ITGAM	3618.12	3.80943	0.166904	22.8241	2.6437e-115	4.03029e-113
CSF1	1213.5	6.38581	0.28021	22.7893	5.85012e-115	8.83585e-113
IL18R1	1307.06	4.87945	0.21417	22.7831	6.75087e-115	1.01028e-112
CD300A	1901.18	5.07322	0.223727	22.676	7.73346e-114	1.1468e-111
PECAM1	2066.62	4.01936	0.178376	22.533	1.97009e-112	2.89514e-110
C1RL	1036.28	5.22957	0.233015	22.4431	1.49608e-111	2.17893e-109
UPP1	1326.32	6.76773	0.302067	22.4047	3.54111e-111	5.11173e-109
NT5DC2	1877.83	-4.15061	0.186022	-22.3124	2.80119e-110	4.00815e-108
BCAT1	3933.23	-3.99503	0.179517	-22.2543	1.02549e-109	1.45459e-107
SAMD9	3868.76	4.77819	0.214847	22.24	1.40972e-109	1.98235e-107
SERPINA1	3176.4	4.6027	0.207013	22.2338	1.61674e-109	2.25404e-107
MYO1F	24900.3	3.39363	0.152656	22.2306	1.7398e-109	2.40505e-107
AC018755.18	1189.16	5.37565	0.241897	22.2229	2.06421e-109	2.82952e-107
UBA7	1590.18	4.5876	0.207259	22.1347	1.46617e-108	1.99301e-106
C3AR1	1813.62	4.47415	0.202412	22.1042	2.88252e-108	3.88592e-106
IFIT5	1036.71	6.92785	0.314066	22.0586	7.90039e-108	1.05632e-105
CD68	2391.37	4.20558	0.19096	22.0234	1.71807e-107	2.27847e-105
TNFRSF14	1158.21	5.55543	0.252741	21.9807	4.40708e-107	5.79744e-105
TYROBP	2463.81	5.2129	0.237751	21.9259	1.46969e-106	1.91789e-104
ASNS	3061.73	-4.29879	0.196072	-21.9246	1.51412e-106	1.96019e-104
CTSG	1640.11	-4.21425	0.193058	-21.829	1.23082e-105	1.58088e-103
TPP1	5828.54	3.49886	0.160416	21.8112	1.81617e-105	2.31448e-103
ATG2A	3088.39	3.65388	0.168158	21.7288	1.09557e-104	1.38534e-102
IL4I1	1027.39	6.61417	0.305064	21.6813	3.08213e-104	3.86736e-102
BATF2	1062.93	6.72878	0.311043	21.633	8.79269e-104	1.09486e-101
SLFN5	1183.38	6.28635	0.290685	21.626	1.02306e-103	1.26426e-101
MVP	1629.89	4.9774	0.230448	21.5988	1.84538e-103	2.2633e-101
PRSS57	1145.94	-5.14497	0.238332	-21.5874	2.35982e-103	2.87265e-101
PARP10	2662.8	4.36354	0.202623	21.5352	7.28149e-103	8.7982e-101
GBP5	915.347	5.9012	0.274883	21.4681	3.09512e-102	3.71233e-100
PALLD	998.721	6.83058	0.318338	21.457	3.9303e-102	4.67964e-100
MTSS1L	1472.55	-4.11596	0.191925	-21.4457	5.00519e-102	5.91628e-100
APLP2	43750.3	3.18787	0.148756	21.4301	7.00037e-102	8.21511e-100
SMG6	3059.15	3.96944	0.185952	21.3466	4.19651e-101	4.88953e-99
PLSCR1	2568.19	3.73339	0.175086	21.3232	6.92321e-101	8.00932e-99
EHD1	6140.67	3.41632	0.160281	21.3145	8.32582e-101	9.56414e-99
CFP	1534.13	5.21647	0.244941	21.2968	1.21446e-100	1.38533e-98
TEX19	977.58	-5.15591	0.242648	-21.2485	3.40353e-100	3.85545e-98
HBEGF	2775.64	3.96746	0.187438	21.1668	1.93267e-99	2.17418e-97
FSCN1	4481.72	-3.70708	0.175309	-21.146	3.00184e-99	3.35383e-97
SAT1	23021.6	3.75884	0.177884	21.1309	4.1397e-99	4.59366e-97
PHLDA1	1339.46	4.32444	0.204779	21.1176	5.47668e-99	6.03619e-97
DHX58	971.799	4.99837	0.237002	21.09	9.8308e-99	1.07624e-96
C12orf75	1830.89	-3.98813	0.189191	-21.0799	1.21712e-98	1.32358e-96
RHBDF2	1233.94	4.36257	0.207927	20.9813	9.72718e-98	1.05079e-95
THEMIS2	3866.95	3.57973	0.171603	20.8606	1.22211e-96	1.31152e-94
HK3	1872.99	9.21836	0.442758	20.8203	2.83367e-96	3.0211e-94
DDX60	1422.82	5.36483	0.258539	20.7506	1.2114e-95	1.28314e-93
TRPM4	1190.54	7.61672	0.367302	20.7369	1.6084e-95	1.69266e-93
SH2D3C	917.9	5.00785	0.241776	20.7128	2.65519e-95	2.77637e-93
TGM2	137627	17.5322	0.847005	20.6991	3.52966e-95	3.66725e-93
RASGRP3	766.204	5.50832	0.266151	20.6962	3.74494e-95	3.8663e-93
TCIRG1	11432.1	3.90353	0.189072	20.6457	1.06739e-94	1.09505e-92
CLEC4E	1639.43	5.49625	0.266588	20.617	1.93023e-94	1.96787e-92
STAT1	10507.8	3.4623	0.168288	20.5736	4.72859e-94	4.79085e-92
ALAS1	8052.83	3.13456	0.152602	20.5408	9.30899e-94	9.37335e-92
CHST7	961.804	4.56366	0.222942	20.4702	3.97113e-93	3.97405e-91
GM2A	2246.08	3.56131	0.174236	20.4395	7.44583e-93	7.40588e-91
PTGS1	2713.65	3.62387	0.177387	20.4291	9.21716e-93	9.11214e-91
ZSWIM8	2596.4	3.44654	0.170003	20.2734	2.20813e-91	2.16982e-89
CAPN3	780.916	5.13805	0.25346	20.2717	2.28773e-91	2.23458e-89
TMC6	5881.2	3.2354	0.159774	20.2499	3.56207e-91	3.4586e-89
TAP1	4014.5	3.77845	0.187131	20.1914	1.16402e-90	1.12352e-88
TRIM38	1788.49	3.98132	0.197369	20.1719	1.72768e-90	1.65776e-88
PIK3R5	704.591	5.43085	0.269435	20.1564	2.36541e-90	2.25641e-88
EPHB2	802.468	6.77113	0.336125	20.1447	2.99751e-90	2.84275e-88
CDA	988.485	5.44066	0.270416	20.1196	4.97465e-90	4.69055e-88
GFI1B	794.903	5.79064	0.287963	20.109	6.16043e-90	5.77522e-88
FCGRT	1382.05	4.94923	0.246132	20.108	6.28378e-90	5.8572e-88
SDCBP	7691.05	3.09684	0.154254	20.0762	1.19153e-89	1.10434e-87
TGM3	1210.84	8.11347	0.40452	20.057	1.75283e-89	1.61537e-87
SIGLEC14	693.541	5.9037	0.295519	19.9774	8.66681e-89	7.94231e-87
IRF7	3046.69	4.29946	0.215356	19.9644	1.1229e-88	1.02328e-86
HPCAL1	6016.27	3.48222	0.174764	19.9253	2.45373e-88	2.22363e-86
GPR160	2328.67	3.96976	0.199594	19.8892	5.04506e-88	4.54669e-86
PLEKHO2	3770.79	3.53496	0.178002	19.8591	9.20019e-88	8.2458e-86
IRF1	3104.98	3.46168	0.174543	19.8328	1.55014e-87	1.38175e-85
SP140	863.624	5.62909	0.284043	19.8177	2.09322e-87	1.85568e-85
CCL20	1323.92	4.88811	0.246835	19.8032	2.79499e-87	2.46442e-85
MCOLN1	2079.24	4.05856	0.205279	19.771	5.2939e-87	4.64269e-85
EVI2B	4207.46	3.39193	0.171857	19.7369	1.04023e-86	9.07392e-85
HERC6	1097.63	4.10949	0.208333	19.7256	1.30096e-86	1.12879e-84
QPCT	754.723	5.89012	0.298779	19.714	1.63472e-86	1.41088e-84
PLXNC1	1643.18	4.85904	0.247269	19.6508	5.68592e-86	4.88151e-84
ETV4	1248.9	-3.83442	0.195735	-19.5899	1.88542e-85	1.61021e-83
ITGB7	875.007	7.49102	0.382861	19.5659	3.02166e-85	2.56715e-83
MYD88	2778.84	3.39311	0.173576	19.5483	4.26613e-85	3.60566e-83
GAPT	1969.68	3.72753	0.190802	19.5361	5.42172e-85	4.55872e-83
DAPP1	741.611	4.84193	0.248566	19.4794	1.6412e-84	1.37288e-82
BRI3	4100.53	4.2365	0.217902	19.4422	3.3942e-84	2.82481e-82
VNN2	684.76	6.40231	0.329512	19.4296	4.33365e-84	3.58835e-82
IFIH1	2252.86	3.59165	0.185213	19.392	9.0161e-84	7.42781e-82
NLRP12	966.035	4.14092	0.213687	19.3784	1.17475e-83	9.62943e-82
FCAR	839.343	7.42452	0.383681	19.3508	2.00873e-83	1.63832e-81
GAL	2360.35	-3.35923	0.173805	-19.3276	3.14537e-83	2.5526e-81
MEGF9	1465.88	4.3637	0.225809	19.3248	3.32386e-83	2.6841e-81
IFI44L	2620.33	10.4031	0.539233	19.2924	6.21906e-83	4.9973e-81
ABCD1	1686.34	3.76927	0.195635	19.2669	1.01933e-82	8.15066e-81
IGFBP4	1636.79	-3.75643	0.195238	-19.2403	1.70286e-82	1.35498e-80
DTX3L	1885.91	3.5349	0.183826	19.2295	2.09478e-82	1.65874e-80
ABHD2	4066.98	4.0296	0.210041	19.1848	4.95962e-82	3.90827e-80
PTPRJ	4066.09	3.37455	0.176063	19.1667	7.02056e-82	5.50574e-80
LGALS3BP	12524.1	3.35002	0.17536	19.1037	2.35326e-81	1.83667e-79
PLAUR	2755.24	3.9156	0.205126	19.0887	3.1323e-81	2.43305e-79
NADK	7266.92	3.23425	0.169698	19.0588	5.55024e-81	4.29079e-79
CTSA	6448.56	3.60113	0.188971	19.0565	5.80304e-81	4.46505e-79
TYMP	939.131	4.73808	0.249318	19.0042	1.57463e-80	1.20589e-78
NBEAL2	4526.76	3.36846	0.177916	18.9328	6.11676e-80	4.66246e-78
USP18	941.604	4.16958	0.221151	18.854	2.72599e-79	2.06821e-77
CORO1B	5164.87	3.2887	0.17468	18.827	4.53829e-79	3.42725e-77
ICAM3	11136.7	3.28582	0.175115	18.7638	1.4923e-78	1.12177e-76
AP1S2	2482.06	3.41841	0.182332	18.7483	2.00018e-78	1.48981e-76
NINJ1	2440.97	3.75417	0.200239	18.7485	1.99237e-78	1.48981e-76
DAPK2	795.431	7.59003	0.405467	18.7192	3.45098e-78	2.55874e-76
RUBCNL	842.027	4.38024	0.23405	18.7149	3.74148e-78	2.76159e-76
TOR1B	2567.11	3.12346	0.167431	18.6552	1.1453e-77	8.41539e-76
B3GNT8	733.45	5.76214	0.30976	18.6019	3.09854e-77	2.26652e-75
UNCX	855.428	-4.32556	0.233124	-18.5548	7.46095e-77	5.43317e-75
ANPEP	3583.49	-3.19954	0.173517	-18.4393	6.35433e-76	4.60675e-74
PSMB9	2388.74	3.72944	0.202258	18.439	6.38804e-76	4.6107e-74
CD37	1740.43	3.81309	0.207355	18.3892	1.60456e-75	1.15302e-73
ABCA1	2327.09	4.14902	0.225965	18.3613	2.68142e-75	1.91839e-73
CXCR5	760.405	5.4634	0.297984	18.3345	4.38723e-75	3.12509e-73
ITGAD	591.7	6.33584	0.345616	18.332	4.59417e-75	3.24416e-73
UBE2L6	729.533	4.87083	0.2657	18.3321	4.59253e-75	3.24416e-73
AHNAK	778.652	-4.19127	0.228744	-18.323	5.42435e-75	3.81388e-73
C19orf66	753.475	7.42474	0.40744	18.2229	3.39531e-74	2.37701e-72
PARP12	1534.5	3.41826	0.187973	18.1848	6.80443e-74	4.74333e-72
ACSL1	7043.72	2.90637	0.160042	18.1601	1.06844e-73	7.41631e-72
COTL1	10767.6	3.21836	0.177227	18.1595	1.08044e-73	7.46789e-72
CREG1	9036.01	2.75954	0.152057	18.148	1.33092e-73	9.16033e-72
DUSP5	750.565	4.43733	0.244647	18.1377	1.60731e-73	1.10161e-71
AP5B1	2370.89	3.2912	0.181568	18.1266	1.96714e-73	1.3426e-71
GDF15	5730.95	12.2079	0.674268	18.1054	2.89146e-73	1.96523e-71
ZNFX1	2348.81	3.44096	0.190135	18.0975	3.33502e-73	2.2573e-71
NOTCH1	3508.78	3.7942	0.209818	18.0833	4.31504e-73	2.90855e-71
LYN	4438.18	2.86352	0.158389	18.079	4.66353e-73	3.13052e-71
CR1	3630.25	4.29483	0.237609	18.0752	4.99997e-73	3.3426e-71
SERPINB1	2349.06	3.64701	0.201876	18.0656	5.94435e-73	3.95772e-71
CPD	10665.6	3.5381	0.196108	18.0415	9.19333e-73	6.096e-71
FGD4	1156.03	4.50145	0.24953	18.0397	9.50692e-73	6.27842e-71
SPECC1	1243.17	3.70655	0.205525	18.0346	1.04238e-72	6.85616e-71
WT1	600.036	-4.70815	0.261513	-18.0035	1.82929e-72	1.19837e-70
KCTD12	1091.01	4.42024	0.245747	17.987	2.46517e-72	1.60848e-70
SAMSN1	2676.28	3.04367	0.170004	17.9036	1.10609e-71	7.18826e-70
SLC6A6	3812.52	3.15733	0.176387	17.9	1.17923e-71	7.63316e-70
IL6R	3137.97	3.10457	0.173448	17.8991	1.19799e-71	7.72398e-70
PSAP	41971.6	2.78132	0.15552	17.884	1.57054e-71	1.00861e-69
FGR	9136.16	13.2036	0.740435	17.8322	3.97525e-71	2.54291e-69
MOV10	2236.29	3.2092	0.180769	17.753	1.63243e-70	1.04017e-68
WDR81	1623.96	3.19476	0.180157	17.7332	2.32269e-70	1.47423e-68
IRX3	613.409	-4.43039	0.250066	-17.7169	3.10774e-70	1.96486e-68
APOL1	553.625	6.61854	0.373578	17.7166	3.12052e-70	1.96532e-68
MTHFD2	7249.05	-2.79781	0.158459	-17.6564	9.0882e-70	5.7018e-68
SLC1A4	910.085	-3.83884	0.217566	-17.6445	1.12179e-69	7.01096e-68
CD93	6321.71	3.51635	0.19945	17.6303	1.4432e-69	8.9853e-68
FAM46C	684.951	-4.21163	0.238894	-17.6297	1.45691e-69	9.03614e-68
GBA	2488.18	3.22835	0.183471	17.596	2.64564e-69	1.63469e-67
RCSD1	5478.14	2.94665	0.168066	17.5327	8.06004e-69	4.96133e-67
GPR84	1918.77	3.55796	0.202974	17.5292	8.58242e-69	5.26302e-67
TLR1	604.439	4.47784	0.255628	17.517	1.06309e-68	6.49479e-67
CLEC4D	534.846	6.39094	0.364897	17.5144	1.11277e-68	6.77295e-67
FBXO6	848.089	3.89594	0.223048	17.4668	2.56587e-68	1.55593e-66
STX11	524.417	4.97456	0.285216	17.4414	4.001e-68	2.4172e-66
SPARC	734.16	-3.99987	0.229593	-17.4216	5.65695e-68	3.40502e-66
S100B	1092.11	4.1107	0.236352	17.3923	9.44482e-68	5.66411e-66
NCS1	560.773	-4.53942	0.261357	-17.3686	1.42594e-67	8.52011e-66
UNC93B1	4395.48	3.22371	0.18574	17.356	1.77613e-67	1.05738e-65
ELF4	2516.98	3.02651	0.174452	17.3486	2.02085e-67	1.19869e-65
SIPA1	6214.28	2.7434	0.158254	17.3354	2.5411e-67	1.50183e-65
ZBTB47	689.003	4.02943	0.232783	17.3098	3.96972e-67	2.33769e-65
IL18RAP	706.998	4.64371	0.268365	17.3037	4.41198e-67	2.58878e-65
PILRA	986.169	4.01099	0.231836	17.301	4.622e-67	2.7023e-65
SERPING1	638.105	4.6914	0.271333	17.2902	5.57929e-67	3.25033e-65
HOXB9	617.182	-7.23628	0.41916	-17.2638	8.81803e-67	5.11885e-65
EBF3	549.193	-6.53787	0.378828	-17.2582	9.71409e-67	5.61901e-65
GPR35	646	4.35401	0.252306	17.2569	9.93764e-67	5.72801e-65
LMTK3	1010.85	3.87714	0.224932	17.237	1.40203e-66	8.0528e-65
GALM	3104.26	2.88959	0.167907	17.2095	2.25458e-66	1.29041e-64
OSTM1	1372.59	3.26963	0.190308	17.1807	3.70251e-66	2.10437e-64
ZNF385A	1299.31	3.95246	0.230049	17.1809	3.69045e-66	2.10437e-64
SGK1	666.485	4.00848	0.233628	17.1576	5.51877e-66	3.12577e-64
HLA-E	20181.4	3.02572	0.176386	17.1539	5.87343e-66	3.31513e-64
HDC	2821.39	-3.13273	0.182693	-17.1475	6.55727e-66	3.68835e-64
CXXC5	2781.83	2.89765	0.169588	17.0864	1.87519e-65	1.05114e-63
C5AR2	771.514	3.95814	0.231697	17.0833	1.97705e-65	1.10444e-63
NKD2	571.085	-4.7971	0.281018	-17.0704	2.46454e-65	1.37207e-63
FYB	921.177	3.99005	0.234805	16.993	9.25253e-65	5.13358e-63
SEMA7A	1330.25	3.31919	0.195451	16.9822	1.11196e-64	6.14859e-63
CCL22	574.128	5.97395	0.352312	16.9564	1.72604e-64	9.51189e-63
TIMP2	2020.72	2.9472	0.174891	16.8516	1.0209e-63	5.60706e-62
SP110	2006.19	3.24409	0.192612	16.8426	1.18849e-63	6.50557e-62
CXCR4	1409.13	3.34665	0.199068	16.8116	2.0059e-63	1.09432e-61
SLC44A1	1460.5	3.17397	0.189033	16.7906	2.86167e-63	1.55598e-61
GBP3	609.617	4.10177	0.244509	16.7755	3.6847e-63	1.99684e-61
DOCK5	1771.86	3.41797	0.203817	16.7697	4.0626e-63	2.19434e-61
SLC38A1	3360.73	-3.38834	0.20208	-16.7673	4.23148e-63	2.27802e-61
TSPAN14	3894.03	2.79665	0.166993	16.7471	5.94597e-63	3.19048e-61
SLC2A5	2010.2	3.12719	0.186859	16.7355	7.2195e-63	3.86113e-61
AGO1	2769.61	3.31302	0.198174	16.7177	9.7379e-63	5.191e-61
CTSZ	7030.42	2.93487	0.176119	16.6641	2.39018e-62	1.26999e-60
NINJ2	663.442	3.95768	0.237714	16.6489	3.08142e-62	1.63195e-60
FLT1	458.294	6.34252	0.381143	16.6408	3.52997e-62	1.86346e-60
MYADM	3535.74	2.67097	0.160695	16.6214	4.87768e-62	2.5666e-60
APOBR	5741.45	2.9473	0.177385	16.6153	5.40444e-62	2.83464e-60
SH3BP2	3904.32	2.70345	0.162751	16.611	5.80146e-62	3.03312e-60
MIDN	1024.82	3.45843	0.208297	16.6034	6.58866e-62	3.43368e-60
CYTH4	486.466	6.3718	0.383873	16.5987	7.12333e-62	3.7005e-60
GBP2	1586.86	3.57799	0.215656	16.5912	8.07194e-62	4.17998e-60
HLA-B	658.609	7.31425	0.441094	16.5821	9.39279e-62	4.84858e-60
SLC16A3	18355.1	2.74403	0.165527	16.5776	1.01261e-61	5.21063e-60
BCL6	422.673	5.37635	0.324517	16.5672	1.20277e-61	6.16967e-60
HOXA1	1193.04	3.27274	0.197741	16.5507	1.58301e-61	8.09469e-60
MS4A4A	453.768	5.89104	0.356355	16.5314	2.1808e-61	1.11166e-59
TAPBPL	690.415	3.91193	0.236857	16.516	2.81255e-61	1.42923e-59
UPB1	570.168	4.58996	0.277947	16.5138	2.92017e-61	1.47931e-59
MGAT1	8585.66	2.68684	0.162718	16.5122	2.99711e-61	1.51359e-59
ROR2	539.758	7.20695	0.436486	16.5113	3.04212e-61	1.53158e-59
SDS	451.078	5.47228	0.332104	16.4776	5.3165e-61	2.66839e-59
P2RX1	841.38	4.3399	0.263474	16.4718	5.84622e-61	2.92526e-59
CD163	4408.83	12.1515	0.739784	16.4257	1.25175e-60	6.24419e-59
SLC7A2	705.678	-3.85874	0.235049	-16.4167	1.45195e-60	7.22079e-59
TREML2	903.341	3.43697	0.209806	16.3817	2.58582e-60	1.28206e-58
ARHGAP30	5179.33	2.73537	0.167495	16.331	5.9391e-60	2.93571e-58
SLC16A6	712.702	3.75086	0.230734	16.2562	2.0188e-59	9.94885e-58
VIM	9982.92	-2.72629	0.167969	-16.2309	3.04751e-59	1.49732e-57
IDUA	986.972	3.44907	0.2126	16.2233	3.45186e-59	1.69089e-57
HLA-C	19274	2.98887	0.184499	16.1999	5.04696e-59	2.46485e-57
IFNGR1	2626.81	2.9342	0.181226	16.1908	5.85317e-59	2.85006e-57
GMIP	3154.06	2.74356	0.169617	16.1751	7.55758e-59	3.66903e-57
ARAP1	7829.84	2.46386	0.152907	16.1134	2.05293e-58	9.93689e-57
CASP1	799.262	3.95363	0.245381	16.1122	2.0939e-58	1.01052e-56
DAB2IP	407.397	-5.32552	0.331679	-16.0563	5.16786e-58	2.48667e-56
GOLGA8EP	441.065	-4.66099	0.290564	-16.0412	6.58934e-58	3.16133e-56
ADD3	4350.16	3.27139	0.203973	16.0383	6.89703e-58	3.29925e-56
PYCR1	1232.41	-3.10532	0.193741	-16.0282	8.11744e-58	3.87169e-56
SRCIN1	485.459	7.15133	0.44691	16.0017	1.24288e-57	5.91076e-56
CAMKK1	502.169	4.38581	0.274205	15.9946	1.39319e-57	6.6063e-56
KIF21B	2694.43	2.9953	0.187324	15.9899	1.50198e-57	7.10155e-56
FFAR2	898.049	8.85699	0.555112	15.9553	2.61609e-57	1.23334e-55
SIGLEC12	833.184	3.54718	0.222504	15.9421	3.23449e-57	1.52049e-55
SUSD6	1389.58	3.175	0.199357	15.9262	4.16636e-57	1.95292e-55
RAC2	5412.4	2.6675	0.167541	15.9215	4.49666e-57	2.10171e-55
CST7	739.361	-8.33222	0.523632	-15.9123	5.20318e-57	2.42498e-55
LIMK1	2168.97	2.88004	0.181133	15.9001	6.32177e-57	2.93791e-55
SLC15A3	1393.5	3.51165	0.220993	15.8903	7.39206e-57	3.42555e-55
NEU1	3374.88	2.97962	0.188784	15.7833	4.05676e-56	1.87461e-54
NAGK	2388.46	3.34226	0.211974	15.7673	5.22319e-56	2.4068e-54
IFI16	2676.74	2.8707	0.182513	15.7288	9.60655e-56	4.41414e-54
ARSA	670.002	3.93774	0.250494	15.7199	1.10571e-55	5.06638e-54
MLC1	1994.48	-2.71068	0.172646	-15.7008	1.49362e-55	6.82465e-54
TGFB1	4944.56	2.88527	0.18408	15.674	2.27766e-55	1.0378e-53
IPCEF1	450.493	4.6996	0.300473	15.6407	3.84674e-55	1.74786e-53
COL9A2	867.003	3.72198	0.23821	15.6248	4.93679e-55	2.23691e-53
MRPS6	2155.83	3.19869	0.204806	15.6182	5.47579e-55	2.47427e-53
RIN3	2648.35	2.67497	0.171305	15.6152	5.73699e-55	2.58513e-53
GRIN2D	2416.32	2.68665	0.172122	15.609	6.32566e-55	2.84254e-53
TRIB1	1179.65	3.01971	0.193586	15.5988	7.41353e-55	3.32224e-53
CARD6	770.806	3.52308	0.226065	15.5844	9.29905e-55	4.15579e-53
LGALS9	6402.25	2.98737	0.192058	15.5545	1.48312e-54	6.61002e-53
TUBB6	1670	-3.02374	0.194494	-15.5467	1.67515e-54	7.44553e-53
CEACAM1	729.511	8.55619	0.551009	15.5282	2.23488e-54	9.90637e-53
CERS1	577.301	-3.70325	0.238498	-15.5273	2.26575e-54	9.99751e-53
PAICS	6702.04	-2.37612	0.153029	-15.5273	2.2677e-54	9.99751e-53
GRB10	1321.9	-3.00504	0.193852	-15.5017	3.3795e-54	1.48589e-52
NPM3	3263.28	-2.66863	0.172565	-15.4645	6.02508e-54	2.64197e-52
ABTB1	1208.06	3.42962	0.221805	15.4623	6.23393e-54	2.72622e-52
CDH23	853.768	8.97505	0.58116	15.4433	8.36449e-54	3.64817e-52
LLNLF-173C4.1	1088.93	3.68352	0.238771	15.427	1.07826e-53	4.69029e-52
COL2A1	466.19	-4.14771	0.26918	-15.4087	1.43105e-53	6.20832e-52
PLD4	650.796	3.69595	0.240422	15.3728	2.49317e-53	1.07874e-51
FAM214B	842.939	3.77119	0.245546	15.3583	3.11414e-53	1.34386e-51
ANXA8	481.148	-7.29241	0.476038	-15.319	5.71253e-53	2.45865e-51
MFSD12	3310.03	2.92707	0.191157	15.3124	6.32236e-53	2.71396e-51
FOS	633.34	3.72012	0.243707	15.2647	1.31433e-52	5.62713e-51
B4GALT5	4940.82	2.7155	0.178686	15.197	3.70106e-52	1.58041e-50
ITPRIP	2395.98	2.54846	0.167854	15.1826	4.60995e-52	1.96338e-50
SUCNR1	2012.37	3.09369	0.203857	15.1758	5.11335e-52	2.17211e-50
LTB4R	3176.73	3.26963	0.215472	15.1743	5.23332e-52	2.2173e-50
CDCA7	2363.12	-2.79301	0.184073	-15.1734	5.30718e-52	2.24276e-50
PLEK	12235.3	2.3162	0.152833	15.1551	7.01498e-52	2.95681e-50
HAVCR2	463.817	4.46065	0.29465	15.1388	8.98339e-52	3.77673e-50
G6PD	6239.77	2.65123	0.17525	15.1283	1.05375e-51	4.41872e-50
RP11-34P13.15	614.368	4.439	0.293461	15.1264	1.08524e-51	4.53908e-50
CLEC5A	1362.89	2.95465	0.19541	15.1202	1.19154e-51	4.97093e-50
MAD2L1	2366	-2.56094	0.16945	-15.1133	1.32369e-51	5.50819e-50
TLE4	1026.91	2.97544	0.196882	15.1128	1.33329e-51	5.53402e-50
LILRB2	357.009	5.85853	0.387659	15.1126	1.33792e-51	5.53912e-50
FLNA	15881.4	2.43978	0.161553	15.102	1.56983e-51	6.48281e-50
GFI1	1645.59	-2.88037	0.191075	-15.0746	2.38037e-51	9.80519e-50
FXYD6	442.067	7.0212	0.466522	15.0501	3.44715e-51	1.41637e-49
PKD2L1	372.223	6.1767	0.410707	15.0392	4.06569e-51	1.66632e-49
MS4A3	466.367	-4.10157	0.273499	-14.9967	7.72083e-51	3.15645e-49
GARS	7913.24	-2.40108	0.160157	-14.992	8.28065e-51	3.37685e-49
NFKBIZ	598.798	4.24231	0.282987	14.9912	8.38349e-51	3.41026e-49
RAB31	610.045	3.47916	0.232536	14.9618	1.30466e-50	5.29392e-49
DCSTAMP	400.324	6.43427	0.430748	14.9374	1.88039e-50	7.61114e-49
TP53INP2	809.987	3.20262	0.214626	14.9218	2.37631e-50	9.59464e-49
PGD	27128.2	2.38541	0.160107	14.8988	3.35349e-50	1.35067e-48
ELL2	1177.73	2.80664	0.188417	14.8959	3.50452e-50	1.40802e-48
ASRGL1	714.968	3.23693	0.21732	14.8947	3.56528e-50	1.42892e-48
HES6	1185.63	-2.82247	0.189733	-14.8761	4.71413e-50	1.88473e-48
PALD1	1127.38	-2.83313	0.190708	-14.8558	6.3755e-50	2.54272e-48
ID1	347.145	5.0904	0.342754	14.8515	6.80548e-50	2.70758e-48
MXD1	1351.91	2.92522	0.197001	14.8488	7.08597e-50	2.81232e-48
ITM2B	19672	2.22202	0.149822	14.831	9.22866e-50	3.65383e-48
RAB11FIP1	1932.89	3.01011	0.203233	14.8112	1.24097e-49	4.90138e-48
SLC9A1	1367.39	2.76182	0.186549	14.8048	1.36463e-49	5.37677e-48
GAA	1501.81	3.04024	0.205435	14.799	1.48608e-49	5.84117e-48
HERC5	2083.26	2.50559	0.16939	14.7918	1.65376e-49	6.48464e-48
SLC22A18	588.771	4.14051	0.280384	14.7673	2.38135e-49	9.31526e-48
ATP2A1	478.383	3.84988	0.260839	14.7596	2.6692e-49	1.04163e-47
HSPA1B	2147.46	2.52697	0.171246	14.7563	2.80149e-49	1.09064e-47
ANXA8L1	442.544	-7.29767	0.494607	-14.7545	2.87933e-49	1.11828e-47
SLC5A3	1364.52	3.37522	0.22917	14.728	4.25846e-49	1.64998e-47
C7orf43	1697.08	3.12291	0.212177	14.7185	4.90772e-49	1.89703e-47
APOL6	1287.5	3.11662	0.212139	14.6914	7.3193e-49	2.82252e-47
ARHGAP45	4765.34	2.37262	0.161501	14.6911	7.35632e-49	2.8301e-47
PRTN3	10420.5	2.7846	0.189601	14.6867	7.84849e-49	3.01234e-47
SASH3	4445.26	2.46408	0.16781	14.6838	8.19028e-49	3.13615e-47
CDT1	3872.9	-2.41953	0.164978	-14.6657	1.06878e-48	4.08289e-47
DOCK10	1724.86	3.17887	0.216797	14.6629	1.11399e-48	4.24564e-47
RELT	1887.1	2.57828	0.176099	14.6411	1.53601e-48	5.84041e-47
IER5L	359.417	5.99696	0.410039	14.6253	1.93583e-48	7.34356e-47
NPM1	37797.3	-2.26666	0.15499	-14.6246	1.95842e-48	7.41201e-47
MTHFD1L	1082.35	-2.99489	0.204826	-14.6216	2.04489e-48	7.72134e-47
PTEN	4933.01	2.26881	0.155181	14.6204	2.0814e-48	7.84107e-47
MYO9B	4476.69	2.36645	0.162106	14.5982	2.8857e-48	1.0846e-46
CFD	871.373	3.25469	0.223134	14.5863	3.43358e-48	1.28755e-46
SKAP2	1548.78	2.82807	0.193892	14.5858	3.45789e-48	1.2937e-46
NPC2	3956.05	2.97811	0.204353	14.5734	4.14749e-48	1.54814e-46
FERMT3	10697.6	2.51601	0.173031	14.5409	6.67577e-48	2.48619e-46
IFI30	2008.83	11.0185	0.758156	14.5333	7.45151e-48	2.76877e-46
TNKS1BP1	660.237	-3.31604	0.228176	-14.5328	7.50572e-48	2.78258e-46
IFITM1	7251.95	2.67709	0.184425	14.5159	9.60693e-48	3.55347e-46
SNN	881.299	2.98141	0.205525	14.5063	1.10537e-47	4.07935e-46
PAG1	574.514	3.72035	0.256502	14.5041	1.14056e-47	4.19972e-46
PELI3	621.982	3.48629	0.240668	14.4859	1.4882e-47	5.46747e-46
ATG16L2	2657.1	2.8716	0.198619	14.4578	2.2377e-47	8.20254e-46
STAT6	5089.19	2.31424	0.160206	14.4454	2.67958e-47	9.8003e-46
RGS1	350.5	4.61314	0.319753	14.4272	3.4885e-47	1.27303e-45
KDM6B	979.079	2.94861	0.204538	14.4159	4.10812e-47	1.4958e-45
HMOX1	325.064	5.44586	0.377926	14.4099	4.48675e-47	1.63002e-45
CYTH1	1190.54	2.75262	0.191159	14.3997	5.19921e-47	1.88466e-45
BHLHE40	985.504	2.85073	0.197983	14.3989	5.2601e-47	1.9025e-45
TLN1	5983.07	2.49316	0.173321	14.3846	6.46185e-47	2.33199e-45
CYTIP	355.884	5.38906	0.374854	14.3764	7.27702e-47	2.62037e-45
FAM179A	369.792	5.1519	0.358604	14.3665	8.39154e-47	3.01504e-45
OAF	1531.19	-2.91938	0.203364	-14.3555	9.84488e-47	3.52944e-45
CYBA	12403.3	2.83388	0.197462	14.3515	1.04241e-46	3.72889e-45
JUND	3001.32	2.8503	0.198679	14.3463	1.12378e-46	4.0112e-45
MX2	5158.78	2.29819	0.160196	14.3461	1.12688e-46	4.01347e-45
DES	624.69	-3.79799	0.265057	-14.329	1.44233e-46	5.12578e-45
CCNB1IP1	2154.72	-2.48413	0.173559	-14.3129	1.81759e-46	6.44532e-45
TAPBP	3877.8	2.61123	0.182515	14.3069	1.98044e-46	7.00758e-45
SPI1	8316.53	2.87073	0.201034	14.2799	2.92222e-46	1.03176e-44
IFT57	1561.56	-2.56202	0.179437	-14.2781	2.99606e-46	1.05555e-44
EMILIN2	307.388	-5.06868	0.355059	-14.2756	3.1056e-46	1.09178e-44
APOL2	884.174	3.0871	0.217275	14.2083	8.14102e-46	2.85583e-44
SORD	2940.97	-2.33003	0.164051	-14.2031	8.76909e-46	3.06956e-44
TNFSF13B	878.458	2.91157	0.205271	14.184	1.15021e-45	4.01762e-44
FBP1	412.696	4.0583	0.287212	14.13	2.48133e-45	8.64861e-44
YBX3	3732.01	-2.25514	0.159805	-14.1118	3.2122e-45	1.11722e-43
CSF2RB	1037.85	3.25465	0.230883	14.0966	3.98712e-45	1.38379e-43
DBNDD1	339.098	-4.6544	0.331167	-14.0545	7.22591e-45	2.50253e-43
SIRPB1	1671.97	2.8824	0.205124	14.052	7.48861e-45	2.58801e-43
AKR1C3	522.937	3.8948	0.277227	14.0492	7.79389e-45	2.68782e-43
CHST13	377.618	-3.95546	0.281565	-14.0481	7.90932e-45	2.72187e-43
SIGLEC1	2848.48	11.9382	0.849994	14.045	8.26617e-45	2.83869e-43
IVNS1ABP	7594.41	2.16779	0.154455	14.0351	9.5073e-45	3.25805e-43
TIMP1	7104.8	3.09365	0.220433	14.0344	9.59905e-45	3.28259e-43
RRBP1	4848.63	2.22567	0.15867	14.0271	1.06476e-44	3.63354e-43
MND1	685.563	-3.43125	0.244657	-14.0247	1.10039e-44	3.7473e-43
MTF1	1038.99	3.13093	0.223318	14.0201	1.17522e-44	3.99379e-43
LDLR	3737.81	2.65323	0.189308	14.0154	1.25486e-44	4.25556e-43
CERCAM	1370.6	-2.68083	0.191569	-13.9941	1.69447e-44	5.73448e-43
NLE1	1054.75	-2.69268	0.192688	-13.9743	2.23651e-44	7.55319e-43
FTL	100421	2.54484	0.182139	13.9719	2.31325e-44	7.79622e-43
ASIC1	305.292	-4.89814	0.350596	-13.9709	2.34711e-44	7.89404e-43
C16orf54	893.291	2.82641	0.202543	13.9546	2.95008e-44	9.90158e-43
NDRG1	956.136	2.74974	0.197075	13.9528	3.02626e-44	1.01364e-42
TMCC3	316.594	4.50969	0.323466	13.9418	3.52973e-44	1.17986e-42
PDE4A	438.272	-3.65363	0.262481	-13.9196	4.81504e-44	1.60619e-42
TRIM69	745.611	3.01451	0.216616	13.9164	5.03655e-44	1.67666e-42
MROH1	790.244	2.91795	0.209692	13.9154	5.1061e-44	1.69635e-42
POR	4866.17	2.34282	0.168483	13.9054	5.87477e-44	1.94775e-42
CEBPB	3561.91	2.33	0.167621	13.9004	6.2961e-44	2.08321e-42
MYOF	524.091	3.53754	0.254765	13.8855	7.75536e-44	2.56084e-42
CCND1	1225.26	2.58371	0.186186	13.877	8.72852e-44	2.87636e-42
JUN	983.527	2.78765	0.200895	13.8761	8.83839e-44	2.90669e-42
ICOSLG	379.836	-4.10772	0.296165	-13.8697	9.66634e-44	3.17258e-42
ITGAL	592.677	3.21171	0.2317	13.8615	1.08415e-43	3.55115e-42
B2M	116992	2.45589	0.177398	13.844	1.38316e-43	4.52146e-42
CDK18	993.639	2.93088	0.21186	13.8341	1.5879e-43	5.18036e-42
RSAD2	1204.62	10.2813	0.745918	13.7834	3.20938e-43	1.04494e-41
CTSL	1648.38	2.65614	0.193342	13.738	6.00813e-43	1.95228e-41
PREX1	4765.66	2.26592	0.164983	13.7342	6.33151e-43	2.05327e-41
C10orf128	1007.3	2.68405	0.195447	13.7329	6.45235e-43	2.08831e-41
CDCA5	3081.68	-2.26589	0.165355	-13.7032	9.71678e-43	3.13862e-41
SYNE3	285.23	-5.51546	0.402546	-13.7015	9.95163e-43	3.20812e-41
PPP1R18	3488.4	2.49428	0.182068	13.6997	1.01945e-42	3.27995e-41
ADGRG5	1151.34	10.215	0.74594	13.6941	1.10096e-42	3.5352e-41
FNIP2	557.54	4.73046	0.345721	13.6829	1.28491e-42	4.11778e-41
PSMB10	3086.95	2.77149	0.202632	13.6775	1.38447e-42	4.42813e-41
TNFRSF8	373.771	7.41693	0.542362	13.6752	1.42738e-42	4.55645e-41
TGFBR2	1556.78	2.71118	0.198314	13.6712	1.50929e-42	4.80851e-41
CSRNP1	494.163	3.33349	0.243981	13.6629	1.69106e-42	5.3771e-41
IARS	5918.96	-2.24381	0.164329	-13.6544	1.90163e-42	6.03491e-41
TMEM63A	1029.22	2.75278	0.201661	13.6505	2.00427e-42	6.34827e-41
TTLL3	2014.79	2.96425	0.217333	13.6392	2.34081e-42	7.39985e-41
PLK3	508.199	3.31704	0.243885	13.6009	3.95717e-42	1.24854e-40
C5orf56	364.114	3.84739	0.283116	13.5895	4.62366e-42	1.45601e-40
STAB1	308.785	-4.70081	0.34657	-13.5638	6.56131e-42	2.0622e-40
TMEM158	757.075	3.2161	0.237234	13.5567	7.23563e-42	2.26976e-40
SKIL	403.325	3.62601	0.26757	13.5517	7.74526e-42	2.42497e-40
GNS	2794.99	2.55869	0.189023	13.5364	9.53609e-42	2.97994e-40
PDLIM5	1025.97	2.88432	0.213229	13.5269	1.08517e-41	3.38457e-40
MBD6	1542.02	2.60786	0.192923	13.5176	1.23061e-41	3.82772e-40
SELPLG	1229.41	2.54744	0.188454	13.5176	1.23195e-41	3.82772e-40
ADAM11	285.21	4.43749	0.328487	13.5089	1.38569e-41	4.29721e-40
HIPK2	2497.8	3.23473	0.240064	13.4745	2.21118e-41	6.84417e-40
PACSIN3	271.528	-5.32607	0.395772	-13.4574	2.78474e-41	8.60316e-40
RAC3	1181.38	-2.77218	0.206134	-13.4484	3.14434e-41	9.69575e-40
PPP2R5B	422.492	3.66496	0.272538	13.4475	3.18356e-41	9.79817e-40
RAB20	1776.19	2.49438	0.185962	13.4134	5.04899e-41	1.55102e-39
RP11-44F14.1	258.465	5.219	0.389451	13.4009	5.97234e-41	1.83122e-39
GNL3	3280.89	-2.21021	0.1654	-13.3629	9.96394e-41	3.04938e-39
SP100	2273.54	2.25458	0.168772	13.3587	1.05333e-40	3.2176e-39
EML4	2067.62	2.57496	0.192763	13.3582	1.0615e-40	3.23647e-39
SLCO4C1	300.225	5.85655	0.438583	13.3533	1.13253e-40	3.4466e-39
CD300LB	326.626	4.0507	0.303395	13.3512	1.1648e-40	3.5382e-39
SLC9A3	2116.23	3.20856	0.240513	13.3405	1.34608e-40	4.08127e-39
PSIP1	3966.23	-2.20372	0.165563	-13.3105	2.01161e-40	6.08784e-39
FARSB	1852.39	-2.43634	0.183259	-13.2945	2.491e-40	7.52465e-39
CYP1B1	2166.97	2.55923	0.192645	13.2847	2.84025e-40	8.56379e-39
PTK2B	3079.79	2.30761	0.173718	13.2837	2.87882e-40	8.66409e-39
TTYH3	3778.57	2.21458	0.166963	13.2639	3.75021e-40	1.12658e-38
HSPD1	25256.3	-1.95393	0.147457	-13.2508	4.46314e-40	1.33829e-38
LGALS9C	357.799	4.45284	0.336939	13.2156	7.13526e-40	2.1356e-38
NLRC4	300.039	4.10509	0.310812	13.2076	7.92881e-40	2.36877e-38
TUBB3	347.231	-4.06675	0.307941	-13.2063	8.07236e-40	2.40725e-38
REC8	347.601	4.99829	0.378677	13.1993	8.85029e-40	2.63441e-38
CTNNB1	8002.92	2.0522	0.15554	13.194	9.49495e-40	2.82116e-38
CD99	1455.03	-2.70047	0.204965	-13.1753	1.21762e-39	3.61125e-38
ADGRE1	258.386	5.05626	0.384002	13.1673	1.35401e-39	4.00844e-38
PTGES	6364.37	13.6817	1.03916	13.1661	1.37523e-39	4.06392e-38
PKM	50730.5	2.27899	0.173232	13.1557	1.5779e-39	4.65436e-38
BTN3A1	883.968	2.65873	0.20292	13.1023	3.19353e-39	9.40305e-38
GBP1	1652.75	11.1526	0.852055	13.0891	3.80162e-39	1.11733e-37
CABLES1	895.704	2.62555	0.200689	13.0827	4.1362e-39	1.21348e-37
MAN2B2	1517.68	2.3657	0.18093	13.0753	4.55945e-39	1.33526e-37
FBXL5	2957.57	2.16426	0.165709	13.0606	5.52747e-39	1.61584e-37
RASAL3	2441.34	2.46896	0.189194	13.0498	6.36769e-39	1.85814e-37
TUBA1A	6370.95	2.20116	0.168758	13.0433	6.93783e-39	2.02089e-37
PIM1	780.565	2.82854	0.217209	13.0222	9.1452e-39	2.65912e-37
N4BP1	1442.55	2.32562	0.178741	13.0111	1.05813e-38	3.07121e-37
DHRS3	2812.59	9.23546	0.709835	13.0107	1.06339e-38	3.08101e-37
ARHGAP12	563.913	3.07552	0.236696	12.9936	1.3309e-38	3.84922e-37
SLC25A20	1149.98	2.52815	0.1946	12.9915	1.3675e-38	3.94808e-37
TMEM127	1632.73	2.35859	0.18161	12.9871	1.44753e-38	4.17174e-37
SCPEP1	3897.8	2.07849	0.16019	12.9751	1.6931e-38	4.87086e-37
SERPINE2	544.313	-3.00002	0.231217	-12.9749	1.69875e-38	4.87853e-37
ZC3H12A	827.372	3.12694	0.241138	12.9674	1.87193e-38	5.36642e-37
TRANK1	741.076	2.91679	0.225661	12.9255	3.23087e-38	9.24595e-37
CA8	416.855	-3.36606	0.260549	-12.9191	3.51292e-38	1.00355e-36
GOLGA8CP	280.925	-4.22796	0.328121	-12.8854	5.44049e-38	1.55149e-36
ARHGAP26	1543.59	2.51104	0.195136	12.8681	6.80156e-38	1.93625e-36
NFAM1	887.044	2.6849	0.208851	12.8556	8.00101e-38	2.27374e-36
WSB2	1185.34	2.45423	0.191125	12.8409	9.66851e-38	2.74283e-36
CMPK2	292.218	7.05613	0.550138	12.8261	1.17099e-37	3.31617e-36
MGST1	1618.83	-2.39518	0.186858	-12.8182	1.2966e-37	3.66553e-36
TBC1D4	310.118	-4.22258	0.329452	-12.817	1.31765e-37	3.71861e-36
SH3BP1	1958.18	2.50141	0.195209	12.814	1.36934e-37	3.8578e-36
SLC25A40	1735.18	2.65114	0.20711	12.8006	1.62617e-37	4.57346e-36
CTNNAL1	755.177	-2.70946	0.211764	-12.7947	1.75503e-37	4.92738e-36
B4GALT2	402.556	-3.3446	0.261646	-12.7829	2.04208e-37	5.72345e-36
CD300LF	810.444	3.06707	0.240079	12.7752	2.2547e-37	6.30853e-36
MNDA	5374.36	2.31482	0.181356	12.764	2.60503e-37	7.27624e-36
SEMA4B	953.148	2.56645	0.201536	12.7345	3.80495e-37	1.06096e-35
OGFR	5026.84	2.28287	0.179352	12.7285	4.10835e-37	1.14361e-35
FAM216A	1740	-2.32418	0.18289	-12.7081	5.33412e-37	1.48228e-35
AP000769.1	707.907	2.86038	0.225352	12.6929	6.47228e-37	1.79551e-35
MSRB1	2665.1	2.39296	0.188771	12.6765	7.98032e-37	2.2101e-35
MR1	1260.47	2.43011	0.191809	12.6695	8.73125e-37	2.41397e-35
EIF2AK2	3695.63	2.14151	0.16916	12.6597	9.88914e-37	2.72947e-35
EVI2A	1686.88	2.35433	0.18609	12.6516	1.09642e-36	3.02107e-35
POLD4	1086.17	3.1782	0.251361	12.644	1.2082e-36	3.32348e-35
GCA	508.253	2.98004	0.235915	12.6319	1.40907e-36	3.86948e-35
CD86	714.379	9.52437	0.754099	12.6301	1.44046e-36	3.94903e-35
NECTIN1	697.328	2.81673	0.223042	12.6287	1.46742e-36	4.0162e-35
NUCB2	3550.71	-2.06888	0.163951	-12.6189	1.66098e-36	4.53835e-35
TAP2	2743.23	2.16554	0.171954	12.5938	2.28532e-36	6.23381e-35
PSPH	1445.82	-2.30204	0.182805	-12.5929	2.30999e-36	6.29057e-35
HIST1H2AC	337.268	3.67314	0.29185	12.5857	2.53015e-36	6.87307e-35
PNPLA6	3689.84	2.10751	0.167453	12.5857	2.53232e-36	6.87307e-35
HEXA	7891.23	2.187	0.173785	12.5845	2.56956e-36	6.96257e-35
LPAR2	676.554	3.19703	0.254198	12.5769	2.82769e-36	7.64931e-35
BMP2	272.688	5.36095	0.426464	12.5707	3.06001e-36	8.26405e-35
GCSH	921.061	-2.55254	0.203158	-12.5643	3.31718e-36	8.94377e-35
SIPA1L1	567.936	2.92206	0.232575	12.564	3.33186e-36	8.96854e-35
ORM1	480.224	8.63127	0.687489	12.5548	3.74217e-36	1.00564e-34
COL7A1	292.163	3.98272	0.317342	12.5502	3.96344e-36	1.06335e-34
PLXND1	1175.25	-2.46961	0.196789	-12.5495	4.00097e-36	1.07166e-34
CDCA7L	2133.01	-2.12538	0.169474	-12.541	4.45068e-36	1.19015e-34
SNX18	1280.46	2.88834	0.230585	12.5262	5.37072e-36	1.43383e-34
SSPN	228.405	5.85347	0.467325	12.5255	5.41618e-36	1.44361e-34
SPNS2	274.371	-4.01237	0.320429	-12.5219	5.66861e-36	1.50842e-34
SUSD3	1338.37	2.47871	0.198103	12.5122	6.40147e-36	1.70066e-34
CLEC7A	656.548	9.40614	0.752454	12.5006	7.40663e-36	1.9645e-34
SLC16A1	1810.87	-2.31786	0.185449	-12.4986	7.59332e-36	2.01075e-34
NCOA3	1420.93	3.10445	0.248405	12.4975	7.70098e-36	2.03595e-34
EVL	5604.93	2.22849	0.178674	12.4724	1.05613e-35	2.78763e-34
COL18A1	823.109	2.72659	0.218677	12.4685	1.10841e-35	2.92091e-34
GLRX	2761.91	2.18423	0.175302	12.4598	1.23747e-35	3.25575e-34
MFAP4	480.17	-3.08722	0.247883	-12.4543	1.32491e-35	3.48018e-34
TRPV2	1653.24	2.41782	0.194405	12.437	1.64525e-35	4.31469e-34
TMEM87B	1107.62	2.35299	0.189205	12.4362	1.66307e-35	4.35443e-34
KSR1	708.218	2.82474	0.227313	12.4266	1.87339e-35	4.89724e-34
SMPD1	611.455	3.1432	0.253003	12.4236	1.94717e-35	5.08196e-34
SREBF1	6277.89	1.90657	0.153496	12.4209	2.01217e-35	5.24322e-34
CACNA1A	683.177	2.72026	0.219319	12.4032	2.51049e-35	6.53129e-34
ACP2	957.062	2.622	0.211613	12.3905	2.94081e-35	7.63861e-34
CMSS1	1028.77	-2.58982	0.209051	-12.3885	3.01713e-35	7.82439e-34
PKN1	5188.87	2.17122	0.175886	12.3445	5.21741e-35	1.35089e-33
SLC35F2	1014.89	-2.39476	0.194614	-12.3052	8.49439e-35	2.19589e-33
CREB3L2	2209.19	2.22892	0.181306	12.2937	9.79592e-35	2.52834e-33
CBX2	712.217	-2.59087	0.210912	-12.2841	1.10239e-34	2.84079e-33
EVPL	332.878	-3.55033	0.28914	-12.2789	1.17524e-34	3.02373e-33
GPAT3	479.4	2.94493	0.239854	12.278	1.18891e-34	3.05408e-33
SLC12A6	2149.76	3.0718	0.25033	12.271	1.2962e-34	3.32447e-33
UNG	2125.29	-2.06298	0.168201	-12.265	1.39578e-34	3.57424e-33
CALCOCO1	675.148	2.61346	0.213132	12.2622	1.44611e-34	3.69733e-33
STC2	253.5	-4.91702	0.401231	-12.2548	1.5829e-34	4.04074e-33
ITPRIPL2	256.333	4.40499	0.35956	12.2511	1.65834e-34	4.22669e-33
GFOD1	944.56	2.59022	0.211493	12.2473	1.73696e-34	4.41473e-33
PLEKHM1	817.49	2.46888	0.201586	12.2473	1.73753e-34	4.41473e-33
TRAP1	5817.26	-1.96876	0.16084	-12.2405	1.88902e-34	4.79217e-33
INHBE	211.019	-5.13395	0.419612	-12.235	2.0211e-34	5.11927e-33
IPO5	7259.06	-2.10439	0.172174	-12.2225	2.35797e-34	5.96328e-33
CSF1R	289.399	3.76172	0.307782	12.222	2.37059e-34	5.98591e-33
NAE1	1921.44	-2.10668	0.172379	-12.2212	2.39471e-34	6.03748e-33
ARHGAP27	1144.15	2.58848	0.212007	12.2094	2.76827e-34	6.96853e-33
COCH	1866.56	-2.12323	0.17416	-12.1912	3.46129e-34	8.69962e-33
LTA4H	7872.69	1.99378	0.163615	12.1858	3.6988e-34	9.28228e-33
CD63	5994.68	2.33557	0.191814	12.1762	4.1623e-34	1.04294e-32
TNFSF10	561.242	2.95504	0.242793	12.171	4.43643e-34	1.10992e-32
UBE2T	881.676	-2.4688	0.202884	-12.1686	4.57107e-34	1.14186e-32
PML	3666.32	2.09097	0.171915	12.1628	4.90657e-34	1.22379e-32
KCTD15	361.744	-3.29087	0.270643	-12.1595	5.10943e-34	1.27244e-32
AKAP2	650.721	-2.99035	0.245971	-12.1573	5.24631e-34	1.30454e-32
MCM6	5078.22	-2.03468	0.167486	-12.1483	5.85449e-34	1.45355e-32
LAP3	10378.9	1.89458	0.156335	12.1187	8.4092e-34	2.08466e-32
KIAA0430	1951.39	2.52032	0.208042	12.1144	8.85673e-34	2.19227e-32
2020-03-02	712.191	2.77009	0.228705	12.1121	9.1173e-34	2.25335e-32
ARPC1B	13720.9	1.9296	0.159382	12.1067	9.73126e-34	2.40146e-32
PTK7	269.725	-3.98595	0.329584	-12.0939	1.13769e-33	2.80331e-32
TNK2	2225.46	2.12573	0.175885	12.0859	1.25405e-33	3.08539e-32
EIF4EBP1	4039.89	-2.4638	0.203979	-12.0787	1.36883e-33	3.3627e-32
ALDH5A1	515.559	-3.36775	0.278926	-12.074	1.44957e-33	3.55571e-32
MYC	7819.7	-1.87497	0.155303	-12.073	1.46744e-33	3.59412e-32
SLC7A7	445.8	3.22487	0.267235	12.0676	1.56708e-33	3.83241e-32
EBI3	318.427	4.64712	0.38521	12.0639	1.639e-33	4.00231e-32
UNC13D	3137.73	1.96235	0.162674	12.0631	1.65407e-33	4.03306e-32
ZDHHC18	1910.3	2.21907	0.18431	12.0398	2.19404e-33	5.34168e-32
CCDC34	500.966	-2.91333	0.241993	-12.0389	2.21965e-33	5.39596e-32
CCRL2	261.541	4.72542	0.392709	12.0329	2.38678e-33	5.79362e-32
STMN3	321.639	-3.55964	0.296153	-12.0196	2.80337e-33	6.79472e-32
JAK2	857.272	2.75482	0.229243	12.0171	2.89102e-33	6.99679e-32
CCL5	1291.56	-2.23019	0.185823	-12.0017	3.48118e-33	8.41259e-32
RUVBL1	2620.62	-2.07573	0.173	-11.9984	3.62081e-33	8.73709e-32
LILRA2	1088.5	2.73236	0.227796	11.9948	3.78283e-33	9.11454e-32
CD4	5988.46	1.9527	0.162871	11.9892	4.04639e-33	9.73522e-32
PBK	512.76	-2.78947	0.232915	-11.9763	4.72876e-33	1.13602e-31
CDKN2D	1223.4	2.36298	0.197447	11.9677	5.24639e-33	1.25852e-31
NCAPG	2319.79	-2.01738	0.16866	-11.9612	5.6758e-33	1.35953e-31
SLC27A2	1777.28	-2.35407	0.196909	-11.9551	6.10441e-33	1.46005e-31
MTHFR	802.741	2.58928	0.216914	11.9369	7.59973e-33	1.81503e-31
AGRN	912.707	2.41594	0.202508	11.9301	8.24991e-33	1.96743e-31
SHMT2	10050.5	-1.85806	0.155855	-11.9217	9.12273e-33	2.17241e-31
TDRD7	905.432	2.36373	0.198563	11.9042	1.12573e-32	2.67681e-31
LRRK2	2189.61	7.29275	0.613063	11.8956	1.24756e-32	2.96219e-31
LOXL3	480.721	2.83164	0.238125	11.8914	1.31253e-32	3.11191e-31
SPRY2	2138.8	1.99771	0.16804	11.8883	1.3616e-32	3.22358e-31
M6PR	7936.01	1.9115	0.160831	11.8852	1.41354e-32	3.34168e-31
PGPEP1	1243.17	2.37032	0.199442	11.8848	1.4203e-32	3.3528e-31
METAP2	5117.77	-1.90354	0.160207	-11.8817	1.47313e-32	3.4725e-31
PICALM	5248.51	1.93538	0.163167	11.8614	1.87903e-32	4.42291e-31
RAB8B	1164.72	2.34044	0.197385	11.8572	1.97402e-32	4.6398e-31
MBOAT7	2395.26	2.10905	0.178051	11.8452	2.27803e-32	5.34665e-31
RAB43	481.217	2.82351	0.238818	11.8228	2.97526e-32	6.97306e-31
TJP3	219.75	4.74029	0.401062	11.8193	3.10125e-32	7.25791e-31
LARS	4603.28	-1.90057	0.160911	-11.8113	3.4121e-32	7.97394e-31
AHCY	6485.89	-1.92031	0.162633	-11.8076	3.56604e-32	8.32179e-31
BTN3A3	907.21	2.31252	0.196009	11.7981	3.99368e-32	9.30641e-31
TYK2	7430.22	1.7936	0.15208	11.7938	4.20265e-32	9.7794e-31
RAPGEF1	3934.07	1.93553	0.164131	11.7926	4.26359e-32	9.90707e-31
ZBTB7B	2039.91	2.01165	0.170639	11.7889	4.4532e-32	1.03329e-30
NDC80	876.598	-2.42343	0.205648	-11.7844	4.69984e-32	1.08898e-30
EME2	424.299	3.09909	0.263028	11.7824	4.81208e-32	1.1134e-30
STAC3	1826.01	2.61642	0.222109	11.7799	4.95659e-32	1.14521e-30
ABCB10	1521.45	-2.45466	0.208442	-11.7762	5.17586e-32	1.19418e-30
EFHD2	8082.71	1.99836	0.169778	11.7704	5.54405e-32	1.27732e-30
CD274	200.668	5.42494	0.461311	11.7598	6.28638e-32	1.44631e-30
SP140L	783.027	2.42711	0.20641	11.7587	6.37414e-32	1.46238e-30
SPP1	10528.7	12.1165	1.03043	11.7587	6.37259e-32	1.46238e-30
NPEPL1	693.886	2.81125	0.239166	11.7544	6.70711e-32	1.53661e-30
NABP1	1133.38	2.40022	0.204206	11.7539	6.74056e-32	1.5421e-30
BCL2	200.662	-5.68965	0.48441	-11.7455	7.44708e-32	1.70135e-30
ORAI3	1227.83	2.52807	0.215639	11.7236	9.64361e-32	2.20009e-30
DCUN1D5	1829.55	-2.04465	0.174481	-11.7184	1.0254e-31	2.33607e-30
PLAC8	2323.69	2.31488	0.19784	11.7008	1.26317e-31	2.87376e-30
HIC1	759.744	10.0318	0.858173	11.6898	1.43767e-31	3.2662e-30
TRIM21	1078.34	2.57496	0.220343	11.6861	1.50052e-31	3.40424e-30
RPL5	22213	-1.97882	0.169541	-11.6716	1.77995e-31	4.03258e-30
PHOSPHO1	249.611	7.19014	0.61652	11.6625	1.98222e-31	4.4846e-30
XPOT	4767.14	-2.13027	0.18272	-11.6586	2.07353e-31	4.68469e-30
SPPL2A	1651.15	2.24512	0.192746	11.6481	2.34586e-31	5.29262e-30
TTLL4	1437.44	2.17259	0.186558	11.6456	2.41567e-31	5.4426e-30
FMNL1	3542.85	2.01145	0.172747	11.6439	2.46505e-31	5.54619e-30
ADAMTSL4	276.216	4.64839	0.399282	11.6419	2.52422e-31	5.6715e-30
C19orf38	1741.6	2.87407	0.246899	11.6407	2.56009e-31	5.74418e-30
EIF4B	14008	-1.76174	0.151419	-11.6349	2.73955e-31	6.13839e-30
ERAP2	2992.09	2.05311	0.176689	11.6199	3.2648e-31	7.30527e-30
LCP2	1937.78	2.01638	0.173586	11.616	3.41866e-31	7.63906e-30
SLC2A3	2676.59	1.92948	0.166148	11.613	3.54036e-31	7.90019e-30
CARD19	1734.07	2.26701	0.195238	11.6115	3.60046e-31	8.02333e-30
SSRP1	9714.01	-1.84055	0.158566	-11.6075	3.77582e-31	8.40261e-30
BLMH	2002.32	-2.01069	0.173439	-11.593	4.47035e-31	9.93464e-30
ZNF595	1200.77	2.69222	0.232782	11.5654	6.17151e-31	1.36965e-29
NRP1	599.332	3.69586	0.3197	11.5604	6.54111e-31	1.44971e-29
P2RY6	412.048	3.0472	0.263843	11.5493	7.44347e-31	1.64746e-29
MMP9	732.723	-2.61045	0.226488	-11.5258	9.78274e-31	2.16228e-29
NAMPTP1	335.401	3.29122	0.285948	11.5099	1.17662e-30	2.59716e-29
CD300C	309.304	3.78137	0.328977	11.4943	1.40879e-30	3.10543e-29
2020-03-01	236.757	-3.83505	0.33387	-11.4866	1.53981e-30	3.38965e-29
P2RX4	2189.92	2.36931	0.206312	11.4841	1.5856e-30	3.48575e-29
CSE1L	3557.24	-1.86249	0.162291	-11.4762	1.73761e-30	3.81478e-29
LINC01347	887.616	2.99085	0.260622	11.4758	1.74503e-30	3.82592e-29
CTSB	4214.33	1.86448	0.162536	11.4712	1.84155e-30	4.03212e-29
CD164	6600.95	1.78264	0.155433	11.4688	1.89194e-30	4.13692e-29
PTPN6	5870.85	1.86861	0.162953	11.4672	1.92816e-30	4.21047e-29
SIRPB2	300.424	3.33865	0.291579	11.4502	2.34495e-30	5.11374e-29
SLC20A1	3744.28	-1.87242	0.163604	-11.4448	2.49561e-30	5.43503e-29
MACC1	750.949	3.20854	0.280381	11.4435	2.53445e-30	5.51227e-29
CMIP	1341.95	2.48118	0.216856	11.4416	2.59027e-30	5.62617e-29
DUSP6	7419.33	1.80571	0.157868	11.438	2.69919e-30	5.85494e-29
CRISPLD2	177.319	5.01316	0.438544	11.4314	2.91417e-30	6.31288e-29
NOB1	3109.68	-2.02353	0.177029	-11.4305	2.94574e-30	6.37281e-29
ASAH1	2804.5	1.89491	0.166356	11.3908	4.64955e-30	1.00455e-28
FGL2	200.911	5.08332	0.446276	11.3905	4.66135e-30	1.00577e-28
SIX5	268.673	-3.67089	0.322813	-11.3715	5.7952e-30	1.24876e-28
PIK3CD	4180.64	1.82963	0.16092	11.3698	5.91378e-30	1.27263e-28
CD36	196.204	4.64938	0.409142	11.3637	6.33853e-30	1.36224e-28
NPL	279.891	3.64687	0.321016	11.3604	6.58421e-30	1.41318e-28
KLHDC7B	584.771	2.681	0.236156	11.3527	7.19248e-30	1.54171e-28
FMNL3	488.021	2.85631	0.251768	11.345	7.85235e-30	1.68094e-28
AKAP13	1823.24	2.41949	0.213507	11.3321	9.09531e-30	1.94447e-28
ANP32B	10853.2	-2.0343	0.179555	-11.3297	9.35189e-30	1.9967e-28
JADE1	863.05	-2.25314	0.198962	-11.3245	9.92447e-30	2.11618e-28
ANKDD1A	380.075	3.09739	0.273547	11.3231	1.00879e-29	2.14821e-28
SLC8B1	2971.17	1.90207	0.168067	11.3173	1.07687e-29	2.29021e-28
IDS	975.853	2.20713	0.19509	11.3134	1.12657e-29	2.39279e-28
ATP6V1B2	4685.28	1.76161	0.155728	11.3121	1.14277e-29	2.42405e-28
MAP7D3	495.022	-2.64843	0.234354	-11.301	1.29728e-29	2.74821e-28
TMEM173	3384.41	1.99549	0.176626	11.2978	1.34498e-29	2.84557e-28
MOB3C	402.087	2.88471	0.25538	11.2958	1.37704e-29	2.90962e-28
RUVBL2	5139.28	-1.85269	0.164035	-11.2945	1.39658e-29	2.94709e-28
SOAT1	1802.4	1.94348	0.172113	11.2919	1.43938e-29	3.03349e-28
XBP1	2017.54	-2.06053	0.182498	-11.2907	1.45858e-29	3.06997e-28
CAP1	7703.11	1.74585	0.154641	11.2897	1.47503e-29	3.10059e-28
IL10RB	1970.03	1.94189	0.172123	11.282	1.61068e-29	3.3814e-28
PRRT4	191.371	-6.216	0.550989	-11.2815	1.61893e-29	3.39435e-28
ADGRA2	192.715	-4.50471	0.399987	-11.2621	2.01797e-29	4.22557e-28
PPA1	6354.76	-1.75096	0.155522	-11.2586	2.10033e-29	4.39238e-28
LIPA	2152.91	1.98677	0.176632	11.248	2.36771e-29	4.94521e-28
VLDLR	961.143	-2.2522	0.200241	-11.2475	2.38322e-29	4.97124e-28
RP11-295K3.1	1059.33	7.48211	0.66554	11.2422	2.53095e-29	5.27264e-28
TGM5	249.976	3.67736	0.327547	11.227	3.00541e-29	6.2531e-28
LTBP2	179.965	4.78041	0.426548	11.2072	3.75899e-29	7.81104e-28
WDFY3	922.862	2.90899	0.259573	11.2068	3.77531e-29	7.83498e-28
MAPK13	437.02	3.15118	0.281238	11.2047	3.86746e-29	8.01602e-28
CARS	2972.64	-1.88446	0.168889	-11.158	6.54759e-29	1.35538e-27
IGF2R	8010.24	2.2503	0.201732	11.1549	6.77495e-29	1.40067e-27
MLKL	1059.9	2.13888	0.191746	11.1548	6.78582e-29	1.40114e-27
SLC39A14	1125.76	-2.44699	0.219427	-11.1517	7.02182e-29	1.44804e-27
PIK3AP1	2823.6	2.18508	0.195962	11.1505	7.12113e-29	1.46667e-27
DEF8	2244.12	1.96463	0.176202	11.1499	7.16829e-29	1.47452e-27
PPP1CC	7335.96	-1.72518	0.154808	-11.144	7.6619e-29	1.57407e-27
ECI2	1015.16	-2.21807	0.199111	-11.1399	8.02393e-29	1.64637e-27
RFC3	1398.93	-2.24394	0.201583	-11.1316	8.80376e-29	1.80411e-27
HCST	665.115	2.723	0.244682	11.1287	9.09219e-29	1.86088e-27
LSP1	6687.97	16.196	1.45622	11.122	9.80605e-29	2.00446e-27
GMPS	2233.62	-1.89125	0.170126	-11.1168	1.0395e-28	2.12219e-27
AQP9	6438.06	16.1411	1.45213	11.1154	1.05541e-28	2.15198e-27
ATP2B1	3276.6	1.9577	0.17626	11.1069	1.16141e-28	2.36515e-27
LEPROT	1068.33	2.10015	0.189271	11.096	1.31181e-28	2.66812e-27
PDE1B	1179.05	2.67366	0.241196	11.085	1.48311e-28	3.01277e-27
STMN1	7173.4	-1.92837	0.174016	-11.0816	1.54158e-28	3.12765e-27
ATP2A3	6329.14	1.70258	0.153657	11.0804	1.56169e-28	3.1645e-27
SIGLEC7	200.475	4.83265	0.43629	11.0767	1.62777e-28	3.29432e-27
CTXN1	175.376	-4.99488	0.451005	-11.075	1.65847e-28	3.35229e-27
SAAL1	923.974	-2.15712	0.194874	-11.0693	1.76776e-28	3.56878e-27
QSOX1	5114.56	1.88655	0.170691	11.0524	2.13407e-28	4.30295e-27
DNAJB2	445.338	3.15192	0.285247	11.0498	2.19736e-28	4.4251e-27
EMID1	405.586	-3.39174	0.307002	-11.0479	2.24316e-28	4.51176e-27
CCNA2	2586.92	-1.99568	0.180785	-11.039	2.47891e-28	4.97981e-27
NEIL3	663.696	-2.53548	0.229755	-11.0356	2.57411e-28	5.16468e-27
EPDR1	759.955	-2.37553	0.215318	-11.0327	2.65835e-28	5.32715e-27
NOG	175.481	-5.9492	0.539353	-11.0302	2.7311e-28	5.46621e-27
HIST2H2AA4	317.07	3.07297	0.278714	11.0255	2.87823e-28	5.75364e-27
MYO1B	344.25	-3.13924	0.284828	-11.0215	3.00989e-28	6.00947e-27
BST2	9643.06	2.23756	0.203058	11.0193	3.08333e-28	6.14856e-27
POLN	203.648	4.0448	0.368043	10.99	4.26847e-28	8.5015e-27
BMX	256.542	4.34763	0.395697	10.9873	4.3993e-28	8.75138e-27
RET	626.494	-2.50083	0.227684	-10.9838	4.57428e-28	9.08839e-27
LIMS1	1724.2	2.10591	0.191743	10.983	4.61361e-28	9.15538e-27
PLXNA3	529.801	2.53119	0.230571	10.9779	4.88236e-28	9.66583e-27
TMEM154	1968.46	2.21904	0.202138	10.9779	4.88269e-28	9.66583e-27
HMGB3	2085.81	-1.98512	0.180846	-10.9768	4.93966e-28	9.76676e-27
OSBPL5	958.417	-2.17917	0.198656	-10.9695	5.35414e-28	1.05735e-26
NPTN	3053.68	1.89293	0.172571	10.969	5.38495e-28	1.06214e-26
CCT2	6351.99	-1.75763	0.160253	-10.9678	5.45657e-28	1.07497e-26
LHX6	165.291	-5.50629	0.502109	-10.9663	5.54765e-28	1.0916e-26
UCK2	2051.2	-1.84583	0.168336	-10.9652	5.61953e-28	1.10441e-26
CCT4	8443.08	-1.74097	0.15886	-10.9592	6.0053e-28	1.1788e-26
ICAM4	789.751	2.25064	0.205423	10.9561	6.21138e-28	1.21779e-26
ZCCHC2	494.203	2.73536	0.249938	10.9442	7.0863e-28	1.38766e-26
FBN2	317.407	-4.07168	0.372052	-10.9438	7.11145e-28	1.39091e-26
MECOM	161.171	5.01079	0.458001	10.9406	7.37341e-28	1.44042e-26
SH3RF3	906.644	2.22776	0.203658	10.9388	7.52124e-28	1.46754e-26
MTA3	729.143	-2.29797	0.21012	-10.9365	7.71384e-28	1.50332e-26
LDHA	11384.9	-1.74041	0.159173	-10.9341	7.91609e-28	1.5409e-26
ADAM28	261.784	3.48786	0.319028	10.9328	8.03598e-28	1.56237e-26
MAP3K3	1380.27	1.96432	0.17979	10.9257	8.69152e-28	1.68781e-26
TMEM106A	264.743	3.29977	0.302069	10.9239	8.86161e-28	1.71879e-26
DIMT1	1144.05	-2.06136	0.188805	-10.9179	9.46328e-28	1.83279e-26
KIF2C	2855.97	-1.85868	0.170242	-10.9178	9.4718e-28	1.83279e-26
CCL3	179.66	5.91944	0.542228	10.9169	9.57083e-28	1.84976e-26
RTKN2	268.977	-3.39243	0.310803	-10.915	9.76853e-28	1.88573e-26
WSB1	3122.9	2.35734	0.216185	10.9042	1.10018e-27	2.12129e-26
GNB5	542.491	-2.51912	0.231308	-10.8907	1.2761e-27	2.45758e-26
BCL11A	180.709	-4.31535	0.396544	-10.8824	1.39816e-27	2.68948e-26
CCNB1	3785.81	-1.74817	0.160681	-10.8798	1.43878e-27	2.76436e-26
ADM	397.264	3.08652	0.283714	10.879	1.45135e-27	2.78522e-26
TECPR1	962.505	2.20349	0.202602	10.876	1.5004e-27	2.87597e-26
RSRP1	2859.72	2.0314	0.186808	10.8743	1.52892e-27	2.92719e-26
GAK	6439.54	1.71872	0.158218	10.863	1.73008e-27	3.30845e-26
EIF1B	2484.74	2.02725	0.186625	10.8627	1.7352e-27	3.31434e-26
PTPN3	304.292	-3.22184	0.296817	-10.8546	1.89578e-27	3.61685e-26
HIST1H2BD	216.446	3.92243	0.361383	10.8539	1.91012e-27	3.63993e-26
SLIT3	481.69	9.37121	0.863501	10.8526	1.93885e-27	3.69039e-26
LPCAT2	2025.68	2.28134	0.210236	10.8513	1.96541e-27	3.73656e-26
OGFRL1	2037.7	1.90833	0.175975	10.8444	2.12093e-27	4.02754e-26
MYEOV	496.147	9.41384	0.868397	10.8405	2.21323e-27	4.19793e-26
PRSS12	381.596	-2.88466	0.266118	-10.8398	2.22964e-27	4.22415e-26
FAM160A2	1362.11	1.94946	0.179962	10.8326	2.41138e-27	4.56316e-26
DEPDC1	677.991	-2.45629	0.226825	-10.829	2.50857e-27	4.74157e-26
CDK1	3045.97	-1.73993	0.160754	-10.8236	2.662e-27	5.02575e-26
ARHGEF1	4120	1.93909	0.179202	10.8207	2.74719e-27	5.18059e-26
SLC26A6	1493.1	2.15883	0.199532	10.8195	2.78392e-27	5.2438e-26
MRPL3	2613.03	-1.79883	0.166285	-10.8178	2.83627e-27	5.33624e-26
TTN	537.946	3.21923	0.297631	10.8162	2.88494e-27	5.42157e-26
2020-09-05	328.769	-3.20088	0.296035	-10.8125	3.00344e-27	5.63776e-26
NEXN	165.536	5.13665	0.475296	10.8073	3.18017e-27	5.96263e-26
CACNA2D4	1548.35	2.1325	0.197557	10.7944	3.66041e-27	6.85519e-26
FAM72C	436.356	-2.63551	0.24425	-10.7902	3.82863e-27	7.16199e-26
NME4	966.869	-2.16484	0.20075	-10.7838	4.1071e-27	7.67411e-26
TNFAIP6	194.193	3.97882	0.369139	10.7787	4.34155e-27	8.10291e-26
HPS1	2878.64	2.00559	0.186209	10.7706	4.73831e-27	8.83329e-26
ACOT7	1575.98	-1.88287	0.174825	-10.77	4.76848e-27	8.87939e-26
SYNE2	266.364	3.89799	0.362071	10.7658	4.99221e-27	9.2854e-26
PYGL	11596	1.60129	0.148833	10.759	5.37335e-27	9.98293e-26
ASGR2	238.554	-3.63449	0.337904	-10.756	5.55393e-27	1.03067e-25
LAMP2	5106.76	1.78391	0.16595	10.7496	5.94978e-27	1.10287e-25
STK17A	1245.6	2.10001	0.19545	10.7445	6.29126e-27	1.16485e-25
TAGAP	764.708	2.29537	0.213757	10.7382	6.73214e-27	1.24506e-25
WDR12	1203.4	-1.98147	0.184546	-10.737	6.82314e-27	1.26047e-25
PSME2	2895.64	2.31163	0.215425	10.7306	7.31399e-27	1.34961e-25
TNFRSF1B	172.276	4.46252	0.416042	10.7261	7.67458e-27	1.41455e-25
ATP1B1	263.746	-3.24526	0.302567	-10.7258	7.70566e-27	1.41868e-25
SIPA1L2	165.215	4.76971	0.445018	10.718	8.37829e-27	1.54077e-25
CYP2R1	607.193	-2.38987	0.223161	-10.7092	9.21529e-27	1.69279e-25
ADAMTS14	161.352	5.64536	0.527483	10.7024	9.9131e-27	1.81892e-25
NOXA1	168.036	4.93522	0.46126	10.6994	1.02416e-26	1.87709e-25
FBL	4117.52	-1.95257	0.182516	-10.6981	1.0389e-26	1.90197e-25
PLEKHO1	805.637	2.72443	0.25467	10.6979	1.04151e-26	1.9046e-25
EBPL	1528	-1.88093	0.175868	-10.6951	1.07279e-26	1.95961e-25
ANXA5	4360.47	1.92707	0.180218	10.693	1.09758e-26	2.00265e-25
TCP1	8256.36	-1.60923	0.15056	-10.6883	1.15523e-26	2.10549e-25
CLEC12A	198.749	4.1098	0.384552	10.6873	1.1678e-26	2.12603e-25
FGD3	1672.43	2.22308	0.208054	10.6851	1.19477e-26	2.1727e-25
MYB	3987.19	-2.12725	0.199165	-10.6808	1.25146e-26	2.27325e-25
MMP25	557.965	2.50588	0.234801	10.6724	1.37075e-26	2.48717e-25
DKC1	5703.69	-1.63607	0.153306	-10.6719	1.37762e-26	2.49686e-25
PXK	2426.44	-1.80599	0.169288	-10.6681	1.43503e-26	2.59803e-25
TUBE1	636.578	-2.39938	0.224971	-10.6653	1.47979e-26	2.67608e-25
ACOT9	1920.11	2.07631	0.194758	10.661	1.54944e-26	2.79894e-25
MCAM	267.931	-3.19222	0.299505	-10.6583	1.5942e-26	2.87661e-25
CEBPG	1053.31	-2.00876	0.188477	-10.6578	1.60315e-26	2.88957e-25
BIRC5	1921.2	-1.93274	0.181358	-10.6571	1.61638e-26	2.9102e-25
DDX50	2442.62	-1.75774	0.165029	-10.6511	1.72338e-26	3.09942e-25
ORAI2	2218.76	1.79641	0.168714	10.6477	1.78733e-26	3.2109e-25
DENND1C	1235.36	2.4117	0.226671	10.6396	1.94875e-26	3.49704e-25
POLD2	4168.8	-1.80452	0.169738	-10.6312	2.13338e-26	3.82414e-25
ADGRE4P	174.626	4.47204	0.420663	10.6309	2.13999e-26	3.83178e-25
CCNB2	2789.51	-1.7584	0.165413	-10.6304	2.15292e-26	3.85071e-25
RP11-274B21.2	340.812	3.02276	0.284533	10.6236	2.31484e-26	4.13577e-25
RAD54L	940.37	-2.11066	0.198974	-10.6077	2.74407e-26	4.89729e-25
RILP	291.528	3.18069	0.300113	10.5983	3.03472e-26	5.4101e-25
WIPF1	4265.14	1.78472	0.168455	10.5946	3.15583e-26	5.61985e-25
CENPU	933.711	-2.0545	0.193958	-10.5925	3.22985e-26	5.7454e-25
PAK1	2646.1	1.88164	0.177673	10.5905	3.29978e-26	5.8634e-25
SPTBN5	153.52	5.82809	0.550472	10.5874	3.40765e-26	6.04849e-25
CLEC2B	220.964	4.62028	0.436494	10.585	3.49818e-26	6.20242e-25
CD14	178.471	6.05521	0.572329	10.5799	3.69181e-26	6.53863e-25
N4BP2L1	538.522	-2.46031	0.232576	-10.5785	3.74723e-26	6.62959e-25
NCKAP1L	6404.34	1.68305	0.159116	10.5775	3.78862e-26	6.69555e-25
S100A8	18577.3	16.2297	1.53512	10.5723	4.00698e-26	7.0738e-25
DNMT3B	419.737	-2.74728	0.259927	-10.5694	4.13087e-26	7.28462e-25
MVB12B	538.04	-2.39624	0.226836	-10.5637	4.388e-26	7.7297e-25
MRPS27	2182.3	-1.78279	0.168785	-10.5625	4.44796e-26	7.82687e-25
MAP3K11	3033.05	1.87065	0.177105	10.5623	4.45395e-26	7.82897e-25
ADAR	8644.98	1.8759	0.177648	10.5597	4.58302e-26	8.03852e-25
CNR2	260.438	3.2961	0.312138	10.5598	4.57852e-26	8.03852e-25
FKBP5	1023.71	-2.04226	0.193451	-10.557	4.71599e-26	8.26285e-25
HJURP	1331.13	-1.94175	0.184115	-10.5464	5.27889e-26	9.23919e-25
GK	1067.82	1.98159	0.187988	10.5411	5.58605e-26	9.7663e-25
ATP6V0D1	3928.14	1.83464	0.174124	10.5364	5.87067e-26	1.02529e-24
HPSE	232.005	3.37805	0.320897	10.5269	6.49481e-26	1.13308e-24
DTD1	1624.48	-1.85471	0.17629	-10.5208	6.93098e-26	1.20789e-24
FAIM	322.091	-2.91875	0.277851	-10.5047	8.21758e-26	1.43058e-24
MAP4K4	1698.94	1.81917	0.173401	10.4912	9.48591e-26	1.64962e-24
KCNE1	169.664	6.63027	0.632101	10.4893	9.67881e-26	1.68137e-24
STX3	2280.34	1.81222	0.172789	10.4881	9.79904e-26	1.70045e-24
TRIM56	2703.46	1.84614	0.176089	10.4842	1.02156e-25	1.77084e-24
RGS16	306.167	-3.03489	0.289512	-10.4828	1.03628e-25	1.79445e-24
PPAT	1198.26	-2.25317	0.215299	-10.4653	1.24673e-25	2.15658e-24
PUM3	2374.98	-1.77145	0.169318	-10.4623	1.28732e-25	2.22445e-24
MRPS2	1956.45	-1.83626	0.175522	-10.4617	1.295e-25	2.23535e-24
NAP1L1	9745.67	-1.74504	0.166832	-10.4599	1.32009e-25	2.27624e-24
ANKRD22	1152.62	2.28513	0.218567	10.455	1.38961e-25	2.3936e-24
UAP1L1	923.434	2.11339	0.202296	10.447	1.51202e-25	2.60169e-24
TCEA3	173.961	-6.5966	0.631644	-10.4436	1.56833e-25	2.69575e-24
SLAIN1	775.867	-2.40345	0.23017	-10.442	1.59352e-25	2.73616e-24
LHFP	197.119	-4.16506	0.399127	-10.4354	1.70848e-25	2.93046e-24
LST1	2087.92	2.37279	0.227465	10.4315	1.78121e-25	3.05201e-24
HMGN5	425.611	-2.62984	0.25217	-10.4288	1.83138e-25	3.13468e-24
NAGA	890.018	2.09196	0.200634	10.4267	1.87195e-25	3.20075e-24
TYRO3	235.681	-3.38476	0.324678	-10.425	1.9074e-25	3.25796e-24
DSE	273.703	3.31631	0.318272	10.4197	2.0149e-25	3.43798e-24
ELK3	879.1	2.27727	0.218594	10.4178	2.05628e-25	3.50491e-24
HOXD13	1255.22	-1.90656	0.183065	-10.4147	2.12555e-25	3.61921e-24
FKBP15	1948.18	1.80981	0.17378	10.4144	2.13233e-25	3.62696e-24
PRMT5	2833.66	-1.69025	0.162338	-10.4119	2.18719e-25	3.71641e-24
CDCA8	1433.99	-1.8715	0.179784	-10.4097	2.23816e-25	3.79906e-24
C6orf48	4154.14	-1.73803	0.167039	-10.4049	2.35405e-25	3.99161e-24
EPX	1332.5	1.88617	0.181304	10.4033	2.39413e-25	4.05536e-24
BCL3	292.988	3.23451	0.310974	10.4012	2.44799e-25	4.14228e-24
HEXDC	1116.25	2.27105	0.218435	10.3969	2.56153e-25	4.32992e-24
MTMR3	1063.11	2.06932	0.199061	10.3954	2.60126e-25	4.39253e-24
SERPINB2	253.017	8.02251	0.773151	10.3764	3.17565e-25	5.35691e-24
FYN	554.092	-2.32905	0.224504	-10.3742	3.24899e-25	5.47494e-24
TDRD9	255.869	8.04502	0.775874	10.369	3.43169e-25	5.77686e-24
GPR132	551.054	2.36222	0.227914	10.3645	3.5965e-25	6.04805e-24
NME1	3265.04	-1.99846	0.192945	-10.3577	3.86226e-25	6.48828e-24
LEO1	2183.86	-1.7951	0.173335	-10.3562	3.92101e-25	6.5802e-24
NTHL1	656.997	-2.40463	0.232284	-10.3521	4.09326e-25	6.86221e-24
CD79B	171.392	-4.14931	0.400833	-10.3517	4.11002e-25	6.88323e-24
C4orf46	532.659	-2.41423	0.233228	-10.3514	4.12592e-25	6.90276e-24
CYP4F12	846.587	10.773	1.04111	10.3476	4.29131e-25	7.17212e-24
CYP4F3	840.547	10.7603	1.03992	10.3473	4.30588e-25	7.18911e-24
DNAH1	299.414	2.98619	0.288613	10.3467	4.3323e-25	7.22582e-24
RACGAP1	1834.8	-1.92066	0.185671	-10.3444	4.4365e-25	7.39205e-24
FGFBP3	281.072	-3.38063	0.326886	-10.3419	4.55321e-25	7.57799e-24
LMNB1	6269.3	-1.8909	0.18284	-10.3418	4.55739e-25	7.57799e-24
AMDHD2	1731.34	2.23342	0.216008	10.3395	4.66884e-25	7.7554e-24
DUT	5320.96	-1.60404	0.155188	-10.3361	4.8397e-25	8.03105e-24
MAFF	385.172	2.66607	0.25795	10.3356	4.86342e-25	8.06221e-24
CLC	2950.85	15.0156	1.45306	10.3338	4.9558e-25	8.20701e-24
RERE	1124.7	1.96574	0.190459	10.3211	5.65835e-25	9.36095e-24
ITGB4	161.374	4.17747	0.404821	10.3193	5.76406e-25	9.52617e-24
MXRA8	143.324	4.92017	0.477079	10.3131	6.14776e-25	1.015e-23
CPEB4	468.827	3.16899	0.307323	10.3116	6.24622e-25	1.03022e-23
DDX10	1030.64	-1.98032	0.19206	-10.3109	6.28901e-25	1.03623e-23
RRM1	2858.94	-1.73307	0.168111	-10.3091	6.41244e-25	1.0555e-23
MKL1	1196.59	2.04474	0.198353	10.3086	6.44514e-25	1.05981e-23
HIST1H2BK	356.141	2.85305	0.27678	10.308	6.48316e-25	1.06499e-23
OCEL1	412.324	2.94076	0.285576	10.2977	7.22033e-25	1.18489e-23
AP5Z1	1943.26	2.01983	0.196533	10.2773	8.91747e-25	1.46193e-23
OLA1	2959.27	-1.83188	0.178289	-10.2747	9.15994e-25	1.50017e-23
PHACTR1	575.149	2.45365	0.2389	10.2706	9.56093e-25	1.56427e-23
LYAR	2334.79	-1.85662	0.181131	-10.2501	1.18182e-24	1.93164e-23
SYTL3	879.659	2.10738	0.205728	10.2435	1.26543e-24	2.06623e-23
TMEM156	1330.47	2.00353	0.195607	10.2426	1.27695e-24	2.08296e-23
CLNS1A	4101.25	-1.6339	0.159588	-10.2383	1.33582e-24	2.17682e-23
WDR74	2040.68	-1.95466	0.191009	-10.2333	1.40622e-24	2.28924e-23
CD83	1476.15	2.09873	0.205209	10.2273	1.49638e-24	2.4336e-23
CCDC186	571.156	2.94733	0.28819	10.227	1.50038e-24	2.43767e-23
REPIN1	3745.13	1.61243	0.157718	10.2235	1.55596e-24	2.52546e-23
PLA2G3	200.557	-3.55193	0.347446	-10.223	1.56494e-24	2.53751e-23
GDF1	180.256	-4.0661	0.397879	-10.2194	1.62304e-24	2.62909e-23
BASP1	5590.67	1.7185	0.168166	10.2191	1.62905e-24	2.63622e-23
TRIB3	7574.23	-1.75325	0.171577	-10.2185	1.63903e-24	2.64974e-23
B4GALT1	2292.42	1.76803	0.173161	10.2104	1.7822e-24	2.87834e-23
CENPJ	930.431	-1.98583	0.194793	-10.1946	2.09697e-24	3.38336e-23
GABARAPL1	1030.97	2.16803	0.212826	10.1869	2.26882e-24	3.65701e-23
TRPM2	2658.77	1.66527	0.163612	10.1782	2.48173e-24	3.99625e-23
F11R	1651	1.91869	0.18864	10.1712	2.66589e-24	4.28856e-23
TREM1	373.466	3.22183	0.317204	10.157	3.08529e-24	4.95835e-23
HLTF	1746.98	-2.28831	0.225434	-10.1507	3.29025e-24	5.28253e-23
SLC9A8	796.417	2.09925	0.206832	10.1495	3.32932e-24	5.34001e-23
GEMIN2	532.234	-2.2881	0.225615	-10.1416	3.61085e-24	5.78587e-23
AKR1B1	1771.09	-1.8674	0.184406	-10.1266	4.21179e-24	6.74217e-23
SRRM2	8905.65	1.61323	0.159363	10.1229	4.37082e-24	6.98988e-23
ABCE1	2124.54	-1.76707	0.174932	-10.1014	5.44329e-24	8.69647e-23
CLIC4	929.061	-2.11338	0.209267	-10.0989	5.58522e-24	8.9145e-23
TREX1	260.455	3.36399	0.333462	10.0881	6.23931e-24	9.94874e-23
SLC43A1	1801.43	-1.73485	0.17207	-10.0822	6.62132e-24	1.05476e-22
TKT	27382.7	1.49749	0.148598	10.0775	6.95036e-24	1.10609e-22
RNASET2	2861.42	1.76026	0.174811	10.0695	7.53628e-24	1.19817e-22
GINS2	936.042	-1.9487	0.193548	-10.0683	7.62641e-24	1.21131e-22
STARD4	1453.51	1.89801	0.188652	10.0609	8.22275e-24	1.30476e-22
EEF1A1	361666	-1.49182	0.148321	-10.0581	8.46359e-24	1.34167e-22
ATP6V0E1	2767.52	1.99158	0.198142	10.0512	9.07138e-24	1.43663e-22
ARHGAP11A	2524.76	-2.09856	0.208913	-10.0452	9.64978e-24	1.52674e-22
HSPG2	358.715	-2.87694	0.286595	-10.0383	1.03405e-23	1.63445e-22
MCM3	6250.91	-1.58592	0.158004	-10.0372	1.04562e-23	1.65113e-22
METTL9	3284.2	1.83796	0.183182	10.0335	1.08563e-23	1.71265e-22
TFAP4	762.194	-2.05715	0.205034	-10.0332	1.08911e-23	1.71648e-22
GJA1	437.049	-2.54137	0.25339	-10.0295	1.13126e-23	1.78119e-22
RGS12	275.087	-2.91126	0.290713	-10.0142	1.32042e-23	2.07703e-22
UAP1	1007.09	-1.9359	0.193405	-10.0095	1.38381e-23	2.17464e-22
HNRNPA1	49743.1	-1.50489	0.150352	-10.0091	1.39005e-23	2.18234e-22
CCDC112	291.727	-2.83619	0.283452	-10.0059	1.43599e-23	2.251e-22
NARS2	884.181	-1.9613	0.196015	-10.0058	1.43654e-23	2.251e-22
FNDC3B	2533.59	2.05644	0.205567	10.0037	1.46786e-23	2.29786e-22
LRPAP1	9826.93	1.60588	0.160625	9.99768	1.56016e-23	2.44001e-22
TRIM14	2422.14	1.82068	0.182382	9.98276	1.81355e-23	2.83359e-22
THBS1	3065.17	5.26915	0.528053	9.97844	1.89416e-23	2.9567e-22
CDC7	657.858	-2.18695	0.219226	-9.97578	1.94572e-23	3.03428e-22
ARPC5	4635.11	1.59575	0.160092	9.96774	2.10981e-23	3.28703e-22
RAP1GDS1	874.349	-1.97737	0.198465	-9.96333	2.20545e-23	3.43276e-22
PKP4	1317.57	-1.89046	0.189757	-9.96249	2.22419e-23	3.45863e-22
AOC1	240.984	3.75311	0.376765	9.96142	2.24829e-23	3.49277e-22
OSBPL6	187.891	-3.55406	0.35708	-9.95312	2.44401e-23	3.79322e-22
TRIM16	302.369	-2.81587	0.282929	-9.95257	2.45754e-23	3.81059e-22
EPRS	4073.5	-1.71256	0.172116	-9.95008	2.51976e-23	3.90335e-22
RP11-480I12.5	151.21	-4.39601	0.44196	-9.94663	2.60879e-23	4.03743e-22
GNG4	133.835	-5.42315	0.54563	-9.93925	2.80942e-23	4.34382e-22
HSPA5	15623.4	1.54161	0.155113	9.93861	2.82751e-23	4.36765e-22
BUB1B	1786.23	-1.82093	0.183266	-9.93602	2.90177e-23	4.47812e-22
RHOXF2	5583.94	-1.55232	0.156248	-9.93501	2.93148e-23	4.51969e-22
SLC2A4RG	1142.32	-2.0956	0.210945	-9.93434	2.9511e-23	4.54563e-22
CAMLG	1249.96	-1.8381	0.185083	-9.9312	3.0456e-23	4.68678e-22
SLC38A10	4595.33	1.66255	0.167577	9.92111	3.36979e-23	5.18077e-22
SZT2	631.578	2.41383	0.243345	9.91937	3.42921e-23	5.26717e-22
FAM72B	512.791	-2.26796	0.228697	-9.91687	3.5162e-23	5.39569e-22
MRTO4	1706.29	-1.84608	0.186267	-9.9109	3.73259e-23	5.72238e-22
GRIN3A	142.768	6.19048	0.624749	9.90874	3.81411e-23	5.84186e-22
GRPEL2	728.751	-2.06554	0.20849	-9.90716	3.87489e-23	5.92938e-22
KMO	205.819	3.68578	0.372179	9.90324	4.03e-23	6.16096e-22
S100A12	3184.7	15.1256	1.52774	9.90063	4.13643e-23	6.31773e-22
NPIPB3	548.342	2.52987	0.255625	9.89681	4.29755e-23	6.55768e-22
ATP6V0A1	1450.47	1.89958	0.191967	9.89538	4.35956e-23	6.64609e-22
TOMM20	5379.9	-1.54691	0.156373	-9.89244	4.48953e-23	6.83784e-22
DVL3	1817.01	1.6983	0.171694	9.89146	4.53388e-23	6.89894e-22
ACOX1	858.794	2.0332	0.205587	9.88974	4.61236e-23	7.01182e-22
SIGLEC10	632.239	2.34214	0.236853	9.88859	4.6653e-23	7.08569e-22
CXCL10	235.06	3.39248	0.343461	9.87735	5.21954e-23	7.9201e-22
ACSL4	4843.15	1.79841	0.182087	9.87669	5.25386e-23	7.96477e-22
ITPR2	3242.86	2.43731	0.246799	9.87568	5.30737e-23	8.03842e-22
KDM1A	2875.81	-1.61691	0.163805	-9.87095	5.56374e-23	8.4189e-22
DYNLT1	1716.46	2.01842	0.20453	9.86853	5.69933e-23	8.61608e-22
STX16-NPEPL1	203.321	4.15809	0.42141	9.86709	5.78159e-23	8.73234e-22
SPHK1	196.106	3.66757	0.371782	9.86485	5.91254e-23	8.92186e-22
POLR1E	541.697	-2.23302	0.226408	-9.86281	6.03354e-23	9.09604e-22
LY96	161.511	4.41842	0.448025	9.86199	6.08325e-23	9.16251e-22
ESD	3104.23	-1.7688	0.17945	-9.85678	6.40711e-23	9.6414e-22
TTK	955.545	-1.99226	0.202163	-9.85472	6.53963e-23	9.83175e-22
PDLIM2	1493.85	1.92772	0.195692	9.85079	6.8007e-23	1.02148e-21
ATP13A1	3333.7	1.66894	0.169427	9.85045	6.82389e-23	1.02402e-21
EPG5	756.883	2.56056	0.259951	9.85017	6.84275e-23	1.02591e-21
NCAPH	1608.65	-1.75568	0.178329	-9.84518	7.19074e-23	1.07709e-21
ARAP3	756.785	2.13628	0.217015	9.84393	7.28089e-23	1.0896e-21
REXO2	529.514	-2.25906	0.229579	-9.84001	7.57028e-23	1.13186e-21
IFI44	1839.46	14.3338	1.4567	9.83988	7.58024e-23	1.13232e-21
AURKA	2167.65	-1.67	0.169757	-9.8376	7.75411e-23	1.15723e-21
BTNL8	130.952	5.33686	0.543002	9.82844	8.49232e-23	1.26624e-21
CKS1B	2734.19	-1.62862	0.165755	-9.82549	8.74467e-23	1.30268e-21
C1orf106	221.396	3.14542	0.320209	9.823	8.96366e-23	1.33408e-21
CTTN	211.142	-3.25061	0.330923	-9.82288	8.97423e-23	1.33444e-21
LILRA5	1834.44	14.3298	1.45903	9.82145	9.10285e-23	1.35233e-21
PEBP1	6404.73	-1.57856	0.160742	-9.82045	9.19323e-23	1.36451e-21
DOCK4	196.443	3.7263	0.379784	9.81161	1.00358e-22	1.48821e-21
TRMT11	690.864	-2.04963	0.209084	-9.8029	1.09399e-22	1.62081e-21
RCC1	2550.16	-1.6079	0.164025	-9.80278	1.09527e-22	1.62124e-21
ODC1	6403.35	-1.5394	0.157088	-9.79961	1.13023e-22	1.67147e-21
RRAGD	992.121	1.94127	0.198234	9.79281	1.20885e-22	1.78612e-21
PLK1	3110.25	-1.58969	0.162379	-9.79003	1.24265e-22	1.83439e-21
CLU	226.505	-3.24683	0.331874	-9.78332	1.32777e-22	1.95828e-21
TRIT1	708.711	-2.22399	0.227452	-9.77786	1.40143e-22	2.06505e-21
JDP2	700.564	-2.36726	0.242122	-9.77712	1.41165e-22	2.07824e-21
ITPK1	2504.58	1.60673	0.164432	9.77144	1.49311e-22	2.19618e-21
ZNF395	416.046	-2.51411	0.257387	-9.76783	1.54724e-22	2.27374e-21
CYFIP2	2278.46	1.7735	0.18167	9.76218	1.63604e-22	2.40208e-21
NASP	5487.15	-1.66343	0.170459	-9.75849	1.69659e-22	2.48874e-21
SUPV3L1	1419.68	-1.73864	0.178191	-9.75718	1.71872e-22	2.51894e-21
STAR	857.02	-2.04916	0.210063	-9.75498	1.75635e-22	2.57178e-21
LRFN4	979.932	-2.0562	0.210819	-9.75336	1.78466e-22	2.61088e-21
GTPBP4	3246.73	-1.60501	0.164739	-9.74276	1.98094e-22	2.89544e-21
C17orf62	1965.82	1.76575	0.181251	9.74197	1.99642e-22	2.91545e-21
SRM	2327.04	-1.87895	0.192978	-9.7366	2.10478e-22	3.07094e-21
VASP	2673.16	1.76268	0.181423	9.71585	2.58079e-22	3.76209e-21
ABCC10	577.853	2.13307	0.219666	9.71051	2.71975e-22	3.96112e-21
LAMP1	10285.7	1.50576	0.155202	9.70193	2.9584e-22	4.30485e-21
TCP11L2	190.137	4.38674	0.452299	9.69875	3.05214e-22	4.4373e-21
ZNF22	1724.04	-1.68529	0.173766	-9.69863	3.05568e-22	4.4385e-21
MMP8	1562.53	14.0984	1.45389	9.697	3.10503e-22	4.50616e-21
HPRT1	1302.67	-1.78541	0.184194	-9.69313	3.225e-22	4.67611e-21
SIK1	385.97	2.53247	0.261372	9.68912	3.35402e-22	4.85887e-21
RAP2A	918.938	-2.20496	0.22766	-9.68529	3.48227e-22	5.04017e-21
RFC4	1380.49	-1.87889	0.19411	-9.67952	3.68433e-22	5.32791e-21
IFRD2	2115.69	-1.62082	0.167457	-9.67904	3.70183e-22	5.34848e-21
CCL24	1531.13	14.0691	1.45398	9.67628	3.80307e-22	5.48988e-21
RASGRP4	218.835	3.50145	0.362311	9.66421	4.27925e-22	6.17181e-21
TIMM44	3003.46	-1.66624	0.172451	-9.66206	4.36995e-22	6.29706e-21
C5orf34	309.964	-2.73897	0.2835	-9.66127	4.40377e-22	6.34018e-21
PCID2	2212.64	-1.60442	0.166119	-9.65823	4.53644e-22	6.52543e-21
C1GALT1	1111.4	1.80156	0.18656	9.65668	4.60532e-22	6.61867e-21
ALDH3B1	590.336	2.10829	0.218365	9.65485	4.68856e-22	6.73238e-21
SLC37A1	381.935	2.41693	0.250486	9.64895	4.96636e-22	7.12501e-21
BRIX1	2208.28	-1.70355	0.176577	-9.64765	5.0294e-22	7.20911e-21
LRP5	1021.22	-1.83873	0.190612	-9.64647	5.08778e-22	7.28638e-21
DUSP12	942.784	-1.95485	0.202692	-9.64447	5.18783e-22	7.42315e-21
IL12RB1	134.753	6.29998	0.653662	9.63797	5.5269e-22	7.90139e-21
CHPF2	1768.98	1.7789	0.184587	9.63721	5.5679e-22	7.95303e-21
ARRDC3	640.951	2.24287	0.232925	9.62918	6.02067e-22	8.59222e-21
GAR1	1115.5	-1.85308	0.192456	-9.62859	6.05542e-22	8.63427e-21
CD320	4076.67	-1.66807	0.173316	-9.62445	6.3046e-22	8.98171e-21
MILR1	266.277	2.8432	0.295637	9.61721	6.76431e-22	9.62822e-21
PRKD2	3382.05	1.6837	0.175133	9.61384	6.98901e-22	9.93938e-21
NUF2	787.897	-1.93422	0.201252	-9.61095	7.18849e-22	1.02142e-20
LGALS1	1565.3	-2.03528	0.212057	-9.59784	8.1641e-22	1.15903e-20
CHEK1	1002.87	-1.85612	0.193404	-9.59711	8.22154e-22	1.16617e-20
MTO1	1295.98	-1.76691	0.184113	-9.59683	8.24384e-22	1.16832e-20
GOLGA2P7	607.308	-2.11246	0.220153	-9.59539	8.35991e-22	1.18374e-20
CLEC4A	134.236	6.29132	0.655734	9.59432	8.44737e-22	1.19405e-20
TMEM97	1415.75	-1.71495	0.178746	-9.59436	8.44377e-22	1.19405e-20
ESYT1	1818.6	-1.63936	0.17089	-9.59309	8.54876e-22	1.20734e-20
PFKFB2	126.919	5.19628	0.541681	9.59287	8.56701e-22	1.20887e-20
PRC1	3069.47	-1.58058	0.164843	-9.58836	8.9495e-22	1.26175e-20
EIF2B3	804.253	-2.02019	0.210712	-9.58746	9.02788e-22	1.2717e-20
MAPKAPK2	4678.5	1.51125	0.157918	9.56982	1.07095e-21	1.50728e-20
THAP4	1376.66	-1.88655	0.197179	-9.5677	1.09312e-21	1.53715e-20
CPT1B	485.206	2.4033	0.251374	9.56065	1.1702e-21	1.64412e-20
TANK	1635.39	1.69368	0.17717	9.55967	1.18133e-21	1.65834e-20
FAM117A	849.291	1.89627	0.198427	9.55652	1.21789e-21	1.70818e-20
PSD4	3075.71	1.53177	0.16029	9.55625	1.22097e-21	1.71104e-20
EXOC7	2420.7	1.72379	0.180408	9.55496	1.23632e-21	1.73106e-20
TPD52	909.922	-1.87799	0.196573	-9.55366	1.25199e-21	1.7515e-20
PRPF39	1153.05	-1.94496	0.203679	-9.54912	1.30798e-21	1.82825e-20
CCT5	20745.1	-1.45875	0.152775	-9.54837	1.31753e-21	1.84003e-20
CDC25A	1038.93	-1.90764	0.199806	-9.54745	1.32922e-21	1.85476e-20
TMA16	727.14	-1.96995	0.206437	-9.54263	1.39249e-21	1.9414e-20
PRKRA	752.534	-2.01043	0.210685	-9.54238	1.39593e-21	1.94452e-20
ARL4A	435.173	-2.36205	0.247548	-9.54179	1.40381e-21	1.95384e-20
YEATS4	957.979	-1.99365	0.208952	-9.5412	1.41192e-21	1.96345e-20
BRPF3	639.39	2.20307	0.230987	9.53766	1.46087e-21	2.02979e-20
VAV1	3623.25	1.65953	0.17408	9.53314	1.52589e-21	2.11833e-20
CRISP3	246.568	8.40705	0.882413	9.52735	1.61349e-21	2.23803e-20
KIDINS220	1845.79	2.14239	0.224958	9.52353	1.67388e-21	2.31983e-20
C19orf48	3299.8	-1.70043	0.178561	-9.52295	1.68324e-21	2.33082e-20
NOL11	1842.31	-1.71862	0.180474	-9.52281	1.68562e-21	2.33213e-20
PIP4K2C	793.536	1.92714	0.202395	9.52166	1.70441e-21	2.35613e-20
RAD51	875.955	-1.94761	0.204767	-9.51135	1.88212e-21	2.59959e-20
METRNL	1151.28	2.02393	0.212895	9.50669	1.96829e-21	2.71631e-20
S100A11	5439.32	1.90464	0.200428	9.50285	2.04219e-21	2.81591e-20
C1QBP	5306.48	-1.52858	0.160899	-9.50026	2.09376e-21	2.88458e-20
LARP1B	364.727	-2.43516	0.256359	-9.499	2.11906e-21	2.91697e-20
NAPA	9518.51	1.68683	0.177639	9.49584	2.18436e-21	3.00432e-20
RSL1D1	5229.82	-1.73135	0.182379	-9.49312	2.2422e-21	3.08128e-20
KNSTRN	1389.59	-1.69271	0.178362	-9.49031	2.30356e-21	3.16294e-20
MCM7	10820.8	-1.46093	0.153972	-9.48832	2.34783e-21	3.22101e-20
MDK	187.086	3.54978	0.374147	9.48765	2.36311e-21	3.23924e-20
ERV3-1	387.947	2.64211	0.278553	9.48513	2.42086e-21	3.31563e-20
ZFP36	277.217	2.73894	0.288897	9.48069	2.526e-21	3.45672e-20
MPP6	368.419	-2.49769	0.263533	-9.47773	2.59884e-21	3.55342e-20
BAHCC1	2661.87	-1.55974	0.164693	-9.47058	2.78306e-21	3.80212e-20
FGFR1	256.955	-2.99165	0.316129	-9.46339	2.98112e-21	4.06929e-20
ST3GAL2	1572.13	1.64981	0.174383	9.46086	3.05428e-21	4.16568e-20
RETN	5552.48	2.15054	0.227367	9.45846	3.1252e-21	4.25884e-20
NEK2	529.881	-2.19791	0.232431	-9.45617	3.19423e-21	4.34928e-20
MANBA	2247.8	1.70488	0.180364	9.45246	3.30964e-21	4.50265e-20
VPS18	2003.44	1.67857	0.177604	9.45117	3.35073e-21	4.55476e-20
RIOK1	1152.53	-1.80348	0.190902	-9.44714	3.4823e-21	4.72967e-20
FPR1	1249.52	13.7759	1.45836	9.44612	3.51618e-21	4.77171e-20
EPAS1	211.152	3.41419	0.361463	9.44547	3.5383e-21	4.79773e-20
NCL	26600.5	-1.3843	0.146888	-9.42422	4.33326e-21	5.87077e-20
SLCO5A1	227.334	3.01223	0.319705	9.42192	4.42925e-21	5.99585e-20
JAG1	640.512	-2.32492	0.246894	-9.41667	4.65602e-21	6.29759e-20
PTTG1	1517.23	-1.80819	0.192242	-9.40577	5.165e-21	6.98024e-20
APOL3	134.496	6.52408	0.693701	9.40475	5.21542e-21	7.04254e-20
MARS	6634.57	-1.46258	0.155548	-9.40279	5.31375e-21	7.16938e-20
UCHL5	1934.74	-1.61796	0.172134	-9.3994	5.4876e-21	7.39783e-20
PITPNM1	3999.35	1.48763	0.158274	9.39908	5.50414e-21	7.41399e-20
GRASP	161.943	-3.75417	0.399469	-9.39792	5.56526e-21	7.49014e-20
MAN2B1	5536.65	1.58931	0.169136	9.39667	5.63172e-21	7.57334e-20
SLC36A1	357.168	2.47621	0.263722	9.38946	6.03102e-21	8.10363e-20
COPS3	2788.01	-1.69964	0.18104	-9.38824	6.1013e-21	8.19132e-20
E2F5	269.556	-2.71778	0.289621	-9.38392	6.35643e-21	8.52682e-20
EXO1	527.292	-2.14287	0.228402	-9.38203	6.47165e-21	8.67424e-20
LONP1	6419.9	-1.47143	0.156838	-9.38188	6.48044e-21	8.67889e-20
CD84	226.481	3.47119	0.370016	9.38118	6.52365e-21	8.72959e-20
EEF1B2	10885.7	-1.55264	0.165564	-9.37785	6.73339e-21	9.00287e-20
FCGR2A	952.184	1.7971	0.191652	9.37688	6.79519e-21	9.07806e-20
YARS	5869.46	-1.60459	0.171171	-9.37418	6.97124e-21	9.30564e-20
CCPG1	6306.61	1.48337	0.158264	9.37272	7.06889e-21	9.42827e-20
AP1G2	2157.5	1.77287	0.189218	9.36949	7.28814e-21	9.71275e-20
PRKCD	3555.61	1.48684	0.158723	9.3675	7.42686e-21	9.88954e-20
RFC2	1932.7	-1.69233	0.180683	-9.36625	7.51579e-21	9.99981e-20
BACH1	1541.77	2.12222	0.22664	9.36382	7.69041e-21	1.02238e-19
CHKB	549.995	2.38983	0.255243	9.36298	7.75193e-21	1.02972e-19
CORO2B	168.308	7.43651	0.795089	9.35305	8.5156e-21	1.13024e-19
C11orf95	543.228	-2.22269	0.237678	-9.35167	8.6275e-21	1.14416e-19
IFITM2	2773.28	1.88991	0.202305	9.3419	9.46192e-21	1.2538e-19
TXNIP	8911.12	1.47868	0.158326	9.33945	9.68377e-21	1.28216e-19
ZFYVE26	776.394	2.1451	0.229764	9.33608	9.99635e-21	1.32247e-19
BLM	885.125	-1.85641	0.198969	-9.33015	1.05719e-20	1.39748e-19
OTOF	1074.17	8.08385	0.866592	9.32832	1.0756e-20	1.42067e-19
WDR43	2160.08	-1.81201	0.19433	-9.32438	1.11634e-20	1.47328e-19
TLR4	272.327	2.71601	0.291317	9.32321	1.12869e-20	1.48837e-19
EXOSC8	1932.26	-1.64287	0.176229	-9.32239	1.13753e-20	1.49882e-19
WDR76	1045.38	-1.7535	0.18815	-9.31967	1.167e-20	1.53641e-19
GPSM3	3476.18	2.03029	0.217875	9.31861	1.17873e-20	1.55059e-19
RUBCN	738.373	2.01331	0.21609	9.31697	1.19709e-20	1.57349e-19
TBL1X	519.411	-2.1256	0.228204	-9.3145	1.22532e-20	1.60929e-19
CUEDC1	121.658	5.02395	0.539387	9.31417	1.22907e-20	1.61292e-19
BAK1	2477.51	1.76651	0.189722	9.311	1.2663e-20	1.66044e-19
SOHLH2	226.782	-3.14014	0.337423	-9.30623	1.32445e-20	1.73529e-19
MAN2C1	1735.33	1.8629	0.200384	9.29665	1.44936e-20	1.89743e-19
LRPPRC	6703.46	-1.58835	0.170993	-9.28895	1.55815e-20	2.03822e-19
CORO1A	27527.7	1.65281	0.17795	9.28807	1.57117e-20	2.05359e-19
CARMIL1	123.123	4.60269	0.495653	9.28611	1.60026e-20	2.08995e-19
B3GALT4	238.801	3.04545	0.328222	9.27863	1.71679e-20	2.24035e-19
DEFA1B	1053.31	13.5294	1.45847	9.27646	1.75205e-20	2.28452e-19
ZNF146	1158.8	-1.77479	0.191395	-9.27287	1.81196e-20	2.36076e-19
DNASE1L1	479.629	2.17127	0.234178	9.27188	1.82895e-20	2.38099e-19
SPTBN2	279.933	-2.68754	0.289984	-9.26788	1.89875e-20	2.46989e-19
TYMS	3798.52	-1.46673	0.158413	-9.25889	2.06572e-20	2.68495e-19
CCDC69	1294.18	1.72234	0.186183	9.25081	2.22797e-20	2.89353e-19
TRIM25	3367.18	1.6026	0.173309	9.24709	2.30686e-20	2.99359e-19
IGSF8	804.776	-1.91519	0.207219	-9.24236	2.41118e-20	3.12649e-19
BICDL1	117.084	4.61835	0.499875	9.239	2.48812e-20	3.22368e-19
ARHGEF16	198.603	3.11468	0.337205	9.23676	2.54071e-20	3.28922e-19
MCL1	6060.33	1.46133	0.15829	9.23195	2.6574e-20	3.43755e-19
PLEKHM1P1	474.625	2.42972	0.26325	9.22972	2.71346e-20	3.50728e-19
DRAM1	431.895	2.46725	0.267579	9.22065	2.95298e-20	3.81386e-19
PXN	823.99	1.85823	0.201583	9.21822	3.02082e-20	3.89839e-19
IMPDH2	5875.96	-1.50762	0.163562	-9.21741	3.04354e-20	3.9246e-19
HIST2H2BE	150.829	3.58648	0.389243	9.21398	3.1424e-20	4.04888e-19
STXBP2	8828.74	1.74933	0.189921	9.21085	3.2356e-20	4.16568e-19
ZNF467	120.1	4.91864	0.534058	9.20993	3.26346e-20	4.19823e-19
CES1	5728.55	1.59161	0.172887	9.20608	3.38256e-20	4.34801e-19
RHOXF2B	8411.74	-1.45308	0.157863	-9.20472	3.42567e-20	4.39997e-19
PPT2	516.991	-2.09027	0.22713	-9.20299	3.48127e-20	4.46435e-19
TBC1D8	875.85	1.88621	0.204956	9.203	3.48099e-20	4.46435e-19
PTPN7	4663.17	1.49573	0.162539	9.20228	3.50426e-20	4.4903e-19
SOD1	4484.11	-1.62435	0.176548	-9.20062	3.55893e-20	4.55678e-19
DBNL	4728.5	1.48361	0.16136	9.1944	3.77092e-20	4.82441e-19
MAP1S	1824.23	1.71743	0.186815	9.19323	3.81213e-20	4.87332e-19
LIMD2	4742.47	1.74357	0.189664	9.19296	3.82164e-20	4.88165e-19
TBXAS1	2631.16	1.78703	0.194619	9.18221	4.22315e-20	5.39029e-19
PIK3R3	534.076	2.09417	0.22807	9.18212	4.22671e-20	5.39062e-19
SOCS2	355.429	-2.37516	0.258817	-9.17699	4.43319e-20	5.64955e-19
ACAA1	2688.74	1.6283	0.177592	9.1688	4.78319e-20	6.09081e-19
IL10RA	154.228	7.30077	0.796488	9.1662	4.89992e-20	6.2346e-19
UBA2	2197.5	-1.65066	0.180103	-9.16511	4.94947e-20	6.29274e-19
MYO1G	5699.65	1.56188	0.170422	9.1648	4.96412e-20	6.30644e-19
TXNDC5	5148.88	-1.44246	0.157468	-9.16033	5.17398e-20	6.56793e-19
TIMM9	740.039	-1.97451	0.215742	-9.15219	5.57921e-20	7.07683e-19
ABHD16B	292.813	2.8268	0.309121	9.14461	5.98435e-20	7.58483e-19
ZNRF1	735.259	-1.91079	0.209071	-9.13946	6.27669e-20	7.94917e-19
ASPHD1	186.624	-3.51887	0.385092	-9.13776	6.37615e-20	8.06887e-19
PRPS2	462.119	-2.1578	0.236293	-9.13188	6.73176e-20	8.51229e-19
MPO	63796.4	-1.33716	0.14645	-9.13048	6.81973e-20	8.61684e-19
TRIP13	1253.78	-1.66777	0.182689	-9.12898	6.91484e-20	8.73026e-19
NADK2	877.637	-1.78216	0.195387	-9.12118	7.43087e-20	9.37451e-19
URI1	1102.64	-1.69497	0.185852	-9.11996	7.51521e-20	9.47358e-19
EIF2S3	7631.32	-1.43382	0.157294	-9.11555	7.82701e-20	9.85901e-19
EIF3J	3402.85	-1.454	0.159511	-9.11536	7.84074e-20	9.86869e-19
ERGIC1	1545.81	-1.64531	0.18055	-9.11278	8.02964e-20	1.00986e-18
CBX5	2327.77	-1.51034	0.165772	-9.11096	8.16546e-20	1.02616e-18
PGBD5	128.435	-4.09266	0.449461	-9.10571	8.57016e-20	1.07618e-18
CKLF	1967.85	1.88432	0.207101	9.09854	9.15536e-20	1.14879e-18
SPNS3	153.389	-3.53365	0.388607	-9.09312	9.6234e-20	1.20659e-18
MC1R	364.6	-2.32983	0.256266	-9.09147	9.77112e-20	1.22417e-18
SCG2	157.101	7.33028	0.806522	9.08876	1.00178e-19	1.25411e-18
NQO1	806.22	-1.864	0.205148	-9.08612	1.02634e-19	1.28387e-18
MRAS	659.385	-1.9626	0.216082	-9.08268	1.05933e-19	1.32412e-18
LDHB	46063.1	-1.53567	0.169175	-9.07743	1.1117e-19	1.38852e-18
NDST1	1370.62	1.85348	0.204239	9.07506	1.13618e-19	1.41801e-18
WBP1L	1447.75	1.61461	0.177933	9.07426	1.14451e-19	1.42731e-18
PHYKPL	890.257	1.88059	0.207296	9.07203	1.16821e-19	1.45576e-18
KIAA1147	375.693	-2.84859	0.31402	-9.07137	1.17533e-19	1.46351e-18
WDR3	1251.06	-1.71363	0.189011	-9.06631	1.23121e-19	1.53192e-18
PA2G4	6550.97	-1.50814	0.166348	-9.06619	1.23253e-19	1.5324e-18
DHODH	469.403	-2.16462	0.238883	-9.06142	1.28758e-19	1.59881e-18
PPP2R5A	2097.4	1.6108	0.177765	9.0614	1.28791e-19	1.59881e-18
DAPK1	111.805	5.35205	0.591029	9.05547	1.3598e-19	1.68678e-18
HM13	5462.07	1.58261	0.174823	9.0526	1.396e-19	1.73036e-18
CMTM6	3275.66	1.49654	0.165354	9.05057	1.42221e-19	1.76152e-18
FMR1	860.752	1.84557	0.204061	9.04423	1.5072e-19	1.86536e-18
TOLLIP	1650.11	1.5861	0.175413	9.04209	1.53701e-19	1.90081e-18
ZBP1	118.061	4.99154	0.552124	9.04061	1.55795e-19	1.92525e-18
WHSC1	4484.9	-1.55255	0.171804	-9.03676	1.61384e-19	1.99281e-18
INSIG1	6589.82	1.38593	0.15337	9.03655	1.61697e-19	1.99516e-18
CDC6	889.072	-1.75666	0.194433	-9.03476	1.64356e-19	2.02644e-18
TPX2	3569.98	-1.44577	0.160026	-9.03459	1.64621e-19	2.02817e-18
LITAF	3787.28	1.50627	0.166764	9.03231	1.68092e-19	2.06937e-18
MRPL45	1086.53	-1.78141	0.197246	-9.03142	1.69451e-19	2.08453e-18
BHLHE41	149.257	3.60085	0.398755	9.03023	1.71307e-19	2.10577e-18
TMEM229B	196.965	3.35182	0.371297	9.02735	1.75883e-19	2.16039e-18
CAPG	5841.98	1.76611	0.195785	9.02063	1.87011e-19	2.29536e-18
RFC1	2322.63	-1.64443	0.182311	-9.01989	1.8828e-19	2.30745e-18
RPL17	11345.7	-1.43197	0.158756	-9.01995	1.88174e-19	2.30745e-18
MMP2	191.97	-3.56319	0.395196	-9.01626	1.94623e-19	2.3834e-18
SKA3	783.548	-1.8186	0.201705	-9.01615	1.94819e-19	2.38401e-18
GPR65	147.05	7.23116	0.8021	9.01528	1.9636e-19	2.40107e-18
WASF1	288.813	-2.60945	0.289484	-9.01413	1.98441e-19	2.4247e-18
MACROD1	1010.67	-2.01164	0.22327	-9.0099	2.06237e-19	2.51807e-18
PHKA1	224.813	-2.93947	0.326286	-9.00889	2.08151e-19	2.53954e-18
RPP40	245.631	-2.75168	0.305576	-9.00491	2.15844e-19	2.63142e-18
MYH9	13623.2	1.47656	0.164129	8.9963	2.33444e-19	2.84387e-18
NELFA	2463.59	-1.52171	0.169256	-8.99062	2.45848e-19	2.99275e-18
ZMIZ1	2296.49	1.82554	0.203087	8.98895	2.49615e-19	3.03633e-18
SLC7A1	2984.38	-1.92466	0.214179	-8.98621	2.55899e-19	3.11046e-18
DAAM2	782.769	13.1011	1.45857	8.98215	2.65534e-19	3.22516e-18
FH	2614.65	-1.49005	0.165996	-8.97645	2.79646e-19	3.39404e-18
IPO4	1566.77	-1.58767	0.176896	-8.97515	2.82974e-19	3.43188e-18
CIC	948.782	1.73051	0.19282	8.97476	2.83981e-19	3.44153e-18
A2M	186.131	7.99796	0.891385	8.97251	2.89836e-19	3.50988e-18
MELK	703.255	-1.91467	0.213411	-8.97174	2.91865e-19	3.53183e-18
DUSP3	278.644	-2.61286	0.291266	-8.97071	2.94604e-19	3.56232e-18
RSL24D1	5876.58	-1.71326	0.191051	-8.96756	3.03146e-19	3.66291e-18
PLD1	1423.15	1.5928	0.177676	8.96465	3.11259e-19	3.75814e-18
KIAA0101	3774.93	-1.47925	0.165013	-8.96444	3.1186e-19	3.76262e-18
RAB6B	182.249	-3.23139	0.360505	-8.9635	3.14522e-19	3.79193e-18
MRPL39	688.397	-1.89551	0.211528	-8.96102	3.21699e-19	3.87559e-18
EBF4	106.707	-5.5129	0.61538	-8.95854	3.29009e-19	3.96073e-18
AUNIP	467.939	-2.08632	0.233065	-8.95167	3.50151e-19	4.21214e-18
CACYBP	4346.5	-1.50559	0.168291	-8.9464	3.67279e-19	4.41492e-18
SRPK3	159.326	3.68331	0.411767	8.94513	3.71512e-19	4.46252e-18
SFXN5	637.939	1.97385	0.220686	8.94416	3.74802e-19	4.49873e-18
CYP27A1	111.017	4.98898	0.55787	8.9429	3.79088e-19	4.54683e-18
MAGOHB	690.801	-1.96656	0.219997	-8.93901	3.92688e-19	4.70649e-18
TMSB4X	78480.3	1.55141	0.173558	8.93883	3.93303e-19	4.71039e-18
UTP18	1705.79	-1.54107	0.172575	-8.92984	4.26632e-19	5.10581e-18
EME1	353.8	-2.42261	0.271379	-8.92704	4.37574e-19	5.23292e-18
EIF3E	8467.93	-1.53792	0.172367	-8.92239	4.56344e-19	5.45339e-18
NPIPB5	1967.22	1.64356	0.184242	8.92063	4.63635e-19	5.53646e-18
ORC6	1126.77	-1.66512	0.186855	-8.91131	5.04322e-19	6.01792e-18
SRGN	32537.8	1.34601	0.15107	8.90983	5.11096e-19	6.0943e-18
DUSP16	593.217	1.96483	0.220531	8.90952	5.12557e-19	6.10725e-18
NLN	762.195	-2.00144	0.224727	-8.9061	5.2861e-19	6.29394e-18
ACTL6A	1621.79	-1.56919	0.176294	-8.90099	5.53497e-19	6.58545e-18
RPL7	32902.7	-1.54396	0.173486	-8.89964	5.60279e-19	6.66128e-18
FLCN	1071.98	1.81694	0.204181	8.89869	5.65076e-19	6.71341e-18
APEX1	5882.48	-1.45515	0.16359	-8.8951	5.83675e-19	6.92933e-18
ETS2	1180.92	1.62927	0.18318	8.89439	5.8743e-19	6.96884e-18
SMCR8	1654.81	2.06937	0.23271	8.8925	5.97509e-19	7.08326e-18
EXOSC7	1908.89	-1.75838	0.197897	-8.88534	6.37275e-19	7.54918e-18
CCT8	10141.1	-1.35694	0.152738	-8.88414	6.44144e-19	7.62502e-18
DNAJA3	2053.56	-1.49065	0.167811	-8.88287	6.51591e-19	7.70758e-18
IL4R	1099.12	1.74113	0.196257	8.87168	7.20534e-19	8.51693e-18
SEPHS1	1188.68	-1.63367	0.184249	-8.86666	7.53735e-19	8.90292e-18
HMGB2	11836.9	-1.34093	0.151369	-8.85871	8.09439e-19	9.55395e-18
INPP5A	441.947	-2.2983	0.259504	-8.85652	8.25488e-19	9.73634e-18
SLC39A8	1366.38	-1.60682	0.181457	-8.85509	8.36147e-19	9.85494e-18
SRGAP1	134.475	3.69075	0.416878	8.8533	8.49675e-19	1.00072e-17
POU2F2	323.238	2.64011	0.29836	8.84874	8.85163e-19	1.04176e-17
BZW2	3009.69	-1.47089	0.166317	-8.84389	9.24436e-19	1.0872e-17
LRRC8C	412.978	-2.2204	0.251129	-8.84169	9.42806e-19	1.108e-17
SLC25A35	200.465	3.19462	0.36176	8.83078	1.03947e-18	1.22073e-17
SLC31A2	343.896	2.39835	0.271622	8.82975	1.04909e-18	1.23113e-17
RARA	1166.37	1.79447	0.203343	8.82485	1.09603e-18	1.2853e-17
ARL8A	1387.78	1.70448	0.193189	8.82284	1.11596e-18	1.30772e-17
GLTP	777.091	1.78361	0.202163	8.82264	1.11794e-18	1.3091e-17
NFAT5	553.31	2.28999	0.259649	8.81954	1.14934e-18	1.34491e-17
MZT1	1992.19	-1.59337	0.180695	-8.81798	1.16545e-18	1.36278e-17
SLC48A1	1058.08	1.77689	0.201592	8.81432	1.20409e-18	1.40696e-17
CAPN2	557.269	-2.01031	0.228108	-8.81298	1.21863e-18	1.42293e-17
RIPK1	665.509	1.95616	0.221993	8.81178	1.23172e-18	1.43718e-17
EEF1E1	975.804	-1.69155	0.192032	-8.8087	1.26603e-18	1.47616e-17
PFKFB3	1015.21	1.74939	0.19867	8.8055	1.30272e-18	1.51786e-17
THOC3	1196.35	-1.63912	0.186168	-8.80451	1.31425e-18	1.53019e-17
ZC3HAV1	1730.28	1.67927	0.190749	8.80356	1.32547e-18	1.54216e-17
CCDC159	199.685	3.09223	0.351341	8.80121	1.3535e-18	1.57365e-17
AK4	432.12	-2.1945	0.24966	-8.78995	1.49623e-18	1.73835e-17
GAB3	423.941	2.24943	0.255924	8.78945	1.50289e-18	1.74485e-17
CXCR2	261.68	2.64132	0.300659	8.78512	1.56197e-18	1.81215e-17
EHBP1L1	1978.34	1.59977	0.182112	8.78453	1.57014e-18	1.82034e-17
SBDS	1768.97	-1.60954	0.18327	-8.78233	1.6012e-18	1.85502e-17
WDR1	13515.3	1.35269	0.154096	8.77823	1.66062e-18	1.9225e-17
CXorf21	212.158	2.82804	0.322255	8.77577	1.69737e-18	1.96365e-17
NOC3L	1041.9	-1.6744	0.190826	-8.77445	1.71744e-18	1.98546e-17
IL18BP	185.139	3.07062	0.350098	8.77076	1.77468e-18	2.05019e-17
HEXIM1	1883.71	1.50255	0.171325	8.77017	1.784e-18	2.05949e-17
RAB29	410.499	2.1356	0.243565	8.76807	1.81756e-18	2.09675e-17
GTPBP2	1980.52	1.48196	0.169066	8.76557	1.85837e-18	2.14232e-17
NXF1	2640.23	1.51435	0.172826	8.76228	1.91336e-18	2.20414e-17
NUDT21	3016.02	-1.47325	0.168159	-8.76105	1.93446e-18	2.22689e-17
EIF3M	6143.96	-1.54814	0.176789	-8.75698	2.00544e-18	2.30697e-17
PSMB8	3519.68	1.65001	0.188575	8.7499	2.13541e-18	2.45475e-17
DNAJC4	777.567	2.06476	0.236407	8.73391	2.46013e-18	2.82603e-17
ZBTB7A	698.301	1.79694	0.205782	8.73221	2.4974e-18	2.86683e-17
GNPDA1	1225.14	1.73432	0.198736	8.72676	2.62079e-18	3.00635e-17
UBE2O	1687.74	1.52593	0.175008	8.71922	2.80128e-18	3.21113e-17
HMGB1P6	2175.78	-1.50339	0.172525	-8.71405	2.93199e-18	3.35861e-17
TNNT1	286.128	3.05465	0.350679	8.71067	3.0208e-18	3.45792e-17
RPL14	14426.7	-1.3472	0.154667	-8.71032	3.03019e-18	3.46623e-17
WAS	3275.9	1.68937	0.193961	8.70984	3.04313e-18	3.47859e-17
LYZ	1268.52	1.64226	0.188643	8.70564	3.15786e-18	3.60722e-17
DEFA8P	166.269	7.8377	0.900544	8.70329	3.22392e-18	3.6801e-17
PCGF6	527.171	-2.02504	0.232707	-8.70213	3.257e-18	3.71526e-17
NHLRC3	1310.44	1.64886	0.18948	8.70203	3.26011e-18	3.7162e-17
CHFR	982.226	1.65809	0.190652	8.69695	3.40925e-18	3.8835e-17
DOK3	1996.18	1.56863	0.180469	8.69195	3.56256e-18	4.05531e-17
ADGRE3	1424.18	12.5225	1.44071	8.69186	3.56556e-18	4.05588e-17
POLR3D	996.884	-1.65394	0.190324	-8.69014	3.61987e-18	4.1148e-17
HMBS	1094.91	-1.78994	0.206017	-8.68829	3.6794e-18	4.17955e-17
ZNF469	211.011	2.86934	0.33031	8.68681	3.72763e-18	4.23139e-17
ALDH18A1	4009.87	-1.37069	0.157979	-8.67645	4.08302e-18	4.63159e-17
USP13	344.598	-2.52955	0.291629	-8.67385	4.17757e-18	4.73554e-17
KCNH4	1395.43	12.493	1.44072	8.67141	4.26819e-18	4.83491e-17
RIT1	590.772	1.87619	0.216448	8.66808	4.3948e-18	4.97488e-17
PRR3	826.393	-1.78425	0.205882	-8.66638	4.46072e-18	5.04599e-17
ARHGEF18	2671.42	1.40568	0.162393	8.65602	4.88513e-18	5.52227e-17
RNASEK	2980.24	1.8455	0.213211	8.65573	4.89786e-18	5.53282e-17
CREBRF	218.416	2.70348	0.312446	8.65261	5.03351e-18	5.68212e-17
FAM49A	959.726	1.6636	0.192306	8.65078	5.11492e-18	5.77003e-17
HS6ST1	1430.06	-1.54656	0.178923	-8.64371	5.4415e-18	6.13419e-17
SIN3B	1381.3	1.55783	0.180252	8.6425	5.49979e-18	6.19562e-17
LRRC8D	2014.13	-1.54518	0.178817	-8.64115	5.56504e-18	6.2648e-17
GINS1	585.296	-1.87294	0.216772	-8.64016	5.61344e-18	6.31493e-17
HADH	1172.37	-1.61535	0.187228	-8.62771	6.25941e-18	7.03677e-17
BCL9L	408.173	2.5535	0.29605	8.62524	6.3956e-18	7.18492e-17
DLGAP5	1124.35	-1.63596	0.189691	-8.62438	6.4442e-18	7.23453e-17
ACSL3	3944.2	1.3586	0.157554	8.62307	6.5182e-18	7.30756e-17
PAK1IP1	785.13	-1.77432	0.205764	-8.6231	6.51633e-18	7.30756e-17
MRPS9	1068.52	-1.76774	0.205018	-8.62238	6.55787e-18	7.34698e-17
C14orf119	1949.94	1.66528	0.193143	8.62198	6.5804e-18	7.36716e-17
OPLAH	275.145	2.53629	0.294674	8.60712	7.49185e-18	8.38183e-17
GCH1	334.498	2.2507	0.261519	8.60624	7.54966e-18	8.44072e-17
SOWAHD	475.004	2.01028	0.233673	8.60295	7.769e-18	8.67999e-17
SIGLEC16	127.626	7.03918	0.818975	8.59511	8.31882e-18	9.28793e-17
FNTB	774.787	-1.74703	0.20338	-8.59	8.69721e-18	9.70375e-17
P2RY13	529.752	12.5379	1.45982	8.58865	8.79992e-18	9.81164e-17
WBP2	4233.88	1.66062	0.193479	8.58297	9.24547e-18	1.03014e-16
ADA	189.112	3.08447	0.359396	8.58236	9.29483e-18	1.03493e-16
SLC17A5	516.536	2.01004	0.234229	8.58151	9.36319e-18	1.04183e-16
BPI	526.39	12.5287	1.46014	8.58049	9.4471e-18	1.05045e-16
INTS6L	1166.23	1.60615	0.187513	8.56555	1.07565e-17	1.19523e-16
FAM129B	382.768	-2.19568	0.256342	-8.56545	1.07652e-17	1.19538e-16
C5orf30	304.214	-2.3267	0.271934	-8.55612	1.16728e-17	1.29492e-16
PTCD2	327.115	-2.28662	0.267251	-8.55608	1.16775e-17	1.29492e-16
RNF13	1250.29	1.58466	0.185344	8.54984	1.23262e-17	1.36593e-16
PTPRC	5541.26	1.7306	0.202539	8.54453	1.29062e-17	1.42923e-16
SNRPE	2162.18	-1.71149	0.200324	-8.54364	1.30056e-17	1.43927e-16
NLRC5	3236.78	1.44759	0.169521	8.5393	1.35043e-17	1.49343e-16
TRAF3IP3	1753.01	1.55484	0.182126	8.53717	1.37555e-17	1.52019e-16
EZH2	1733.69	-1.46524	0.171633	-8.53708	1.37653e-17	1.52024e-16
RCN2	1844.45	-1.49045	0.174607	-8.53602	1.38919e-17	1.53319e-16
RANBP1	4047.51	-1.41577	0.165868	-8.53553	1.39511e-17	1.53868e-16
RASSF5	2333.48	1.43474	0.168091	8.53544	1.39619e-17	1.53882e-16
AEN	1063.97	-1.61228	0.189085	-8.52674	1.50527e-17	1.65793e-16
TSEN15	720.143	-1.89735	0.22252	-8.52661	1.50696e-17	1.65868e-16
TMEM231	225.354	-2.64778	0.310609	-8.52448	1.53497e-17	1.68836e-16
LPXN	2413.48	1.44553	0.169598	8.52328	1.55099e-17	1.70483e-16
SUN2	2651.26	1.4635	0.171731	8.52204	1.56762e-17	1.72196e-16
EIF3C	13952	-1.31492	0.154381	-8.51738	1.63208e-17	1.79155e-16
ZCCHC7	433.775	-2.02338	0.237666	-8.51353	1.68716e-17	1.85077e-16
GBGT1	627.391	-1.85111	0.217442	-8.51313	1.69298e-17	1.8559e-16
UBAP1	1816.97	1.48933	0.174969	8.51196	1.71011e-17	1.87342e-16
PINK1	1605.59	1.5811	0.185869	8.5065	1.79261e-17	1.96249e-16
CASP7	1080.41	1.60217	0.188355	8.50615	1.79803e-17	1.9671e-16
KLF9	183.7	-2.88858	0.339622	-8.50527	1.81168e-17	1.9807e-16
PARPBP	679.943	-1.78789	0.21035	-8.49963	1.9019e-17	2.07795e-16
ACSS2	1579.83	1.54501	0.181785	8.49911	1.91042e-17	2.08586e-16
DPEP2	137.843	4.04276	0.475692	8.49869	1.91738e-17	2.09206e-16
MOK	2279	-1.70493	0.20068	-8.49575	1.9666e-17	2.14433e-16
CSK	4492.12	1.46005	0.171935	8.49185	2.03371e-17	2.21603e-16
LBR	6784.54	1.46801	0.172889	8.49106	2.04755e-17	2.22961e-16
RAB5C	5158.73	1.35539	0.159664	8.48901	2.08408e-17	2.26788e-16
MLST8	2706.55	-1.58384	0.18661	-8.48742	2.11282e-17	2.29762e-16
THOP1	2168.95	-1.47391	0.173704	-8.4852	2.15343e-17	2.34023e-16
INF2	569.212	-1.90501	0.224575	-8.48273	2.19967e-17	2.38889e-16
WDR5	2090.34	-1.49323	0.176237	-8.47286	2.39448e-17	2.59872e-16
HK2	6187.43	1.53934	0.181691	8.47231	2.40575e-17	2.60922e-16
WDR34	1781.34	-1.48042	0.174745	-8.4719	2.41423e-17	2.61667e-16
E2F1	1118.33	-1.72268	0.203379	-8.47033	2.44703e-17	2.65046e-16
GIMAP4	474.26	12.3782	1.46151	8.46946	2.46528e-17	2.66846e-16
RPL3	37167.8	-1.4897	0.175988	-8.46479	2.56611e-17	2.77575e-16
NT5C3B	875.15	-1.74681	0.206451	-8.46112	2.64813e-17	2.86258e-16
CHST15	243.804	8.97148	1.06063	8.45865	2.70496e-17	2.92208e-16
WWP2	1522.31	1.50376	0.177887	8.45346	2.82805e-17	3.05303e-16
PTPN23	814.498	1.67461	0.198104	8.45321	2.83394e-17	3.05736e-16
PRIM1	705.131	-1.74947	0.206979	-8.45241	2.85355e-17	3.07647e-16
OLIG1	729.712	1.79996	0.212981	8.45126	2.88182e-17	3.10491e-16
CKS2	2784.07	-1.45058	0.171669	-8.44988	2.91599e-17	3.13964e-16
BLOC1S2	1895.09	1.70401	0.201694	8.44846	2.95163e-17	3.17593e-16
KCNN4	98.7694	-5.57368	0.659963	-8.44544	3.02891e-17	3.25692e-16
PBXIP1	1694.48	1.64725	0.195109	8.4427	3.10097e-17	3.33221e-16
MLXIPL	109.063	5.97467	0.707757	8.4417	3.1276e-17	3.35641e-16
TRIO	540.043	2.42129	0.286823	8.44174	3.12644e-17	3.35641e-16
DOCK8	6644.59	1.6624	0.196961	8.44028	3.16592e-17	3.3953e-16
MINK1	762.111	1.7113	0.20277	8.4396	3.18418e-17	3.41263e-16
STK39	373.661	-2.11364	0.250797	-8.42767	3.52608e-17	3.77658e-16
PSTPIP2	92.9422	5.7529	0.682637	8.42748	3.53194e-17	3.78038e-16
ING5	741.06	-1.77417	0.210638	-8.42284	3.67463e-17	3.93053e-16
BAIAP2	95.3748	5.79101	0.687606	8.42199	3.70157e-17	3.95675e-16
ACBD6	1873.89	-1.45236	0.172454	-8.42173	3.70955e-17	3.96268e-16
EIF1AX	2828.55	-1.38732	0.164802	-8.41809	3.82659e-17	4.08503e-16
HIF1A	2553.28	1.86421	0.221456	8.41794	3.83153e-17	4.08763e-16
CCNG1	2794.4	-1.38927	0.165139	-8.41276	4.00481e-17	4.2697e-16
MSH6	2379.38	-1.44232	0.171472	-8.41143	4.05045e-17	4.31555e-16
MTG1	963.852	1.79806	0.213769	8.41126	4.05616e-17	4.3188e-16
ARL14EPL	450.807	12.3051	1.46308	8.4104	4.08611e-17	4.34786e-16
GIMAP6	273.978	2.51508	0.299049	8.41027	4.09083e-17	4.35004e-16
TRIM5	666.195	1.81217	0.215474	8.41017	4.09432e-17	4.35092e-16
CCT3	10069.2	-1.37011	0.162949	-8.40821	4.16305e-17	4.42107e-16
TOMM70	2393.13	-1.52366	0.181252	-8.40629	4.23199e-17	4.49136e-16
TBCE	828.073	-1.75043	0.208239	-8.40589	4.24625e-17	4.50356e-16
NADSYN1	2590.98	1.47053	0.17495	8.40543	4.26283e-17	4.51822e-16
STX12	829.406	1.68729	0.200796	8.40303	4.35088e-17	4.60855e-16
NCF4	2247.97	1.65524	0.197004	8.40203	4.38839e-17	4.64526e-16
NR2F1	114.878	-3.92039	0.466647	-8.40119	4.41959e-17	4.67525e-16
POU2AF1	284.253	2.41956	0.288045	8.39991	4.46818e-17	4.72359e-16
SLC22A4	293.841	2.4391	0.29041	8.39881	4.5102e-17	4.76492e-16
MYBL2	3809.23	-1.43018	0.170353	-8.39538	4.64376e-17	4.90285e-16
KIF15	603.442	-1.89487	0.225722	-8.39471	4.67064e-17	4.92803e-16
ADSL	2148.67	-1.51209	0.180185	-8.39189	4.78374e-17	5.04411e-16
AURKB	1146.26	-1.71304	0.204323	-8.38396	5.11755e-17	5.3926e-16
RNF31	1524.06	1.51188	0.180424	8.37959	5.31145e-17	5.59331e-16
RAD51C	898.025	-1.65271	0.197245	-8.37898	5.33905e-17	5.61874e-16
TRIM65	1209.46	-1.6003	0.191085	-8.37481	5.5315e-17	5.81753e-16
SLC38A7	286.577	2.3145	0.276388	8.37411	5.56435e-17	5.8483e-16
FAM212A	182.922	-2.84445	0.339834	-8.37012	5.75584e-17	6.04567e-16
MICAL1	252.854	2.93681	0.351087	8.36492	6.01544e-17	6.31428e-16
PDCD2L	309.33	-2.3204	0.277513	-8.36144	6.19598e-17	6.4996e-16
MTHFD1	3437.75	-1.33186	0.15931	-8.36013	6.26485e-17	6.56763e-16
RPS3A	27529	-1.56433	0.187136	-8.35929	6.30945e-17	6.61013e-16
RPL4	60775.2	-1.39896	0.16753	-8.35052	6.79602e-17	7.11532e-16
SRP72	3433.44	-1.45098	0.173776	-8.34969	6.84403e-17	7.16099e-16
HTATSF1	2348.22	-1.39999	0.167714	-8.34749	6.97275e-17	7.291e-16
ANKFY1	1520.03	1.7192	0.206001	8.34561	7.08487e-17	7.40349e-16
OS9	8099.87	1.52575	0.182914	8.34135	7.34495e-17	7.67035e-16
BEST1	179.317	3.02553	0.362942	8.33612	7.67696e-17	8.01193e-16
CSNK2A2	2238.29	-1.47108	0.176511	-8.33419	7.80284e-17	8.1381e-16
PTPN22	1120.84	1.73386	0.208233	8.32655	8.32356e-17	8.67565e-16
DUSP13	94.3003	5.24628	0.63009	8.32623	8.34578e-17	8.69325e-16
GTF2H3	1094.54	-1.732	0.208093	-8.32316	8.56462e-17	8.91552e-16
C16orf74	95.8038	-5.95071	0.715089	-8.32164	8.67577e-17	9.02546e-16
PARVG	2596.93	1.56921	0.188658	8.31773	8.96621e-17	9.32166e-16
BAZ2B	443.1	2.17183	0.261128	8.31713	9.01154e-17	9.36281e-16
SET	12255.5	-1.29448	0.155669	-8.3156	9.12925e-17	9.47908e-16
DSCC1	299.057	-2.29668	0.276204	-8.31514	9.16452e-17	9.50965e-16
PGGHG	440.335	2.53283	0.30461	8.31498	9.17709e-17	9.51664e-16
SDPR	139.073	7.57586	0.911461	8.31177	9.4284e-17	9.77103e-16
PLCG1	396.58	-2.1195	0.255091	-8.30883	9.6652e-17	1.00101e-15
GBE1	1586.8	-1.49723	0.180395	-8.2997	1.04372e-16	1.08027e-15
ATIC	3414.15	-1.36802	0.164892	-8.29644	1.07282e-16	1.10969e-15
TBC1D17	771.47	1.82463	0.219968	8.29498	1.08602e-16	1.12263e-15
TDP1	1065.63	-1.62339	0.195732	-8.29392	1.09577e-16	1.132e-15
CASP8	1103.09	1.562	0.188347	8.2932	1.10245e-16	1.13818e-15
FKBP4	4078.22	-1.41512	0.170673	-8.29141	1.11914e-16	1.15467e-15
TPPP	113.173	4.41972	0.533157	8.28973	1.13509e-16	1.17039e-15
ADGRB1	110.202	-3.80254	0.458953	-8.28524	1.17867e-16	1.21456e-15
STRAP	3109.24	-1.37517	0.165999	-8.28421	1.18892e-16	1.22434e-15
CDK8	1040.23	-1.5949	0.192538	-8.28357	1.1954e-16	1.23024e-15
ECT2	915.723	-1.79408	0.216654	-8.28084	1.22313e-16	1.25799e-15
SNRPA1	2156.74	-1.52051	0.183658	-8.27901	1.242e-16	1.2766e-15
IPO11	399.842	-2.03831	0.246353	-8.27395	1.29589e-16	1.33114e-15
POC1A	715.439	-1.7571	0.212398	-8.27268	1.30984e-16	1.34462e-15
FRY	246.055	2.59143	0.313494	8.2663	1.38176e-16	1.41757e-15
DNHD1	368.253	2.41555	0.292276	8.2646	1.40158e-16	1.437e-15
TMEM104	740.229	1.71177	0.207269	8.25869	1.47285e-16	1.50912e-15
ZWINT	3956.69	-1.33566	0.161811	-8.25449	1.5255e-16	1.56208e-15
EEF2	45708.8	-1.22354	0.148315	-8.2496	1.58924e-16	1.62633e-15
MRNIP	545.721	2.10584	0.255356	8.24668	1.62857e-16	1.66553e-15
CUL7	691.096	1.76875	0.214494	8.24618	1.63545e-16	1.67152e-15
PDE9A	654.966	-1.81405	0.220178	-8.239	1.73656e-16	1.77375e-15
SUPT16H	5381.17	-1.28754	0.156411	-8.23176	1.84487e-16	1.8832e-15
MRPL37	3103.44	-1.4122	0.171566	-8.23125	1.85277e-16	1.89008e-15
AC011043.1	537.755	-1.88088	0.228661	-8.22561	1.94199e-16	1.97985e-15
FFAR3	383.12	12.0704	1.46787	8.22307	1.98358e-16	2.01973e-15
PARP2	874.025	-1.61428	0.196311	-8.22308	1.98348e-16	2.01973e-15
TIPIN	532.842	-1.8683	0.227421	-8.21519	2.11821e-16	2.15548e-15
LRP11	311.504	-2.19296	0.266998	-8.2134	2.15011e-16	2.18657e-15
CYSTM1	796.671	2.03279	0.247539	8.21199	2.17545e-16	2.21096e-15
NUP37	1151.13	-1.65035	0.200982	-8.21144	2.18547e-16	2.21977e-15
MCMBP	2546.55	-1.39444	0.170051	-8.20013	2.40127e-16	2.43743e-15
GRK3	508.206	1.90087	0.231837	8.19915	2.42098e-16	2.45591e-15
RAN	19595.8	-1.31958	0.16099	-8.19665	2.47171e-16	2.50582e-15
CIDEB	650.509	1.7472	0.213173	8.19617	2.48175e-16	2.51443e-15
CEP68	308.743	-2.23333	0.272652	-8.19115	2.58751e-16	2.61995e-15
DNAJB1	1721.92	1.45089	0.177266	8.18482	2.72701e-16	2.7595e-15
PRDX1	6215.3	-1.58534	0.193733	-8.18314	2.7655e-16	2.79671e-15
SAE1	13539.3	-1.3475	0.164703	-8.18135	2.80673e-16	2.83664e-15
RPUSD4	941.844	-1.63735	0.200178	-8.17948	2.85083e-16	2.87943e-15
TCF3	1292.76	-1.4722	0.180002	-8.17877	2.86746e-16	2.89444e-15
PARP1	5932.02	-1.2945	0.158361	-8.17441	2.9731e-16	2.99921e-15
CENPA	610.456	-1.80618	0.221035	-8.17147	3.04658e-16	3.07143e-15
DDX1	2595.25	-1.37842	0.168706	-8.17052	3.07061e-16	3.09374e-15
SETD1B	962.585	1.72601	0.211343	8.16685	3.16547e-16	3.18735e-15
IGSF3	108.859	-4.35003	0.532778	-8.1648	3.21967e-16	3.23993e-15
FHL1	121.716	-3.53625	0.433145	-8.16413	3.23749e-16	3.25586e-15
ARHGEF2	7203.47	1.23819	0.151713	8.16141	3.3114e-16	3.32813e-15
ITGA6	608.29	2.08384	0.255341	8.161	3.32251e-16	3.33724e-15
DNAJC5	4584.36	1.28696	0.157763	8.15752	3.41961e-16	3.43265e-15
MAST3	466.526	1.91585	0.235028	8.15159	3.5918e-16	3.60329e-15
GSAP	205.162	-2.60446	0.319548	-8.15044	3.62595e-16	3.63531e-15
HNRNPDL	8110.81	-1.25214	0.153649	-8.14934	3.65911e-16	3.6663e-15
ITGB3BP	494.858	-1.97568	0.242563	-8.14503	3.79187e-16	3.79699e-15
TCEA1	2383.54	-1.45883	0.179139	-8.14359	3.83715e-16	3.83997e-15
HIST2H4A	168.106	2.92951	0.359744	8.14333	3.84561e-16	3.84608e-15
NSMF	1665.86	-1.49563	0.183752	-8.13938	3.97297e-16	3.97103e-15
SLC9A3R1	3541.99	1.36664	0.167907	8.13925	3.97746e-16	3.97307e-15
LMTK2	583.99	2.2081	0.271423	8.13528	4.10982e-16	4.10277e-15
SPATS2L	667.369	1.82375	0.224189	8.13486	4.12426e-16	4.11467e-15
NME2	12714.4	-1.37355	0.168858	-8.13437	4.14077e-16	4.12863e-15
HSPA9	11673.6	-1.24775	0.153397	-8.13412	4.14927e-16	4.13457e-15
CECR5	990.074	-1.87608	0.230853	-8.1267	4.41139e-16	4.39307e-15
ZNF438	595.818	1.7987	0.221347	8.12617	4.43071e-16	4.40962e-15
PAQR6	200.472	2.82453	0.347838	8.12024	4.65273e-16	4.62776e-15
ATP6V0C	6650.34	1.52978	0.188402	8.11977	4.67072e-16	4.64283e-15
AC013264.1	475.911	2.12382	0.261608	8.11833	4.72634e-16	4.69526e-15
RP11-315D16.2	115.819	-4.04906	0.498981	-8.11465	4.87196e-16	4.83697e-15
DEFA9P	336.894	11.8849	1.46495	8.11282	4.94599e-16	4.90749e-15
RPL39L	253.752	-2.63033	0.325289	-8.08612	6.15938e-16	6.10771e-15
CEBPD	3937.18	1.39047	0.171962	8.0859	6.17083e-16	6.11534e-15
FLT4	221.062	2.49393	0.308524	8.08343	6.29698e-16	6.23657e-15
BTG1	3261.29	1.32422	0.163905	8.0792	6.51916e-16	6.4527e-15
LACC1	401.7	2.1286	0.263507	8.07796	6.58587e-16	6.51478e-15
UQCC3	808.878	-1.61892	0.200441	-8.07679	6.6492e-16	6.57343e-15
GALNS	657.158	1.72891	0.214062	8.07669	6.65511e-16	6.57529e-15
HMGB1	17131.1	-1.27414	0.157816	-8.07358	6.82641e-16	6.74046e-15
KIF22	3390.25	-1.4434	0.178831	-8.07127	6.95697e-16	6.86522e-15
NUDT15	846.871	-1.60132	0.198518	-8.06638	7.24134e-16	7.14152e-15
IL1A	188.974	8.60807	1.06739	8.06459	7.34829e-16	7.24262e-15
NAT10	2825.63	-1.34426	0.166766	-8.06077	7.58149e-16	7.46795e-15
MCM10	609.7	-1.84199	0.228538	-8.0599	7.63583e-16	7.51694e-15
NAA15	1620.58	-1.61819	0.200804	-8.05854	7.72091e-16	7.59611e-15
RPS6KA1	5239.24	1.34771	0.167339	8.0538	8.02598e-16	7.89149e-15
NDC1	1492.67	-1.54575	0.191939	-8.05331	8.05863e-16	7.91882e-15
CDC45	624.375	-1.7403	0.216421	-8.04125	8.89287e-16	8.73332e-15
MYRF	185.99	2.6605	0.330861	8.04115	8.90005e-16	8.73511e-15
HAL	228.069	2.45085	0.304813	8.04051	8.94648e-16	8.77541e-15
MTIF2	1101.06	-1.51021	0.187851	-8.03944	9.02529e-16	8.84739e-15
LILRB3	314.99	11.7879	1.46647	8.03828	9.11116e-16	8.92084e-15
SDSL	547.662	2.04754	0.254723	8.03829	9.11001e-16	8.92084e-15
ILF2	6677.82	-1.35769	0.168979	-8.03465	9.38476e-16	9.18321e-15
TYSND1	979.605	-1.53095	0.190561	-8.03395	9.43828e-16	9.23005e-15
AMOTL1	565.38	-2.03504	0.253349	-8.03257	9.54549e-16	9.3293e-15
ODF3B	104.002	3.85125	0.47949	8.03197	9.59169e-16	9.36884e-15
ENOPH1	1431.5	-1.4309	0.178204	-8.02954	9.7835e-16	9.55048e-15
AC005077.14	170.2	2.95111	0.367597	8.02811	9.89825e-16	9.65671e-15
RPLP0	70038.4	-1.33862	0.16684	-8.02341	1.0285e-15	1.0028e-14
USP48	1565.92	-1.49143	0.185934	-8.02127	1.04654e-15	1.01978e-14
CHKB-CPT1B	243.378	2.67518	0.333611	8.01888	1.06711e-15	1.03921e-14
CNN2	1558.36	1.56222	0.194832	8.01834	1.07187e-15	1.04322e-14
ZNF710	1401.06	1.49997	0.1871	8.01691	1.08438e-15	1.05477e-14
GLRX3	2906.92	-1.47132	0.183536	-8.01652	1.08781e-15	1.05747e-14
TFE3	1670.98	1.49579	0.186672	8.01296	1.11977e-15	1.08789e-14
ATP8B4	3675.65	1.38906	0.173375	8.01185	1.12992e-15	1.09709e-14
JADE3	188.27	-2.85289	0.356306	-8.00686	1.17678e-15	1.14192e-14
SLC25A51	262.151	2.29512	0.286736	8.0043	1.20147e-15	1.16518e-14
METTL5	965.279	-1.64885	0.206135	-7.99889	1.25543e-15	1.21679e-14
TM4SF19	180.609	8.53993	1.06768	7.99858	1.25864e-15	1.21918e-14
CLSTN3	708.194	1.71726	0.214715	7.99785	1.26613e-15	1.22571e-14
NOLC1	6015.7	-1.29508	0.161973	-7.99568	1.28861e-15	1.24673e-14
KIF23	1312.07	-1.63909	0.204999	-7.99559	1.28958e-15	1.24693e-14
ADK	2098.2	-1.35331	0.169401	-7.98883	1.36223e-15	1.31639e-14
HNRNPR	5976.64	-1.26741	0.158746	-7.98385	1.41841e-15	1.36987e-14
ATP11A	2981.42	2.05819	0.25792	7.97996	1.46381e-15	1.41271e-14
EEF1G	55477.9	-1.35354	0.169619	-7.9799	1.4645e-15	1.41271e-14
DIS3L	1516.98	-1.51325	0.189744	-7.9752	1.52134e-15	1.46667e-14
MEST	695.333	-1.73333	0.21741	-7.97261	1.55354e-15	1.49683e-14
TXLNG	832.29	-1.65754	0.207929	-7.97168	1.56532e-15	1.50729e-14
MRPS31P5	337.817	-2.06808	0.259438	-7.97136	1.56932e-15	1.51025e-14
MRPS26	1753.24	-1.47209	0.184852	-7.96364	1.67055e-15	1.60672e-14
TADA2A	600.907	-1.73261	0.217589	-7.96278	1.68221e-15	1.61698e-14
LCOR	486.121	2.21829	0.278718	7.95891	1.73568e-15	1.6674e-14
PSMG1	1139.41	-1.54489	0.194113	-7.95872	1.73822e-15	1.66886e-14
TSPOAP1	304.378	2.14648	0.269751	7.95726	1.75892e-15	1.68774e-14
HINT1	3776.99	-1.33884	0.168427	-7.94908	1.87907e-15	1.80197e-14
PPARD	732.753	1.61987	0.203792	7.94866	1.8854e-15	1.80697e-14
OSBPL11	538.525	1.83673	0.231089	7.94815	1.89316e-15	1.81334e-14
CCDC86	1398.29	-1.44165	0.181601	-7.93854	2.04568e-15	1.95828e-14
MAPK8IP3	1457.03	1.49531	0.188442	7.93513	2.10271e-15	2.01169e-14
ZDHHC7	2075.02	1.35313	0.170602	7.93148	2.16543e-15	2.07049e-14
MGLL	173.238	8.47966	1.06923	7.93064	2.18016e-15	2.08335e-14
SLC22A18AS	95.9428	4.02436	0.507538	7.92919	2.20582e-15	2.10663e-14
GPR82	680.808	11.4568	1.44502	7.92845	2.21901e-15	2.11799e-14
TAF5	650.777	-1.67096	0.210817	-7.92612	2.26098e-15	2.15679e-14
TMSB10	11250.9	1.76588	0.222826	7.92491	2.28306e-15	2.17658e-14
CCT6A	10659.3	-1.20003	0.151429	-7.92475	2.28601e-15	2.17812e-14
FTH1	51125.8	1.45124	0.183148	7.92386	2.30256e-15	2.19261e-14
SLC24A4	282.406	11.6303	1.46831	7.92089	2.3582e-15	2.24428e-14
ATP10D	267.113	2.47443	0.312398	7.92077	2.36045e-15	2.24511e-14
SBNO2	1160.67	1.48066	0.186973	7.91914	2.39167e-15	2.27348e-14
SBDSP1	686.174	-1.68311	0.212622	-7.91598	2.45317e-15	2.33058e-14
PLK4	623.288	-1.68437	0.212831	-7.9141	2.49038e-15	2.36456e-14
CMTR1	2087.72	1.33103	0.16819	7.91384	2.49567e-15	2.3682e-14
USP20	1826.83	1.35168	0.170825	7.91266	2.51954e-15	2.38946e-14
CCT7	12964.3	-1.32816	0.167871	-7.91178	2.53743e-15	2.40503e-14
FOSL2	1012.34	1.54659	0.19555	7.90891	2.5965e-15	2.45958e-14
CLN3	1883.05	1.54935	0.195949	7.9069	2.63872e-15	2.49709e-14
TLR6	379.776	2.09813	0.265354	7.90688	2.63915e-15	2.49709e-14
INSR	319.135	-2.08887	0.264275	-7.90417	2.69718e-15	2.55051e-14
TNRC6C	104.235	3.9645	0.501634	7.90317	2.71893e-15	2.56959e-14
EXOC3L1	81.6138	5.03981	0.638151	7.89753	2.84491e-15	2.68709e-14
CKAP5	3741.81	-1.40993	0.178559	-7.89616	2.87621e-15	2.71509e-14
CKAP2	2334.28	-1.43336	0.181553	-7.89497	2.90386e-15	2.7396e-14
IRF2	740.2	1.63555	0.207282	7.89047	3.01043e-15	2.83851e-14
DIAPH1	6983.85	-1.24529	0.157824	-7.89034	3.01374e-15	2.83999e-14
IFNAR2	823.893	1.55514	0.197267	7.88344	3.1849e-15	2.99954e-14
KIF13B	500.123	1.87148	0.237431	7.88219	3.21696e-15	3.02799e-14
GINS3	493.54	-1.78851	0.226909	-7.88204	3.22081e-15	3.02987e-14
TMEM123	7332.56	1.42725	0.181246	7.87466	3.41674e-15	3.21232e-14
USP15	1919.87	1.33388	0.169522	7.86847	3.59014e-15	3.37341e-14
DCAF13	1462.29	-1.39182	0.176888	-7.86839	3.59228e-15	3.37347e-14
EBNA1BP2	2126.54	-1.4905	0.189485	-7.86608	3.6594e-15	3.43453e-14
NUDC	5260.55	-1.43727	0.182774	-7.86365	3.73099e-15	3.49971e-14
SKP2	1564.46	-1.59005	0.202208	-7.86344	3.7374e-15	3.5037e-14
PRKCB	4159.15	1.39245	0.177102	7.86242	3.76784e-15	3.53021e-14
RNF125	138.459	-3.09665	0.393859	-7.86234	3.77014e-15	3.53034e-14
DARS	2242.44	-1.36106	0.173128	-7.86157	3.79351e-15	3.55019e-14
SQRDL	2722.19	1.54351	0.196371	7.86017	3.8361e-15	3.58799e-14
SLC26A1	203.666	3.12891	0.398433	7.85303	4.06098e-15	3.79614e-14
VAV3	373.192	2.01616	0.256745	7.85277	4.06936e-15	3.8018e-14
PDCD5	1036.41	-1.47904	0.188358	-7.85227	4.08565e-15	3.81484e-14
MTUS1	176.2	-2.76257	0.351838	-7.85184	4.09978e-15	3.82583e-14
ACSL5	2454.77	1.37432	0.17505	7.85103	4.12621e-15	3.84829e-14
LILRA6	164.403	8.40389	1.07091	7.84745	4.24585e-15	3.95761e-14
RAD18	632.465	-1.71515	0.218567	-7.84725	4.25257e-15	3.96162e-14
SMN2	1479.76	-1.47294	0.187721	-7.84644	4.28012e-15	3.98501e-14
TERT	85.9758	-6.05894	0.772258	-7.84575	4.3039e-15	4.00486e-14
TIMM50	1377.67	-1.48047	0.188724	-7.84467	4.34107e-15	4.03715e-14
USP1	1734.74	-1.429	0.18219	-7.84344	4.38359e-15	4.07436e-14
CSNK1D	3653.44	1.283	0.163625	7.8411	4.46605e-15	4.14864e-14
HSP90AB1	34684.1	-1.2235	0.156072	-7.83933	4.52948e-15	4.20278e-14
ZMYND19	1165.54	-1.67968	0.214261	-7.83939	4.5274e-15	4.20278e-14
HACD3	2773.86	-1.29052	0.164658	-7.83756	4.59385e-15	4.25766e-14
KIFC1	1480.9	-1.40354	0.179078	-7.83762	4.59182e-15	4.25766e-14
TUBGCP5	713.838	-1.63512	0.208678	-7.83559	4.66651e-15	4.32255e-14
FPR2	616.445	11.3135	1.44417	7.83389	4.73009e-15	4.37896e-14
VDAC1	5464.04	-1.21085	0.1546	-7.83214	4.79645e-15	4.43787e-14
FHDC1	86.6863	4.24562	0.542238	7.8298	4.88654e-15	4.51867e-14
DEAF1	1832.73	-1.3895	0.177474	-7.82932	4.90529e-15	4.53343e-14
WDR45	736.948	1.65982	0.212077	7.82652	5.01575e-15	4.63289e-14
BLNK	83.432	4.35689	0.556781	7.82514	5.07095e-15	4.68123e-14
MED12	985.178	1.5723	0.201001	7.82238	5.18321e-15	4.78215e-14
PLXNB3	92.0648	4.62176	0.591244	7.81701	5.4094e-15	4.98802e-14
NUP54	1155.36	-1.46991	0.188056	-7.81636	5.43741e-15	5.01102e-14
DDN	135.893	-3.31058	0.423559	-7.81611	5.44789e-15	5.01784e-14
FAM21C	2716.95	1.29365	0.165567	7.81343	5.56543e-15	5.12321e-14
HLA-DOB	221.977	2.67278	0.342105	7.81273	5.59615e-15	5.14859e-14
TSR1	1393.25	-1.39553	0.178779	-7.80589	5.90815e-15	5.43257e-14
FOPNL	967.229	-1.49855	0.192063	-7.8024	6.07428e-15	5.58217e-14
SETX	2262.07	1.51312	0.194029	7.7984	6.2695e-15	5.75833e-14
RPSA	25192.7	-1.43908	0.184597	-7.79582	6.39913e-15	5.87409e-14
PNKP	854.384	1.67464	0.214858	7.79418	6.48269e-15	5.94745e-14
ADH5	1896.9	-1.39928	0.179562	-7.79277	6.55569e-15	6.01104e-14
WARS	9280.65	1.20554	0.154712	7.79215	6.58764e-15	6.03695e-14
MAP3K8	331.849	2.02317	0.259758	7.7887	6.77048e-15	6.19866e-14
RP9	520.854	-1.96645	0.252476	-7.78867	6.77171e-15	6.19866e-14
MTHFS	1314.37	1.46544	0.188262	7.78404	7.02468e-15	6.42662e-14
FAM72D	286.543	-2.18667	0.28096	-7.78284	7.09131e-15	6.48394e-14
ZNF695	140.152	-3.06049	0.393333	-7.7809	7.20122e-15	6.58075e-14
SOX12	976.765	-1.53211	0.196994	-7.77747	7.39907e-15	6.75777e-14
CRTAP	1780.99	-1.33467	0.171614	-7.77716	7.41706e-15	6.76847e-14
MEGF6	144.012	-2.92353	0.375914	-7.77713	7.4191e-15	6.76847e-14
FURIN	2904.38	1.27711	0.164219	7.77687	7.43424e-15	6.7785e-14
DEDD2	906.883	1.72631	0.222047	7.77451	7.57401e-15	6.90208e-14
C6orf62	5310.9	1.23211	0.158486	7.77423	7.59053e-15	6.91058e-14
RGS19	3942.14	1.41491	0.182	7.77421	7.5918e-15	6.91058e-14
TMEM92	141.624	3.25445	0.418757	7.77168	7.745e-15	7.04609e-14
ZGPAT	918.729	1.66367	0.214077	7.77136	7.76457e-15	7.05996e-14
NGDN	1001.91	-1.5446	0.198811	-7.76916	7.90104e-15	7.18004e-14
AARS	6367.4	-1.22335	0.157509	-7.76689	8.0439e-15	7.30173e-14
NOA1	1488.41	-1.37115	0.176536	-7.76695	8.04005e-15	7.30173e-14
CTSC	12627.5	1.19369	0.153817	7.76041	8.46521e-15	7.67989e-14
TSTD2	767.601	-1.65948	0.213873	-7.75916	8.54948e-15	7.75203e-14
ALKBH2	481.703	-1.787	0.23038	-7.75676	8.71246e-15	7.89543e-14
AGPAT5	996.365	-1.52453	0.196552	-7.75638	8.73888e-15	7.91497e-14
PPM1G	6616.24	-1.30027	0.167681	-7.75445	8.87298e-15	8.03197e-14
ANKRD10	2736.66	1.40157	0.180823	7.75104	9.11394e-15	8.24552e-14
ATP6AP1	4627.82	1.28524	0.165887	7.74766	9.36024e-15	8.46365e-14
RP4-669L17.8	164.253	2.7497	0.354913	7.74751	9.37102e-15	8.4687e-14
HIST2H2AA3	248.748	11.4473	1.47761	7.74717	9.39614e-15	8.48671e-14
NFYB	920.194	-1.53093	0.197617	-7.74694	9.41335e-15	8.49754e-14
SEC31B	741.632	2.09174	0.270108	7.74411	9.62574e-15	8.68446e-14
CHD2	2939.95	1.30281	0.168271	7.74234	9.7607e-15	8.80136e-14
WDR75	1343.48	-1.41397	0.182673	-7.74043	9.90813e-15	8.92936e-14
PES1	2952.43	-1.48468	0.191817	-7.74005	9.93808e-15	8.95141e-14
MT2A	6425.69	1.51232	0.195396	7.73975	9.96144e-15	8.9675e-14
VPS9D1	357.625	2.10618	0.272134	7.73949	9.9815e-15	8.98059e-14
SRSF7	6161.03	-1.21035	0.15641	-7.7383	1.00757e-14	9.06035e-14
AKNA	3076	1.29538	0.16747	7.73499	1.03412e-14	9.29396e-14
UBL4A	1431.32	-1.37452	0.177744	-7.73313	1.04931e-14	9.42527e-14
PCCB	1893.7	-1.31654	0.170295	-7.73092	1.06768e-14	9.58506e-14
LASP1	5699.42	1.22816	0.158896	7.72933	1.0811e-14	9.70018e-14
LMNTD2	123.169	3.19379	0.413268	7.72813	1.09138e-14	9.78699e-14
PPFIA4	429.315	7.49123	0.970193	7.72139	1.1507e-14	1.03133e-13
DCAF4	557.471	-1.79905	0.233041	-7.71991	1.16412e-14	1.04278e-13
GNPTG	694.813	1.71782	0.222557	7.71854	1.17671e-14	1.05348e-13
MATN4	81.2061	-4.55873	0.590653	-7.71812	1.18057e-14	1.05636e-13
TRAFD1	2384.78	1.39443	0.180673	7.71795	1.18212e-14	1.05717e-13
ANKRD18B	274.179	-2.18021	0.282541	-7.71644	1.19626e-14	1.06922e-13
YWHAQ	5495.67	-1.23901	0.160575	-7.71612	1.19924e-14	1.07131e-13
C16orf59	452.067	-1.94524	0.252174	-7.71388	1.22048e-14	1.08968e-13
GPR153	107.82	-3.61676	0.469197	-7.70841	1.27393e-14	1.13678e-13
NOP58	2675	-1.32028	0.171283	-7.70817	1.27636e-14	1.13833e-13
MARVELD1	498.067	-1.78441	0.231608	-7.70443	1.31432e-14	1.17154e-13
ANKRD27	1021.98	-1.59234	0.206739	-7.70218	1.33762e-14	1.19166e-13
AIM2	236.093	11.372	1.47667	7.70111	1.34894e-14	1.20109e-13
SAP30	266.426	-2.35054	0.305373	-7.69726	1.39015e-14	1.23711e-13
CD74	656.787	6.61314	0.859339	7.69561	1.40821e-14	1.25249e-13
MRPL15	1482.99	-1.43541	0.186605	-7.69222	1.44608e-14	1.28547e-13
LENG8	2680.01	1.49332	0.194139	7.69202	1.4483e-14	1.28675e-13
FAM72A	447.49	-1.91553	0.249044	-7.69152	1.45397e-14	1.29108e-13
TRIM46	80.2433	6.03614	0.78512	7.68818	1.49248e-14	1.32456e-13
PLEKHH3	387.739	-1.98448	0.258178	-7.68648	1.5124e-14	1.3415e-13
ERFE	77.688	-4.74388	0.617233	-7.68572	1.52144e-14	1.34879e-13
MT1F	402.034	2.0941	0.272712	7.67881	1.60575e-14	1.42276e-13
AC010680.1	79.5481	-5.4491	0.709783	-7.67713	1.62695e-14	1.44076e-13
RASSF2	4262.68	1.35418	0.176397	7.67688	1.63009e-14	1.44276e-13
ZNF496	877.212	-1.58677	0.206818	-7.67231	1.68924e-14	1.4943e-13
DPY19L3	862.363	1.8074	0.23566	7.66951	1.72656e-14	1.52649e-13
BMP2K	853.884	1.6291	0.212434	7.66872	1.7372e-14	1.53506e-13
PCNX3	2502.95	1.29706	0.169205	7.6656	1.78001e-14	1.57204e-13
TNFSF15	223.503	11.2929	1.47346	7.6642	1.7995e-14	1.58839e-13
MARK2	2009.9	1.31115	0.171101	7.66304	1.8159e-14	1.602e-13
SEMA4D	1044.56	1.50211	0.196055	7.6617	1.83492e-14	1.6179e-13
RNASEL	410.087	1.94272	0.25358	7.66119	1.84222e-14	1.62346e-13
TAF1D	5721.89	-1.23821	0.16163	-7.66075	1.84847e-14	1.62809e-13
RPL22	13109.6	-1.44564	0.188758	-7.65872	1.878e-14	1.6532e-13
KIF18A	419.143	-1.85563	0.242318	-7.65785	1.89068e-14	1.66347e-13
COL23A1	704.112	-1.6698	0.218103	-7.65603	1.91775e-14	1.68638e-13
AGBL5	562.468	-1.72094	0.224819	-7.65477	1.93665e-14	1.70208e-13
GIPR	74.8112	4.76178	0.62223	7.65276	1.96704e-14	1.72786e-13
BNIP1	379.151	-1.93729	0.253402	-7.64514	2.08718e-14	1.8324e-13
UBA5	821.77	-1.53373	0.200655	-7.64364	2.11159e-14	1.85284e-13
MAP4	1669.69	-1.3988	0.183005	-7.64353	2.11353e-14	1.85355e-13
POLE3	3079.44	-1.22862	0.160868	-7.63748	2.2151e-14	1.94158e-13
FOXC1	333.403	1.976	0.258741	7.63699	2.22351e-14	1.9479e-13
G0S2	101.997	7.13081	0.933863	7.63582	2.24396e-14	1.96476e-13
NT5C2	4312.37	1.20634	0.157997	7.63519	2.25488e-14	1.97326e-13
ITPR1	816.553	2.03314	0.266344	7.63351	2.28446e-14	1.99808e-13
GTPBP1	1512.28	1.34221	0.175869	7.63184	2.31429e-14	2.02308e-13
FAM69B	556.008	-1.67445	0.219481	-7.62917	2.36271e-14	2.0643e-13
ERVMER34-1	562.423	-1.70626	0.223745	-7.62591	2.42318e-14	2.116e-13
TNFAIP3	524.675	1.81502	0.238024	7.62536	2.43361e-14	2.12397e-13
TAB2	1574.81	1.44256	0.189263	7.62198	2.49809e-14	2.17908e-13
NUDT8	267.536	-2.32817	0.305591	-7.61857	2.56496e-14	2.23621e-13
FAM63A	317.416	2.04413	0.268329	7.618	2.57645e-14	2.24503e-13
OLAH	75.0394	5.0658	0.665093	7.61668	2.60279e-14	2.26678e-13
FILIP1L	82.4064	4.16243	0.54655	7.61582	2.6202e-14	2.28072e-13
SHISA5	4612.38	1.37227	0.18028	7.61184	2.70214e-14	2.35079e-13
KIF4A	1409.21	-1.37228	0.180306	-7.61085	2.7229e-14	2.36759e-13
KIF2A	1289.49	-1.43293	0.188335	-7.60842	2.77457e-14	2.41123e-13
CTC-479C5.12	191.828	2.56662	0.337546	7.60376	2.87656e-14	2.49853e-13
HDAC2	3296.26	-1.22807	0.161623	-7.59833	2.99967e-14	2.60408e-13
CCNF	1104.6	-1.46904	0.193348	-7.59791	3.00956e-14	2.61127e-13
TEP1	572.184	1.90216	0.250451	7.59492	3.07975e-14	2.67075e-13
TBC1D10C	2033.39	1.60426	0.211341	7.59086	3.17784e-14	2.75435e-13
BLZF1	457.295	1.83973	0.242385	7.59012	3.19607e-14	2.76869e-13
GART	3299.81	-1.26577	0.166808	-7.58821	3.24354e-14	2.80831e-13
SLC12A9	1986.82	1.43461	0.189077	7.58743	3.26302e-14	2.82368e-13
DEPDC1B	573.823	-1.72213	0.227035	-7.58528	3.31781e-14	2.86957e-13
TGDS	994.348	-1.46924	0.193727	-7.5841	3.34806e-14	2.8942e-13
WNK1	2334.13	1.67562	0.221006	7.58176	3.40891e-14	2.94524e-13
ACAT1	2221.26	-1.29964	0.171422	-7.58153	3.41516e-14	2.94908e-13
CELF6	148.205	8.24992	1.0887	7.57778	3.51519e-14	3.03385e-13
MPEG1	483.706	10.9642	1.44729	7.57566	3.57303e-14	3.08214e-13
CBL	1897.58	1.63632	0.21611	7.57168	3.68431e-14	3.17645e-13
IL3RA	147.336	3.00355	0.396794	7.56954	3.74535e-14	3.22737e-13
MAN2A2	2567.73	1.26379	0.166961	7.56935	3.75083e-14	3.23039e-13
FAM86B1	216.573	-2.33483	0.308491	-7.56855	3.77423e-14	3.24882e-13
PRDX2	2681.35	-1.42177	0.187931	-7.56536	3.86778e-14	3.3276e-13
CPPED1	1242.35	1.38023	0.18262	7.55794	4.09509e-14	3.5213e-13
IL16	876.855	1.48281	0.196219	7.55695	4.12643e-14	3.54638e-13
TOR1AIP1	1921.52	1.34688	0.178242	7.55649	4.14082e-14	3.55688e-13
DCUN1D4	545.816	-1.67572	0.221791	-7.55542	4.17523e-14	3.58455e-13
SLC1A5	17497	-1.17149	0.155074	-7.55438	4.20846e-14	3.61117e-13
STK36	348.356	1.93195	0.255781	7.55317	4.24789e-14	3.64309e-13
EP300	1074.93	2.05629	0.272387	7.54916	4.38089e-14	3.75518e-13
ATXN10	1925.62	-1.36328	0.180594	-7.54887	4.39049e-14	3.76143e-13
LSM5	1573.9	-1.40096	0.18566	-7.54588	4.49257e-14	3.84687e-13
RPS3	47901.3	-1.30045	0.172343	-7.54573	4.4976e-14	3.84915e-13
ABAT	200.435	2.65281	0.351633	7.54424	4.54929e-14	3.89135e-13
PITPNM2	377.121	2.00311	0.265523	7.54403	4.55674e-14	3.89568e-13
RASSF3	941.093	1.51213	0.200692	7.53459	4.89862e-14	4.18576e-13
SCARB2	1376.7	1.41287	0.187607	7.53099	5.03564e-14	4.3006e-13
SLC25A43	504.456	-1.69669	0.22535	-7.52914	5.10761e-14	4.35977e-13
HSH2D	2944.59	1.37403	0.182766	7.51798	5.56303e-14	4.74603e-13
CCDC57	696.314	1.58296	0.210613	7.51596	5.64941e-14	4.81721e-13
GHRL	141.265	2.96475	0.395063	7.50449	6.16674e-14	5.25559e-13
NOP16	1739.99	-1.32394	0.176422	-7.50441	6.17047e-14	5.25602e-13
POLE2	298.025	-2.02788	0.270333	-7.50141	6.31326e-14	5.37484e-13
RPF2	865.571	-1.6726	0.223105	-7.49693	6.53297e-14	5.55899e-13
CARD16	142.867	3.33133	0.444443	7.49552	6.60374e-14	5.61628e-13
SPG11	1599.8	1.43008	0.19098	7.48809	6.98806e-14	5.94003e-13
ACTR6	670.476	-1.55499	0.207687	-7.48717	7.03753e-14	5.97896e-13
CCNL1	2610.18	1.24745	0.166647	7.48558	7.1233e-14	6.04869e-13
CHID1	2022.26	-1.37652	0.183898	-7.48522	7.14298e-14	6.06224e-13
RP11-106M3.2	102.304	7.12555	0.952267	7.48273	7.27953e-14	6.17492e-13
AC013461.1	651.301	-1.68396	0.225178	-7.47833	7.52703e-14	6.38155e-13
SLAMF8	74.0343	4.88238	0.652961	7.4773	7.58635e-14	6.42849e-13
RABEPK	686.291	-1.71808	0.229988	-7.47029	8.00159e-14	6.77684e-13
CFAP20	1099.93	-1.52283	0.203989	-7.46523	8.31541e-14	7.03897e-13
MGAM2	105.424	6.75986	0.905596	7.46455	8.35863e-14	7.07188e-13
DAZAP2	5502.69	1.1958	0.160204	7.46424	8.37814e-14	7.08472e-13
FAM49B	2715.73	1.26463	0.169596	7.45672	8.87054e-14	7.49722e-13
METAP1	1175.12	-1.4194	0.190375	-7.4558	8.9325e-14	7.54567e-13
EIF3D	4741.66	-1.1988	0.160836	-7.45354	9.08692e-14	7.67215e-13
HERC1	1606.19	1.74799	0.234574	7.45177	9.20995e-14	7.76798e-13
HSD11B1	440.936	10.8307	1.45344	7.45182	9.20606e-14	7.76798e-13
TBC1D24	423.161	-1.77268	0.2379	-7.4514	9.23583e-14	7.78578e-13
TMEM161A	1196.75	-1.39476	0.187315	-7.44608	9.61573e-14	8.10185e-13
MAP3K15	87.1489	-3.86776	0.51948	-7.44544	9.66196e-14	8.1366e-13
RNASEH2A	1052.76	-1.50497	0.202148	-7.44488	9.7032e-14	8.16711e-13
GGCT	1747.87	-1.42675	0.191667	-7.44387	9.77805e-14	8.22587e-13
SERBP1	11891.1	-1.12954	0.15187	-7.4376	1.02535e-13	8.62136e-13
EFR3A	762.74	1.81461	0.244004	7.43681	1.03146e-13	8.6683e-13
GSTO1	5704.9	1.56914	0.211007	7.43643	1.0344e-13	8.68406e-13
SMARCD1	1712.76	-1.28345	0.172587	-7.4365	1.03387e-13	8.68406e-13
GUSB	2835.04	1.37079	0.184477	7.43067	1.08046e-13	9.06611e-13
TLDC2	88.9212	6.92231	0.931738	7.42946	1.09043e-13	9.14501e-13
RPS4X	18433.7	-1.29724	0.174651	-7.42764	1.10551e-13	9.26673e-13
CDK4	4125.49	-1.2722	0.171334	-7.42531	1.12519e-13	9.42686e-13
TARS	7772.85	-1.16128	0.156428	-7.42371	1.13883e-13	9.53625e-13
TMBIM4	1059.51	1.43221	0.192963	7.42219	1.15199e-13	9.64151e-13
PLD6	539.011	-1.64485	0.221638	-7.42134	1.15939e-13	9.69842e-13
NCOA2	762.581	2.08836	0.281514	7.41831	1.18623e-13	9.91785e-13
RP9P	196.66	-2.59505	0.349854	-7.41751	1.19344e-13	9.97304e-13
NUCKS1	6785.97	-1.2029	0.162189	-7.41667	1.20104e-13	1.00314e-12
HMCES	725.639	-1.63476	0.220468	-7.41498	1.21643e-13	1.01547e-12
COX11	767.058	-1.48397	0.200184	-7.41305	1.23432e-13	1.02988e-12
TPRA1	3305.2	1.3706	0.184936	7.41122	1.25144e-13	1.04364e-12
FNDC3A	1556.85	1.8032	0.243517	7.40482	1.31326e-13	1.09463e-12
PDCD11	2657.34	-1.23	0.166186	-7.40136	1.34799e-13	1.123e-12
LZTFL1	336.361	-1.94402	0.262709	-7.39988	1.3631e-13	1.13501e-12
GNPNAT1	506.928	-1.70536	0.23047	-7.3995	1.36697e-13	1.13765e-12
HIVEP2	541.978	2.19501	0.296729	7.39736	1.3892e-13	1.15557e-12
TGFA	202.329	2.35528	0.318529	7.39423	1.42225e-13	1.18246e-12
TTC26	141.293	-2.79509	0.378032	-7.39379	1.427e-13	1.1858e-12
EPB41L4A	237.092	-2.24062	0.30305	-7.39358	1.42929e-13	1.1871e-12
HEXB	1858.82	1.34776	0.18231	7.39269	1.43893e-13	1.19449e-12
UROC1	125.03	-3.05129	0.412933	-7.3893	1.47603e-13	1.22467e-12
WARS2	335.046	-1.95002	0.263916	-7.38878	1.48187e-13	1.22889e-12
ICAM5	74.7938	4.40411	0.596114	7.38803	1.4902e-13	1.23517e-12
C1orf122	1299.93	1.81061	0.245135	7.38618	1.51112e-13	1.25187e-12
HNRNPLL	2283.67	1.36088	0.184265	7.38549	1.5189e-13	1.25768e-12
CDK9	1766.96	1.29922	0.175954	7.38386	1.53766e-13	1.27256e-12
STRBP	887.346	-1.46567	0.198561	-7.38146	1.56569e-13	1.2951e-12
C12orf29	475.879	-1.80325	0.244298	-7.38136	1.56683e-13	1.2954e-12
TADA1	410.131	-1.76964	0.240034	-7.37245	1.67521e-13	1.3843e-12
ACER3	1164.71	1.35154	0.183325	7.37234	1.67662e-13	1.38476e-12
TMEM131	1444.96	1.43145	0.194243	7.36934	1.71475e-13	1.41554e-12
GRIPAP1	3305.39	1.2284	0.166694	7.36915	1.71722e-13	1.41685e-12
EIF2S2	7423.97	-1.24394	0.168806	-7.36905	1.71851e-13	1.41721e-12
CTH	112.721	-3.256	0.441873	-7.36862	1.72403e-13	1.42104e-12
MGST3	445.45	-1.74422	0.236747	-7.36745	1.73922e-13	1.43283e-12
UBE2W	567.781	1.63239	0.221606	7.36618	1.75587e-13	1.44582e-12
YBX1	30564.9	-1.14635	0.155633	-7.3657	1.76225e-13	1.45034e-12
MCM4	4119.94	-1.43585	0.194959	-7.36489	1.77287e-13	1.45835e-12
RPL7A	37217.4	-1.28417	0.174365	-7.3648	1.77412e-13	1.45864e-12
YPEL5	714.125	1.52766	0.207437	7.36444	1.77891e-13	1.46184e-12
MIS18A	645.488	-1.65777	0.225187	-7.36172	1.81561e-13	1.49125e-12
CLCN7	4540.46	1.2439	0.168971	7.36164	1.81671e-13	1.4914e-12
MKNK1	978.605	1.48241	0.201527	7.35592	1.89617e-13	1.55585e-12
PAX3	420.9	1.76091	0.239426	7.3547	1.91352e-13	1.5693e-12
TRAIP	484.929	-1.75231	0.238273	-7.35422	1.92049e-13	1.57422e-12
ABRACL	2135.5	1.37328	0.186797	7.35172	1.9568e-13	1.60318e-12
ZFYVE9	169.525	-2.55463	0.347691	-7.34743	2.02047e-13	1.65451e-12
GTF2IRD1	194.661	-2.35834	0.321122	-7.34405	2.07222e-13	1.69604e-12
TUFM	7729.83	-1.23067	0.16758	-7.34378	2.07637e-13	1.69858e-12
PAQR4	662.658	-1.53778	0.209424	-7.34291	2.08993e-13	1.70882e-12
ENO3	216.26	2.27949	0.310477	7.34189	2.10604e-13	1.72113e-12
CTBS	839.404	1.52543	0.207812	7.34041	2.12944e-13	1.73938e-12
FAM46A	915.539	1.53271	0.208882	7.33767	2.1734e-13	1.7744e-12
BUB1	1640.99	-1.60396	0.218655	-7.33556	2.20791e-13	1.80167e-12
[truncated: 17,303 more rows]
