# Supplementary material for: Induced lineage promiscuity undermines the efficiency of all-trans-retinoid-acid-induced differentiation of acute myeloid leukemia
Source: iScience. 2021 Apr 11;24(5):102410. doi: 10.1016/j.isci.2021.102410 (PMC8099557; doi:10.1016/j.isci.2021.102410)
Supplement: Table S2. Summary of differentially expressed genes of HL60 RNA-seq data, related to figure 1 [file mmc3.xlsx]

## Sheet: HL60_RNAseq_ctrl_vs_RA_d1
	baseMean	log2FoldChange	lfcSE	stat	pvalue	padj
TGM2	2304.45	8.87929	0.271929	32.6529	7.28018e-234	1.10863e-229
SLA	6144.12	3.2935	0.102251	32.2101	1.27485e-227	9.70668e-224
KCTD12	3343.21	3.79481	0.121954	31.1167	1.43234e-212	7.27058e-209
AGO1	6549.06	3.73525	0.131736	28.354	7.47555e-177	2.84594e-173
APLP2	33900.5	2.81967	0.0996092	28.3073	2.81016e-176	8.55863e-173
DHRS3	1796.95	9.29381	0.329203	28.2313	2.41581e-175	6.13132e-172
CTSG	2310.85	-4.24087	0.150353	-28.206	4.93253e-175	1.07304e-171
ASAH1	5687.92	2.79568	0.109417	25.5507	5.38864e-144	1.02573e-140
CD300LB	1081.05	4.00156	0.164787	24.2832	2.94992e-130	4.99126e-127
GNG2	2354.51	5.73872	0.236665	24.2483	6.89652e-130	1.0502e-126
POR	2951.98	3.19542	0.133742	23.8925	3.66375e-126	5.07197e-123
CD36	1117.26	6.13823	0.258287	23.7652	7.6579e-125	9.71787e-122
MACF1	4877.71	3.38616	0.146963	23.0409	1.81517e-117	2.12626e-114
ITPR2	1834.7	3.44411	0.151985	22.6609	1.08961e-113	1.18518e-110
GBP4	551.809	5.36797	0.23847	22.5101	3.30692e-112	3.35718e-109
LSP1	8648.07	3.10713	0.141951	21.8887	3.32776e-106	3.1672e-103
SLC2A5	6619.75	4.71864	0.224878	20.9831	9.36175e-98	8.38592e-95
C10orf54	6031.77	2.7467	0.131314	20.9171	3.73851e-97	3.16278e-94
MLC1	5781.74	-3.42394	0.166381	-20.5789	4.24592e-94	3.40299e-91
LTB4R	2329.33	3.08376	0.152019	20.2854	1.7304e-91	1.31753e-88
KCNE1	353.614	5.64359	0.280401	20.1269	4.29314e-90	3.11314e-87
PECAM1	2095.95	2.32075	0.117149	19.8101	2.43429e-87	1.68497e-84
PLEK	7663.54	1.92029	0.0973286	19.73	1.19158e-86	7.88933e-84
ADGRE3	575.045	7.28526	0.369295	19.7275	1.25257e-86	7.94758e-84
ANO7	594.629	-4.71013	0.239335	-19.6801	3.19288e-86	1.87005e-83
ORM1	3958.92	3.7517	0.190617	19.6819	3.08383e-86	1.87005e-83
SLC44A1	6964.71	1.94848	0.0992792	19.6263	9.22697e-86	5.20401e-83
PTGS1	2462.02	3.70377	0.188845	19.6128	1.20227e-85	6.53865e-83
TERT	656.938	-5.57247	0.291517	-19.1154	1.87978e-81	9.87077e-79
CEBPB	3691.13	2.29272	0.121395	18.8865	1.47423e-79	7.48321e-77
IL31RA	339.619	6.80264	0.362138	18.7847	1.00791e-78	4.95112e-76
P2RY13	503.2	6.56605	0.352978	18.6019	3.10139e-77	1.47587e-74
PTGES	1627.26	11.2194	0.60936	18.4118	1.05638e-75	4.8747e-73
GPR34	343.013	3.9767	0.217867	18.2529	1.96218e-74	8.78827e-72
NBPF10	1249.74	2.55463	0.140023	18.2444	2.29331e-74	9.97787e-72
CIDEB	1271.69	3.30444	0.181357	18.2207	3.53913e-74	1.49705e-71
SPNS3	839.305	-4.73482	0.262314	-18.0502	7.86683e-73	3.23773e-70
NPC2	1460.15	2.40258	0.133389	18.0118	1.57402e-72	6.30767e-70
SLC5A3	2805.52	2.35489	0.13086	17.9955	2.11481e-72	8.25754e-70
ARHGEF3	501.695	3.25734	0.183149	17.7852	9.20161e-71	3.50305e-68
LTA4H	3944.24	1.84233	0.105708	17.4285	5.01408e-68	1.8623e-65
HERC1	1871.56	2.48362	0.143986	17.2491	1.13723e-66	4.12328e-64
DOCK10	1506.57	2.3245	0.13497	17.2223	1.80615e-66	6.39628e-64
MYC	15234.8	-2.14447	0.126389	-16.9672	1.43528e-64	4.96737e-62
FSCN1	923.673	-2.71455	0.160113	-16.954	1.79928e-64	6.08876e-62
SIGLEC11	247.927	6.24725	0.36938	16.9128	3.62172e-64	1.19895e-61
RAB31	5871.61	2.29052	0.135613	16.8901	5.31915e-64	1.72341e-61
BTG1	2620.85	1.84099	0.110595	16.6462	3.22666e-62	1.02366e-59
LILRA5	253.938	6.51442	0.398278	16.3565	3.91129e-60	1.21553e-57
NTSR1	2692.89	3.03681	0.185924	16.3336	5.69489e-60	1.73443e-57
RNF213	2175.17	2.84087	0.176741	16.0736	3.90529e-58	1.16607e-55
SLC16A1	2236.32	-1.91505	0.119626	-16.0087	1.11086e-57	3.25312e-55
MLXIPL	1767.78	4.89739	0.306013	16.0038	1.20118e-57	3.45125e-55
ENG	4274.23	1.72694	0.108358	15.9373	3.48974e-57	9.84105e-55
CD300LF	2128.55	1.90853	0.119847	15.9247	4.27012e-57	1.18228e-54
SOCS3	249.795	6.00633	0.381912	15.727	9.87697e-56	2.68583e-53
APOBR	2756.48	1.94988	0.124634	15.6449	3.60216e-55	9.62346e-53
STAG3L1	674.485	3.08167	0.197058	15.6384	3.98631e-55	1.04661e-52
TTLL4	1930.13	2.17432	0.139317	15.6069	6.5287e-55	1.68507e-52
SIPA1	3788.56	2.1718	0.139282	15.5928	8.14433e-55	2.06703e-52
RAB37	1009.87	2.09712	0.135202	15.511	2.923e-54	7.29696e-52
FCER1G	924.505	2.09522	0.136131	15.3911	1.87668e-53	4.60937e-51
OLR1	811.561	6.0339	0.392086	15.3892	1.93336e-53	4.67321e-51
CAPN3	404.151	2.8436	0.184928	15.3769	2.34052e-53	5.56897e-51
PIK3R5	1518.24	1.94505	0.12688	15.3299	4.83002e-53	1.13156e-50
B3GNT8	1187.58	2.20281	0.143763	15.3225	5.41075e-53	1.24841e-50
SNN	1102.04	2.53654	0.167985	15.0998	1.62485e-51	3.6387e-49
VIT	1302.75	2.07324	0.137296	15.1005	1.60657e-51	3.6387e-49
RAB7B	1121.43	-3.04394	0.202287	-15.0476	3.57989e-51	7.90066e-49
CCDC88B	4194.68	2.7393	0.182061	15.0461	3.66471e-51	7.97233e-49
PNRC1	1181.72	-2.15973	0.143638	-15.0359	4.27176e-51	9.16203e-49
PIK3CG	4223.41	3.44218	0.231135	14.8925	3.6886e-50	7.8014e-48
FGD4	332.465	3.01397	0.202444	14.888	3.94592e-50	8.23129e-48
TNNI2	206.346	5.26312	0.353943	14.87	5.16433e-50	1.06274e-47
TLE1	372.364	-3.48011	0.236495	-14.7154	5.13643e-49	1.0429e-46
MRC2	7434.36	1.79704	0.122149	14.7118	5.41305e-49	1.0846e-46
APOE	236.841	5.41636	0.370609	14.6148	2.26149e-48	4.47246e-46
S1PR3	331.094	-3.81105	0.260992	-14.6022	2.72054e-48	5.31134e-46
KCNC3	484.105	2.59401	0.177765	14.5924	3.14067e-48	6.05393e-46
PPFIA4	891.09	3.21564	0.222681	14.4406	2.87331e-47	5.46934e-45
HBEGF	662.99	3.35993	0.233479	14.3907	5.91827e-47	1.11264e-44
HK2	1681.92	-1.97652	0.137362	-14.3891	6.05457e-47	1.12438e-44
CCNA1	1223.08	-3.27641	0.228472	-14.3405	1.22116e-46	2.24045e-44
SLC12A6	714.054	2.31375	0.161708	14.3083	1.94303e-46	3.52243e-44
VIM	3279.95	-4.23717	0.301944	-14.033	9.79745e-45	1.75524e-42
IL10RB	2109.99	1.55533	0.11111	13.9981	1.60119e-44	2.83522e-42
PLCB2	3495.24	2.18423	0.156861	13.9246	4.49078e-44	7.86041e-42
CTSD	50666.4	4.13169	0.297412	13.8921	7.07143e-44	1.22368e-41
C1RL	253.383	3.83795	0.276591	13.8759	8.86545e-44	1.51689e-41
RAB3D	1401.08	2.01567	0.145336	13.8691	9.75525e-44	1.65059e-41
PTMA	58798.4	-1.56487	0.113208	-13.823	1.85176e-43	3.09874e-41
WT1	923.874	-3.50258	0.253995	-13.79	2.92781e-43	4.84616e-41
LMO4	2164.53	-1.59787	0.116129	-13.7594	4.47298e-43	7.32414e-41
ASNS	1373.74	-4.28672	0.312351	-13.724	7.28976e-43	1.18094e-40
GM2A	3261.14	1.68097	0.122941	13.673	1.47225e-42	2.35993e-40
SH3RF3	199.236	7.62359	0.558197	13.6575	1.82071e-42	2.8881e-40
CREG1	10926	2.06136	0.150981	13.6531	1.93585e-42	3.03908e-40
YBX3	3933.52	-1.40226	0.102884	-13.6295	2.67318e-42	4.15379e-40
DMXL2	1929.19	1.81578	0.133323	13.6194	3.07228e-42	4.72572e-40
SCIMP	210.767	5.11677	0.37624	13.5998	4.0171e-42	6.11725e-40
NATD1	368.815	2.78409	0.205002	13.5808	5.20424e-42	7.84656e-40
RNF122	429.24	3.17213	0.233599	13.5794	5.3061e-42	7.92169e-40
ADCY4	249.43	3.59675	0.265318	13.5564	7.26591e-42	1.07423e-39
PTPRJ	3948	2.01806	0.150331	13.4241	4.36833e-41	6.39624e-39
B4GALT5	11296.9	2.38815	0.17855	13.3753	8.43321e-41	1.22306e-38
GAS7	2489.77	2.4394	0.182498	13.3667	9.46497e-41	1.35974e-38
ATOH8	623.481	5.47176	0.410269	13.337	1.41038e-40	2.00722e-38
IHH	251.739	8.5439	0.650309	13.1382	1.98882e-39	2.80424e-37
ABCB10	4966.32	-2.57332	0.196051	-13.1258	2.34319e-39	3.27359e-37
ASRGL1	2918.84	2.50767	0.191111	13.1216	2.4771e-39	3.42921e-37
TAF4B	1083.98	-1.75215	0.133691	-13.106	3.04177e-39	4.17298e-37
LAIR1	5526.7	1.45106	0.110821	13.0937	3.57776e-39	4.86448e-37
TFEB	346.934	2.67291	0.204384	13.0779	4.40643e-39	5.93815e-37
TNFRSF1B	5159.91	1.48891	0.113875	13.075	4.57602e-39	6.1126e-37
FAM46C	340.481	-4.90974	0.375904	-13.0612	5.48822e-39	7.26736e-37
PFKFB4	536.848	3.14679	0.24168	13.0205	9.36052e-39	1.22881e-36
MYO1F	8955.67	1.31481	0.101032	13.0138	1.02181e-38	1.32993e-36
HMGB1P6	3291.97	-1.64786	0.126967	-12.9786	1.61731e-38	2.08716e-36
ADAMTS10	472.831	2.24836	0.17344	12.9633	1.97464e-38	2.52688e-36
SLC37A2	1798.02	4.17116	0.322412	12.9373	2.77079e-38	3.50688e-36
TBL2	1697.61	2.22797	0.172218	12.9369	2.78653e-38	3.50688e-36
DOCK5	2531.31	2.23511	0.173259	12.9004	4.47955e-38	5.59135e-36
ITGB2	16857.7	2.14907	0.166767	12.8866	5.35234e-38	6.60821e-36
NCOA3	3168.29	2.27902	0.176857	12.8862	5.381e-38	6.60821e-36
LTB4R2	871.921	2.37476	0.184305	12.885	5.46995e-38	6.66371e-36
PSAP	21411.1	1.81521	0.14109	12.8656	7.02727e-38	8.49296e-36
SLC7A5	3216.95	-2.8326	0.220796	-12.829	1.12741e-37	1.35183e-35
ARHGAP12	427.241	2.25182	0.176538	12.7555	2.90678e-37	3.45816e-35
TRIM38	1144.89	1.74373	0.137099	12.7188	4.65057e-37	5.48983e-35
ROR2	179.352	3.33259	0.263103	12.6665	9.06988e-37	1.06243e-34
PGPEP1	1066.83	1.78751	0.141477	12.6346	1.36025e-36	1.58121e-34
CD53	4360.09	1.93257	0.152975	12.6332	1.38508e-36	1.59788e-34
IFNAR2	1633.16	1.84196	0.145946	12.6208	1.62111e-36	1.85612e-34
SOX12	1155.23	-1.83491	0.145749	-12.5895	2.41148e-36	2.74045e-34
LCP2	4194.64	1.54562	0.122851	12.5813	2.67628e-36	3.01884e-34
ESYT1	5595.08	-1.5709	0.125129	-12.5543	3.76462e-36	4.1845e-34
NBPF14	2024.63	2.2408	0.178484	12.5546	3.74903e-36	4.1845e-34
HMGN5	764.553	-2.27258	0.181242	-12.5389	4.57318e-36	5.0464e-34
SIGLEC16	361.383	5.38113	0.429648	12.5245	5.48392e-36	6.00785e-34
SIRPA	5417.61	1.26225	0.101163	12.4773	9.92405e-36	1.07945e-33
GPR68	273.773	-3.29902	0.264483	-12.4735	1.0419e-35	1.12525e-33
CYBB	22162.7	2.49236	0.199954	12.4646	1.16405e-35	1.24832e-33
C11orf84	495.441	2.52215	0.203318	12.405	2.45567e-35	2.61503e-33
LBR	11301.4	1.39407	0.112613	12.3794	3.37972e-35	3.57406e-33
RPS9	5045.18	1.53247	0.124065	12.3522	4.73831e-35	4.97621e-33
CCR1	1119.19	2.68649	0.217519	12.3506	4.83261e-35	5.04048e-33
STAG3L3	2179.18	1.84251	0.149796	12.3001	9.04195e-35	9.36672e-33
FUT4	5468.81	1.20669	0.0982449	12.2824	1.12573e-34	1.15828e-32
SGSH	254.796	5.07528	0.413307	12.2797	1.16448e-34	1.19011e-32
AC013461.1	1096.57	-2.10669	0.171718	-12.2683	1.34052e-34	1.36089e-32
CDH23	285.572	3.68061	0.300686	12.2407	1.88326e-34	1.89923e-32
VPS13D	1492.15	1.50387	0.122897	12.2368	1.97667e-34	1.98031e-32
PA2G4	9854.45	-1.20383	0.0986692	-12.2006	3.08472e-34	3.0702e-32
DNMT3A	526.594	2.23883	0.183672	12.1893	3.54524e-34	3.50565e-32
ARAP1	5947.9	1.94434	0.159589	12.1834	3.81028e-34	3.74341e-32
SIGLEC12	428.278	2.29605	0.18873	12.1658	4.72901e-34	4.61624e-32
NRIP1	1189.51	2.34619	0.192959	12.159	5.13532e-34	4.98094e-32
ABCA7	748.68	1.7394	0.143143	12.1515	5.63471e-34	5.43072e-32
SUN1	624.859	-2.00475	0.165151	-12.1389	6.56678e-34	6.28924e-32
RUNX2	1364.77	1.6481	0.136413	12.0817	1.31959e-33	1.25592e-31
SLC38A5	1684.81	-1.86794	0.154938	-12.0561	1.80143e-33	1.70386e-31
TPCN1	7085.08	1.3869	0.115194	12.0397	2.19832e-33	2.06642e-31
PAICS	7898.74	-1.71377	0.142423	-12.0329	2.38487e-33	2.22803e-31
VASH1	347.571	2.45618	0.204202	12.0282	2.52677e-33	2.3462e-31
THEMIS2	3132.04	3.08	0.256093	12.0269	2.56573e-33	2.36794e-31
SYT2	172.064	5.30995	0.442241	12.0069	3.26727e-33	2.99723e-31
OAF	551.924	-4.78216	0.399307	-11.9762	4.73797e-33	4.32035e-31
PRTN3	38864.2	-1.28196	0.107081	-11.9718	4.99048e-33	4.52352e-31
ATP2A3	6095.33	1.44176	0.121221	11.8937	1.27695e-32	1.15061e-30
ADGRB1	878.304	-2.90603	0.244722	-11.8748	1.59982e-32	1.43306e-30
BCL2A1	371.799	4.76766	0.402183	11.8545	2.04024e-32	1.81688e-30
DAPK2	105.634	4.70953	0.397727	11.8411	2.39228e-32	2.10576e-30
PDLIM5	712.548	2.36057	0.199349	11.8414	2.38462e-32	2.10576e-30
FARSB	2182.56	-1.32143	0.111792	-11.8204	3.06328e-32	2.6809e-30
CTNNB1	5086.48	1.28325	0.108781	11.7966	4.06225e-32	3.53486e-30
PITPNC1	437.142	1.96809	0.167269	11.766	5.84291e-32	5.05545e-30
FABP5P7	490.027	-2.97628	0.253977	-11.7187	1.02223e-31	8.79465e-30
ORM2	1019.49	3.99451	0.343351	11.6339	2.77088e-31	2.3705e-29
PHGDH	1628.4	-4.04488	0.348626	-11.6023	4.01005e-31	3.41145e-29
GPR82	121.949	4.68956	0.407459	11.5093	1.18461e-30	1.00218e-28
CD300A	1328.3	2.68605	0.233516	11.5026	1.27976e-30	1.0767e-28
ADAM9	1855.38	1.30968	0.113911	11.4974	1.35967e-30	1.13764e-28
TPP1	7805.02	1.43578	0.125037	11.4828	1.6094e-30	1.33923e-28
IL1RN	198.899	-4.55659	0.398356	-11.4385	2.68501e-30	2.22213e-28
GTF2IP4	2227.68	1.28524	0.112377	11.4369	2.73509e-30	2.25135e-28
PRKCB	5176.7	1.83482	0.160496	11.4322	2.88854e-30	2.36488e-28
INPP5A	493.604	-2.02594	0.177369	-11.4222	3.24106e-30	2.6393e-28
HIC1	1975.17	9.07734	0.795949	11.4044	3.9741e-30	3.21902e-28
HIVEP2	121.435	6.78834	0.595314	11.403	4.0416e-30	3.25637e-28
LYAR	1212.6	-1.69925	0.150276	-11.3075	1.20405e-29	9.65014e-28
IER5L	520.41	1.89136	0.167329	11.3032	1.26486e-29	1.00844e-27
APOC4-APOC2	2012.29	1.79243	0.159524	11.2362	2.70894e-29	2.14853e-27
SLC23A2	2529.83	1.43885	0.128124	11.2302	2.89971e-29	2.28792e-27
PYCR1	901.47	-2.90359	0.258635	-11.2266	3.01946e-29	2.37012e-27
ROGDI	1629.26	1.37055	0.122158	11.2194	3.27372e-29	2.55652e-27
PRAM1	5630.66	1.29664	0.115745	11.2026	3.95904e-29	3.07593e-27
MX2	495.552	1.79931	0.160764	11.1923	4.44834e-29	3.43854e-27
MEGF9	2304.3	2.18105	0.19498	11.186	4.77453e-29	3.67204e-27
PSMG1	1523.48	-1.44362	0.129108	-11.1815	5.0213e-29	3.84243e-27
GRN	38870.4	3.29116	0.294918	11.1596	6.43085e-29	4.89645e-27
FAM72A	804.31	-1.70339	0.152661	-11.158	6.54573e-29	4.95912e-27
PPARGC1B	1587.79	1.48006	0.132933	11.1338	8.58585e-29	6.47254e-27
CMSS1	946.762	-1.85983	0.167119	-11.1288	9.08261e-29	6.8133e-27
TNKS1BP1	759.522	-2.33063	0.209669	-11.1158	1.05124e-28	7.84722e-27
TTYH3	4437.03	1.74352	0.157229	11.0891	1.41695e-28	1.05255e-26
MVP	272.07	2.692	0.242946	11.0806	1.5576e-28	1.15141e-26
BATF2	100.916	6.78716	0.613137	11.0696	1.76273e-28	1.29675e-26
ARHGAP23	280.203	-3.24736	0.293621	-11.0597	1.96721e-28	1.44023e-26
ARPC1B	10576.9	1.18019	0.107097	11.0199	3.06501e-28	2.23321e-26
PEBP1	4819.67	-1.35167	0.123338	-10.9591	6.01155e-28	4.35923e-26
MPO	171944	-1.19529	0.109098	-10.9561	6.21034e-28	4.48204e-26
COL8A2	143.144	4.10155	0.374643	10.9479	6.8009e-28	4.8851e-26
KMT2C	2948.11	1.30848	0.119643	10.9366	7.70591e-28	5.50919e-26
MAFF	176.878	3.05974	0.279798	10.9355	7.79421e-28	5.54627e-26
DOPEY2	2795.22	1.63935	0.150187	10.9154	9.72669e-28	6.88921e-26
BAHCC1	5113.02	-1.50216	0.137652	-10.9127	1.00206e-27	7.0645e-26
MPZL1	376.339	-2.17906	0.199745	-10.9092	1.04147e-27	7.3085e-26
ARL4C	277.486	-4.70713	0.431644	-10.9051	1.08954e-27	7.61078e-26
CD68	2017.07	3.21667	0.295204	10.8964	1.19877e-27	8.33526e-26
ZNF106	2083.82	1.20204	0.11032	10.896	1.2042e-27	8.33526e-26
BAIAP2	638.195	1.88295	0.172951	10.8872	1.327e-27	9.1437e-26
SLC17A9	2676.37	-1.8671	0.172107	-10.8485	2.02703e-27	1.39043e-25
NOTCH2	5033.86	2.25821	0.208577	10.8267	2.57137e-27	1.75591e-25
TBXAS1	983.119	2.02391	0.187046	10.8204	2.7565e-27	1.87393e-25
SH2D3C	1097.27	1.98428	0.183749	10.7989	3.48466e-27	2.35841e-25
ACPP	501.974	1.87733	0.174039	10.7868	3.97343e-27	2.67732e-25
BMP8B	561.468	-1.90786	0.177396	-10.7548	5.6228e-27	3.77198e-25
DNAH17	170.043	2.69584	0.251189	10.7323	7.17779e-27	4.79401e-25
CLIP2	822.733	1.49245	0.139442	10.703	9.8504e-27	6.5503e-25
CCR3	85.8492	5.56367	0.519896	10.7015	1.00125e-26	6.62913e-25
ABHD2	1623.13	1.93676	0.181242	10.686	1.18353e-26	7.80208e-25
CDS2	1111.11	1.46751	0.137483	10.6741	1.34557e-26	8.83202e-25
CHI3L1	23428.9	2.81376	0.26384	10.6646	1.49001e-26	9.73812e-25
NUCB2	8047.54	-1.2365	0.116094	-10.6509	1.72767e-26	1.12431e-24
BIRC6	3862.87	1.48919	0.140213	10.6209	2.38256e-26	1.5439e-24
SMG6	616.127	1.75455	0.165221	10.6194	2.4206e-26	1.5619e-24
SOWAHD	653.056	1.61474	0.152531	10.5863	3.44925e-26	2.21625e-24
MROH6	930.496	-1.73614	0.164212	-10.5726	3.99319e-26	2.55497e-24
CD101	373.988	2.22103	0.210451	10.5536	4.88616e-26	3.11324e-24
PTPRCAP	823.111	-1.79707	0.170762	-10.5238	6.71104e-26	4.25815e-24
ABHD8	228.985	2.60779	0.249039	10.4714	1.16911e-25	7.38725e-24
CORO1B	2219.33	1.79755	0.171894	10.4573	1.35661e-25	8.53658e-24
TNFRSF21	297.236	-2.45805	0.235081	-10.4562	1.37271e-25	8.60231e-24
RHBDF2	234.572	2.63288	0.251997	10.4481	1.49531e-25	9.3322e-24
CSE1L	4305.74	-1.23033	0.118062	-10.421	1.98893e-25	1.23622e-23
TMEM71	285.224	2.53726	0.243906	10.4026	2.41154e-25	1.4928e-23
SULF2	995.184	3.69041	0.355829	10.3713	3.34943e-25	2.06499e-23
MAN1A1	92.559	6.4336	0.620979	10.3604	3.75369e-25	2.30489e-23
CDCA7	3757.43	-1.86323	0.180132	-10.3437	4.47017e-25	2.73381e-23
SERPINB6	763.199	1.55128	0.150077	10.3366	4.81278e-25	2.93156e-23
CDT1	1856.67	-1.30821	0.126779	-10.3188	5.79306e-25	3.51461e-23
DNAJB12	2132.06	1.58604	0.154098	10.2924	7.6242e-25	4.6072e-23
KCNN4	555.713	-2.70271	0.263273	-10.2658	1.00457e-24	6.0465e-23
CFLAR	2757.1	1.65552	0.161279	10.2649	1.01398e-24	6.0791e-23
UBE2J1	5088.86	1.04522	0.101858	10.2616	1.04958e-24	6.26786e-23
SLC9A3	403.04	4.63815	0.452185	10.2572	1.09854e-24	6.53462e-23
IRF1	977.603	1.46366	0.142754	10.253	1.1467e-24	6.79455e-23
KCNE3	682.387	1.53497	0.150026	10.2314	1.43501e-24	8.46988e-23
DUSP16	264.945	2.15135	0.210459	10.2222	1.5772e-24	9.23756e-23
EIF4EBP1	2004.51	-1.3442	0.131497	-10.2223	1.57638e-24	9.23756e-23
CSF3R	8872.77	2.1688	0.212196	10.2207	1.60151e-24	9.34399e-23
NLRC4	189.903	2.74604	0.268725	10.2188	1.6336e-24	9.49485e-23
SIAH2	786.844	-1.63738	0.160383	-10.2092	1.80375e-24	1.04439e-22
FMNL3	836.987	1.96113	0.192299	10.1983	2.01767e-24	1.16383e-22
ABCC1	6640.09	1.6776	0.164868	10.1754	2.55323e-24	1.46719e-22
MAPKAPK2	5511.53	1.48202	0.145827	10.1628	2.9058e-24	1.66352e-22
CEACAM4	121.919	3.03926	0.299346	10.153	3.21368e-24	1.83288e-22
RPL13A	76232.9	0.951537	0.094077	10.1144	4.7669e-24	2.7086e-22
PSAT1	3805.69	-3.86103	0.381792	-10.1129	4.84229e-24	2.74121e-22
SLC35F2	980.518	-1.43231	0.141823	-10.0993	5.56461e-24	3.13844e-22
GCSH	1212.89	-1.63925	0.162332	-10.0982	5.62764e-24	3.16228e-22
JUP	1148.14	-1.90019	0.188181	-10.0977	5.65529e-24	3.16613e-22
CENPU	2712.47	-1.39123	0.137898	-10.0888	6.1925e-24	3.45419e-22
NADK	4036.98	1.16149	0.115314	10.0724	7.31476e-24	4.0653e-22
CYBA	4383.71	1.44756	0.143723	10.0718	7.35873e-24	4.07486e-22
SUOX	647.98	1.54548	0.153455	10.0712	7.40575e-24	4.08604e-22
MYH9	28861	1.10663	0.110088	10.0523	8.97878e-24	4.93606e-22
TRIP13	1053.1	-1.37801	0.137098	-10.0513	9.07061e-24	4.9686e-22
SMIM3	1277.91	1.73845	0.173004	10.0486	9.31952e-24	5.08665e-22
NR2F2	705.153	-1.53943	0.153246	-10.0455	9.615e-24	5.22919e-22
NIP7	1130.09	-1.28567	0.128129	-10.0342	1.07795e-23	5.84167e-22
ZFP92	413.77	2.94943	0.294382	10.019	1.25712e-23	6.78847e-22
ALAS1	4297.1	1.74203	0.173925	10.016	1.29618e-23	6.95009e-22
IFI6	308.263	3.8048	0.379865	10.0162	1.29391e-23	6.95009e-22
FAM129A	1179.17	-1.90392	0.190166	-10.0119	1.35194e-23	7.22364e-22
CNR2	400.417	-1.81247	0.181645	-9.97811	1.90051e-23	1.01192e-21
ATAD3A	2288.35	-1.3518	0.135487	-9.97732	1.9157e-23	1.01646e-21
VAV1	3566.74	1.03546	0.104055	9.95111	2.49398e-23	1.31869e-21
CBX3	6426.56	-1.09322	0.109945	-9.94334	2.69625e-23	1.42071e-21
BRIX1	1235.16	-1.35966	0.136893	-9.93229	3.01267e-23	1.58196e-21
NBPF19	3308.75	1.44652	0.146283	9.8885	4.66977e-23	2.44368e-21
FAM20C	2332.92	6.49322	0.656812	9.88596	4.7896e-23	2.49781e-21
FAM134B	222.799	2.42841	0.245696	9.8838	4.89404e-23	2.54357e-21
TMEM63A	1160.64	1.50526	0.152735	9.85537	6.49769e-23	3.36554e-21
GTF2IRD2B	384.371	1.91728	0.194688	9.84793	6.99729e-23	3.61203e-21
GFOD1	1140.46	1.80548	0.183401	9.84444	7.24392e-23	3.7267e-21
HOXA5	68.8111	5.74507	0.583876	9.83954	7.60592e-23	3.89976e-21
MINA	599.624	-1.70015	0.173153	-9.81877	9.34816e-23	4.77697e-21
TONSL	2904.33	-1.56776	0.160146	-9.78958	1.24817e-22	6.35689e-21
ZDHHC11B	285.518	-2.74913	0.280877	-9.78769	1.27174e-22	6.45535e-21
FCGRT	1637.2	3.34152	0.342185	9.76525	1.58714e-22	8.02957e-21
EIF1B	1796.84	2.20583	0.225974	9.76139	1.64872e-22	8.31347e-21
CCT2	5637.06	-0.946811	0.0970287	-9.75805	1.70392e-22	8.56345e-21
CITED4	503.332	-2.89968	0.297523	-9.74606	1.91762e-22	9.60578e-21
RPL21P16	2357.45	-14.1296	1.44985	-9.74559	1.92664e-22	9.6193e-21
PUM3	2061.77	-1.22317	0.125633	-9.73613	2.11455e-22	1.0523e-20
ASS1	2560.56	-3.31355	0.34045	-9.73285	2.18384e-22	1.08324e-20
DNAJC4	454.5	1.67197	0.171888	9.72709	2.31113e-22	1.14266e-20
EBF3	649.403	-3.96984	0.408273	-9.72351	2.39382e-22	1.17971e-20
PUS7	1135.75	-1.52093	0.15644	-9.72208	2.42774e-22	1.19257e-20
OGFR	2201.08	1.28616	0.132344	9.71836	2.51809e-22	1.23297e-20
SDCBP	4155.55	1.06947	0.110612	9.66868	4.09615e-22	1.99924e-20
ADAM28	225.01	2.19885	0.227451	9.66736	4.14931e-22	2.01871e-20
ATP6AP1	4046.25	1.18584	0.122691	9.66527	4.23521e-22	2.05394e-20
FAM72D	489.448	-1.91842	0.198494	-9.66486	4.25198e-22	2.05553e-20
GPR35	458.351	2.84174	0.294127	9.66159	4.38998e-22	2.11552e-20
SLC39A14	891.302	-1.93619	0.200594	-9.65224	4.80944e-22	2.31035e-20
F13A1	265.2	-5.59702	0.580621	-9.63972	5.43377e-22	2.60206e-20
SSRP1	8317.78	-0.948599	0.0984692	-9.63346	5.77536e-22	2.75696e-20
SERINC5	317.069	-2.19976	0.228597	-9.62289	6.40101e-22	3.04608e-20
MT-ATP8	7261.9	-1.81807	0.189043	-9.61726	6.7609e-22	3.20732e-20
RCSD1	3823.75	2.56537	0.266963	9.60947	7.29244e-22	3.44873e-20
CXCR3	136.089	-5.08115	0.529411	-9.59774	8.17181e-22	3.85264e-20
PRDX1	4975.66	-1.80114	0.187834	-9.58896	8.89756e-22	4.18185e-20
IFRD2	2141.64	-1.26949	0.132706	-9.56617	1.10943e-21	5.19826e-20
SERPINB1	3708.44	2.37768	0.248608	9.564	1.13288e-21	5.29186e-20
NAMPT	1217.4	-1.86422	0.195167	-9.5519	1.2734e-21	5.93008e-20
TAPBPL	403.962	1.6477	0.172551	9.54905	1.30886e-21	6.07664e-20
ARHGAP9	1977.42	1.45737	0.152653	9.54695	1.33574e-21	6.18256e-20
PLAU	1315.57	1.24023	0.130056	9.53614	1.48251e-21	6.8411e-20
FXYD6	110.977	3.64105	0.382055	9.53018	1.57003e-21	7.2231e-20
ARHGAP30	3505.22	1.21204	0.127215	9.52745	1.61191e-21	7.3934e-20
CFAP97	734.032	-1.43161	0.150317	-9.52398	1.66667e-21	7.62162e-20
SUB1	5621.84	-1.19009	0.125196	-9.50582	1.98469e-21	9.04876e-20
PIM1	772.48	1.66341	0.175085	9.50057	2.08751e-21	9.48911e-20
CHST15	122.072	8.49575	0.895779	9.4842	2.44243e-21	1.10694e-19
CA2	770.032	-3.12736	0.329935	-9.47874	2.57383e-21	1.16303e-19
LILRB2	261.071	4.47871	0.472614	9.47645	2.63083e-21	1.18527e-19
ZNF862	305.029	1.9738	0.208456	9.46867	2.83441e-21	1.27323e-19
PM20D2	2528.67	-1.28645	0.135883	-9.46734	2.87062e-21	1.2857e-19
ANGEL1	776.886	2.13111	0.225376	9.4558	3.20557e-21	1.43151e-19
PRKCA	3145.78	1.67091	0.176854	9.448	3.45382e-21	1.53786e-19
RIT1	599.072	1.47785	0.157137	9.40484	5.21099e-21	2.3135e-19
TRAF3IP3	1276.07	1.49861	0.159375	9.40307	5.29953e-21	2.34597e-19
ASUN	1770.07	-1.35055	0.143855	-9.38831	6.09705e-21	2.69119e-19
HMGB1P5	183.433	-3.7718	0.401943	-9.38392	6.35631e-21	2.79751e-19
BCKDHA	1356.8	1.11451	0.118787	9.38237	6.45047e-21	2.83077e-19
NAPSB	893.281	2.55331	0.272391	9.37369	7.00372e-21	3.06473e-19
PXN	257.308	2.29983	0.245579	9.36493	7.61008e-21	3.32052e-19
ICAM3	1434.78	2.3611	0.252507	9.35063	8.71244e-21	3.79066e-19
PPARA	310.171	1.73607	0.185844	9.34152	9.4957e-21	4.11967e-19
PKN1	4748.78	2.03714	0.218147	9.33836	9.78381e-21	4.23261e-19
GPT2	1140	-3.38952	0.363023	-9.33691	9.91845e-21	4.2787e-19
PPAT	1506.33	-1.53917	0.165231	-9.31526	1.2165e-20	5.23302e-19
RP5-862P8.2	1024.71	-1.62318	0.174324	-9.31132	1.26254e-20	5.41578e-19
ITPRIPL2	209.754	3.42389	0.367885	9.30694	1.31572e-20	5.62801e-19
NADK2	836.338	-1.39946	0.150414	-9.30406	1.35186e-20	5.76644e-19
SUN2	7746.28	1.21473	0.130633	9.29881	1.42024e-20	6.04118e-19
UBE2L6	591.591	1.43481	0.15453	9.28499	1.61721e-20	6.85984e-19
TSPOAP1	399.682	1.99104	0.214473	9.28339	1.64164e-20	6.94413e-19
MICAL2	558.373	-2.52246	0.272014	-9.27327	1.80521e-20	7.61487e-19
MCEMP1	3013.18	2.86631	0.309615	9.25765	2.08976e-20	8.79084e-19
ZNF385A	1557.54	1.19305	0.1289	9.25558	2.13075e-20	8.93857e-19
DENND2D	339.369	1.95556	0.211621	9.24085	2.44537e-20	1.02273e-18
XBP1	3432.64	-1.61934	0.175242	-9.24059	2.45138e-20	1.02273e-18
MPP6	388.842	-1.83819	0.199409	-9.21823	3.02042e-20	1.25669e-18
LDHA	13072.8	-1.1312	0.122939	-9.20129	3.53684e-20	1.46755e-18
GSG1	127.617	-4.73735	0.51729	-9.15801	5.28647e-20	2.18757e-18
RPF2	1037.36	-1.55324	0.16979	-9.14798	5.80073e-20	2.39386e-18
PDE1B	178.924	2.22003	0.243188	9.12884	6.92382e-20	2.84962e-18
FIG4	1085.26	1.18283	0.129644	9.12368	7.26185e-20	2.98068e-18
TELO2	2642.39	-0.988772	0.108475	-9.11521	7.85156e-20	3.21407e-18
DTNA	808.507	-3.07542	0.337871	-9.10235	8.83961e-20	3.60884e-18
PSMB9	548.016	1.57657	0.17325	9.09995	9.03717e-20	3.67963e-18
DUSP3	1840.73	-1.75342	0.192879	-9.09075	9.83546e-20	3.99399e-18
ORAI2	3263.44	1.38248	0.152135	9.08719	1.0163e-19	4.116e-18
MAPK6	1058.27	-1.22694	0.135078	-9.0832	1.05431e-19	4.25862e-18
SHANK1	132.098	-3.22007	0.354688	-9.0786	1.09976e-19	4.43046e-18
WDR90	2454.04	-1.13537	0.125084	-9.07687	1.11745e-19	4.48983e-18
MDFIC	1121.71	-1.38538	0.152872	-9.06239	1.27628e-19	5.11452e-18
PTPRE	2174.13	1.19351	0.131727	9.06049	1.2987e-19	5.19071e-18
TBC1D2	667.737	2.73431	0.302173	9.0488	1.44546e-19	5.76216e-18
ADD3	3117.3	2.14388	0.236937	9.04831	1.45197e-19	5.77302e-18
OLIG2	697.836	-3.19987	0.354101	-9.0366	1.61628e-19	6.40955e-18
LIPM	92.1645	3.07053	0.339989	9.03126	1.69702e-19	6.71226e-18
CD38	5708.31	6.97943	0.773124	9.02756	1.75537e-19	6.92506e-18
STMN1	13660.8	-1.1043	0.122376	-9.02381	1.81655e-19	7.14791e-18
GLTP	450.285	1.48333	0.164523	9.01599	1.95109e-19	7.65753e-18
CTSZ	3776.91	2.30315	0.255479	9.01501	1.96845e-19	7.70581e-18
EMILIN2	3369.03	-1.15506	0.128145	-9.01369	1.99235e-19	7.77938e-18
MRPL3	3427.9	-0.961327	0.106742	-9.00611	2.13502e-19	8.31512e-18
PGD	13861.2	2.61404	0.290272	9.00552	2.14653e-19	8.33861e-18
EBNA1BP2	2227.55	-1.47961	0.164393	-9.00048	2.24742e-19	8.70833e-18
MYO9B	5472.78	1.176	0.130928	8.98206	2.65744e-19	1.02709e-17
RUBCN	688.81	1.2912	0.143902	8.97278	2.89117e-19	1.1146e-17
MAP4	2186.79	-1.14381	0.127509	-8.97044	2.9534e-19	1.13572e-17
FBRSL1	2872.66	-1.55135	0.173323	-8.95062	3.53502e-19	1.35595e-17
RFC3	1662.02	-1.18519	0.132451	-8.94817	3.61423e-19	1.38285e-17
CCT4	5828.01	-0.95886	0.107387	-8.92904	4.29704e-19	1.63998e-17
MANBA	1597.99	1.58366	0.177595	8.9173	4.77804e-19	1.819e-17
ALAD	1726.36	1.14144	0.128098	8.91073	5.06985e-19	1.92528e-17
BZW2	2664.31	-1.02281	0.114882	-8.90312	5.43007e-19	2.05694e-17
ITGAX	1051.28	3.54956	0.399192	8.89187	6.00905e-19	2.27061e-17
NIFK	1791.53	-1.24363	0.140063	-8.87909	6.7407e-19	2.54078e-17
DIAPH1	8552.58	-1.08365	0.122105	-8.87471	7.01179e-19	2.63643e-17
MND1	450.461	-1.65494	0.186485	-8.87443	7.02925e-19	2.63649e-17
RHOBTB1	249.67	1.85805	0.209569	8.86602	7.58082e-19	2.83638e-17
AGT	82.9087	3.52238	0.397454	8.86236	7.8337e-19	2.92381e-17
RELT	1740.98	1.04534	0.118075	8.8532	8.50467e-19	3.16648e-17
CLTCL1	4062.77	1.1506	0.130124	8.84234	9.37313e-19	3.48132e-17
HSP90AB1	28306.9	-0.866518	0.0981041	-8.83265	1.02228e-18	3.78766e-17
CACYBP	3468.87	-1.10721	0.125397	-8.82963	1.05023e-18	3.88177e-17
IGF2R	5337.57	1.48967	0.168998	8.81473	1.19977e-18	4.42376e-17
DDX60L	1387.31	1.89266	0.214881	8.80795	1.2745e-18	4.68795e-17
PRMT2	1678.75	1.14092	0.129628	8.80149	1.35011e-18	4.95408e-17
HSPD1	18052.2	-0.961777	0.109301	-8.79932	1.37648e-18	5.03869e-17
LDLRAD3	350.051	-2.02664	0.230347	-8.7982	1.3903e-18	5.07709e-17
NME4	1318.82	-1.42868	0.162449	-8.7946	1.43556e-18	5.22985e-17
KIAA1109	1726.19	1.61644	0.183853	8.79205	1.46856e-18	5.3373e-17
HMGB1	18667.3	-1.01487	0.115575	-8.78101	1.62009e-18	5.87397e-17
POLR1E	1187.36	-1.1535	0.131516	-8.7708	1.77395e-18	6.41654e-17
ASIC1	270.884	-2.16128	0.246885	-8.75418	2.05593e-18	7.41889e-17
TEX2	2450.84	1.35156	0.154558	8.74463	2.2375e-18	8.055e-17
HPRT1	1603.11	-1.12629	0.128843	-8.74156	2.29918e-18	8.25752e-17
NOP56	5670.92	-0.93688	0.107184	-8.74085	2.31371e-18	8.29017e-17
TWISTNB	1515.19	-1.31985	0.151004	-8.7405	2.32071e-18	8.29572e-17
SLC12A4	152.301	2.55299	0.292133	8.73912	2.34927e-18	8.37815e-17
FAM35A	1104.55	-1.40671	0.161076	-8.73318	2.47606e-18	8.80967e-17
FGR	7700.81	5.43782	0.622683	8.73288	2.48258e-18	8.81231e-17
ACSS1	992.368	1.37375	0.157328	8.73171	2.50859e-18	8.88392e-17
CACNA2D4	2561.77	1.2179	0.139553	8.72711	2.61266e-18	9.23098e-17
CEP72	653.537	1.69635	0.194656	8.7146	2.91775e-18	1.02851e-16
RANBP1	4699.87	-0.897776	0.10312	-8.70609	3.14537e-18	1.10618e-16
ATG2A	1321.87	1.09052	0.125456	8.69241	3.54838e-18	1.24504e-16
SLC17A5	573.18	1.28729	0.148306	8.67994	3.9597e-18	1.38617e-16
ZFHX3	878.683	-2.07178	0.238967	-8.66971	4.33204e-18	1.51303e-16
HCK	1834.04	1.4403	0.166202	8.66593	4.47861e-18	1.56065e-16
FAM72C	693.524	-1.76785	0.204159	-8.65919	4.75148e-18	1.65195e-16
HLA-DRA	172.811	-2.68404	0.310088	-8.65576	4.89646e-18	1.69848e-16
CA8	166.418	-2.5863	0.299741	-8.62847	6.21805e-18	2.15201e-16
SEC14L1	1555.57	1.0719	0.124419	8.61521	6.9814e-18	2.41072e-16
PITPNM1	1545.7	1.18781	0.138032	8.60535	7.6086e-18	2.62135e-16
GRSF1	3212.27	-0.958805	0.111556	-8.59482	8.33962e-18	2.86672e-16
KMT2A	2225.32	1.10873	0.129051	8.59141	8.59092e-18	2.94645e-16
TMEM11	1176.71	1.58607	0.184792	8.58304	9.23963e-18	3.16182e-16
JARID2	2547.61	0.946261	0.110277	8.5808	9.4212e-18	3.21673e-16
XYLT1	2213.03	0.984847	0.114795	8.57916	9.55691e-18	3.25576e-16
RHOU	1424.09	1.33182	0.155253	8.57837	9.62305e-18	3.27098e-16
C4orf46	1293.9	-1.39168	0.162241	-8.57784	9.66696e-18	3.27739e-16
CNPY3	2518.98	1.1985	0.139724	8.57763	9.68497e-18	3.27739e-16
CARM1	1154.53	-1.40164	0.163515	-8.57191	1.01785e-17	3.43677e-16
LRRCC1	936.405	-1.20669	0.140919	-8.563	1.09967e-17	3.70481e-16
GLUL	8789.68	-0.901537	0.105333	-8.55892	1.13927e-17	3.82451e-16
SPECC1	634.839	1.93937	0.226593	8.55883	1.14022e-17	3.82451e-16
FYTTD1	2564.07	1.1772	0.137562	8.55762	1.15226e-17	3.85639e-16
SLC7A2	724.449	-1.61431	0.188943	-8.5439	1.29766e-17	4.33349e-16
PLA2G15	773.101	1.36579	0.15989	8.54207	1.3184e-17	4.39311e-16
RP11-423H2.1	850.168	-1.62234	0.190031	-8.53723	1.3748e-17	4.57107e-16
RENBP	178.572	2.73711	0.320652	8.53607	1.38864e-17	4.60701e-16
WDFY3	1090.68	1.35774	0.159104	8.53364	1.41814e-17	4.69467e-16
PLXND1	3574.59	-1.56251	0.183122	-8.53261	1.43082e-17	4.72637e-16
U2AF1L5	1136.06	-1.64294	0.192576	-8.53139	1.44597e-17	4.76606e-16
IL10RA	541.115	1.64347	0.192672	8.52985	1.46543e-17	4.80939e-16
IL2RG	380.627	-1.94854	0.228435	-8.52994	1.4643e-17	4.80939e-16
SEMA4B	252.492	2.03437	0.238584	8.52686	1.50379e-17	4.92467e-16
ITGB7	2111.42	2.63619	0.309362	8.52139	1.57647e-17	5.15161e-16
SLC2A4RG	1787.89	-1.27136	0.149214	-8.52035	1.59066e-17	5.18684e-16
ARHGAP45	8250.45	1.22049	0.143476	8.50657	1.79156e-17	5.82945e-16
SSB	4116.45	-1.38045	0.162322	-8.50439	1.82549e-17	5.9272e-16
ZMYND19	1029.31	-1.19216	0.140233	-8.50132	1.87448e-17	6.07332e-16
PBXIP1	1009.77	1.13059	0.133038	8.49828	1.92422e-17	6.22125e-16
DNAH1	684.087	1.40983	0.166222	8.48162	2.22074e-17	7.1647e-16
AP000347.2	734.698	1.34883	0.159079	8.47898	2.27168e-17	7.31356e-16
DZIP1L	97.7375	3.20488	0.378116	8.47591	2.33252e-17	7.49358e-16
CLCN4	240.874	1.98768	0.234567	8.47385	2.37415e-17	7.61127e-16
GTF2IRD2	180.204	1.9765	0.233361	8.46972	2.45988e-17	7.85305e-16
LOXL3	229.448	1.90553	0.224982	8.46973	2.45956e-17	7.85305e-16
PCTP	741.726	1.46354	0.172806	8.46925	2.46976e-17	7.86809e-16
SNRPD1	4329.03	-0.921833	0.108961	-8.46018	2.66973e-17	8.4874e-16
ATAD3B	1482.08	-1.1895	0.14062	-8.45895	2.69803e-17	8.55951e-16
ZBTB16	213.56	-3.00142	0.354845	-8.45841	2.71053e-17	8.58128e-16
DERL3	343.802	-2.12294	0.251091	-8.45484	2.79471e-17	8.82944e-16
MYOF	687.249	2.36083	0.2793	8.45268	2.84696e-17	8.97588e-16
ANKRD22	951.055	2.60471	0.308498	8.4432	3.08776e-17	9.71495e-16
CTSA	6311.94	1.6646	0.197334	8.43545	3.29924e-17	1.03589e-15
SAT1	1866.15	1.15515	0.137093	8.42603	3.57592e-17	1.12046e-15
TMC6	4227.97	1.18651	0.140831	8.42506	3.60578e-17	1.12749e-15
HIPK2	2054.74	3.15179	0.374172	8.42338	3.65776e-17	1.1414e-15
SRM	2698.65	-2.09862	0.249471	-8.4123	4.02035e-17	1.25198e-15
CCL24	58.9037	6.27487	0.747198	8.39787	4.54641e-17	1.41291e-15
ATP1B3	2176.48	-1.00137	0.119251	-8.39722	4.57191e-17	1.41794e-15
WNK1	4557.02	0.923816	0.11061	8.35202	6.71069e-17	2.07704e-15
LYL1	3350.44	-1.01633	0.121743	-8.34816	6.93375e-17	2.14173e-15
ADGRA3	409.999	-1.54749	0.185502	-8.3422	7.2923e-17	2.24792e-15
GNS	2514.06	0.884742	0.106175	8.33284	7.89245e-17	2.42801e-15
MTCO1P12	220.833	-3.34553	0.40151	-8.33238	7.92312e-17	2.43252e-15
DHFR	2629.73	-0.99195	0.119058	-8.33166	7.97135e-17	2.44241e-15
ELK3	704.952	1.22304	0.146843	8.32892	8.15824e-17	2.49465e-15
USP12	916.595	-1.33379	0.160331	-8.31899	8.87126e-17	2.70725e-15
FNIP2	716.137	1.55764	0.187346	8.31426	9.23232e-17	2.8118e-15
TKT	28116.1	1.63157	0.196354	8.30932	9.62483e-17	2.92549e-15
IRX3	451.631	-2.82345	0.340021	-8.30374	1.00883e-16	3.06024e-15
POLR3G	129.83	-2.75231	0.331691	-8.2978	1.06054e-16	3.21071e-15
SHQ1	936.191	-1.38078	0.166545	-8.29071	1.12571e-16	3.40126e-15
C19orf66	376.112	1.44749	0.174809	8.28042	1.22737e-16	3.70107e-15
STOM	2348.09	-1.24677	0.150834	-8.26588	1.38672e-16	4.17332e-15
NLN	931.173	-1.19661	0.144902	-8.25811	1.47993e-16	4.44505e-15
NINJ2	198.868	2.75138	0.333366	8.25333	1.54038e-16	4.6175e-15
PTPN22	1554.6	1.05738	0.128181	8.24915	1.59531e-16	4.77276e-15
SAMHD1	10134.3	2.49755	0.303165	8.23828	1.74701e-16	5.21637e-15
NDST1	3358.99	1.55766	0.189148	8.23513	1.79363e-16	5.34508e-15
HTATSF1	2606.32	-1.00512	0.122271	-8.22041	2.02804e-16	6.03185e-15
PLD6	349.566	-1.98394	0.241351	-8.22014	2.03268e-16	6.03386e-15
ACSL1	4102.21	1.58245	0.1926	8.21624	2.09978e-16	6.2209e-15
ORAI3	711.463	1.22468	0.149203	8.2081	2.24718e-16	6.64468e-15
DYNC1H1	6333.73	1.45724	0.177707	8.20027	2.39856e-16	7.07854e-15
FBXW4	347.419	1.50775	0.183941	8.19692	2.46621e-16	7.2641e-15
GLTSCR2	7920.98	0.805474	0.0983391	8.19078	2.59541e-16	7.6299e-15
LAPTM5	18211.1	1.6262	0.198785	8.18066	2.8229e-16	8.28268e-15
HECTD4	1498.42	1.37381	0.168129	8.17118	3.05388e-16	8.94317e-15
GBA	1765.72	1.13632	0.139235	8.16112	3.31933e-16	9.68328e-15
STRAP	3257.87	-0.97148	0.119034	-8.16133	3.31344e-16	9.68328e-15
PCNX1	2266.87	1.00904	0.123776	8.15214	3.57536e-16	1.04102e-14
SERPINB10	1457.25	-2.94352	0.361218	-8.14888	3.67317e-16	1.06746e-14
CPD	9427.34	1.85389	0.227811	8.13786	4.02324e-16	1.16697e-14
FLOT1	1288	2.54041	0.312369	8.13272	4.1976e-16	1.21523e-14
ICAM1	180.115	4.26791	0.524921	8.13059	4.27219e-16	1.23448e-14
SCPEP1	3714.95	1.45241	0.178709	8.12724	4.39162e-16	1.26658e-14
CHTF18	2022.66	-0.971152	0.119515	-8.12576	4.44553e-16	1.27971e-14
AC005943.2	123.169	-4.21545	0.519123	-8.12033	4.64934e-16	1.33585e-14
LRP1	207.826	3.69828	0.455604	8.1173	4.76658e-16	1.36696e-14
PLPPR3	5925.54	-0.979152	0.12064	-8.1163	4.80608e-16	1.3757e-14
NT5DC2	3152.25	-2.01068	0.247941	-8.10949	5.08347e-16	1.45237e-14
GPN3	988.312	-1.24914	0.154091	-8.10654	5.20818e-16	1.48521e-14
NAE1	1687.68	-1.155	0.142493	-8.10563	5.24742e-16	1.4936e-14
KCNE1B	57.6826	6.98062	0.861264	8.10509	5.27079e-16	1.49745e-14
NDUFAF2	203.486	-2.02768	0.250267	-8.10206	5.40382e-16	1.53239e-14
NPC1	1266.75	1.20909	0.149314	8.09766	5.60255e-16	1.58579e-14
EIF3B	8124.25	-0.865743	0.106918	-8.09723	5.6227e-16	1.58854e-14
CDCA7L	2822.9	-0.974908	0.120445	-8.09424	5.76218e-16	1.62494e-14
DENND3	5824.69	1.09042	0.134799	8.08927	6.00249e-16	1.68957e-14
EIF2B3	535.729	-1.34071	0.16582	-8.08534	6.19895e-16	1.74165e-14
CHEK1	1465.61	-1.28121	0.158639	-8.07627	6.6776e-16	1.87268e-14
FCMR	44.3732	5.24609	0.64974	8.07414	6.79513e-16	1.90214e-14
TSPAN14	5810.4	1.92014	0.237993	8.06805	7.14308e-16	1.99587e-14
BNC2	54.073	4.11024	0.509592	8.06575	7.27899e-16	2.03012e-14
MYO10	3854.38	1.62276	0.201708	8.04507	8.61957e-16	2.39961e-14
CDC6	1447.16	-1.24186	0.154388	-8.04376	8.71219e-16	2.42097e-14
EBPL	689.347	-1.33413	0.166086	-8.03274	9.53208e-16	2.64398e-14
DEPTOR	107.779	-4.87897	0.607693	-8.02868	9.85282e-16	2.72798e-14
TLE3	1274.67	2.11563	0.263681	8.02344	1.02827e-15	2.84184e-14
PYCARD	2517.57	1.2947	0.161387	8.02234	1.03753e-15	2.86224e-14
PNPT1	1951.53	-1.16896	0.145756	-8.01998	1.05762e-15	2.91237e-14
CD3EAP	656.425	-1.3545	0.169328	-7.9993	1.25131e-15	3.43953e-14
TRAP1	4758.46	-1.15972	0.14499	-7.9986	1.25844e-15	3.45288e-14
AK4	942.349	-1.68123	0.210244	-7.99659	1.27916e-15	3.50341e-14
TRMT11	447.333	-1.47654	0.184653	-7.9963	1.28215e-15	3.50532e-14
GPX1	14975.1	0.856232	0.107092	7.99531	1.29247e-15	3.5272e-14
SLC8A1	193.539	1.82286	0.228119	7.99087	1.33994e-15	3.65019e-14
RWDD4	823.176	-1.13456	0.142154	-7.98123	1.44885e-15	3.93983e-14
DDIAS	764.541	-1.32193	0.16586	-7.97016	1.58474e-15	4.30168e-14
EHD1	2947.8	1.62856	0.204403	7.96741	1.62038e-15	4.39059e-14
WDR81	1221.83	1.22265	0.153473	7.96659	1.63119e-15	4.41202e-14
CAPN2	845.487	-2.1105	0.265037	-7.96305	1.67847e-15	4.53186e-14
CYP27A1	47.008	5.30195	0.665951	7.96148	1.69999e-15	4.58186e-14
SHOX2	132.769	2.16325	0.271761	7.96013	1.71859e-15	4.62379e-14
TRIP6	1738.73	-1.17954	0.148211	-7.95853	1.74098e-15	4.67579e-14
CCDC34	378.09	-1.48815	0.18707	-7.95503	1.79091e-15	4.80139e-14
VDAC1	3545.15	-0.929086	0.116895	-7.94806	1.89447e-15	5.07013e-14
SQRDL	654.99	1.1919	0.150231	7.93378	2.12576e-15	5.67915e-14
EDIL3	168.556	2.289	0.289213	7.9146	2.48052e-15	6.61531e-14
DOCK8	6880.22	0.839975	0.106226	7.90744	2.6273e-15	6.99451e-14
PQLC2	852.111	1.11026	0.14047	7.90388	2.70346e-15	7.18471e-14
COL1A2	47.4335	4.96874	0.629091	7.89828	2.82782e-15	7.50209e-14
CYTH1	1321.13	1.41477	0.179358	7.888	3.07074e-15	8.13239e-14
LRRC25	254.606	3.78086	0.479474	7.88543	3.13451e-15	8.28685e-14
SEMA4C	766.474	2.64502	0.335536	7.88297	3.1969e-15	8.43717e-14
ATP2B4	4689.34	1.27494	0.161759	7.88176	3.22798e-15	8.50443e-14
NOP9	3223.31	1.00892	0.128036	7.88003	3.27314e-15	8.60854e-14
CRYZ	307.237	-1.52921	0.194084	-7.87909	3.2977e-15	8.65818e-14
AKR1C3	84.5355	8.51783	1.08189	7.87312	3.45896e-15	9.06593e-14
RIPK3	310.367	1.86898	0.2374	7.87272	3.47017e-15	9.07969e-14
DEPDC7	212.854	-1.97295	0.250869	-7.86444	3.70763e-15	9.68435e-14
USP2	91.5838	-3.52937	0.448994	-7.86062	3.8223e-15	9.96678e-14
TPD52	454.858	-1.53572	0.195569	-7.85256	4.07625e-15	1.06108e-13
SH3BP1	2703.07	0.956233	0.121785	7.85184	4.09967e-15	1.06536e-13
PCK2	398.028	-2.94337	0.375202	-7.84478	4.33729e-15	1.12518e-13
HERC2	1311.53	1.2952	0.165191	7.84063	4.4829e-15	1.16098e-13
HPD	331.845	3.06393	0.39149	7.82633	5.0232e-15	1.2987e-13
MAGOHB	656.302	-1.28133	0.163765	-7.82418	5.10962e-15	1.3188e-13
KLHL36	1539.3	0.996763	0.127405	7.82357	5.13456e-15	1.323e-13
SEMA3G	205.932	-2.34959	0.30063	-7.81556	5.47209e-15	1.40758e-13
ANXA2	587.806	-3.48152	0.445617	-7.81281	5.59273e-15	1.43619e-13
MR1	845.627	1.53297	0.196233	7.81198	5.62963e-15	1.44323e-13
SYNJ1	791.634	1.21888	0.156067	7.81003	5.71762e-15	1.46333e-13
GRB10	1373.92	-1.64405	0.210753	-7.80083	6.14997e-15	1.57134e-13
USF1	1631.19	0.892883	0.114592	7.79182	6.60533e-15	1.68486e-13
TRUB1	774.514	-1.22479	0.15722	-7.79025	6.68749e-15	1.70296e-13
C10orf105	95.3769	4.19785	0.540147	7.77168	7.74519e-15	1.96901e-13
RNF166	1375.57	1.03903	0.133709	7.77082	7.79793e-15	1.97912e-13
GPR85	764.11	-1.30183	0.167723	-7.7618	8.37297e-15	2.12152e-13
PDCD5	1314.37	-1.32245	0.170425	-7.75974	8.51029e-15	2.15274e-13
NOTCH2NL	416.367	1.35542	0.174691	7.75893	8.56468e-15	2.1629e-13
DNASE1L1	397.302	1.46117	0.188346	7.75787	8.63685e-15	2.17752e-13
VPS13B	1286.8	1.4039	0.181055	7.75398	8.9057e-15	2.24159e-13
CAMKK1	365.803	2.84883	0.367513	7.75164	9.0715e-15	2.27955e-13
MYBPH	1283.68	2.84509	0.367064	7.75094	9.12159e-15	2.28836e-13
ERGIC1	541.796	-1.58612	0.204726	-7.7475	9.37195e-15	2.3473e-13
TNFRSF14	977.021	1.13224	0.146367	7.73561	1.02906e-14	2.57315e-13
BCL2	2270.61	-2.37627	0.307602	-7.72516	1.11717e-14	2.7889e-13
SLC16A3	11178.4	1.26236	0.163436	7.72384	1.12872e-14	2.81312e-13
POLD2	3656.06	-1.22773	0.158963	-7.72337	1.13294e-14	2.81902e-13
IKBKE	1436.43	1.24347	0.161071	7.72	1.16329e-14	2.88983e-13
SKA3	885.289	-1.34779	0.174661	-7.71658	1.19494e-14	2.9636e-13
OS9	5754.14	0.927429	0.120198	7.71584	1.20185e-14	2.97589e-13
NOL10	1323.7	-1.09508	0.142008	-7.7114	1.24449e-14	3.07648e-13
NREP	1872.6	-2.10207	0.272736	-7.70733	1.28472e-14	3.17079e-13
IL12RB1	80.5003	2.86791	0.372928	7.69027	1.46822e-14	3.61782e-13
HLTF	1514.62	-1.17028	0.15231	-7.68353	1.54765e-14	3.80737e-13
RUVBL1	2106.12	-0.900252	0.117176	-7.68291	1.55509e-14	3.81951e-13
ABCE1	4631.04	-1.09463	0.142529	-7.68008	1.58983e-14	3.89855e-13
SLC2A3P1	54.7938	9.71825	1.2658	7.67755	1.62162e-14	3.9701e-13
HS6ST1	1071.01	-1.21056	0.157842	-7.66946	1.72721e-14	4.22182e-13
FAM49A	257.236	1.6194	0.211237	7.66629	1.77038e-14	4.32042e-13
ANKRD13B	250.979	-1.78287	0.232847	-7.65683	1.90579e-14	4.64342e-13
PIM2	478.394	-1.36527	0.178468	-7.64992	2.01109e-14	4.89216e-13
RCBTB2	447.45	1.37179	0.179345	7.64889	2.02728e-14	4.92368e-13
GPR88	56.4707	3.94338	0.515822	7.64484	2.09203e-14	5.06757e-13
STK38L	1843.27	0.880653	0.115197	7.64477	2.09319e-14	5.06757e-13
C1QBP	3400.48	-0.885582	0.115906	-7.64051	2.16367e-14	5.22991e-13
ESCO2	824.303	-1.29152	0.169451	-7.62183	2.50108e-14	6.03589e-13
HAT1	2110.29	-0.852238	0.111845	-7.6198	2.54061e-14	6.12157e-13
HEXIM1	1436.26	0.985675	0.129462	7.6136	2.66565e-14	6.41272e-13
NBPF20	134.467	2.86866	0.376915	7.6109	2.72187e-14	6.53159e-13
TRIM65	1171.14	-0.989801	0.130052	-7.61082	2.72364e-14	6.53159e-13
LRP3	4465.61	-1.12227	0.147471	-7.61015	2.73786e-14	6.55537e-13
TRAFD1	1258.4	0.994008	0.130721	7.60404	2.87022e-14	6.8615e-13
TNRC6B	735.092	1.14074	0.150088	7.60045	2.95096e-14	7.04345e-13
C12orf29	598.266	-1.44095	0.189665	-7.59731	3.02339e-14	7.20505e-13
AKNA	3386.38	0.885876	0.116642	7.59483	3.08207e-14	7.32197e-13
GLO1	3204.49	-1.20714	0.158939	-7.595	3.07803e-14	7.32197e-13
SLC9A3R1	2471.83	1.03298	0.136025	7.59406	3.10027e-14	7.35373e-13
TCFL5	632.222	-1.31697	0.173473	-7.59178	3.15539e-14	7.47282e-13
MYB	7195.45	-0.789852	0.104045	-7.59147	3.16308e-14	7.47941e-13
LYZ	65597.6	-1.08364	0.142835	-7.58669	3.28179e-14	7.74808e-13
IARS	6446.5	-1.31158	0.172984	-7.58212	3.39953e-14	8.01362e-13
CHAMP1	1269.5	-0.936847	0.123585	-7.58062	3.43915e-14	8.09311e-13
TRIM46	96.8136	4.08214	0.53851	7.58044	3.44388e-14	8.09311e-13
FMN1	40.8398	4.96378	0.654878	7.5797	3.46348e-14	8.12663e-13
CHORDC1	1260.84	-1.05514	0.139213	-7.57926	3.4752e-14	8.14158e-13
TYK2	3417.05	0.997809	0.131667	7.5783	3.50117e-14	8.18983e-13
NRGN	581.149	-2.1147	0.279073	-7.57761	3.51987e-14	8.22096e-13
QARS	7399.28	0.78946	0.104287	7.57008	3.72997e-14	8.69832e-13
ACAA1	1958.7	0.990676	0.130964	7.56447	3.89446e-14	9.06802e-13
TCOF1	2842.67	-1.20176	0.158962	-7.56004	4.02953e-14	9.3682e-13
PPARG	184.219	2.01878	0.267209	7.55504	4.18724e-14	9.72e-13
MCM10	672.714	-1.09112	0.144479	-7.55207	4.28404e-14	9.92959e-13
LONRF1	468.586	-1.56887	0.208192	-7.5357	4.85709e-14	1.12407e-12
NFYB	961.945	-1.16084	0.15418	-7.52912	5.1082e-14	1.18039e-12
BST2	1784.36	0.918566	0.122086	7.52392	5.3156e-14	1.22645e-12
EIF1AX	3493.28	-1.17114	0.155687	-7.5224	5.37814e-14	1.23901e-12
SH2B3	2578.34	0.802947	0.106836	7.51569	5.66127e-14	1.30226e-12
MEGF6	105.811	-4.47285	0.595197	-7.51491	5.69522e-14	1.3081e-12
FLNB	1854.75	1.62645	0.216551	7.51072	5.88026e-14	1.34856e-12
G0S2	50.8393	6.35985	0.848083	7.49908	6.42659e-14	1.46997e-12
UAP1L1	482.901	1.34542	0.179412	7.49903	6.42896e-14	1.46997e-12
MTMR3	1694.25	1.60698	0.214856	7.47932	7.47088e-14	1.70565e-12
ADAM15	2369.25	-1.11577	0.149201	-7.47832	7.52764e-14	1.71603e-12
SIGIRR	585.607	1.11076	0.148562	7.47674	7.61872e-14	1.7342e-12
ARHGAP4	7168.18	0.725017	0.0970377	7.4715	7.92862e-14	1.80204e-12
HOXA1	111.826	2.75849	0.369469	7.4661	8.26074e-14	1.87194e-12
PRSS12	134.087	-2.27521	0.304737	-7.46613	8.259e-14	1.87194e-12
NUFIP1	462.264	-1.26237	0.169253	-7.45852	8.75022e-14	1.97992e-12
C1orf228	2459.41	-1.76629	0.236889	-7.4562	8.90531e-14	2.01202e-12
HNRNPA1P48	148.731	-2.64628	0.354965	-7.45504	8.98389e-14	2.02677e-12
NPM1	30937.4	-1.017	0.136461	-7.45264	9.1493e-14	2.06103e-12
ABCA13	75.138	4.33337	0.581506	7.45198	9.19498e-14	2.06826e-12
SMAD3	932.469	1.23496	0.165929	7.44272	9.86312e-14	2.21527e-12
SLBP	3425.98	-0.802484	0.107853	-7.44053	1.00279e-13	2.24897e-12
SAP30	432.896	-2.10275	0.282648	-7.43946	1.01097e-13	2.26398e-12
NOP58	3396.81	-1.03574	0.139271	-7.43687	1.03096e-13	2.30535e-12
ZNRF1	802.82	-1.36344	0.183462	-7.43175	1.0717e-13	2.39294e-12
RPS3AP6	109.321	-3.59967	0.484744	-7.42591	1.12009e-13	2.49733e-12
RAB20	463.903	2.55711	0.344416	7.4245	1.13209e-13	2.5204e-12
CRACR2A	932.106	1.14893	0.154763	7.42384	1.13772e-13	2.52922e-12
HGF	868.757	-2.88124	0.388202	-7.42201	1.15352e-13	2.55689e-12
SDSL	87.4785	2.7509	0.370634	7.42215	1.15236e-13	2.55689e-12
DENND6B	137.589	2.32347	0.313592	7.40922	1.2704e-13	2.81186e-12
DSCC1	651.194	-1.21696	0.164347	-7.40482	1.3133e-13	2.90261e-12
PLCB4	242.2	-4.66729	0.630628	-7.40103	1.35134e-13	2.98235e-12
MRPL1	456.609	-1.68436	0.227848	-7.39247	1.44122e-13	3.17611e-12
STK10	5808.89	0.882938	0.119539	7.38619	1.51093e-13	3.32492e-12
SMG1	5714.23	0.812315	0.110097	7.3782	1.60438e-13	3.52548e-12
CDK1	2933.68	-0.941646	0.12764	-7.37738	1.61441e-13	3.54239e-12
TRPM2	5282.77	1.17902	0.159884	7.37424	1.6529e-13	3.62164e-12
PDIA6	7318.99	-0.835815	0.113433	-7.36837	1.72728e-13	3.77917e-12
HSP90AA1	28141.5	-1.19425	0.162176	-7.36392	1.78581e-13	3.90162e-12
CREB3L2	3091.34	1.21909	0.165866	7.34983	1.98456e-13	4.32964e-12
PLXNC1	411.137	1.53695	0.209313	7.34282	2.09132e-13	4.55603e-12
GGCT	1875.07	-0.900335	0.122663	-7.33989	2.13762e-13	4.65024e-12
GHRL	239.371	2.65489	0.361778	7.33845	2.1608e-13	4.69397e-12
PLAC8	4109.89	0.998903	0.136143	7.33715	2.18189e-13	4.73301e-12
TCF3	2731.57	-1.19612	0.163168	-7.33065	2.29038e-13	4.96129e-12
PLXDC2	134.076	2.70979	0.369666	7.33038	2.29498e-13	4.96421e-12
NUP58	2239.99	-0.922012	0.12579	-7.32975	2.30591e-13	4.98076e-12
CD300C	155.853	2.0883	0.285089	7.32508	2.38755e-13	5.1498e-12
GNPNAT1	593.364	-2.03827	0.278325	-7.32334	2.41879e-13	5.2098e-12
ALS2	3595.43	-1.52839	0.208938	-7.31502	2.57338e-13	5.53496e-12
MCUR1	850.546	-1.17458	0.160601	-7.31366	2.59954e-13	5.58332e-12
DKK2	114.536	2.364	0.323318	7.31169	2.63795e-13	5.65784e-12
PTGES3	11846.9	-1.04822	0.143471	-7.30615	2.74908e-13	5.8879e-12
CHD7	1251.26	0.925086	0.126631	7.30536	2.7653e-13	5.91432e-12
STRBP	1129.19	-1.20758	0.165305	-7.30515	2.76949e-13	5.91498e-12
KCTD5	1572.66	0.890384	0.121911	7.30354	2.80294e-13	5.97804e-12
METTL9	3730.5	-0.851374	0.116578	-7.30301	2.814e-13	5.99323e-12
ATP6V0D1	2651.55	1.01876	0.139567	7.29943	2.88988e-13	6.14624e-12
LARP1B	660.407	-1.15377	0.158137	-7.29603	2.96388e-13	6.29485e-12
NLRX1	485.287	1.19631	0.163972	7.29583	2.96828e-13	6.2954e-12
SOAT1	845.304	1.5037	0.206157	7.29393	3.01053e-13	6.37613e-12
PIK3C2A	1121.28	1.02538	0.140589	7.29345	3.02111e-13	6.38079e-12
UBR4	5409.02	1.20003	0.164532	7.29362	3.01733e-13	6.38079e-12
RBBP9	206.269	-1.95115	0.267583	-7.29175	3.05949e-13	6.4529e-12
RP11-641D5.1	979.354	-2.58584	0.354766	-7.28885	3.12621e-13	6.5845e-12
PRPS1	1592.21	-1.00554	0.138097	-7.28142	3.30335e-13	6.94799e-12
FKBP5	3599.79	-1.7146	0.235507	-7.28049	3.32622e-13	6.98643e-12
POP1	1020.69	-1.01659	0.139665	-7.27877	3.36869e-13	7.06591e-12
DHRS7B	335.814	1.32952	0.182687	7.27758	3.39862e-13	7.11887e-12
KDM1A	3384.75	-0.774307	0.106426	-7.27557	3.44951e-13	7.21554e-12
NCKAP1L	8098.68	1.13974	0.156687	7.27395	3.49129e-13	7.29293e-12
NLRP3	1923.43	1.33923	0.184128	7.27337	3.50639e-13	7.31443e-12
CEP83	594.566	-1.47032	0.202391	-7.26478	3.73643e-13	7.78363e-12
HACD2	833.618	-1.10736	0.152436	-7.26446	3.74518e-13	7.79121e-12
RWDD1	790.628	-1.05911	0.145998	-7.25423	4.03941e-13	8.39183e-12
DCUN1D5	1263.61	-0.921423	0.127029	-7.25363	4.05752e-13	8.41798e-12
MYBBP1A	1856.64	-1.0572	0.145754	-7.2533	4.0675e-13	8.4272e-12
YBX1	33741.6	-0.795099	0.109674	-7.24965	4.17853e-13	8.64546e-12
KANSL3	2135.37	1.46834	0.202713	7.24343	4.37469e-13	9.03904e-12
DAPK1	72.2411	4.33922	0.599342	7.23997	4.48775e-13	9.26008e-12
MARCKSL1	1625.17	3.03364	0.419553	7.23066	4.80645e-13	9.90427e-12
IQCD	236.46	2.83324	0.39192	7.22914	4.86068e-13	1.00025e-11
FKBP4	3834.58	-2.05789	0.284803	-7.22565	4.98713e-13	1.02488e-11
MAP3K11	2389.12	0.956472	0.132545	7.2162	5.34592e-13	1.09714e-11
CES2	1651.94	0.816589	0.113179	7.215	5.39324e-13	1.10536e-11
ANTXR2	1553.59	1.17528	0.162964	7.21191	5.51707e-13	1.12922e-11
PRPS2	1346.84	-1.07481	0.14916	-7.20575	5.77244e-13	1.1799e-11
AP5B1	1931.46	1.78862	0.248276	7.20417	5.83994e-13	1.1921e-11
COASY	3036.48	-0.806793	0.112062	-7.19954	6.04177e-13	1.23165e-11
ANKRD10	1343.63	1.44713	0.201114	7.19554	6.22132e-13	1.26655e-11
CXCL16	51.4741	3.62189	0.503443	7.19423	6.28149e-13	1.2771e-11
NSUN2	3347.23	-0.797707	0.110943	-7.19021	6.46899e-13	1.31346e-11
SOGA1	1103.2	1.0447	0.145402	7.18489	6.72622e-13	1.36387e-11
SET	13303.4	-0.930429	0.129554	-7.1818	6.87974e-13	1.39315e-11
URI1	2155.93	-0.924684	0.128758	-7.18156	6.89223e-13	1.39382e-11
MZT1	812.244	-1.1604	0.161675	-7.17738	7.10604e-13	1.43516e-11
TGFBR2	1682.83	1.13648	0.158465	7.1718	7.40184e-13	1.49292e-11
ABCD3	1170.11	-0.968893	0.135124	-7.17039	7.4784e-13	1.50636e-11
NOC3L	863.983	-1.27132	0.177714	-7.15374	8.44452e-13	1.69872e-11
TAF1C	1909.54	-0.80117	0.112008	-7.15281	8.50183e-13	1.70799e-11
CAPG	3541.52	1.77537	0.248676	7.13929	9.38136e-13	1.8822e-11
DBP	594.674	-1.09061	0.152847	-7.13528	9.65882e-13	1.93532e-11
RILPL2	3366.99	0.753631	0.105669	7.13202	9.8903e-13	1.9791e-11
DPY19L3	1412.65	0.883812	0.123956	7.13006	1.00323e-12	2.00489e-11
HLA-E	8144.83	1.1571	0.16233	7.12809	1.01774e-12	2.03121e-11
ABCC4	1006.59	-1.01482	0.142515	-7.12078	1.0732e-12	2.13909e-11
MAPRE2	3165.45	0.971237	0.136412	7.11989	1.08011e-12	2.15005e-11
RPL10P9	175.599	-3.02028	0.424478	-7.11528	1.11685e-12	2.22028e-11
SUMO1	2402.74	-1.00492	0.141292	-7.11237	1.14067e-12	2.2629e-11
USP14	4145.59	-0.860716	0.121018	-7.1123	1.14126e-12	2.2629e-11
NOG	170.5	-4.45582	0.626723	-7.1097	1.16294e-12	2.30289e-11
EIF3J	1655.46	-1.22707	0.172761	-7.10267	1.22372e-12	2.42011e-11
IFT27	330.134	1.62065	0.228267	7.09981	1.24931e-12	2.46751e-11
AC006538.4	38.825	9.22124	1.2989	7.09927	1.25417e-12	2.4739e-11
NOL4L	238.975	-2.31378	0.32618	-7.09358	1.30684e-12	2.57445e-11
CD1D	1544.19	5.72698	0.807392	7.09318	1.31069e-12	2.5787e-11
RRP1B	2495.54	-1.07891	0.1522	-7.08872	1.3536e-12	2.65969e-11
LIN7A	2343.55	0.930791	0.131347	7.08649	1.37561e-12	2.69945e-11
MS4A3	5736.6	-0.950353	0.134163	-7.08358	1.40477e-12	2.75313e-11
WSB2	192.916	1.80714	0.256001	7.05912	1.67563e-12	3.27975e-11
TOP1MT	5975.13	1.22781	0.173953	7.05832	1.68523e-12	3.29431e-11
DHRS1	617.618	1.74629	0.247436	7.05753	1.69483e-12	3.30883e-11
GPR183	604.385	-1.0498	0.148786	-7.05576	1.71659e-12	3.34701e-11
GEMIN5	1268.63	-0.924897	0.131092	-7.05534	1.72185e-12	3.35299e-11
CDYL2	47.3158	4.02185	0.570872	7.04509	1.85337e-12	3.60448e-11
PLA2G2C	72.9733	2.54725	0.361843	7.03968	1.92687e-12	3.74265e-11
REPS2	163.886	-1.86913	0.265724	-7.03412	2.00517e-12	3.88978e-11
PEA15	756.11	-1.14393	0.162638	-7.03359	2.01293e-12	3.89986e-11
SESN3	3521.7	1.10378	0.156936	7.0333	2.01705e-12	3.90287e-11
PITPNB	1914.25	-0.884738	0.126112	-7.01547	2.29177e-12	4.42881e-11
KIAA0319L	1297.19	1.04226	0.148683	7.00994	2.38419e-12	4.60157e-11
HUWE1	6980.56	1.01013	0.144165	7.00672	2.43965e-12	4.70265e-11
HNRNPD	11178.3	-0.739394	0.105542	-7.00572	2.45725e-12	4.7306e-11
SH3TC1	66.987	-3.56311	0.509096	-6.9989	2.5798e-12	4.96025e-11
ANP32B	8774.46	-0.796527	0.113821	-6.99807	2.59513e-12	4.98344e-11
CDC25A	1506.91	-1.04114	0.148863	-6.99397	2.67207e-12	5.12471e-11
TRIM24	2451.9	-0.779374	0.111458	-6.99252	2.69987e-12	5.17152e-11
FAM72B	891.607	-1.5455	0.221111	-6.98971	2.75459e-12	5.26971e-11
C1orf106	1104.21	1.06033	0.151713	6.98907	2.76719e-12	5.28504e-11
CLSTN3	65.6546	3.22398	0.461297	6.98895	2.76955e-12	5.28504e-11
TMA16	873.641	-1.09743	0.15705	-6.98778	2.7927e-12	5.32255e-11
FABP5	1759.62	-1.43206	0.204959	-6.98705	2.80721e-12	5.34321e-11
ST3GAL4	1630.4	-1.22476	0.175295	-6.98689	2.81056e-12	5.34321e-11
SLC9A8	1378.6	0.898453	0.128766	6.97743	3.00633e-12	5.70827e-11
NDUFV3	889.226	0.928543	0.133091	6.97676	3.02073e-12	5.72848e-11
DDX1	3195.14	-0.792046	0.11358	-6.97344	3.09273e-12	5.85773e-11
UTP11	1270.72	-1.08172	0.155195	-6.97006	3.16803e-12	5.99289e-11
CTPS1	2112.06	-0.881398	0.126476	-6.96888	3.19485e-12	6.03612e-11
ITM2C	3678.55	-1.26435	0.181524	-6.96519	3.27954e-12	6.18845e-11
MDN1	4115.5	1.14422	0.164282	6.96498	3.28457e-12	6.19028e-11
MAD2L1	2540.11	-0.863856	0.124182	-6.95636	3.49179e-12	6.57268e-11
ESD	2481.85	-1.03239	0.148442	-6.95484	3.52951e-12	6.63548e-11
TGM5	406.731	2.16416	0.311507	6.9474	3.7207e-12	6.98629e-11
SLC29A2	1054.33	-1.19618	0.17237	-6.93961	3.9319e-12	7.37377e-11
LYN	3010.26	0.744861	0.107382	6.93652	4.01865e-12	7.52719e-11
HLA-C	28365.8	1.07274	0.15467	6.93569	4.04239e-12	7.56234e-11
DDX18	4326.33	-1.00148	0.144417	-6.9346	4.07379e-12	7.61174e-11
C11orf21	975.731	-1.11097	0.160534	-6.92046	4.50167e-12	8.40092e-11
PKMYT1	1808.82	-1.35984	0.196547	-6.91866	4.55943e-12	8.49829e-11
PFAS	1426.32	-0.950171	0.137454	-6.91267	4.75612e-12	8.85406e-11
ASB13	443.26	1.23379	0.178505	6.91178	4.78611e-12	8.89901e-11
MCM4	11238.7	-0.663999	0.0961071	-6.90895	4.88248e-12	9.06712e-11
PGS1	1634.98	1.15227	0.166806	6.90783	4.92109e-12	9.1277e-11
PTPRB	305.382	1.84428	0.267005	6.90727	4.94067e-12	9.15287e-11
TEP1	976.272	1.26772	0.183605	6.90461	5.03431e-12	9.315e-11
STXBP2	4221.97	0.862752	0.125014	6.90124	5.15512e-12	9.52695e-11
PSMA6	3908.28	-0.713106	0.103393	-6.89703	5.31003e-12	9.80135e-11
ARMC10	1414.59	-0.94022	0.136424	-6.8919	5.50503e-12	1.0149e-10
UBA7	1330.75	1.40266	0.203536	6.89148	5.52139e-12	1.01668e-10
ADAM17	1139.94	0.923334	0.133999	6.89062	5.55497e-12	1.02163e-10
SOD1	3690.72	-1.23642	0.179442	-6.89034	5.56606e-12	1.02244e-10
KAT2A	1953.37	-0.984872	0.143005	-6.88696	5.69971e-12	1.04447e-10
OLA1	3163.65	-1.18051	0.171411	-6.88704	5.69636e-12	1.04447e-10
CICP14	333.749	1.78626	0.259416	6.88567	5.75153e-12	1.0527e-10
PIEZO1	3942.6	-1.19978	0.174343	-6.88175	5.91216e-12	1.0808e-10
PICALM	3167.2	0.82601	0.120132	6.87583	6.16298e-12	1.1253e-10
GNA15	2287.66	-1.58199	0.230116	-6.87476	6.20961e-12	1.13245e-10
AHNAK	4724.73	-1.09444	0.159296	-6.87051	6.39736e-12	1.1653e-10
CD14	229.683	2.75838	0.401509	6.87005	6.418e-12	1.16766e-10
PRMT5	2982.16	-0.899326	0.130949	-6.86775	6.52213e-12	1.18519e-10
WBP11	3213.1	-0.78288	0.114038	-6.8651	6.64463e-12	1.20601e-10
CTSB	5240.93	1.78291	0.259859	6.86108	6.83406e-12	1.23892e-10
ATP13A3	5296.49	-0.942045	0.137306	-6.8609	6.84287e-12	1.23904e-10
NOTCH1	2996.27	1.2902	0.188111	6.85868	6.94985e-12	1.25692e-10
CR1	721.797	3.1106	0.453554	6.85827	6.96975e-12	1.25902e-10
ARL14EPL	36.5028	9.13266	1.33198	6.85645	7.0592e-12	1.27367e-10
TRMT5	843.03	-1.04208	0.151999	-6.85581	7.09119e-12	1.27792e-10
SYTL1	2363.09	-1.63801	0.238951	-6.855	7.13116e-12	1.28361e-10
RPS6KA1	9207.85	0.726491	0.106116	6.8462	7.5838e-12	1.36347e-10
CASP9	255.588	1.7219	0.251621	6.84323	7.7428e-12	1.39042e-10
GXYLT2	76.8648	-3.50595	0.512572	-6.83992	7.92362e-12	1.42121e-10
BNIP3P41	43.626	4.15845	0.608179	6.83755	8.05595e-12	1.44325e-10
GTSF1	912.307	-1.19221	0.1744	-6.83606	8.14004e-12	1.4566e-10
SAMD8	272.482	1.98545	0.290459	6.83555	8.16922e-12	1.4601e-10
PPARD	364.164	1.3752	0.201274	6.83249	8.34547e-12	1.48986e-10
CALHM2	759.444	1.34868	0.197522	6.82802	8.60953e-12	1.5352e-10
EIF4G3	2821.09	0.898415	0.131671	6.82318	8.90491e-12	1.58601e-10
GNL3	3676.71	-1.10392	0.161837	-6.82118	9.02964e-12	1.60635e-10
FARP2	653.984	-1.0497	0.1539	-6.82067	9.06157e-12	1.61015e-10
CDC45	1998.05	-1.22024	0.179096	-6.81335	9.53532e-12	1.69235e-10
DDX11	2893.46	-0.996512	0.146314	-6.81078	9.70742e-12	1.72089e-10
ATM	4176.44	1.14459	0.16808	6.80983	9.77158e-12	1.73025e-10
PTK2B	7626.21	0.78712	0.115631	6.80716	9.95448e-12	1.76059e-10
ZBTB47	276.924	1.54757	0.227454	6.80387	1.01846e-11	1.7992e-10
GNB4	1767.45	-0.833242	0.12254	-6.79973	1.04816e-11	1.84952e-10
UCHL5	2347.08	-1.13175	0.166535	-6.79583	1.07694e-11	1.89811e-10
IQCE	838.364	0.91187	0.134252	6.79221	1.10427e-11	1.94402e-10
HPDL	596.802	-1.35125	0.198967	-6.79133	1.11103e-11	1.95366e-10
MTHFD1L	1212.34	-1.43953	0.211973	-6.79111	1.11276e-11	1.95445e-10
EPG5	2341.91	1.27776	0.188222	6.78862	1.13213e-11	1.98618e-10
BMF	657.572	1.22618	0.180645	6.78776	1.13889e-11	1.99574e-10
DEFA4	122.519	2.62727	0.387555	6.77908	1.20943e-11	2.11691e-10
SLC39A8	1828.53	-0.79562	0.117411	-6.7764	1.2321e-11	2.15412e-10
PRG2	13292.1	-5.03713	0.743477	-6.77509	1.24326e-11	2.17115e-10
SBDS	785.236	-1.09894	0.162242	-6.77347	1.25733e-11	2.1932e-10
DTL	1831.42	-0.969131	0.143134	-6.7708	1.28076e-11	2.23151e-10
DNAAF5	1334.42	-0.867022	0.128073	-6.76974	1.29017e-11	2.24535e-10
PPP2R5B	202.484	2.21027	0.326551	6.76853	1.30094e-11	2.26149e-10
HNMT	244.378	1.57234	0.232641	6.75868	1.39259e-11	2.41806e-10
CST7	973.919	-3.05684	0.452495	-6.75553	1.42317e-11	2.46834e-10
LILRA1	119.324	2.04795	0.303282	6.7526	1.45217e-11	2.51577e-10
IGFBP7	1044.14	-0.892172	0.132139	-6.75178	1.4604e-11	2.52716e-10
E2F1	1310.22	-1.09953	0.162906	-6.74947	1.48385e-11	2.56482e-10
NOLC1	6584.25	-1.08409	0.160624	-6.74926	1.48597e-11	2.56557e-10
PRKAR1A	5938.19	0.983326	0.14572	6.74805	1.49849e-11	2.58425e-10
ARHGAP26	932.372	0.894557	0.132588	6.74691	1.5103e-11	2.60169e-10
TFRC	9919.94	-0.92371	0.137015	-6.74166	1.56592e-11	2.69445e-10
PABPC4	3676.62	-0.68355	0.10144	-6.73845	1.60084e-11	2.75143e-10
MTATP6P1	3202.53	-1.46187	0.216964	-6.73784	1.60754e-11	2.75982e-10
PKD1P1	2456.64	-0.9941	0.147679	-6.7315	1.67923e-11	2.87965e-10
DUSP6	1466.45	1.20454	0.178964	6.73065	1.6891e-11	2.89333e-10
SCUBE1	1207.65	5.30998	0.789031	6.72974	1.69964e-11	2.9081e-10
LEO1	951.644	-1.01828	0.151377	-6.72677	1.73472e-11	2.96479e-10
TET3	2448.59	0.823586	0.122445	6.72618	1.74173e-11	2.97343e-10
PRLR	67.072	-4.70036	0.698886	-6.7255	1.74989e-11	2.98402e-10
MYO5A	796.095	1.14868	0.170867	6.72266	1.78437e-11	3.03942e-10
RAD54L	1056.92	-0.980407	0.145892	-6.7201	1.81597e-11	3.08978e-10
RFK	894.573	-1.15494	0.171948	-6.71679	1.85777e-11	3.15738e-10
SDCCAG3	1319.98	-0.917885	0.136806	-6.70941	1.95412e-11	3.31743e-10
RFTN1	347.806	-1.37652	0.205225	-6.70735	1.98189e-11	3.35811e-10
RP11-22B23.1	394.361	-1.23974	0.184834	-6.70731	1.98249e-11	3.35811e-10
WDR12	2104.66	-0.936496	0.139683	-6.70444	2.02175e-11	3.4208e-10
FAM102B	611.892	-1.2617	0.18827	-6.70154	2.06238e-11	3.48568e-10
ALDH3B1	1252.83	1.02367	0.152844	6.69748	2.12039e-11	3.57974e-10
MCM8	2198.31	-0.899803	0.134627	-6.68368	2.33019e-11	3.92958e-10
BACE1	377.834	1.45856	0.218259	6.6827	2.34582e-11	3.95157e-10
TMEM97	1497.54	-0.942193	0.141013	-6.68162	2.3632e-11	3.97645e-10
TRMT10C	918.085	-1.18	0.176776	-6.67509	2.47088e-11	4.15304e-10
C6orf89	2258.6	0.778185	0.116606	6.67364	2.49539e-11	4.18962e-10
HNRNPLL	2329.83	1.35386	0.203018	6.66868	2.58109e-11	4.32872e-10
RUNX3	2040.1	1.87177	0.280711	6.66797	2.59374e-11	4.34516e-10
ATF5	867.177	-1.78692	0.26812	-6.66462	2.65352e-11	4.44041e-10
CDC123	1326.88	-0.890069	0.133594	-6.6625	2.69202e-11	4.4999e-10
NEU1	1313.6	1.33785	0.200868	6.66033	2.73215e-11	4.56197e-10
RPL15	35116	0.630711	0.0948318	6.65084	2.91416e-11	4.86055e-10
KLHDC8B	66.767	3.21024	0.482699	6.6506	2.91903e-11	4.86335e-10
ALOX5AP	10618.6	4.02954	0.605914	6.65035	2.92389e-11	4.86613e-10
XPOT	7407.96	-1.26458	0.190376	-6.64253	3.08342e-11	5.12602e-10
ARFRP1	937.943	0.901485	0.135856	6.63557	3.23257e-11	5.36811e-10
DPYD	390.216	1.24291	0.18739	6.63277	3.29449e-11	5.46498e-10
ANKRD27	2896.07	-1.05597	0.159313	-6.62828	3.39629e-11	5.6216e-10
RRM2	4819.91	-0.762877	0.115093	-6.62834	3.39472e-11	5.6216e-10
NBEAL2	4768.46	0.982724	0.148298	6.62668	3.43309e-11	5.67635e-10
GBE1	1416.84	-1.26848	0.191715	-6.61648	3.67856e-11	6.07561e-10
HEXA	1956.97	1.11416	0.168426	6.61513	3.71235e-11	6.12477e-10
CD84	1649.43	-1.49464	0.226115	-6.61011	3.84031e-11	6.32902e-10
ALPK1	655.179	1.02095	0.154552	6.60586	3.95217e-11	6.50634e-10
PYCRL	344.969	-1.30714	0.197901	-6.60504	3.97408e-11	6.53535e-10
EXOSC8	1432.6	-1.0289	0.155854	-6.60169	4.06511e-11	6.67782e-10
TARBP1	2186.13	-0.724266	0.10972	-6.60101	4.08356e-11	6.70091e-10
SNX20	942.608	-0.917977	0.139214	-6.594	4.28118e-11	7.01764e-10
ST20-MTHFS	53.4675	3.52572	0.535272	6.58678	4.49467e-11	7.35966e-10
SLC6A6	2574.29	1.00149	0.152104	6.58427	4.5712e-11	7.47692e-10
CENPH	474.081	-1.2401	0.188568	-6.57643	4.81864e-11	7.8732e-10
UCP2	2466.86	-0.808549	0.12304	-6.57143	4.98336e-11	8.13361e-10
ABAT	191.884	1.65368	0.251669	6.57086	5.00269e-11	8.15642e-10
NOL11	1947.66	-0.790895	0.120379	-6.57003	5.03039e-11	8.19281e-10
RP4-576H24.4	70.8679	3.20164	0.487869	6.56251	5.29082e-11	8.60776e-10
MERTK	583.762	6.46083	0.985657	6.55485	5.56987e-11	9.05209e-10
DOK1	1166.82	0.854955	0.130441	6.55435	5.58831e-11	9.07237e-10
ZBTB37	637.38	1.36792	0.208738	6.55326	5.62927e-11	9.12912e-10
PPP2R2D	2625.27	-1.9486	0.297388	-6.55238	5.66276e-11	9.17368e-10
PRNP	920.717	-0.870847	0.132937	-6.55083	5.72185e-11	9.25955e-10
RPP40	197.87	-1.73314	0.26458	-6.55054	5.73302e-11	9.26777e-10
ERCC6	529.166	0.992358	0.151574	6.54701	5.87016e-11	9.47941e-10
CCT5	9138.56	-0.690236	0.105438	-6.54639	5.89461e-11	9.5088e-10
SUMF1	511.768	1.01427	0.155005	6.54344	6.01177e-11	9.68754e-10
RGS18	1113.51	-1.22738	0.187635	-6.54135	6.09676e-11	9.81411e-10
FOPNL	1333.15	-1.16269	0.177868	-6.53682	6.28423e-11	1.01052e-09
RPL10A	18474.5	0.675755	0.103407	6.5349	6.36529e-11	1.02248e-09
KCNQ3	77.368	-5.73798	0.87821	-6.53373	6.41534e-11	1.02943e-09
RFC4	1325.35	-0.933397	0.142883	-6.53261	6.46343e-11	1.03605e-09
SFXN2	549.275	-1.03249	0.158208	-6.52613	6.74906e-11	1.0807e-09
ABCF2	2180.24	-0.841473	0.128957	-6.5252	6.79126e-11	1.08632e-09
PARP14	1086.07	1.7081	0.261965	6.52034	7.01471e-11	1.12088e-09
GAK	3209.8	0.707689	0.108711	6.50981	7.52459e-11	1.20109e-09
CD180	482.531	1.75522	0.269797	6.50571	7.73271e-11	1.23302e-09
CCT3	7134.24	-0.787772	0.121267	-6.49617	8.2389e-11	1.31236e-09
KLHL23	231.726	-2.05439	0.316293	-6.4952	8.29215e-11	1.31947e-09
VKORC1L1	1364.79	-0.858003	0.132153	-6.49249	8.44279e-11	1.34203e-09
KHDRBS1	6216.96	-0.645439	0.0994828	-6.48794	8.70156e-11	1.38172e-09
NOP14	2970.4	-0.733969	0.113137	-6.48741	8.73233e-11	1.38517e-09
MTSS1L	1795.07	-2.42265	0.373504	-6.48627	8.79882e-11	1.39426e-09
ZNF367	955.438	-1.36326	0.210224	-6.48481	8.88408e-11	1.40631e-09
RXFP1	168.556	-4.50331	0.694549	-6.48379	8.94451e-11	1.4144e-09
NUDT5	927.046	-1.01514	0.156641	-6.48066	9.13216e-11	1.44258e-09
RBBP8	1740.24	-1.28583	0.198458	-6.47912	9.22606e-11	1.4559e-09
RELL2	500.111	-1.11656	0.172414	-6.47602	9.41743e-11	1.48456e-09
TNFSF9	283.881	2.096	0.323758	6.47399	9.54471e-11	1.50307e-09
RPS28P7	411.147	-11.6105	1.79444	-6.47025	9.7843e-11	1.53921e-09
DNAJC2	1788.95	-1.07685	0.166747	-6.45802	1.06079e-10	1.66705e-09
KPNA3	1719.81	-0.835895	0.129555	-6.45207	1.10333e-10	1.73211e-09
IL2RA	40.4726	3.35267	0.519645	6.45185	1.10493e-10	1.73285e-09
ARID5A	877.358	1.01805	0.157822	6.45061	1.11404e-10	1.74533e-09
GUSB	3864.14	1.27551	0.197811	6.4481	1.13258e-10	1.77256e-09
LYPLA1	2510.79	-0.880284	0.136693	-6.43985	1.19592e-10	1.86976e-09
CLIC3	31.0042	6.46981	1.00613	6.43039	1.27273e-10	1.98781e-09
MYO7A	121.003	-2.92766	0.455567	-6.42641	1.3065e-10	2.03846e-09
TRIM56	2036.61	0.756407	0.117754	6.4236	1.33087e-10	2.07436e-09
STAC3	647.183	1.00116	0.155866	6.42322	1.33419e-10	2.0774e-09
EEF1A1	304016	0.689341	0.107434	6.41643	1.39505e-10	2.16996e-09
SLC41A1	234.615	-1.40283	0.218651	-6.41585	1.40036e-10	2.17599e-09
DUT	2670.18	-0.74614	0.1163	-6.41565	1.40228e-10	2.17675e-09
NDFIP1	1290.48	-0.844334	0.131614	-6.41523	1.40608e-10	2.18043e-09
ARL8A	810.913	1.55225	0.242218	6.40848	1.46978e-10	2.27689e-09
PFKFB3	1032.41	1.45445	0.226965	6.40826	1.4719e-10	2.27785e-09
SKP1	1871.75	-0.969466	0.151357	-6.40515	1.5022e-10	2.32239e-09
NCF1B	2907.62	4.84799	0.75692	6.40489	1.50481e-10	2.32405e-09
MSTO1	1075.87	-0.87154	0.136127	-6.4024	1.52955e-10	2.35988e-09
GMPS	3228.71	-0.904268	0.141303	-6.3995	1.55885e-10	2.40266e-09
ZNF808	438.239	1.04285	0.162992	6.39819	1.57229e-10	2.42092e-09
SEL1L3	2187.46	2.35595	0.368709	6.38974	1.66173e-10	2.55605e-09
RRP1	1470.85	-0.813503	0.127319	-6.38947	1.66458e-10	2.55785e-09
EEF1E1	763.607	-1.05844	0.165665	-6.38903	1.66938e-10	2.56264e-09
SRD5A3	242.891	-1.66212	0.260259	-6.38638	1.69854e-10	2.60477e-09
SYNGR1	531.675	-1.20256	0.188368	-6.38409	1.7242e-10	2.64145e-09
SLC26A6	1197	0.824948	0.129279	6.38114	1.75779e-10	2.69021e-09
MGAT1	3860.27	0.978776	0.153407	6.38024	1.7681e-10	2.70328e-09
KLHL8	1008.05	-0.916912	0.143717	-6.37997	1.77124e-10	2.70535e-09
HSPA9	5860.23	-0.696226	0.109141	-6.37914	1.78081e-10	2.71726e-09
RPL10	20871.2	0.822464	0.128958	6.37779	1.79664e-10	2.73866e-09
ANP32E	6186.83	-1.06244	0.166644	-6.37548	1.82389e-10	2.77742e-09
MRTO4	1896.84	-0.86915	0.136362	-6.37383	1.84362e-10	2.80466e-09
ATP8B4	1582.7	1.31778	0.206813	6.37186	1.86754e-10	2.83822e-09
LRRC8B	437.342	-1.23803	0.194499	-6.36524	1.9499e-10	2.96043e-09
PDLIM1P4	58.25	2.73902	0.430532	6.36194	1.99221e-10	3.02164e-09
KHNYN	2428.09	0.826754	0.129981	6.36056	2.01024e-10	3.04293e-09
MYBL2	5200	-1.57345	0.247372	-6.36066	2.00895e-10	3.04293e-09
GPD1L	983.205	-0.972526	0.153078	-6.35312	2.10989e-10	3.19061e-09
UAP1	834.158	-1.30009	0.204699	-6.35123	2.13599e-10	3.22687e-09
MRPS10	1270.41	-0.830673	0.130806	-6.35042	2.14728e-10	3.2407e-09
RHOBTB2	967.202	0.839905	0.132298	6.34859	2.17294e-10	3.27619e-09
SLC26A11	89.8572	4.9394	0.778126	6.34782	2.18389e-10	3.28945e-09
SEMA4A	838.599	-0.940331	0.148173	-6.34619	2.20715e-10	3.3212e-09
HMGCL	537.247	1.14248	0.180033	6.34597	2.21027e-10	3.32261e-09
SH3BP2	2946.55	1.14897	0.181292	6.33772	2.33195e-10	3.50207e-09
WDR5	2547.69	-0.807624	0.127508	-6.33391	2.39019e-10	3.586e-09
SEPHS1	742.201	-0.877941	0.138618	-6.33354	2.39596e-10	3.59111e-09
MIS18A	843.771	-0.950887	0.150201	-6.33078	2.43924e-10	3.65239e-09
RTN4RL2	185.327	-2.9992	0.473868	-6.32919	2.46453e-10	3.68619e-09
VPS8	813.924	1.07867	0.170431	6.32906	2.46666e-10	3.68619e-09
SIRPB1	1603.56	1.3992	0.221251	6.32405	2.54794e-10	3.80392e-09
VAV2	942.089	1.18678	0.18767	6.32378	2.55246e-10	3.80693e-09
ERAP1	641.557	0.958703	0.151612	6.32339	2.55891e-10	3.81282e-09
CD58	311.359	1.4456	0.228627	6.32298	2.56568e-10	3.81917e-09
SLC25A20	651.943	1.27561	0.201761	6.32238	2.57569e-10	3.83033e-09
KIF21A	409.48	-1.34274	0.21246	-6.31997	2.61611e-10	3.88665e-09
PSEN2	49.7425	3.45626	0.547068	6.31778	2.65349e-10	3.93834e-09
SYNE3	1537.48	1.05545	0.167152	6.3143	2.71386e-10	4.02402e-09
LY75	795.291	1.17773	0.186607	6.3113	2.76701e-10	4.09883e-09
ULK1	1941.11	0.750407	0.118984	6.30676	2.84929e-10	4.21661e-09
PLTP	327.07	1.92352	0.30525	6.30147	2.94842e-10	4.35909e-09
PI4K2A	302.782	-1.39459	0.22144	-6.29782	3.01861e-10	4.45852e-09
PMAIP1	1604.31	1.85044	0.293868	6.29683	3.03797e-10	4.48277e-09
CGREF1	222.142	-1.42873	0.227135	-6.29025	3.16948e-10	4.6723e-09
METTL26	1291.03	-0.975734	0.155157	-6.28868	3.20185e-10	4.71546e-09
C20orf27	1652.92	-0.862404	0.13717	-6.28713	3.23378e-10	4.75788e-09
NCF2	494.644	2.53753	0.403795	6.28419	3.29561e-10	4.84417e-09
ZBTB22	277.867	1.22332	0.194773	6.28076	3.3693e-10	4.94771e-09
ORC6	1419.43	-0.79387	0.126427	-6.27929	3.40131e-10	4.98991e-09
CARNMT1	861.195	-0.896385	0.142781	-6.27802	3.42903e-10	5.02572e-09
FCER2	146.547	2.8748	0.457964	6.27735	3.44399e-10	5.04279e-09
PRMT3	864.223	-0.864562	0.137758	-6.27596	3.47473e-10	5.08292e-09
ARSG	134.373	-1.85459	0.295804	-6.26964	3.61874e-10	5.28343e-09
RBM14-RBM4	360.533	1.34058	0.21382	6.26968	3.61793e-10	5.28343e-09
NCOR1	2664.07	0.693219	0.110571	6.26946	3.62293e-10	5.28448e-09
MRPL33	1243.76	-1.14279	0.18239	-6.26564	3.71303e-10	5.41072e-09
DAZAP1	6430.45	-0.631359	0.100909	-6.2567	3.9321e-10	5.72447e-09
EXO1	1010.82	-1.02127	0.163295	-6.25412	3.99753e-10	5.80371e-09
MYD88	1835.66	1.14438	0.182978	6.2542	3.99554e-10	5.80371e-09
PSEN1	1070.81	0.895177	0.143134	6.25411	3.99796e-10	5.80371e-09
PKD1P6	1098.35	-1.45304	0.232353	-6.25357	4.01173e-10	5.81815e-09
TMEM268	246.435	-1.54374	0.246928	-6.25177	4.05827e-10	5.88006e-09
INF2	942.269	-1.55064	0.248049	-6.25133	4.06966e-10	5.89094e-09
BRI3	1039.18	1.39273	0.222876	6.2489	4.13363e-10	5.97786e-09
SAMD10	412.918	-1.36127	0.217872	-6.24805	4.1562e-10	6.00481e-09
GPATCH4	1466.53	-0.885902	0.141794	-6.2478	4.16285e-10	6.00871e-09
SKA1	711.764	-0.917569	0.146898	-6.24632	4.20247e-10	6.06016e-09
LMNB1	4980.59	-0.777137	0.124515	-6.24133	4.33861e-10	6.25055e-09
SDHAF3	405.874	-1.15991	0.185944	-6.23795	4.43342e-10	6.38111e-09
PPP6C	1937.39	-0.750281	0.120297	-6.23692	4.46276e-10	6.41727e-09
LAPTM4B	2502.06	-1.03924	0.16664	-6.2364	4.47751e-10	6.43241e-09
CYCS	6229.31	-0.736017	0.118095	-6.23241	4.59311e-10	6.59227e-09
NEDD1	803.189	-0.936431	0.150289	-6.23085	4.63914e-10	6.65205e-09
RP11-977G19.10	147.549	1.68835	0.27109	6.22801	4.72398e-10	6.76733e-09
LANCL1	1313.18	-0.852064	0.136824	-6.22743	4.74141e-10	6.78593e-09
PALLD	416.038	6.74891	1.08474	6.22168	4.91858e-10	7.03288e-09
GAR1	1013.61	-0.826648	0.132889	-6.2206	4.95257e-10	7.07483e-09
SRGAP1	87.0546	2.13269	0.342918	6.21923	4.99602e-10	7.13022e-09
KDM1B	872.924	-0.867257	0.139494	-6.21715	5.06262e-10	7.2185e-09
AP1S2	1497.89	0.749986	0.120636	6.21696	5.06889e-10	7.22068e-09
MCM6	7247.21	-0.65625	0.105592	-6.21496	5.13374e-10	7.30622e-09
NPBWR1	34.7248	5.35811	0.862213	6.21437	5.15312e-10	7.32695e-09
AP1AR	822.24	-1.04375	0.168016	-6.21219	5.2251e-10	7.42237e-09
RALA	1077.51	-1.04421	0.168123	-6.21101	5.26462e-10	7.47154e-09
ACAP3	1269.85	-0.796948	0.128393	-6.20711	5.39667e-10	7.65182e-09
PLEKHA2	1989.88	0.811402	0.13073	6.20669	5.4111e-10	7.66513e-09
MTHFD2	6657.18	-1.66497	0.268269	-6.20633	5.42354e-10	7.67562e-09
DDX51	1117.76	-0.787678	0.126936	-6.20531	5.45878e-10	7.71832e-09
GUCD1	2850.54	0.653213	0.105275	6.20481	5.47635e-10	7.73422e-09
PIWIL4	902.356	1.46076	0.235427	6.2047	5.48018e-10	7.73422e-09
MPP3	69.1576	-3.94579	0.636073	-6.20337	5.52672e-10	7.79268e-09
FUT7	1307.48	-0.967327	0.156027	-6.19972	5.6562e-10	7.96787e-09
GTPBP4	1502.07	-0.831874	0.134191	-6.1992	5.67513e-10	7.98714e-09
TSPAN32	1345.52	-1.38075	0.222765	-6.19825	5.70948e-10	8.02807e-09
RGL4	353.946	1.14358	0.184522	6.19753	5.73561e-10	8.05737e-09
PPP1R14B	1938.92	-1.31453	0.212135	-6.19665	5.7676e-10	8.09484e-09
PPP1R9B	4310.25	0.827509	0.133599	6.19396	5.86705e-10	8.22684e-09
ITGAL	6678.25	0.990864	0.16016	6.18672	6.14277e-10	8.60552e-09
STAT6	5334.91	0.62743	0.101445	6.18496	6.21201e-10	8.69453e-09
CSTA	2550.16	-0.759599	0.122878	-6.18171	6.34107e-10	8.86702e-09
SMARCC1	5280.16	-0.951563	0.153942	-6.1813	6.35751e-10	8.88184e-09
ANXA4	493.23	1.04559	0.169213	6.17912	6.44598e-10	8.99428e-09
PTPRC	4229.1	1.12478	0.182032	6.17903	6.4498e-10	8.99428e-09
ITGAV	569.724	0.995058	0.161141	6.17508	6.61316e-10	9.21365e-09
MCL1	4308.34	0.629996	0.102097	6.17054	6.80588e-10	9.47349e-09
BCL11A	383.306	-1.92088	0.311467	-6.16719	6.95143e-10	9.66724e-09
CTDSP2	4974.15	0.853152	0.138378	6.16535	7.03255e-10	9.77114e-09
GLB1	2060.23	0.903744	0.146665	6.16197	7.18462e-10	9.97333e-09
PDIA3	5241.67	-0.723012	0.117373	-6.15996	7.2765e-10	1.00917e-08
ALDH1L2	438.031	-5.60656	0.910765	-6.15588	7.46597e-10	1.0345e-08
CPQ	211.323	1.42834	0.232064	6.15497	7.50935e-10	1.03957e-08
RAB11FIP1P1	88.76	1.97251	0.32052	6.15409	7.55109e-10	1.0444e-08
ALDH5A1	397.79	-1.29789	0.211022	-6.15051	7.72361e-10	1.06686e-08
SIGLEC7	183.019	1.69678	0.275881	6.15043	7.7275e-10	1.06686e-08
NUSAP1	2070.51	-0.838583	0.136354	-6.15004	7.74629e-10	1.06848e-08
EPHB3	104.119	-2.21383	0.360046	-6.14873	7.81035e-10	1.07634e-08
HOXA4	37.5154	3.22728	0.525592	6.14027	8.23824e-10	1.13429e-08
TNRC18	6090.91	-0.852526	0.138931	-6.13634	8.44454e-10	1.16164e-08
ARRB1	1719.22	0.814441	0.132736	6.13579	8.47391e-10	1.16463e-08
DEK	7261.97	-1.01621	0.165907	-6.12517	9.0584e-10	1.24384e-08
WDR37	522.816	1.00896	0.164742	6.12448	9.0982e-10	1.24817e-08
EZH2	2401.17	-0.759338	0.124003	-6.12353	9.15261e-10	1.25398e-08
PDIA5	708.961	-1.60663	0.262373	-6.12345	9.15699e-10	1.25398e-08
ANKRD35	90.1983	2.02191	0.330201	6.12328	9.16709e-10	1.25424e-08
IRAK3	3742.89	0.825353	0.134856	6.12027	9.34174e-10	1.27698e-08
KIDINS220	1977.21	0.779062	0.127313	6.11925	9.40181e-10	1.28404e-08
RPL34	10965.4	0.615585	0.10069	6.1137	9.73491e-10	1.32834e-08
SF3A2	2463.3	-1.21068	0.19811	-6.11114	9.89219e-10	1.3486e-08
FNDC3B	3142.06	0.737235	0.120667	6.10965	9.98509e-10	1.36004e-08
TNFAIP8	1303.94	-1.06558	0.1745	-6.10648	1.01851e-09	1.38605e-08
EHBP1L1	3688.96	0.84486	0.138536	6.09848	1.07085e-09	1.45597e-08
CEP55	1542.69	-0.823748	0.135213	-6.09222	1.11355e-09	1.51268e-08
TMEM154	865.832	1.01452	0.166699	6.08598	1.15784e-09	1.57144e-08
FAM3C	567.225	-0.940981	0.154683	-6.08328	1.1775e-09	1.5967e-08
TMPO	8817.67	-0.716887	0.117919	-6.07951	1.20551e-09	1.63324e-08
PARP1	7835.66	-0.694626	0.114279	-6.07836	1.21419e-09	1.64353e-08
CCDC57	813.995	1.08997	0.179341	6.07763	1.21973e-09	1.64956e-08
HDAC2	4307.96	-0.771707	0.127009	-6.07598	1.23234e-09	1.66513e-08
GCSHP5	82.844	-9.29374	1.53054	-6.07218	1.26187e-09	1.70352e-08
HNRNPA3	15710.1	-0.694848	0.114467	-6.07027	1.27697e-09	1.72238e-08
PTPN6	8509.68	0.837239	0.13794	6.06957	1.2825e-09	1.7283e-08
SGSM2	782.007	0.922873	0.152068	6.06883	1.28841e-09	1.73475e-08
LRRC8C	2143.39	-1.25839	0.207421	-6.06681	1.30474e-09	1.75518e-08
LRRC75A	2853.5	0.66833	0.110205	6.06441	1.32441e-09	1.78007e-08
USP1	3315.2	-0.870085	0.143505	-6.06308	1.33539e-09	1.79324e-08
ACTL6A	2610.96	-0.701905	0.115844	-6.05907	1.36913e-09	1.83515e-08
APOL1	165.29	1.57685	0.260241	6.05921	1.36789e-09	1.83515e-08
PSMA3	3032.55	-0.728987	0.120316	-6.05894	1.37021e-09	1.83515e-08
ILF2	5616.76	-0.587087	0.0969151	-6.05774	1.38048e-09	1.84727e-08
MIF	7022.19	-1.2609	0.208285	-6.05373	1.41534e-09	1.89225e-08
WDR3	2133.75	-1.01911	0.168351	-6.05347	1.41758e-09	1.89358e-08
LIN9	371.062	-1.22814	0.2029	-6.05293	1.42232e-09	1.89826e-08
CHML	1529.65	-1.4497	0.239683	-6.04843	1.46266e-09	1.95039e-08
SUCLG2	1018.42	-0.94246	0.155826	-6.04815	1.46518e-09	1.95204e-08
CRLS1	1439.9	-0.797451	0.131875	-6.04704	1.47527e-09	1.96376e-08
CTC-451P13.1	71.7611	-9.09728	1.50473	-6.0458	1.48672e-09	1.97727e-08
C8orf33	1374.1	-0.79309	0.131223	-6.04382	1.50511e-09	1.99999e-08
CORO1A	23568.2	0.704551	0.116596	6.04267	1.51582e-09	2.01246e-08
DCLK2	26.8595	5.56048	0.920483	6.04083	1.53324e-09	2.03381e-08
SPTAN1	2416.19	1.04643	0.173271	6.03926	1.54824e-09	2.05192e-08
PLEKHM1P1	818.928	0.822721	0.136331	6.03474	1.59217e-09	2.10817e-08
SPATC1L	425.541	-2.03027	0.336438	-6.03461	1.59345e-09	2.10817e-08
PSMD11	2268.75	-0.802483	0.133088	-6.0297	1.64266e-09	2.16951e-08
SMOX	1310.94	4.33804	0.719437	6.02977	1.64193e-09	2.16951e-08
AGO4	1997.11	1.38181	0.229208	6.02862	1.65362e-09	2.18209e-08
CPNE7	173.059	-2.562	0.425296	-6.02404	1.70117e-09	2.24104e-08
MRPS26	996.47	-1.00784	0.167303	-6.02403	1.70124e-09	2.24104e-08
GLRX	687.656	1.22553	0.203576	6.02	1.74417e-09	2.29561e-08
GCLM	598.522	-1.21036	0.201154	-6.01707	1.77606e-09	2.33556e-08
IKZF5	785.042	-0.984305	0.163609	-6.01619	1.78568e-09	2.34619e-08
MNAT1	481.202	-1.03513	0.172215	-6.01065	1.84785e-09	2.42578e-08
BAG2	609.279	-1.20167	0.200036	-6.00726	1.88685e-09	2.47417e-08
SNX29	445.667	1.24251	0.206838	6.00716	1.88796e-09	2.47417e-08
HN1L	2222.2	-0.715889	0.119196	-6.006	1.9016e-09	2.4899e-08
ADAR	7489.64	0.609806	0.101562	6.00429	1.92173e-09	2.5141e-08
RCC1	2916.34	-0.892004	0.148571	-6.00387	1.9267e-09	2.51843e-08
NSMF	1957.47	-1.1582	0.192955	-6.00244	1.94377e-09	2.53858e-08
NT5E	81.0913	2.8057	0.467717	5.99871	1.98887e-09	2.59525e-08
SLC39A3	1576.31	-0.874796	0.145841	-5.99831	1.99385e-09	2.59951e-08
YWHAQ	6177.57	-0.656379	0.109482	-5.99529	2.03121e-09	2.64595e-08
ADGRE5	2938.47	0.731936	0.122127	5.99325	2.05685e-09	2.67706e-08
EXOSC9	1059.7	-0.880893	0.147039	-5.99088	2.08709e-09	2.71411e-08
SLC1A5	7036.04	-1.01983	0.170308	-5.98816	2.12224e-09	2.75746e-08
ERI3	1084.31	-0.924952	0.154488	-5.98719	2.13501e-09	2.77169e-08
TBC1D14	2502.6	-0.854607	0.142751	-5.98669	2.14159e-09	2.77786e-08
MRPL13	1084.32	-0.770007	0.128624	-5.98648	2.14435e-09	2.77908e-08
TECPR1	696.356	1.26401	0.211159	5.98604	2.15017e-09	2.78425e-08
TFDP1	6951.38	-0.717102	0.119823	-5.98468	2.1681e-09	2.80508e-08
CCDC58	506.991	-1.24381	0.208041	-5.97867	2.24972e-09	2.90822e-08
ANKLE1	877.206	-1.27377	0.21306	-5.97847	2.2524e-09	2.90921e-08
SUCNR1	3227.42	1.71935	0.287756	5.97502	2.30064e-09	2.96899e-08
MRPL19	1235.43	-0.922397	0.15442	-5.9733	2.32507e-09	2.99799e-08
DCAF4	308.255	-1.14919	0.192579	-5.96737	2.41105e-09	3.10622e-08
HHEX	1088.08	-0.820069	0.137447	-5.96642	2.42518e-09	3.12178e-08
HMMR	2561.1	-1.14833	0.192626	-5.96147	2.49977e-09	3.21508e-08
UNC119	497.049	0.986142	0.165441	5.96068	2.51192e-09	3.22798e-08
RNF146	713.905	0.93623	0.157072	5.96052	2.51432e-09	3.22834e-08
GALNS	1071.02	1.09447	0.183646	5.95967	2.52741e-09	3.24241e-08
STK17B	1803.78	-0.819798	0.137595	-5.95804	2.55274e-09	3.27215e-08
ISCA1	667.208	-0.960524	0.161299	-5.95494	2.60168e-09	3.33207e-08
EPB41L2	210.507	3.41679	0.573838	5.95429	2.61209e-09	3.3426e-08
DUSP10	297.88	-1.21819	0.204642	-5.95279	2.63603e-09	3.3704e-08
POLE2	505.394	-1.19121	0.200119	-5.95251	2.6406e-09	3.37341e-08
RAD51	508.407	-1.08127	0.181776	-5.94836	2.70844e-09	3.45718e-08
SLC25A1	2018.56	-1.09086	0.183553	-5.94302	2.79822e-09	3.56879e-08
CAT	6509.18	0.79315	0.133514	5.94057	2.8403e-09	3.61942e-08
HELLS	912.949	-0.88779	0.149459	-5.94001	2.85002e-09	3.62877e-08
LYST	7984.5	1.19917	0.201937	5.93832	2.87966e-09	3.66345e-08
CDC7	973.806	-0.964052	0.162446	-5.93459	2.94581e-09	3.74447e-08
MIPEP	383.485	-1.10153	0.185662	-5.93297	2.97502e-09	3.77845e-08
NXF3	1627.01	0.866522	0.146124	5.93006	3.0283e-09	3.84291e-08
FAM216A	692.438	-1.31051	0.221232	-5.92372	3.14746e-09	3.9908e-08
UNG	1962.33	-0.725462	0.122519	-5.92121	3.19572e-09	4.04862e-08
ZCCHC11	1933.45	0.681047	0.115023	5.92097	3.20058e-09	4.0514e-08
SLC25A19	1362.12	-0.79794	0.134808	-5.91909	3.23733e-09	4.09452e-08
BIK	114.979	-1.86147	0.314627	-5.91644	3.28975e-09	4.15737e-08
B4GALT2	778.134	-1.6577	0.280254	-5.915	3.31881e-09	4.18715e-08
ZZEF1	1422.24	0.715671	0.120991	5.9151	3.3167e-09	4.18715e-08
ZNF44	175.56	1.7948	0.303807	5.9077	3.46924e-09	4.37331e-08
FBXL6	775.1	-1.29485	0.219586	-5.89676	3.70704e-09	4.66892e-08
VTA1	1671.23	-0.703565	0.119316	-5.89664	3.70987e-09	4.66892e-08
SMNDC1	1031.76	-0.832861	0.141253	-5.89622	3.71927e-09	4.67688e-08
C7orf43	812.952	1.03399	0.175395	5.89521	3.74208e-09	4.69394e-08
MUM1	1302.67	-0.803089	0.136225	-5.89531	3.73988e-09	4.69394e-08
RPL7L1	4875.44	-0.696848	0.118205	-5.89527	3.74078e-09	4.69394e-08
ARRDC4	175.338	-1.9484	0.330902	-5.88813	3.90585e-09	4.89533e-08
GSPT1	4748.74	-0.786962	0.133711	-5.88553	3.96769e-09	4.96875e-08
ZNF618	735.711	0.914918	0.155456	5.8854	3.97103e-09	4.96885e-08
INPP4A	2138.34	0.90919	0.15466	5.87863	4.13667e-09	5.16762e-08
PCED1B	85.6673	-2.22319	0.378178	-5.87868	4.13547e-09	5.16762e-08
GPR132	980.761	1.27662	0.21731	5.87463	4.23783e-09	5.28964e-08
COLGALT2	220.127	-1.60013	0.272389	-5.87443	4.24312e-09	5.29191e-08
CCNA2	3253.18	-0.696602	0.11861	-5.87303	4.27908e-09	5.33239e-08
MT1G	83.5656	-4.3643	0.743253	-5.87189	4.30847e-09	5.36462e-08
MAMDC4	220.041	-1.56988	0.267394	-5.87103	4.33089e-09	5.38814e-08
XRCC6	10858.3	-0.569794	0.0971094	-5.86755	4.42285e-09	5.49805e-08
ABCD1	1618.66	0.886532	0.151128	5.86609	4.46184e-09	5.542e-08
TOR1A	2531.84	0.719329	0.122716	5.86174	4.58037e-09	5.68459e-08
THBS3	107.372	1.7914	0.305639	5.86117	4.59626e-09	5.69966e-08
SAR1A	2331.68	0.692596	0.11823	5.85802	4.68424e-09	5.80404e-08
CALR	34260.3	-1.38679	0.236772	-5.85706	4.71139e-09	5.83293e-08
TBCA	922.76	-0.931148	0.159043	-5.85471	4.77852e-09	5.91124e-08
NBPF12	517.872	1.16673	0.199351	5.85264	4.83841e-09	5.98046e-08
CALM2	7949.04	-0.666318	0.11389	-5.85055	4.8996e-09	6.05118e-08
CLEC4E	55.8976	-3.6277	0.6205	-5.84641	5.02283e-09	6.19835e-08
C5orf56	86.7696	1.97645	0.338108	5.84562	5.04674e-09	6.21778e-08
HSP90B1	17507.4	-0.715917	0.12247	-5.84567	5.04539e-09	6.21778e-08
RARS	1934.07	-0.680717	0.11646	-5.84508	5.06337e-09	6.23323e-08
ZNF652	478.556	0.967397	0.165534	5.84411	5.09272e-09	6.26429e-08
ELMSAN1	1014.83	0.889985	0.152292	5.84394	5.09802e-09	6.26575e-08
WDR89	567.395	-0.949423	0.162477	-5.84342	5.11413e-09	6.28048e-08
C19orf38	191.764	1.7753	0.303849	5.8427	5.13603e-09	6.3023e-08
PSMA4	2664.6	-0.690256	0.118196	-5.83992	5.22267e-09	6.40345e-08
XPO5	2459.91	-0.65384	0.111976	-5.83912	5.24762e-09	6.42886e-08
CHAC1	98.847	-6.52286	1.11719	-5.83863	5.26331e-09	6.44291e-08
SSX2IP	411.732	-1.06947	0.183234	-5.83664	5.32636e-09	6.51485e-08
PPP3R1	2064.88	-0.957225	0.164062	-5.83453	5.39429e-09	6.59264e-08
AKR1C7P	30.4914	3.72272	0.638109	5.83399	5.41167e-09	6.60857e-08
IARS2	2917.95	-0.617148	0.105803	-5.833	5.44399e-09	6.64271e-08
NCL	29583.1	-0.984068	0.168827	-5.82886	5.58077e-09	6.80416e-08
NUDCD1	897.944	-0.826384	0.141786	-5.82838	5.59684e-09	6.81829e-08
RNASE2	1678.73	-1.21937	0.209264	-5.82693	5.64563e-09	6.87223e-08
OLIG1	463.897	-1.89115	0.324593	-5.82621	5.67002e-09	6.89642e-08
RP11-514P8.6	335.315	1.28948	0.221339	5.82585	5.68239e-09	6.90594e-08
JAK1	2467.76	0.665274	0.114241	5.82341	5.76603e-09	7.00201e-08
CISH	449.692	-1.44005	0.247513	-5.81807	5.95315e-09	7.22348e-08
MGAT4A	1474.36	0.987155	0.169689	5.81745	5.9753e-09	7.24063e-08
SUZ12	3606.95	-1.10422	0.189812	-5.81741	5.9768e-09	7.24063e-08
CRYBG3	610.879	1.01311	0.174177	5.81654	6.00769e-09	7.27226e-08
ATP6V0A1	966.755	0.978848	0.16832	5.81539	6.04912e-09	7.3166e-08
FAM78A	3849.11	0.591977	0.101811	5.81449	6.08186e-09	7.35037e-08
SLC8B1	2365.99	1.29361	0.222492	5.81418	6.0931e-09	7.35811e-08
FBXO45	1096.42	-0.848693	0.145991	-5.81333	6.12412e-09	7.3897e-08
RAC3	417.462	-2.01011	0.345853	-5.81203	6.17198e-09	7.44156e-08
AKAP13	799.623	1.22608	0.21101	5.81051	6.22837e-09	7.50361e-08
KHSRP	8720.12	-0.645481	0.111101	-5.80988	6.25163e-09	7.51974e-08
ODC1	4997.29	-1.65474	0.284811	-5.80994	6.24962e-09	7.51974e-08
METAP1	2132.57	-0.660724	0.11373	-5.80957	6.26322e-09	7.52773e-08
DSTYK	406.3	1.27949	0.220252	5.80921	6.27673e-09	7.53802e-08
PSMD14	2314.05	-0.712982	0.122827	-5.80476	6.44581e-09	7.73497e-08
MT1E	364.122	-1.89659	0.326744	-5.80452	6.45522e-09	7.74017e-08
PGM2	2876.61	-0.651791	0.1123	-5.80403	6.47413e-09	7.75673e-08
ZNF598	692.442	-1.20834	0.208252	-5.8023	6.54124e-09	7.83097e-08
RPL3	46628.4	0.569958	0.0982651	5.80021	6.62331e-09	7.92299e-08
TRIM66	624.818	1.35979	0.234449	5.79997	6.63274e-09	7.92805e-08
CADM1	68.5339	4.32507	0.746978	5.79009	7.03482e-09	8.40114e-08
PPP1R16B	368.247	2.04875	0.353845	5.78998	7.03957e-09	8.40114e-08
KIF1B	369.018	1.2556	0.216885	5.78926	7.06961e-09	8.43038e-08
CBX7	133.494	1.75213	0.302739	5.78758	7.14061e-09	8.50839e-08
DEFB1	72.019	-2.75968	0.47685	-5.78732	7.15202e-09	8.51532e-08
RPL41P2	52.5937	-5.18266	0.895596	-5.78683	7.17274e-09	8.53331e-08
AIDA	1317.6	-0.731013	0.126364	-5.785	7.25114e-09	8.61986e-08
MIA3	2388.04	-0.657336	0.113737	-5.77946	7.49411e-09	8.90174e-08
ZFAND3	1148.54	0.705598	0.122191	5.77454	7.71614e-09	9.15833e-08
FCGR2A	399.26	-1.2262	0.212451	-5.77168	7.84852e-09	9.30819e-08
CCNDBP1	607.982	0.937204	0.162439	5.76957	7.94745e-09	9.41819e-08
SIGLEC14	308.464	1.56926	0.271996	5.76942	7.95446e-09	9.41917e-08
ARIH2	2496.61	0.71273	0.123546	5.76897	7.97594e-09	9.43726e-08
IKBIP	782.021	-1.0709	0.185812	-5.76338	8.24443e-09	9.74738e-08
TPRA1	1463.4	0.927568	0.160964	5.76258	8.28365e-09	9.78614e-08
CHRAC1	1096.6	-0.85625	0.148606	-5.76189	8.31774e-09	9.8188e-08
MTHFD1	2545.61	-0.738221	0.128155	-5.76037	8.393e-09	9.89997e-08
EPDR1	75.1696	-2.67082	0.463797	-5.75859	8.48207e-09	9.99728e-08
C5orf30	196.723	-1.3645	0.237147	-5.75383	8.72414e-09	1.02747e-07
NDRG1	4512.26	1.90476	0.331093	5.75296	8.76917e-09	1.03197e-07
SKI	3002.04	0.619847	0.107781	5.751	8.87153e-09	1.04321e-07
TRIB3	818.763	-1.6818	0.292484	-5.75005	8.92172e-09	1.0483e-07
RP11-49K24.6	72.8047	-9.11753	1.58599	-5.74879	8.98831e-09	1.05531e-07
PARP10	819.156	1.28731	0.224028	5.74621	9.12644e-09	1.0707e-07
PNKD	1477.28	1.05416	0.183599	5.74167	9.37499e-09	1.09902e-07
MRPL30	1071.67	-0.917258	0.159787	-5.74049	9.44033e-09	1.10583e-07
TMOD2	179.852	1.37503	0.239664	5.73731	9.61925e-09	1.12592e-07
MCCC2	1049.4	-0.809372	0.141082	-5.73689	9.64309e-09	1.12784e-07
GARS	4664.35	-1.75488	0.305912	-5.73656	9.66189e-09	1.12917e-07
PRICKLE1	441.298	-1.80443	0.314622	-5.73524	9.7376e-09	1.13715e-07
NDUFV2	2641.39	-0.652531	0.113787	-5.73468	9.76969e-09	1.14002e-07
PYURF	381.915	-1.77937	0.310481	-5.73101	9.98332e-09	1.16406e-07
TAF5	531.545	-0.922298	0.16095	-5.73033	1.00237e-08	1.16787e-07
NUP107	2834.41	-0.740687	0.129314	-5.72784	1.01718e-08	1.18423e-07
COQ3	307.914	-1.15635	0.20205	-5.7231	1.046e-08	1.21684e-07
FAM98B	557.224	-0.872433	0.152493	-5.72112	1.05824e-08	1.23014e-07
CLEC17A	24.1768	6.09417	1.06584	5.71773	1.07958e-08	1.25399e-07
NAGK	1109.89	0.957926	0.167634	5.71439	1.10095e-08	1.27784e-07
TBC1D31	431.86	-1.13189	0.198133	-5.71281	1.11124e-08	1.2888e-07
ARSA	691.277	1.01702	0.178081	5.71102	1.12302e-08	1.30147e-07
LPP	281.148	1.25868	0.220406	5.71071	1.12504e-08	1.30188e-07
SQSTM1	4905.85	1.28281	0.224632	5.71071	1.12508e-08	1.30188e-07
TRPV6	70.4838	2.18232	0.382319	5.70812	1.14233e-08	1.32083e-07
PKM	21118.3	0.982565	0.172318	5.70206	1.18367e-08	1.3675e-07
RECQL4	3111	-0.758427	0.133012	-5.70194	1.18448e-08	1.3675e-07
FRY	4669.75	0.932285	0.163519	5.70138	1.18841e-08	1.371e-07
SMAP2	2373.54	-0.638599	0.112057	-5.69886	1.20612e-08	1.39037e-07
ITM2B	4023.28	0.629735	0.110507	5.69861	1.20787e-08	1.39134e-07
VPS13C	1659.05	1.85871	0.326222	5.69767	1.21456e-08	1.39798e-07
HSPE1	3168.45	-1.14873	0.201674	-5.69599	1.2266e-08	1.41077e-07
ACOT7	724.877	-1.27907	0.224671	-5.69309	1.24759e-08	1.43383e-07
RNASEH2B	2451.64	-0.718307	0.126207	-5.69148	1.25939e-08	1.44631e-07
ARMC1	1267.29	-0.838035	0.147396	-5.6856	1.30357e-08	1.49592e-07
CCT6A	8101.95	-0.671653	0.118142	-5.68512	1.30718e-08	1.49893e-07
RNF144A	960.542	1.59365	0.280739	5.67665	1.37362e-08	1.57393e-07
NUS1	2605.6	-0.871226	0.1535	-5.67575	1.38079e-08	1.58095e-07
PWP1	1614.44	-0.742977	0.130916	-5.67522	1.38508e-08	1.58467e-07
SV2A	107.383	2.34918	0.413968	5.67479	1.38858e-08	1.58748e-07
SUPV3L1	1084.13	-0.931497	0.164191	-5.67326	1.40103e-08	1.60052e-07
FAM129B	206.207	-2.71665	0.478926	-5.67237	1.40835e-08	1.60767e-07
RP11-438J1.1	141.407	-1.94805	0.343659	-5.66854	1.44019e-08	1.64279e-07
PNPLA6	1640.69	0.822512	0.145112	5.6681	1.44391e-08	1.6458e-07
CCDC86	1224.45	-1.32782	0.234409	-5.66453	1.47428e-08	1.67916e-07
TXNDC9	819.908	-0.834229	0.147298	-5.66353	1.4829e-08	1.68771e-07
NT5C2	3993.15	0.857799	0.151466	5.66332	1.48473e-08	1.68853e-07
LARP1	10430.1	-0.613358	0.10836	-5.66035	1.51067e-08	1.71675e-07
SWAP70	2575.01	-0.699852	0.123651	-5.65991	1.51456e-08	1.71989e-07
MOV10	509.064	1.30735	0.231073	5.65773	1.53389e-08	1.74054e-07
LL22NC03-80A10.6	328.528	-1.0716	0.189452	-5.65628	1.54685e-08	1.75264e-07
TBC1D4	145.847	-2.1068	0.372463	-5.65638	1.54595e-08	1.75264e-07
ST6GAL1	706.143	-1.6017	0.283218	-5.65535	1.55526e-08	1.76086e-07
SERBP1	14745.9	-0.754246	0.133424	-5.65302	1.57651e-08	1.78359e-07
YARS	4519.34	-1.14317	0.202415	-5.64765	1.6266e-08	1.83889e-07
BAZ2B	1200.9	1.5005	0.265867	5.64381	1.66328e-08	1.87896e-07
TOM1	871.431	1.21627	0.21559	5.64161	1.68469e-08	1.90174e-07
TYROBP	2126.84	1.4173	0.251299	5.6399	1.70152e-08	1.91932e-07
VBP1	1457.44	-0.784309	0.139159	-5.63608	1.7396e-08	1.96081e-07
NFAT5	865.192	1.38195	0.245214	5.63571	1.74335e-08	1.96359e-07
RASGRP2	4835.72	0.829524	0.147195	5.63556	1.74487e-08	1.96385e-07
GSDMD	836.428	1.36637	0.242577	5.63273	1.77376e-08	1.99396e-07
PWWP2B	591.643	-1.2561	0.223001	-5.63269	1.77424e-08	1.99396e-07
RNF187	1274.08	-0.755576	0.134222	-5.6293	1.8094e-08	2.03197e-07
WEE1	1983.13	-0.906791	0.16112	-5.62805	1.82262e-08	2.04531e-07
CHST13	44.3192	-4.60247	0.81781	-5.62779	1.8253e-08	2.04681e-07
MADD	3065.08	0.639442	0.113666	5.62561	1.84851e-08	2.07131e-07
ABR	2405.79	0.677689	0.120493	5.62428	1.86281e-08	2.08579e-07
NME1	3086.25	-1.10132	0.195924	-5.62114	1.89699e-08	2.12251e-07
MPHOSPH10	1283.8	-0.964672	0.171643	-5.62024	1.90697e-08	2.13211e-07
SNX18	641.266	0.990094	0.176278	5.61667	1.94671e-08	2.17494e-07
USP13	531.839	-1.02798	0.183112	-5.61391	1.97808e-08	2.20838e-07
FAM168A	1071.34	0.737829	0.131446	5.61317	1.98658e-08	2.21624e-07
DBF4	1183.57	-0.933827	0.166472	-5.60951	2.02906e-08	2.26197e-07
KLHL22	249.678	1.5499	0.276348	5.60852	2.0407e-08	2.27328e-07
RBMS1P1	71.7605	2.35485	0.420275	5.60311	2.10538e-08	2.34362e-07
CTNNAL1	557.74	-0.955227	0.170493	-5.60275	2.10983e-08	2.34686e-07
PLA2G7	91.862	2.52851	0.451376	5.60177	2.12169e-08	2.35832e-07
FRG1	810.043	-0.941554	0.168139	-5.59984	2.14545e-08	2.383e-07
BCL6	212.49	1.51323	0.270235	5.59967	2.14755e-08	2.38359e-07
UBE2G1	1102.26	-0.942524	0.168332	-5.59921	2.15327e-08	2.3882e-07
CMPK1	3135.02	-0.828848	0.148059	-5.5981	2.16716e-08	2.40123e-07
RASSF1	1844.45	0.738198	0.131868	5.59802	2.16817e-08	2.40123e-07
PPP1CC	5971.5	-0.744111	0.132951	-5.59687	2.1826e-08	2.41546e-07
IMPACT	1733.26	-0.71743	0.128223	-5.59519	2.20384e-08	2.43611e-07
KDM2B	3912.19	0.683712	0.122198	5.59514	2.20446e-08	2.43611e-07
WBP1	494.106	1.09937	0.196505	5.59463	2.21095e-08	2.44151e-07
BAZ1B	5730.3	0.667648	0.119416	5.59093	2.25852e-08	2.49043e-07
FOXK1	1446.65	0.806235	0.144201	5.59105	2.25698e-08	2.49043e-07
PDK1	752.787	-1.41051	0.252348	-5.58956	2.2765e-08	2.50843e-07
RAPGEF1	4412.01	0.780031	0.139577	5.58853	2.28999e-08	2.52147e-07
ADGRE2	949.931	0.811417	0.145218	5.58759	2.30238e-08	2.53226e-07
DCHS1	52.947	2.62403	0.469622	5.58754	2.30311e-08	2.53226e-07
SLC22A4	272.051	1.21245	0.217023	5.58673	2.31383e-08	2.54221e-07
AFMID	513.187	-0.942182	0.168662	-5.58622	2.32067e-08	2.54789e-07
KCNN2	205.474	-1.95587	0.350194	-5.5851	2.33564e-08	2.56248e-07
P2RX7	234.35	-2.52609	0.452371	-5.58412	2.34887e-08	2.57513e-07
IPO4	1654.14	-0.905105	0.162173	-5.5811	2.39008e-08	2.61842e-07
PTP4A1	2382.35	-0.991339	0.177692	-5.57898	2.41934e-08	2.64858e-07
TRIP10	302.86	-1.2874	0.230816	-5.57758	2.43892e-08	2.66809e-07
ATP5J2-PTCD1	243.161	-1.34446	0.24108	-5.57682	2.44952e-08	2.67777e-07
DEF6	1629.97	0.661502	0.118644	5.57553	2.46774e-08	2.69575e-07
ZNRF3	262.853	-1.36632	0.245066	-5.57531	2.47091e-08	2.69727e-07
ZDHHC9	433.537	-1.01242	0.181741	-5.57068	2.53743e-08	2.76791e-07
NAF1	409.16	-0.992964	0.178305	-5.56892	2.56329e-08	2.79412e-07
IFI35	250.928	1.57533	0.283048	5.56561	2.61235e-08	2.84556e-07
CENPS	385.362	-1.10808	0.199123	-5.5648	2.62451e-08	2.85676e-07
BIN3	684.113	0.84301	0.151529	5.56337	2.6462e-08	2.87831e-07
PCNA	7074.37	-0.608543	0.109434	-5.56081	2.68533e-08	2.91879e-07
ARHGAP33	546.675	-1.01295	0.182258	-5.55778	2.73224e-08	2.96766e-07
CCDC149	172.063	1.46212	0.263119	5.55686	2.74679e-08	2.97921e-07
CYTH4	1841.07	0.648142	0.116638	5.55686	2.74676e-08	2.97921e-07
DOCK2	8458.38	0.655332	0.117941	5.55643	2.75342e-08	2.98428e-07
ELMO1	1341.85	-0.792599	0.142698	-5.55438	2.78593e-08	3.01736e-07
PPP6R1	8332.28	-0.678401	0.122214	-5.55092	2.84172e-08	3.0756e-07
AGL	680.62	0.996418	0.179525	5.55031	2.85164e-08	3.08415e-07
CD7	20.6332	5.10956	0.920754	5.54932	2.86787e-08	3.0995e-07
C1orf127	69.2855	2.29465	0.41357	5.5484	2.88291e-08	3.11355e-07
B3GNT7	1380.07	-1.81344	0.326932	-5.54685	2.90855e-08	3.13901e-07
EME1	548.142	-0.88905	0.160318	-5.54553	2.93065e-08	3.16062e-07
HOXA7	21.1353	4.69088	0.846579	5.54098	3.00781e-08	3.24154e-07
TSPAN2	74.6486	-2.45773	0.443637	-5.53995	3.02562e-08	3.25842e-07
RAD1	848.684	-0.973641	0.175764	-5.53946	3.03399e-08	3.26513e-07
CARS2	2112.15	0.686649	0.124023	5.53647	3.08626e-08	3.31669e-07
CCNE2	304.788	-1.2321	0.22254	-5.53652	3.08535e-08	3.31669e-07
BCL7B	1282.67	1.18318	0.213721	5.53611	3.09263e-08	3.32119e-07
FAM161A	152.495	-1.90442	0.344153	-5.53364	3.13651e-08	3.36595e-07
SSR3	3834.63	-0.590489	0.106749	-5.53158	3.17352e-08	3.40326e-07
VRK1	1833.56	-1.04798	0.189547	-5.5289	3.22236e-08	3.45321e-07
PIK3CD	8122.04	0.813939	0.14728	5.52649	3.26708e-08	3.49867e-07
H2AFY	7121.83	0.557244	0.100869	5.52442	3.30572e-08	3.53756e-07
RPL23AP42	12539.1	0.738195	0.133629	5.52423	3.30942e-08	3.53904e-07
RINT1	649.96	-0.848219	0.15363	-5.5212	3.36698e-08	3.59554e-07
TMEM104	845.827	0.874918	0.158463	5.52128	3.36548e-08	3.59554e-07
BLM	929.399	-1.1525	0.208761	-5.52065	3.37755e-08	3.60429e-07
PDCD2	2472.71	-0.592821	0.107445	-5.51746	3.43935e-08	3.66767e-07
TK2	304.409	1.1771	0.213373	5.51663	3.45569e-08	3.68252e-07
TMEM265	17.7585	8.09327	1.46808	5.51281	3.5314e-08	3.76057e-07
SLC19A2	420.855	-0.990737	0.179761	-5.51141	3.55979e-08	3.78815e-07
CCR5	51.5937	4.69988	0.853624	5.50579	3.67509e-08	3.90812e-07
LRRC40	880.677	-1.01836	0.184976	-5.50537	3.68385e-08	3.9147e-07
AC138969.4	1466.72	-1.09142	0.198273	-5.50463	3.69953e-08	3.92862e-07
NUMA1	5626.9	0.672531	0.122206	5.50328	3.72787e-08	3.95596e-07
PIGX	507.237	-1.00552	0.182737	-5.50257	3.74301e-08	3.96926e-07
ID1	590.43	4.94852	0.899558	5.50105	3.77527e-08	4.00068e-07
SLC9B2	305.068	-1.08408	0.197139	-5.49906	3.81826e-08	4.04061e-07
SYK	5802.54	0.887179	0.161331	5.49912	3.81702e-08	4.04061e-07
GAA	261.197	1.882	0.342439	5.49587	3.88787e-08	4.11142e-07
RRM1	4842.65	-0.591716	0.107725	-5.49286	3.95487e-08	4.17937e-07
NEK6	1862.94	0.738465	0.134487	5.49098	3.99703e-08	4.221e-07
AGO3	735.461	0.912439	0.166264	5.4879	4.06739e-08	4.29233e-07
NUP54	1472.38	-0.713435	0.130107	-5.48344	4.17127e-08	4.3989e-07
ATAD2	4793.88	-0.716479	0.130716	-5.48118	4.2249e-08	4.45237e-07
POLR2K	971.751	-0.828542	0.151167	-5.48098	4.22966e-08	4.4543e-07
NECTIN1	2934.23	1.80536	0.329541	5.47842	4.29148e-08	4.51628e-07
ZSWIM8	1581.27	0.956478	0.174635	5.477	4.32591e-08	4.54937e-07
TBL1X	408.231	-1.71504	0.313214	-5.47563	4.35958e-08	4.58163e-07
OR52K3P	86.7819	2.83275	0.517361	5.47539	4.36546e-08	4.58464e-07
ING5	963.97	-0.781002	0.142652	-5.47489	4.3779e-08	4.59453e-07
KAT6B	827.839	0.743577	0.135877	5.47242	4.4394e-08	4.65587e-07
CLN8	640.594	0.923075	0.168701	5.47167	4.45808e-08	4.67224e-07
SPTBN1	2353.28	0.960028	0.175472	5.47112	4.47194e-08	4.68354e-07
ALOX12	214.526	1.60583	0.293525	5.47086	4.47858e-08	4.68728e-07
ORAI1	278.926	-1.19896	0.219254	-5.46838	4.54175e-08	4.75013e-07
ARRB2	1638.16	0.745652	0.13643	5.46546	4.61709e-08	4.82561e-07
TMEM229B	48.9166	3.45598	0.632647	5.46273	4.68879e-08	4.89718e-07
PAK1IP1	971.7	-0.981321	0.17969	-5.46119	4.72941e-08	4.93622e-07
ADPGK	2881.23	0.566511	0.103755	5.46007	4.75958e-08	4.96431e-07
TRAPPC6A	371.993	1.02129	0.187105	5.45839	4.80461e-08	5.00784e-07
NINJ1	1596.15	1.95768	0.3589	5.45467	4.90628e-08	5.11032e-07
MTAP	1345.87	-0.995555	0.182606	-5.45194	4.98243e-08	5.18609e-07
PSD4	3621.3	0.615268	0.11292	5.44872	5.07333e-08	5.27709e-07
ENOPH1	1431.47	-0.744876	0.136728	-5.44789	5.09716e-08	5.29465e-07
RPS14	23931.8	0.771985	0.141701	5.448	5.09391e-08	5.29465e-07
C12orf49	1045.01	0.754673	0.138647	5.44311	5.23584e-08	5.43499e-07
RP11-864N7.2	39.7757	-8.24002	1.51419	-5.44187	5.27228e-08	5.4691e-07
RGPD2	102.285	1.84781	0.339571	5.44162	5.27994e-08	5.47331e-07
DNTTIP2	1764.24	-0.71692	0.131781	-5.44025	5.32049e-08	5.51159e-07
CCDC59	797.967	-1.0503	0.193116	-5.43869	5.36731e-08	5.55632e-07
TIMP1	1139.56	1.92365	0.353891	5.43571	5.4579e-08	5.64626e-07
VPS51	2394.17	0.617689	0.113647	5.43517	5.47453e-08	5.65962e-07
RAPGEF2	296.023	1.06692	0.196382	5.43289	5.54483e-08	5.7284e-07
ESF1	977.188	-1.30809	0.241419	-5.41835	6.01527e-08	6.21021e-07
SLC22A18	100.662	1.98377	0.366203	5.41712	6.05679e-08	6.24884e-07
PLIN3	1863.81	0.825579	0.15241	5.41681	6.06707e-08	6.2552e-07
MILR1	273.013	1.64712	0.304201	5.41458	6.14312e-08	6.32933e-07
PRR14L	1950.72	0.796233	0.147165	5.41049	6.28524e-08	6.47138e-07
ALS2CL	51.1883	2.42977	0.449212	5.40896	6.33935e-08	6.52268e-07
PSMC1P1	89.306	-2.52912	0.467611	-5.40859	6.35212e-08	6.53141e-07
ZCRB1	916.573	-0.845663	0.156402	-5.40699	6.40943e-08	6.58589e-07
TBC1D3L	96.8705	2.07372	0.38362	5.40565	6.45736e-08	6.63066e-07
GMPR2	1899.44	0.710875	0.13151	5.40547	6.46389e-08	6.63289e-07
ATL3	1411.18	-0.904067	0.167303	-5.40376	6.52598e-08	6.6921e-07
ANTXR1	45.7809	3.27513	0.606293	5.40189	6.59426e-08	6.75756e-07
PLAA	815.552	-0.782201	0.144858	-5.39979	6.67184e-08	6.83246e-07
IER3IP1	2071.32	-0.687321	0.127291	-5.39959	6.67947e-08	6.83568e-07
RSU1	1124.93	-0.672264	0.124506	-5.39946	6.68427e-08	6.836e-07
GLG1	2702.4	0.964155	0.178588	5.39876	6.71038e-08	6.8581e-07
AKAP2	2310.34	-0.80493	0.149188	-5.39541	6.83682e-08	6.98264e-07
NFKBIE	831.727	0.724565	0.134337	5.39365	6.90398e-08	7.0465e-07
PI4K2B	1054.93	-1.00724	0.186768	-5.39298	6.9298e-08	7.06812e-07
DIP2A	1288.12	0.809799	0.150205	5.39129	6.99553e-08	7.13038e-07
MRPS6	877.999	1.13421	0.210389	5.39099	7.00705e-08	7.13735e-07
MPHOSPH6	705.402	-0.948034	0.175953	-5.38799	7.12481e-08	7.25245e-07
TAPBP	2035.86	0.737534	0.136922	5.38653	7.18327e-08	7.30707e-07
TRAC	48.6867	-8.53969	1.58637	-5.38316	7.31878e-08	7.43995e-07
TLN1	15488.9	1.07707	0.200097	5.38273	7.33651e-08	7.453e-07
SLC7A8	94.9448	-3.81411	0.70888	-5.38047	7.42926e-08	7.54219e-07
ABHD16B	184.869	1.28943	0.239757	5.37806	7.5291e-08	7.63845e-07
NRXN2	54.1777	2.37165	0.441052	5.37726	7.56297e-08	7.66771e-07
MROH7	49.373	2.52111	0.468964	5.37592	7.61937e-08	7.71975e-07
FFAR2	60.3802	2.65295	0.493712	5.37347	7.72346e-08	7.82e-07
SERP1	5163.94	-0.523378	0.0974159	-5.37262	7.76019e-08	7.85197e-07
PLEKHO2	815.214	1.27632	0.237576	5.37226	7.77563e-08	7.86237e-07
PDPK2P	148.847	1.64729	0.306662	5.3717	7.79993e-08	7.88171e-07
GART	3864.42	-0.699646	0.130298	-5.36957	7.89232e-08	7.96978e-07
RNF138	3122.76	-0.969679	0.180678	-5.3669	8.0103e-08	8.08356e-07
NLRC5	3417.46	0.608278	0.113394	5.36428	8.1273e-08	8.1962e-07
CECR1	179.407	1.26878	0.236768	5.35872	8.3812e-08	8.44665e-07
ME1	262.808	-1.98697	0.370861	-5.35771	8.42814e-08	8.48834e-07
PADI2	300.683	1.39069	0.259634	5.35633	8.49304e-08	8.54805e-07
TLDC2	85.3894	2.58718	0.483293	5.35323	8.63999e-08	8.69021e-07
FTSJ1	983.464	-0.846389	0.158119	-5.35287	8.65712e-08	8.70169e-07
ZGPAT	737.22	0.872928	0.163088	5.3525	8.67461e-08	8.71352e-07
DDX55	1348.85	-0.802754	0.149999	-5.35175	8.71084e-08	8.74415e-07
PIGG	1237.97	0.650493	0.121586	5.35005	8.79296e-08	8.82076e-07
ACAT1	3141.71	0.638189	0.119347	5.34735	8.92505e-08	8.94737e-07
RNF43	171.663	-1.30819	0.244648	-5.34722	8.93147e-08	8.94792e-07
SSH3	325.108	0.997194	0.186563	5.34507	9.03833e-08	9.04903e-07
KCNA3	95.9884	-2.2225	0.416058	-5.3418	9.20296e-08	9.19898e-07
LMF1	121.058	1.86967	0.350009	5.34178	9.204e-08	9.19898e-07
PSIP1	1386.54	-1.10615	0.207078	-5.34173	9.20623e-08	9.19898e-07
FANCA	1080.4	-0.753985	0.141167	-5.3411	9.23857e-08	9.22524e-07
IL1RAP	1045.91	0.801295	0.150109	5.3381	9.39239e-08	9.37269e-07
MXI1	1483.74	-1.27739	0.239304	-5.33795	9.4005e-08	9.37464e-07
PRKRA	604.936	-0.853697	0.159939	-5.33764	9.41659e-08	9.38454e-07
DSN1	1171.99	-0.6672	0.125026	-5.33649	9.47631e-08	9.43788e-07
LRBA	1163.15	1.08567	0.203456	5.33616	9.49382e-08	9.44914e-07
DBNL	3749.55	1.12744	0.211388	5.33349	9.63445e-08	9.58285e-07
DPEP2	80.355	1.85592	0.348048	5.33237	9.69384e-08	9.63562e-07
ADORA2B	156.941	1.47105	0.275886	5.33211	9.70782e-08	9.64323e-07
FAM105A	1087.78	-1.13022	0.212111	-5.32842	9.90683e-08	9.83449e-07
AC012314.11	2106.15	0.862798	0.161981	5.32652	1.0011e-07	9.8992e-07
AC012314.12	2106.15	0.862798	0.161981	5.32652	1.0011e-07	9.8992e-07
AC012314.14	2106.15	0.862798	0.161981	5.32652	1.0011e-07	9.8992e-07
AC012314.2	2106.15	0.862798	0.161981	5.32652	1.0011e-07	9.8992e-07
AC012314.4	2106.15	0.862798	0.161981	5.32652	1.0011e-07	9.8992e-07
AC012314.5	2106.15	0.862798	0.161981	5.32652	1.0011e-07	9.8992e-07
IRX5	69.2023	-3.72241	0.699064	-5.32485	1.01039e-07	9.98453e-07
RRP15	625.376	-1.20748	0.226953	-5.32037	1.03557e-07	1.02268e-06
ELMO2	1493.51	0.708593	0.133199	5.31981	1.03878e-07	1.02519e-06
CALCOCO1	905.342	0.735119	0.138329	5.31426	1.0709e-07	1.0562e-06
FJX1	58.753	-4.52186	0.851634	-5.30963	1.09846e-07	1.08268e-06
S100A4	2196.46	-0.618642	0.116527	-5.30902	1.10218e-07	1.08564e-06
TANK	1039.18	0.732436	0.138005	5.30732	1.11251e-07	1.0951e-06
PHF10	2381.49	-0.802289	0.151211	-5.30575	1.12211e-07	1.10384e-06
PCYOX1L	652.925	1.19561	0.225395	5.3045	1.12982e-07	1.11071e-06
LINC00493	425.83	0.896745	0.16907	5.30398	1.13303e-07	1.11315e-06
SLC25A30	643.412	-0.902388	0.170202	-5.30187	1.1462e-07	1.12536e-06
WDHD1	1633.76	-0.746954	0.140891	-5.30166	1.14754e-07	1.12595e-06
FBXO5	1310.03	-0.756603	0.142726	-5.3011	1.15107e-07	1.12869e-06
SGO2	1387.83	-0.973531	0.183698	-5.29963	1.16035e-07	1.13705e-06
DLAT	2305.94	-0.590186	0.111368	-5.29943	1.16166e-07	1.13755e-06
DNHD1	273.887	1.26311	0.238353	5.29932	1.16235e-07	1.13755e-06
PRKCI	1027.36	-0.857697	0.16188	-5.29833	1.16864e-07	1.14297e-06
ZDHHC7	1737.75	0.694003	0.131003	5.29761	1.17329e-07	1.14678e-06
NUP210	13683.7	0.857357	0.161877	5.29635	1.18141e-07	1.15397e-06
MRPS23	1529.65	-0.622978	0.117643	-5.29549	1.18695e-07	1.15864e-06
NDRG2	441.631	0.862885	0.162998	5.29384	1.19772e-07	1.16841e-06
PNO1	745.524	-1.00393	0.189646	-5.29369	1.1987e-07	1.16862e-06
TXNL1	2333.43	-0.680445	0.12858	-5.29198	1.21001e-07	1.17889e-06
ZNF124	460.417	0.844404	0.15959	5.29108	1.21596e-07	1.18392e-06
ITPK1	2129.69	1.44979	0.274065	5.28995	1.22351e-07	1.18975e-06
SLCO4A1	896.508	-0.846716	0.16006	-5.29	1.22317e-07	1.18975e-06
GALNT12	855.928	5.20718	0.984742	5.28786	1.23757e-07	1.20266e-06
DESI1	1843.96	-0.93672	0.177219	-5.28567	1.25248e-07	1.21638e-06
ATP6V1F	1254.73	0.973839	0.184295	5.28415	1.26293e-07	1.22496e-06
HCLS1	6444.06	0.658897	0.124691	5.28424	1.26228e-07	1.22496e-06
TYW3	1255.54	-0.637395	0.120645	-5.28324	1.26921e-07	1.23027e-06
PRIM1	1357.67	-0.71068	0.134587	-5.28045	1.28866e-07	1.24832e-06
ADIPOR2	4539.37	0.680405	0.128899	5.27858	1.30188e-07	1.26002e-06
RGS16	149.808	-2.66311	0.50452	-5.27851	1.30239e-07	1.26002e-06
VPS11	1482.99	0.664145	0.12586	5.27686	1.3142e-07	1.27064e-06
BST1	654.991	1.71644	0.32529	5.27664	1.31577e-07	1.27136e-06
FOXRED2	893.502	-1.11819	0.211934	-5.27614	1.31935e-07	1.27401e-06
EPM2A	213.633	-1.16809	0.221544	-5.2725	1.3458e-07	1.29872e-06
CTDSPL2	1085.69	-0.933068	0.176991	-5.27183	1.35067e-07	1.30177e-06
VSIG4	1223.88	6.37887	1.20998	5.27187	1.35042e-07	1.30177e-06
METTL5	855.532	-0.854466	0.162107	-5.27099	1.35691e-07	1.30696e-06
TOMM70	3539.41	-0.887987	0.16855	-5.26839	1.37628e-07	1.32477e-06
NEIL2	116.678	-2.18414	0.414787	-5.26569	1.39665e-07	1.34354e-06
ATP8B3	285.23	-1.02918	0.195461	-5.26539	1.39893e-07	1.34403e-06
CD164	6506.12	-0.579871	0.110128	-5.26542	1.3987e-07	1.34403e-06
BCAT1	2411.87	-1.84865	0.35119	-5.26397	1.40976e-07	1.35302e-06
SNAI1	96.9592	-2.70866	0.51457	-5.26393	1.41006e-07	1.35302e-06
SNTB1	2243.25	0.875872	0.166408	5.26341	1.41409e-07	1.35603e-06
RSL1D1	6153.72	-0.931651	0.17704	-5.26238	1.422e-07	1.36276e-06
MORF4L2	2411.82	-0.598041	0.113667	-5.26136	1.42994e-07	1.36951e-06
APBB1IP	1297.4	1.09081	0.207341	5.26095	1.43311e-07	1.37168e-06
SURF1	889.324	1.08953	0.207226	5.2577	1.45865e-07	1.39524e-06
C7orf50	820.442	-1.25534	0.238771	-5.25751	1.46015e-07	1.39581e-06
YBX1P1	48.0264	-4.4501	0.846622	-5.2563	1.46982e-07	1.40416e-06
CUX1	1367.39	0.716119	0.136319	5.25324	1.49449e-07	1.42684e-06
MTA1	3041.01	-0.605558	0.115276	-5.2531	1.49557e-07	1.42698e-06
NUP88	920.851	-0.684279	0.130267	-5.25288	1.49741e-07	1.42784e-06
SCOC	733.146	-0.81122	0.154486	-5.25108	1.51206e-07	1.44075e-06
VPS41	1561.01	0.92821	0.176769	5.25099	1.51285e-07	1.44075e-06
HEATR5B	2006.93	0.943753	0.179747	5.25044	1.5174e-07	1.44418e-06
TTLL3	1201.4	0.838626	0.159749	5.24963	1.52401e-07	1.44957e-06
NADSYN1	2516.76	0.628946	0.119816	5.24926	1.52714e-07	1.45074e-06
RIDA	234.272	-1.33482	0.254284	-5.24932	1.52664e-07	1.45074e-06
C19orf71	125.044	1.59179	0.303431	5.24596	1.55471e-07	1.47601e-06
URB2	911.301	-0.832219	0.158646	-5.24574	1.55654e-07	1.47683e-06
DARS2	1786.29	-0.744385	0.141938	-5.24443	1.56763e-07	1.48642e-06
DCAF13	1550.4	-0.712855	0.135967	-5.24284	1.58123e-07	1.49838e-06
ZWILCH	701.706	-0.914004	0.174407	-5.24063	1.60026e-07	1.51547e-06
NEK9	1534.16	0.804372	0.153649	5.23513	1.64873e-07	1.5604e-06
ITGA6	4638.37	5.12745	0.980963	5.22696	1.72321e-07	1.62988e-06
XPO6	4536.61	-0.678119	0.12977	-5.22555	1.73641e-07	1.64135e-06
PAQR4	829.675	-0.817682	0.156555	-5.22298	1.76064e-07	1.66322e-06
IFT57	658.001	-1.21044	0.231837	-5.22108	1.7788e-07	1.67829e-06
TAF3	288.998	-1.01232	0.193889	-5.22115	1.77813e-07	1.67829e-06
AIMP1	1549.97	-0.781394	0.149701	-5.2197	1.79217e-07	1.68986e-06
PUS1	1926.17	-0.618345	0.118503	-5.21796	1.80907e-07	1.70474e-06
FCGR1B	241.101	-1.2045	0.230855	-5.21757	1.81286e-07	1.70725e-06
CCNI	6425.9	-0.546466	0.104747	-5.21699	1.81852e-07	1.71152e-06
ADSS	2421.78	-0.711183	0.136353	-5.21576	1.83067e-07	1.7219e-06
TRDC	103.181	-3.86681	0.742022	-5.21118	1.87641e-07	1.76383e-06
CHPT1	1127.97	-2.26791	0.435301	-5.20999	1.88855e-07	1.77414e-06
ADCY6	34.1379	3.93801	0.756542	5.20528	1.93708e-07	1.81861e-06
NCBP1	3144.49	-0.555028	0.106637	-5.20483	1.94172e-07	1.82185e-06
CXCR2	622.848	0.934006	0.179489	5.20369	1.95369e-07	1.83195e-06
RAP1GAP2	282.943	1.03698	0.199302	5.20305	1.96041e-07	1.83712e-06
TGS1	1051.36	-0.96591	0.185692	-5.20168	1.97499e-07	1.84964e-06
JUND	1914.32	-0.697886	0.134172	-5.20143	1.97762e-07	1.85097e-06
NCEH1	527.881	0.915457	0.176039	5.2003	1.98962e-07	1.86105e-06
ANXA5	3869.96	0.641072	0.123342	5.19751	2.01972e-07	1.88804e-06
LSM5	1420.09	-0.711281	0.136871	-5.19673	2.0283e-07	1.8949e-06
FRMD4B	216.044	-1.33285	0.256614	-5.19399	2.05833e-07	1.92178e-06
CLEC2D	302.461	1.29228	0.248824	5.19355	2.06321e-07	1.92516e-06
DOPEY1	532.976	1.05198	0.202592	5.19258	2.07397e-07	1.93401e-06
NECTIN2	350.515	1.30384	0.251114	5.19222	2.07806e-07	1.93664e-06
NASP	6816.4	-0.80651	0.155343	-5.19181	2.08262e-07	1.9397e-06
CSPP1	704.714	-0.919629	0.177146	-5.19137	2.08755e-07	1.9431e-06
CUL9	956.636	0.716682	0.138059	5.19114	2.09008e-07	1.94427e-06
ERAP2	1145.46	1.02632	0.197842	5.18756	2.13066e-07	1.98081e-06
RP11-1212A22.1	655.655	-1.05052	0.202587	-5.1855	2.15434e-07	2.0016e-06
FAM179A	75.2868	2.05566	0.396536	5.18405	2.17122e-07	2.01606e-06
SYT11	185.945	1.21999	0.23538	5.18309	2.18245e-07	2.02525e-06
CEP57L1	368.186	-1.25919	0.242951	-5.18289	2.18479e-07	2.02619e-06
IL16	305.623	1.20904	0.233324	5.18179	2.19765e-07	2.03563e-06
RPS15A	20626.4	0.567375	0.109492	5.18186	2.19684e-07	2.03563e-06
PPFIBP1	204.647	-1.19123	0.229922	-5.18101	2.20687e-07	2.04293e-06
NDUFAF4	591.911	-0.969998	0.187334	-5.1779	2.24396e-07	2.076e-06
TSEN15	1130.06	-1.37109	0.264817	-5.1775	2.24883e-07	2.07924e-06
AMMECR1	527.661	-1.12202	0.216827	-5.17474	2.28225e-07	2.10887e-06
NABP1	550.089	-0.837744	0.161916	-5.17393	2.29219e-07	2.11548e-06
ZEB1	181.03	-1.44317	0.278927	-5.17403	2.29101e-07	2.11548e-06
MYO7B	84.7733	4.42599	0.855544	5.17331	2.2998e-07	2.12122e-06
C8orf59	1023.21	-0.81405	0.157399	-5.17189	2.31742e-07	2.13618e-06
PLK1	2948.25	-0.789721	0.15272	-5.17104	2.328e-07	2.14463e-06
CXCR4	4354.08	1.29843	0.251118	5.1706	2.33343e-07	2.14834e-06
BIN2	1698.42	0.716095	0.138501	5.17033	2.33682e-07	2.15015e-06
C6orf48	3011.03	0.699165	0.135253	5.16929	2.34983e-07	2.16082e-06
LRRC74A	14.241	7.77463	1.50462	5.16719	2.37644e-07	2.18397e-06
ZSCAN30	535.319	1.31299	0.254225	5.16467	2.40862e-07	2.21221e-06
ADAP2	71.0744	2.56412	0.496598	5.16338	2.4253e-07	2.22619e-06
HTT	2129.71	0.775662	0.150282	5.16139	2.45126e-07	2.24867e-06
THAP4	822.929	-1.00923	0.195558	-5.16076	2.45944e-07	2.25481e-06
SMAD7	394.078	1.55407	0.301279	5.15823	2.49296e-07	2.28417e-06
TCEA1	3747.09	-0.771697	0.149622	-5.15766	2.50059e-07	2.28978e-06
DDN	105.921	-3.9009	0.756529	-5.15631	2.51857e-07	2.30486e-06
COL3A1	13.8284	7.73179	1.49958	5.15598	2.52309e-07	2.30761e-06
RP11-592N21.1	38.8628	-5.15873	1.00075	-5.15486	2.53819e-07	2.32002e-06
MT-CO1	331666	0.721558	0.139998	5.15405	2.54918e-07	2.32867e-06
NFAM1	1543.8	1.31312	0.25492	5.15109	2.58981e-07	2.36437e-06
NPIPA1	2010.41	-1.09763	0.213136	-5.1499	2.6062e-07	2.37791e-06
RP11-330H6.5	85.815	-3.03898	0.590563	-5.1459	2.66246e-07	2.42778e-06
KLF13	3490.58	0.873096	0.169982	5.13639	2.80064e-07	2.55225e-06
ENDOD1	220.46	1.24655	0.242709	5.13599	2.8066e-07	2.55616e-06
IQSEC2	68.5778	1.93514	0.376796	5.13578	2.80976e-07	2.5575e-06
PLK4	1534.51	-0.673961	0.131237	-5.13546	2.81451e-07	2.5603e-06
DUSP2	228.037	-1.30034	0.253312	-5.13334	2.84638e-07	2.58774e-06
SZT2	1804.11	0.721376	0.140568	5.13187	2.86873e-07	2.6065e-06
HDGF	8651.72	-0.690021	0.134649	-5.12458	2.982e-07	2.7078e-06
SNRPB2	1797.14	-0.760043	0.148325	-5.12416	2.98865e-07	2.71223e-06
UPB1	152.088	3.15219	0.615182	5.12399	2.99136e-07	2.71307e-06
RPLP0	52948.8	0.590431	0.115232	5.12383	2.99389e-07	2.71375e-06
YPEL5	756.434	0.715417	0.139724	5.12021	3.05189e-07	2.76467e-06
PPIAP22	41.8315	-5.86167	1.14529	-5.11807	3.08671e-07	2.79456e-06
ATP11A	4374.38	0.774214	0.151349	5.11543	3.13034e-07	2.83237e-06
RABL3	677.308	-0.876168	0.1713	-5.11483	3.1403e-07	2.8397e-06
LACC1	901.498	1.73027	0.338347	5.11388	3.15607e-07	2.85226e-06
PODXL2	1407.74	-1.43583	0.280858	-5.11228	3.18288e-07	2.87479e-06
DPH2	1646.11	-0.723774	0.141585	-5.11193	3.18879e-07	2.87842e-06
TLR8	77.5741	1.85944	0.36379	5.11131	3.19936e-07	2.88625e-06
CHD2	1251.51	1.05679	0.206783	5.11062	3.21107e-07	2.89509e-06
PLEKHA7	38.1843	2.61452	0.511619	5.11029	3.21667e-07	2.89843e-06
NRP1	464.775	0.855273	0.167378	5.10982	3.22471e-07	2.90396e-06
DTD2	322.848	-0.989096	0.193611	-5.10869	3.24407e-07	2.91966e-06
ZFP1	232.48	-1.15319	0.225897	-5.10493	3.30914e-07	2.97646e-06
PBK	372.751	-1.40574	0.27543	-5.10378	3.32938e-07	2.9929e-06
GABARAPL1	506.089	1.77219	0.347293	5.10286	3.34556e-07	3.00568e-06
SLAMF6	56.5688	-2.25667	0.442323	-5.10187	3.3631e-07	3.01965e-06
PREPL	1402.28	-0.985425	0.193215	-5.10015	3.39381e-07	3.04543e-06
DEPDC1	756.641	-0.875439	0.171677	-5.09933	3.40853e-07	3.05683e-06
DIMT1	660.028	-0.812388	0.159406	-5.09635	3.46256e-07	3.10347e-06
ZNF75D	441.706	0.866461	0.17005	5.09534	3.48117e-07	3.11831e-06
SMC5	2067.41	-0.644706	0.126567	-5.09381	3.50945e-07	3.14179e-06
ARHGEF17	173.213	-1.40331	0.275759	-5.0889	3.60154e-07	3.22234e-06
NUP37	958.374	-0.781247	0.153555	-5.08775	3.62344e-07	3.23928e-06
SAE1	3032.43	-0.546917	0.107498	-5.08768	3.62472e-07	3.23928e-06
GINS1	901.015	-0.726057	0.142714	-5.0875	3.62808e-07	3.24037e-06
UGGT1	3944.37	0.624329	0.122736	5.08675	3.64251e-07	3.25136e-06
RAD54B	291.841	-1.32193	0.260148	-5.08147	3.74524e-07	3.3411e-06
SKIL	594.804	1.28121	0.252148	5.08119	3.75082e-07	3.34412e-06
JUN	166.317	-2.19562	0.432135	-5.08087	3.75711e-07	3.34776e-06
KIF3C	99.7058	1.49499	0.294313	5.07961	3.7821e-07	3.36806e-06
LSM3	1301.7	-0.795924	0.156701	-5.07926	3.78915e-07	3.37236e-06
LRG1	3339.37	4.36551	0.859676	5.07808	3.8126e-07	3.39126e-06
DSTN	986.084	-0.843958	0.166206	-5.07779	3.81852e-07	3.39454e-06
CD86	216.785	-2.28217	0.449462	-5.07756	3.82305e-07	3.39658e-06
CCDC117	871.841	-0.918166	0.180884	-5.07599	3.85482e-07	3.42281e-06
PMS2P6	113.749	1.45266	0.286289	5.0741	3.89328e-07	3.45495e-06
EIF4E	2181.92	-0.748968	0.147652	-5.07253	3.92554e-07	3.48154e-06
HN1	2118.29	-0.846839	0.167003	-5.07081	3.96131e-07	3.51122e-06
TNFSF10	171.764	-1.26184	0.248874	-5.07021	3.9738e-07	3.52025e-06
VCL	4864.65	0.537313	0.105989	5.06952	3.98813e-07	3.53089e-06
UBTD2	346.614	-0.943531	0.186179	-5.06786	4.02306e-07	3.55974e-06
OPRL1	326.45	1.39531	0.275347	5.06746	4.0316e-07	3.56316e-06
WBP1L	1242.9	0.834906	0.164756	5.06755	4.02975e-07	3.56316e-06
POFUT1	2580.08	-0.550296	0.108611	-5.06666	4.04852e-07	3.57604e-06
TTLL12	2729.35	-0.811136	0.160103	-5.06633	4.05567e-07	3.58028e-06
ABTB1	604.162	1.18411	0.233742	5.06589	4.06501e-07	3.58644e-06
NLE1	996.047	-0.686314	0.135572	-5.06238	4.14061e-07	3.65102e-06
MAP3K3	1035.62	0.752035	0.148597	5.0609	4.17281e-07	3.6769e-06
STYXL1	442.081	0.854315	0.16881	5.06081	4.17478e-07	3.6769e-06
ACBD4	149.502	1.54094	0.304498	5.06058	4.17983e-07	3.67849e-06
SEH1L	3273.63	-0.750431	0.148292	-5.06051	4.18142e-07	3.67849e-06
SLC39A9	1081.3	0.767445	0.15169	5.0593	4.20794e-07	3.69969e-06
ZNF706	1429.05	-0.774306	0.153068	-5.05856	4.22437e-07	3.71198e-06
CHFR	1701.53	0.604899	0.119713	5.05289	4.35168e-07	3.82165e-06
MTMR14	1911.51	0.653538	0.129408	5.05021	4.41319e-07	3.87343e-06
TNFAIP8L2	695.262	1.07212	0.212301	5.05001	4.41785e-07	3.87529e-06
UTP4	1833.06	-0.689697	0.136613	-5.04855	4.45169e-07	3.90273e-06
MLST8	1401.49	-0.870717	0.172545	-5.04632	4.50409e-07	3.94639e-06
UBA2	4395.22	-0.598476	0.118657	-5.04373	4.5655e-07	3.99789e-06
DDX12P	460.746	-0.937968	0.185986	-5.04321	4.57787e-07	4.00642e-06
BUD31	1289.7	-0.68708	0.136242	-5.04308	4.58109e-07	4.00694e-06
NRARP	92.5706	-2.8465	0.56471	-5.04064	4.63985e-07	4.05601e-06
MTFR2	543.784	-0.79297	0.157342	-5.03979	4.66045e-07	4.07168e-06
TRAF3IP2	427.522	0.833117	0.165342	5.03875	4.68591e-07	4.09158e-06
SCG2	19.0075	6.28658	1.24786	5.03788	4.70712e-07	4.10539e-06
STAT5B	1496.67	0.597476	0.118596	5.03789	4.70681e-07	4.10539e-06
PSMG2	1868.53	-0.631511	0.125416	-5.03534	4.76989e-07	4.15775e-06
RAD18	1035.94	-0.690914	0.137344	-5.03055	4.89074e-07	4.26065e-06
LAMTOR2	1017.68	0.659102	0.131031	5.03012	4.90161e-07	4.26588e-06
RFFL	744.016	0.70614	0.140383	5.0301	4.90235e-07	4.26588e-06
AK2	9320.59	-0.51822	0.103035	-5.02955	4.91626e-07	4.27555e-06
UTRN	1444.95	1.12455	0.223787	5.02507	5.03243e-07	4.37408e-06
MRPL42	1498.51	-0.929436	0.185004	-5.02386	5.0644e-07	4.39936e-06
IFITM10	42.6699	3.94645	0.785742	5.02257	5.09844e-07	4.4264e-06
FAT2	77.5798	1.91911	0.38224	5.02071	5.14815e-07	4.46701e-06
WDR74	1171.59	-0.778753	0.155118	-5.02037	5.15708e-07	4.47221e-06
WDR76	617.325	-0.885603	0.17652	-5.01701	5.24825e-07	4.54868e-06
ZNHIT6	1135.88	-0.901526	0.179721	-5.01627	5.2685e-07	4.56363e-06
FMO5	155.925	1.38361	0.275884	5.01518	5.29852e-07	4.58703e-06
RPS7P1	52.0049	-5.16566	1.03015	-5.01446	5.31835e-07	4.60158e-06
NOP16	1312.8	-0.785008	0.156556	-5.01424	5.32448e-07	4.60427e-06
HSPA5	14172	0.575701	0.114872	5.01166	5.39624e-07	4.66367e-06
FAM65A	640.549	1.07212	0.213967	5.01069	5.42343e-07	4.68451e-06
SIGLEC15	40.977	2.87809	0.574438	5.01027	5.4354e-07	4.69219e-06
EML4	1257.81	0.607468	0.12125	5.01005	5.44158e-07	4.69487e-06
CAD	3812.81	-0.634616	0.126678	-5.00969	5.45169e-07	4.69826e-06
PLCG2	1625.27	0.701049	0.139936	5.00979	5.44894e-07	4.69826e-06
GNL2	2047.33	-0.600576	0.119904	-5.00882	5.47657e-07	4.71703e-06
PARL	1890.72	-0.622334	0.124278	-5.00758	5.51191e-07	4.74479e-06
ATXN1	524.086	0.814916	0.162753	5.00708	5.52616e-07	4.75437e-06
C1orf186	698.031	-4.37113	0.875097	-4.99503	5.8827e-07	5.05826e-06
USF3	733.672	0.742592	0.148738	4.99263	5.95636e-07	5.1187e-06
MCM3	8640.08	-0.557165	0.111604	-4.99234	5.96533e-07	5.12063e-06
PSMD12	1647.45	-0.654787	0.131156	-4.99244	5.96227e-07	5.12063e-06
TADA2B	934.381	0.649972	0.130202	4.99203	5.97465e-07	5.12575e-06
CASP10	534.692	0.767216	0.153691	4.99192	5.97814e-07	5.12585e-06
HOMEZ	289.875	1.04318	0.209018	4.99088	6.01048e-07	5.15068e-06
METTL10	564.238	-1.0086	0.2023	-4.98565	6.17526e-07	5.28891e-06
ARHGAP44	91.5727	2.04407	0.41002	4.98529	6.18696e-07	5.29298e-06
MYO1G	6344.33	0.571823	0.114701	4.98532	6.18589e-07	5.29298e-06
TEX15	132.142	-3.88941	0.780205	-4.98511	6.1927e-07	5.29492e-06
NCALD	310.662	-1.6645	0.33396	-4.98413	6.22402e-07	5.31871e-06
HAGHL	595.433	-1.17248	0.235373	-4.98138	6.31335e-07	5.39201e-06
LEMD2	1288.79	0.670551	0.134704	4.97795	6.42613e-07	5.48527e-06
MEF2D	5094.61	-1.15135	0.231626	-4.97076	6.66909e-07	5.68886e-06
RP11-20O24.4	35.4629	-8.08387	1.62631	-4.97067	6.67212e-07	5.68886e-06
NGLY1	1763.36	-0.940538	0.189282	-4.96897	6.7308e-07	5.73568e-06
CACNB1	44.2064	-4.10659	0.826498	-4.96867	6.74152e-07	5.74161e-06
ASB1	1025.14	0.705496	0.141999	4.96831	6.75377e-07	5.74882e-06
RAB6B	110.234	-2.58221	0.519822	-4.96749	6.78268e-07	5.7702e-06
SUSD1	519.283	1.44377	0.290814	4.96457	6.88532e-07	5.85425e-06
VEGFA	1315.48	-1.29863	0.261608	-4.96402	6.90475e-07	5.86749e-06
C6orf47	512.096	0.870008	0.175324	4.96229	6.9668e-07	5.91693e-06
AUNIP	371.431	-1.00906	0.203387	-4.96129	7.00255e-07	5.94397e-06
VOPP1	1232.13	1.06081	0.21384	4.96076	7.0217e-07	5.9569e-06
RP11-544M22.13	215.423	1.75868	0.354537	4.9605	7.03135e-07	5.96177e-06
SLC36A1	2101.46	0.980029	0.197581	4.96014	7.0442e-07	5.96934e-06
YTHDF2	2273.14	-0.606925	0.122364	-4.96002	7.04867e-07	5.96981e-06
RHBDD2	739.485	1.84168	0.371368	4.95919	7.07888e-07	5.99206e-06
MRPS35	1999.36	-0.648846	0.130857	-4.95843	7.10639e-07	6.01201e-06
XAF1	505.482	-2.19994	0.443689	-4.95829	7.11146e-07	6.01296e-06
NEIL3	1267.99	-0.69184	0.139568	-4.957	7.15884e-07	6.04965e-06
TRIM21	1274.18	0.930733	0.187833	4.9551	7.22914e-07	6.10567e-06
ATP6V1A	1657.72	0.631823	0.127608	4.9513	7.37207e-07	6.22294e-06
MFSD2A	498.064	-0.883264	0.17843	-4.95018	7.41436e-07	6.25517e-06
RP11-958N24.1	1271.69	-0.77196	0.155952	-4.95	7.42144e-07	6.25768e-06
NTHL1	255.336	-1.03576	0.209251	-4.94986	7.42664e-07	6.2586e-06
MRPL32	872.405	-0.667126	0.134793	-4.94925	7.44997e-07	6.27479e-06
HAUS6	1012.32	-0.872844	0.176426	-4.94737	7.52228e-07	6.33219e-06
SMIM13	599.023	-0.820011	0.165775	-4.94653	7.55466e-07	6.35593e-06
HNRNPR	7544.49	-0.720398	0.145656	-4.94587	7.58047e-07	6.37412e-06
GRK1	31.3701	-4.08258	0.825715	-4.94429	7.64212e-07	6.42242e-06
CHST11	1621.55	-0.803418	0.162507	-4.94389	7.6577e-07	6.43196e-06
HLX	817.634	0.675716	0.136772	4.94048	7.79322e-07	6.54218e-06
MEN1	1330.71	-0.646419	0.130869	-4.93944	7.83454e-07	6.57325e-06
SUSD6	452.543	0.791837	0.160348	4.93825	7.88267e-07	6.60998e-06
SNRPA	2549.07	-0.757152	0.153327	-4.93813	7.88737e-07	6.61028e-06
ZNF81	260.71	1.14635	0.232238	4.93609	7.97024e-07	6.67606e-06
TEN1	330.751	1.01512	0.205673	4.93562	7.98954e-07	6.68855e-06
RBM47	296.264	2.03981	0.413424	4.93394	8.05858e-07	6.74264e-06
DAGLA	147.794	-1.31261	0.266109	-4.93262	8.11325e-07	6.78466e-06
ARL11	461.056	0.867706	0.17596	4.93126	8.16988e-07	6.82826e-06
ZNF319	299.155	0.96687	0.1962	4.92799	8.30791e-07	6.93981e-06
SKP2	1368.96	-0.681104	0.138223	-4.92756	8.32634e-07	6.9514e-06
PRKDC	14485.6	0.737273	0.149645	4.92682	8.35786e-07	6.97007e-06
SRGN	58027	1.29148	0.26213	4.92688	8.3555e-07	6.97007e-06
ERMAP	312.751	1.01084	0.205214	4.92578	8.40245e-07	7.00342e-06
HTRA4	55.866	3.21292	0.652426	4.92458	8.45419e-07	7.04269e-06
RPL27A	32169.3	0.542358	0.110143	4.92413	8.47369e-07	7.05508e-06
TSR1	1502.4	-0.6465	0.131376	-4.92098	8.6112e-07	7.16565e-06
JAG1	312.632	-0.986158	0.200507	-4.91832	8.72889e-07	7.25962e-06
C1R	18.2791	4.3581	0.886237	4.91754	8.764e-07	7.28484e-06
ANKHD1	4553.1	0.826875	0.168245	4.9147	8.89186e-07	7.38708e-06
CNOT11	2013.25	-0.640068	0.130284	-4.91288	8.97475e-07	7.45188e-06
MRPL50	628.707	-0.851943	0.173441	-4.91199	9.01545e-07	7.48159e-06
RBBP4	5886.21	-0.544969	0.110968	-4.91105	9.05881e-07	7.51349e-06
PCGF6	518.76	-0.768584	0.156565	-4.90903	9.15296e-07	7.58744e-06
AC004381.6	637.041	-0.770154	0.156935	-4.90746	9.22647e-07	7.64421e-06
SP140L	399.874	0.823414	0.167798	4.90719	9.23919e-07	7.65059e-06
CYB5B	1995.15	-0.54876	0.111839	-4.90669	9.26274e-07	7.66592e-06
NLRP1	70.2161	-1.92617	0.392617	-4.90598	9.29611e-07	7.68936e-06
XRCC5	9208.87	-0.546654	0.111437	-4.90549	9.31924e-07	7.70431e-06
RP11-111K18.1	240.968	-1.31129	0.267337	-4.90502	9.34187e-07	7.71883e-06
FAM13A	79.2797	1.77449	0.361796	4.90468	9.35817e-07	7.7281e-06
KLC4	299.246	0.916038	0.186838	4.90285	9.4455e-07	7.79599e-06
TOB1	478.774	-0.839436	0.171249	-4.90184	9.49448e-07	7.83218e-06
MYH15	203.487	1.4195	0.290061	4.8938	9.89067e-07	8.15458e-06
BAG5	1307.8	-0.69318	0.141659	-4.89328	9.91682e-07	8.17172e-06
EPRS	7479.43	-1.15014	0.235064	-4.89287	9.93773e-07	8.18452e-06
ARHGAP25	935.127	0.670303	0.137011	4.89234	9.96432e-07	8.19755e-06
ATG7	1588.95	0.616964	0.126106	4.89241	9.96098e-07	8.19755e-06
MTHFR	729.834	0.741008	0.151508	4.89087	1.00389e-06	8.25444e-06
KLF10	880.993	0.752932	0.153996	4.88928	1.01204e-06	8.31676e-06
PRR22	99.2935	-1.8508	0.37855	-4.88918	1.01256e-06	8.31676e-06
NACC2	1170.97	-1.09462	0.223973	-4.88729	1.02231e-06	8.39232e-06
DDX6	4268.89	0.943026	0.193033	4.8853	1.0327e-06	8.47306e-06
RIOK1	1348.94	-0.681098	0.139522	-4.88164	1.05208e-06	8.62739e-06
FAT1	1202.38	1.11527	0.228586	4.87899	1.06629e-06	8.73923e-06
NCBP3	1593.51	0.670368	0.137412	4.87851	1.06888e-06	8.75575e-06
ERGIC2	1410.76	-0.878308	0.180047	-4.8782	1.07057e-06	8.76487e-06
SETD6	559.679	-0.891962	0.182852	-4.87805	1.07141e-06	8.76702e-06
SORD2P	234.674	-2.29028	0.469655	-4.8765	1.07983e-06	8.8312e-06
FAM210A	926.588	-0.765411	0.157063	-4.87329	1.09757e-06	8.97144e-06
MACROD1	526.087	-0.968686	0.198799	-4.87269	1.10089e-06	8.99175e-06
TAP1	1379.44	0.697408	0.143128	4.87263	1.10124e-06	8.99175e-06
C16orf59	267.118	-1.15397	0.236863	-4.8719	1.1053e-06	9.02013e-06
DNAJC21	1360.01	-0.717105	0.147204	-4.87151	1.10747e-06	9.03295e-06
LARP7	1558.51	-0.82068	0.168498	-4.87057	1.11279e-06	9.07148e-06
HIVEP3	100.106	3.06851	0.631602	4.8583	1.18397e-06	9.64663e-06
ARL4A	189.51	-1.49209	0.307219	-4.85677	1.19318e-06	9.71647e-06
SNRPE	2127.94	-0.686316	0.141375	-4.85458	1.20639e-06	9.81878e-06
RAB8B	462.221	0.798258	0.16446	4.85381	1.21112e-06	9.85202e-06
TOMM34	826.819	-0.731493	0.150743	-4.85259	1.2186e-06	9.90756e-06
ATXN2L	5361.72	-0.502487	0.103568	-4.85178	1.22357e-06	9.94263e-06
UBE2N	3125.95	-0.586309	0.120948	-4.84762	1.2495e-06	1.01479e-05
CTSS	1851.22	0.771651	0.159202	4.84699	1.25351e-06	1.01751e-05
PTAFR	1115.66	0.678122	0.139931	4.84612	1.25899e-06	1.02141e-05
HDAC4	1245.14	0.85821	0.177129	4.84511	1.26545e-06	1.0261e-05
WDR7	975.398	0.87242	0.180076	4.84473	1.26784e-06	1.0275e-05
UBE2Q2	544.666	-0.764341	0.157814	-4.84331	1.27693e-06	1.03431e-05
IPO11	623.291	-0.883234	0.18239	-4.84256	1.28179e-06	1.0377e-05
PARP4	3556.38	0.622683	0.128611	4.84162	1.28788e-06	1.04207e-05
GBP3	386.396	1.55019	0.320249	4.84056	1.29472e-06	1.04705e-05
TG	16.6738	4.60079	0.951228	4.83668	1.32027e-06	1.06715e-05
YWHAB	8376.9	-0.482276	0.0997189	-4.83635	1.32242e-06	1.06832e-05
MSH2	1854.21	-1.11712	0.23114	-4.83309	1.34433e-06	1.08545e-05
FGD3	1317.9	1.15165	0.238402	4.8307	1.36052e-06	1.09793e-05
FUCA1	1741.55	1.0745	0.222581	4.82743	1.38303e-06	1.11551e-05
CCDC77	439.771	-1.01575	0.21046	-4.82634	1.39067e-06	1.12108e-05
PRRC1	902.552	-0.666213	0.138049	-4.82592	1.39358e-06	1.12283e-05
ITGAM	691.562	3.67556	0.761814	4.82475	1.40177e-06	1.12883e-05
C1D	464.223	-0.937891	0.194452	-4.82325	1.41237e-06	1.13677e-05
ALYREF	2830.05	-0.822052	0.170497	-4.82152	1.42468e-06	1.14607e-05
PARPBP	781.285	-0.786895	0.163213	-4.82129	1.42636e-06	1.14681e-05
CHCHD3	2188.1	-0.600081	0.12453	-4.81875	1.44457e-06	1.16084e-05
DKC1	4615.53	-0.696278	0.144507	-4.81831	1.4478e-06	1.16282e-05
SLAIN2	1248.79	-0.580869	0.12057	-4.81769	1.45232e-06	1.16584e-05
FAM83H	287.869	1.19781	0.248639	4.81748	1.45379e-06	1.16641e-05
NCOA2	1179.64	0.781128	0.162188	4.81618	1.46332e-06	1.17343e-05
NCF1C	3302.92	5.21159	1.08231	4.81527	1.47003e-06	1.17819e-05
TIPRL	1608.71	-0.707794	0.147009	-4.81461	1.47485e-06	1.18143e-05
FOXO4	537.067	0.743367	0.154498	4.81151	1.49791e-06	1.19927e-05
CHAF1B	664.531	-0.838885	0.174424	-4.80946	1.51338e-06	1.21102e-05
CHST2	84.0625	-2.12864	0.442925	-4.80586	1.54087e-06	1.23237e-05
ESRRA	1978	0.949895	0.197715	4.80436	1.55251e-06	1.24103e-05
NETO2	1160.36	-0.717762	0.149417	-4.80375	1.55719e-06	1.24412e-05
AGPAT5	2438.83	-0.653215	0.136013	-4.80259	1.56629e-06	1.25073e-05
NUF2	1045.67	-0.856692	0.17847	-4.8002	1.58507e-06	1.26507e-05
SIN3B	1100.16	0.753342	0.15699	4.79867	1.59721e-06	1.27409e-05
TRAF4	319.277	-1.50783	0.314603	-4.79282	1.64454e-06	1.31115e-05
TUBA1A	2498.59	1.38022	0.287989	4.79261	1.64629e-06	1.31186e-05
CDC42SE1	2937.63	0.505952	0.105575	4.79234	1.64851e-06	1.31295e-05
MPRIP	1690.85	0.915629	0.19113	4.79061	1.66275e-06	1.32359e-05
HSPH1	3567.09	-0.916477	0.191482	-4.78622	1.6995e-06	1.35214e-05
KIAA0556	561.942	0.84533	0.176635	4.78576	1.70345e-06	1.35458e-05
NDUFAF6	394.633	-0.93148	0.194657	-4.78525	1.70779e-06	1.35732e-05
LAMP2	6614.93	0.779684	0.162972	4.78415	1.71712e-06	1.36402e-05
C6orf1	244.961	1.13154	0.236539	4.78375	1.72056e-06	1.36604e-05
USP34	3240.58	0.72465	0.151616	4.77951	1.75724e-06	1.39443e-05
NUMBL	309.251	-1.70095	0.355894	-4.77936	1.75853e-06	1.39474e-05
CHD8	2964.6	0.590507	0.123578	4.7784	1.76693e-06	1.40067e-05
BCCIP	2255.86	-1.06036	0.22197	-4.77705	1.77881e-06	1.40935e-05
SHISA2	24.8874	-7.5561	1.58186	-4.77671	1.78183e-06	1.41101e-05
C9orf78	2310.97	-0.661107	0.138428	-4.77581	1.7899e-06	1.41666e-05
SSH2	1466.76	0.740789	0.155155	4.77452	1.80139e-06	1.42502e-05
ZNF629	640.012	0.676579	0.141729	4.77375	1.80826e-06	1.42971e-05
TRIM14	4093.73	0.981404	0.205606	4.77322	1.81302e-06	1.43273e-05
ZNF219	382.08	0.908661	0.190582	4.76782	1.86231e-06	1.47092e-05
KARS	4851.67	-0.518077	0.10867	-4.76741	1.86609e-06	1.47314e-05
FECH	1102.33	0.597897	0.125475	4.76507	1.88786e-06	1.48955e-05
GPR107	1898.48	0.532741	0.111817	4.76441	1.89406e-06	1.49367e-05
HIST1H2AC	72.1746	2.18835	0.45942	4.76329	1.90466e-06	1.50047e-05
TRDMT1	116.175	-1.47849	0.310386	-4.76338	1.90376e-06	1.50047e-05
WDR18	1306.35	-0.798079	0.167663	-4.76002	1.93571e-06	1.52414e-05
PLEKHM2	1994.17	0.596938	0.125431	4.75907	1.94483e-06	1.53053e-05
FBXL5	1290.13	0.649034	0.136405	4.75812	1.95402e-06	1.53697e-05
CSPG4	28.1565	-4.24555	0.892386	-4.75752	1.95982e-06	1.54065e-05
SEMA6B	5993.4	6.58131	1.38337	4.75743	1.96071e-06	1.54065e-05
ATF1	894.93	-0.708639	0.149009	-4.75567	1.97789e-06	1.55334e-05
CENPT	1271.73	-0.6362	0.13384	-4.75345	1.99978e-06	1.56811e-05
RPL36A	16809	0.474534	0.0998286	4.75348	1.99941e-06	1.56811e-05
SUPT6H	3638.13	0.517635	0.108892	4.75364	1.99785e-06	1.56811e-05
NDC1	2767.19	-0.641216	0.134901	-4.75323	2.00189e-06	1.56895e-05
ERI1	807.849	-0.644798	0.135701	-4.75162	2.01793e-06	1.58071e-05
PHC2	1450.04	0.958676	0.201774	4.75125	2.02166e-06	1.58282e-05
KIAA0141	2138.12	0.575985	0.121261	4.74997	2.03447e-06	1.59203e-05
C5orf34	198.764	-1.2352	0.260267	-4.74592	2.07565e-06	1.62342e-05
CISD1	415.95	-0.956862	0.201624	-4.74577	2.0771e-06	1.62372e-05
TMED2	4956.09	-0.587912	0.123916	-4.74442	2.09102e-06	1.63376e-05
PNPLA3	23.7357	3.19079	0.672587	4.74406	2.09478e-06	1.63586e-05
CSNK1E	1437.18	-0.737286	0.15545	-4.74293	2.10654e-06	1.6442e-05
COX16	347.309	-0.911203	0.192167	-4.74172	2.11911e-06	1.65317e-05
UBE2E2	507.71	-1.00835	0.212716	-4.74036	2.13342e-06	1.66348e-05
PELP1	962.248	-0.859586	0.1814	-4.73863	2.15173e-06	1.6769e-05
CD244	955.972	0.974545	0.205672	4.73834	2.15475e-06	1.67839e-05
PLRG1	1553.02	-0.57041	0.120496	-4.73384	2.20309e-06	1.71517e-05
AC018755.18	258.069	1.84661	0.390281	4.73148	2.22891e-06	1.73372e-05
GSK3B	1372.27	0.66205	0.139925	4.73145	2.2292e-06	1.73372e-05
RALGAPA2	3242.29	0.548267	0.115918	4.72979	2.24755e-06	1.7471e-05
CEP250	1657.53	0.600042	0.126874	4.72942	2.25162e-06	1.74937e-05
RNF113A	542.403	0.866642	0.183256	4.72912	2.2549e-06	1.75103e-05
RAP1B	6777.14	-0.539835	0.114169	-4.7284	2.26291e-06	1.75635e-05
DHX8	2313.28	0.602051	0.127404	4.72551	2.2954e-06	1.78066e-05
NUDT22	695.429	0.789628	0.167126	4.72474	2.30411e-06	1.78651e-05
MYL6	9346.13	0.746829	0.158074	4.72456	2.30619e-06	1.78721e-05
CTNNBIP1	500.755	-0.887873	0.187962	-4.72369	2.31604e-06	1.79393e-05
SDAD1	1625.65	-0.96469	0.204245	-4.72321	2.32156e-06	1.79729e-05
SAMD1	1120.97	-1.18525	0.25095	-4.72306	2.32323e-06	1.79767e-05
AEBP1	35.5313	-3.07394	0.651171	-4.72063	2.35114e-06	1.81834e-05
JADE1	1349.28	-0.663561	0.140579	-4.72021	2.35596e-06	1.82115e-05
SMARCA4	5076.33	-0.586727	0.124308	-4.71995	2.35902e-06	1.82258e-05
MTDH	6876.63	-0.677948	0.143657	-4.71923	2.36741e-06	1.82814e-05
SLC39A6	1958.78	-0.65265	0.138481	-4.71291	2.44205e-06	1.88482e-05
PPP1R18	2518.57	0.587036	0.124623	4.71049	2.47122e-06	1.90637e-05
SNAPC3	323.043	-1.23098	0.261386	-4.70944	2.484e-06	1.91526e-05
OXCT2	44.9046	-2.40874	0.511506	-4.70911	2.48806e-06	1.91742e-05
PREX1	5297.9	0.758253	0.16113	4.70586	2.528e-06	1.94721e-05
C10orf128	24.0166	3.60049	0.765199	4.7053	2.53492e-06	1.95155e-05
ARID5B	32.347	-3.22386	0.685254	-4.70462	2.5434e-06	1.95709e-05
RAC1	3665.78	-0.492885	0.104796	-4.7033	2.55995e-06	1.96884e-05
LTB	184.052	-1.16917	0.248767	-4.69987	2.60322e-06	2.0011e-05
C10orf10	123.445	1.42589	0.303419	4.6994	2.60921e-06	2.00469e-05
DDX10	923.597	-0.954752	0.203198	-4.69863	2.61909e-06	2.01127e-05
CLK3	789.879	0.641716	0.136632	4.69667	2.64433e-06	2.02861e-05
WDFY4	2324.85	0.690319	0.146978	4.69676	2.64316e-06	2.02861e-05
COL1A1	68.5609	4.51058	0.960474	4.6962	2.65045e-06	2.03228e-05
DDX21	8864.88	-0.939411	0.200048	-4.69594	2.65387e-06	2.03387e-05
DZIP3	183.617	1.24924	0.266046	4.69559	2.65839e-06	2.03631e-05
TPT1	41255.7	0.589863	0.125635	4.69506	2.66527e-06	2.04056e-05
RPL6P27	48.0978	-3.17396	0.67621	-4.69376	2.68234e-06	2.0526e-05
FKBP7	141.903	-1.23972	0.264223	-4.69196	2.706e-06	2.06966e-05
EVL	1399.04	-0.66853	0.142489	-4.69179	2.70825e-06	2.07034e-05
DUS1L	2663.07	-0.538393	0.114757	-4.69159	2.71085e-06	2.07129e-05
CKLF	933.098	1.06178	0.226416	4.68954	2.73822e-06	2.09047e-05
RIPK1	795.367	0.832016	0.177421	4.6895	2.7387e-06	2.09047e-05
U2AF1	3363.82	0.785148	0.167432	4.68936	2.74059e-06	2.09086e-05
METRNL	213.283	-1.13003	0.240991	-4.68912	2.74382e-06	2.09228e-05
KDM4B	970.817	0.712428	0.151969	4.68799	2.75908e-06	2.10286e-05
PINX1	285.889	-1.11685	0.238259	-4.68754	2.76514e-06	2.10643e-05
[truncated: 17,852 more rows]

## Sheet: HL60_RNAseq_ctrl_vs_RA_d3
	baseMean	log2FoldChange	lfcSE	stat	pvalue	padj
DHRS3	1795.69	9.22492	0.346557	26.6187	4.11944e-156	6.09018e-152
KCTD12	3256.6	3.6854	0.142713	25.8239	4.78187e-147	3.53476e-143
GNG2	3011.61	6.04276	0.262807	22.9932	5.45771e-117	2.68956e-113
CD300LB	1764.84	4.69539	0.209765	22.384	5.63072e-111	2.08112e-107
GPR34	519.415	4.5564	0.22346	20.3903	2.04005e-92	6.03202e-89
LSP1	10184.2	3.31047	0.16289	20.3233	8.00688e-92	1.9729e-88
AGO1	4957.73	3.21055	0.1639	19.5884	1.9405e-85	4.09834e-82
MLC1	5971.72	-3.69594	0.189057	-19.5494	4.17712e-85	7.71932e-82
SLA	4568.02	2.71345	0.142158	19.0876	3.20317e-81	5.26174e-78
APLP2	28632.2	2.44123	0.129093	18.9107	9.30755e-80	1.37603e-76
ALS2CL	1623.99	7.69653	0.412702	18.6491	1.28424e-77	1.72602e-74
FCER1G	1405.94	2.7901	0.151331	18.4371	6.62538e-76	8.16246e-73
ADGRE3	585.629	7.26452	0.403416	18.0075	1.70057e-72	1.93394e-69
PTGS1	3083.55	3.99571	0.222244	17.979	2.84767e-72	3.00713e-69
C1RL	562.781	5.00463	0.280114	17.8664	2.15511e-71	2.12408e-68
FGD4	504.798	3.63756	0.205041	17.7406	2.03567e-70	1.88096e-67
TGM2	1282.56	7.9569	0.451986	17.6043	2.2831e-69	1.98549e-66
CCNA1	1219.87	-4.96064	0.282071	-17.5865	3.12491e-69	2.56659e-66
SPNS3	866.868	-5.41842	0.308359	-17.5718	4.05234e-69	3.15315e-66
VIM	3348.37	-5.7359	0.327809	-17.4977	1.49141e-68	1.10245e-65
POR	3806.37	3.54676	0.204482	17.3451	2.14677e-67	1.51132e-64
CAPN3	555.484	3.31203	0.191779	17.27	7.91175e-67	5.31669e-64
CD36	2389.19	7.1652	0.418825	17.1079	1.29625e-65	8.33209e-63
ASAH1	6106.85	2.84595	0.166775	17.0647	2.71932e-65	1.6751e-62
STAG3L1	1043.91	3.73024	0.2251	16.5715	1.12042e-61	6.62571e-59
FSCN1	929.402	-3.40068	0.210513	-16.1542	1.06022e-58	6.02859e-56
SYT2	1038.29	7.87831	0.488756	16.1191	1.87285e-58	1.02549e-55
SLC2A5	5841.58	4.46286	0.280756	15.8959	6.76516e-57	3.57201e-54
WT1	926.489	-5.22966	0.331554	-15.7732	4.76134e-56	2.4273e-53
GPR82	245.895	5.68996	0.368976	15.421	1.18321e-53	5.83087e-51
TLE1	380.806	-4.07621	0.268896	-15.1591	6.60081e-52	3.14795e-49
C10orf54	6512.99	2.80771	0.186797	15.0308	4.61456e-51	2.13193e-48
CCR3	231.357	6.94717	0.462717	15.0138	5.95918e-51	2.66971e-48
CEACAM1	1112.8	8.18608	0.546135	14.9891	8.65002e-51	3.76123e-48
NPC2	1723.21	2.62871	0.175837	14.9497	1.56505e-50	6.61075e-48
CNR2	366.049	-3.94743	0.264128	-14.9452	1.67447e-50	6.87649e-48
ADAM28	409.771	3.18973	0.214946	14.8397	8.11473e-50	3.24238e-47
SGSH	504.565	6.02534	0.406114	14.8366	8.49939e-50	3.30671e-47
BAHCC1	4612.73	-3.28167	0.223295	-14.6966	6.77944e-49	2.56993e-46
LOXL3	482.254	3.18196	0.216554	14.6936	7.08276e-49	2.61779e-46
SLC44A1	8031.74	2.14575	0.14641	14.6558	1.23757e-48	4.46251e-46
RAB7B	1175.4	-2.95659	0.201904	-14.6436	1.48122e-48	5.21388e-46
ITPR2	2128.94	3.61533	0.249145	14.5109	1.03317e-47	3.55218e-45
DAPK1	307.942	6.47223	0.446752	14.4873	1.45774e-47	4.89801e-45
MYC	15729.4	-2.2614	0.157625	-14.3467	1.11692e-46	3.66946e-44
IL2RA	205.085	5.78298	0.40713	14.2043	8.62029e-46	2.76885e-43
S1PR3	333.246	-5.95644	0.419385	-14.2028	8.8025e-46	2.76885e-43
TNNI2	251.29	5.50078	0.38953	14.1216	2.79593e-45	8.61148e-43
GM2A	4219.2	2.11708	0.152299	13.9008	6.26496e-44	1.89023e-41
ANKRD35	281.005	3.92382	0.282571	13.8861	7.68802e-44	2.27319e-41
RAB31	7906.73	2.75546	0.198587	13.8754	8.93258e-44	2.5894e-41
SH3RF3	290.75	8.11657	0.590022	13.7564	4.66374e-43	1.32594e-40
ASNS	1426.38	-4.46383	0.325605	-13.7093	8.92807e-43	2.49043e-40
SYNGR1	461.209	-3.19883	0.234016	-13.6693	1.54968e-42	4.24267e-40
LILRA5	353.159	6.96859	0.514661	13.5401	9.06083e-42	2.43555e-39
APOBR	3157.72	2.13476	0.158351	13.4812	2.01759e-41	5.32643e-39
ITGB2	20492.9	2.43814	0.181789	13.4119	5.15062e-41	1.33591e-38
CTSD	61089.1	4.35599	0.324825	13.4103	5.26544e-41	1.34214e-38
ABCB10	5030.42	-3.05267	0.227869	-13.3966	6.32871e-41	1.58582e-38
IHH	521.738	9.54833	0.715274	13.3492	1.19752e-40	2.9507e-38
SNN	1607.35	3.12366	0.234131	13.3415	1.32725e-40	3.21673e-38
VIT	1390.58	2.11759	0.158854	13.3304	1.54059e-40	3.67356e-38
CD101	685.266	3.22168	0.241846	13.3212	1.74168e-40	4.08714e-38
P2RY13	593.585	6.79026	0.511741	13.2689	3.5051e-40	8.09677e-38
ORM1	2653.55	3.0222	0.227932	13.2593	3.9883e-40	9.07124e-38
FAM46C	352.794	-5.45733	0.412226	-13.2387	5.24587e-40	1.17507e-37
CTSG	2544.3	-2.84101	0.214722	-13.2311	5.80164e-40	1.28017e-37
PIK3CG	3964.66	3.26834	0.248104	13.1733	1.25053e-39	2.71879e-37
CAPN2	795.969	-3.97558	0.301843	-13.171	1.28806e-39	2.7598e-37
IFRD2	2081.67	-1.81431	0.138808	-13.0706	4.84607e-39	1.02349e-36
SLC12A4	276.395	3.49823	0.268569	13.0254	8.76953e-39	1.82604e-36
PPFIA4	1514.38	4.00376	0.308539	12.9765	1.66251e-38	3.41369e-36
TERT	676.748	-8.66921	0.670406	-12.9313	2.99787e-38	6.07129e-36
AHNAK	3814.23	-5.38966	0.418304	-12.8845	5.49967e-38	1.09874e-35
CCR1	2007.68	3.60385	0.281982	12.7804	2.10909e-37	4.15744e-35
TAF4B	1104.83	-1.96654	0.153999	-12.7698	2.41749e-37	4.70266e-35
SOCS3	329.37	6.3804	0.501835	12.7141	4.93567e-37	9.47648e-35
PPARA	463.826	2.44051	0.192119	12.7032	5.67798e-37	1.0762e-34
DTNA	792.311	-5.49384	0.432631	-12.6987	6.01444e-37	1.12554e-34
SIGLEC12	623.48	2.89463	0.228515	12.6671	8.99466e-37	1.66221e-34
CD68	3206.2	3.90119	0.308226	12.6569	1.02422e-36	1.86939e-34
KCNN4	537.041	-4.98272	0.394004	-12.6464	1.17177e-36	2.11261e-34
ARHGAP23	279.813	-4.76321	0.377307	-12.6242	1.55282e-36	2.76589e-34
FUT7	1152.73	-2.31776	0.184287	-12.5769	2.82774e-36	4.97682e-34
CLCN4	385.276	2.78382	0.221733	12.5548	3.74114e-36	6.50695e-34
TPP1	9705.41	1.81312	0.144572	12.5413	4.43777e-36	7.62884e-34
DAPK2	129.985	4.96055	0.397076	12.4927	8.18385e-36	1.39069e-33
AK4	878.31	-3.06267	0.245275	-12.4867	8.82423e-36	1.48247e-33
FGR	6820.27	5.18904	0.416671	12.4536	1.3376e-35	2.22192e-33
LTB4R	2428.05	3.0804	0.247536	12.4442	1.50345e-35	2.46966e-33
SLC39A14	865.894	-2.82461	0.22788	-12.3952	2.77597e-35	4.50989e-33
NATD1	480.065	3.16259	0.255251	12.3901	2.95521e-35	4.74889e-33
TMOD2	351.468	2.62729	0.212157	12.3837	3.20205e-35	5.09023e-33
CD300LF	2046.93	1.74173	0.140832	12.3674	3.92139e-35	6.16743e-33
ANO7	629.422	-4.05652	0.32829	-12.3565	4.49107e-35	6.98905e-33
NLRC4	378.181	3.8217	0.309336	12.3545	4.60435e-35	7.0907e-33
DOCK10	1654.09	2.41908	0.19654	12.3083	8.16769e-35	1.24486e-32
GBP4	319.725	4.49794	0.367044	12.2545	1.58908e-34	2.39724e-32
MVP	382.756	3.20711	0.262306	12.2266	2.24088e-34	3.34638e-32
PNRC1	1253.33	-1.98393	0.162454	-12.2123	2.67372e-34	3.95283e-32
ICAM1	545.74	5.86728	0.484411	12.1122	9.10342e-34	1.33252e-31
TFEB	440.149	3.01536	0.249033	12.1083	9.54806e-34	1.38391e-31
SUN1	632.086	-2.34243	0.193924	-12.0791	1.36199e-33	1.95492e-31
PTGES	219	8.22821	0.682331	12.059	1.73943e-33	2.47267e-31
SCIMP	200.67	4.97146	0.412449	12.0535	1.85897e-33	2.61744e-31
MPZL1	379.642	-2.60512	0.216153	-12.0522	1.88865e-33	2.63413e-31
BATF2	153.862	7.33871	0.609437	12.0418	2.14279e-33	2.96066e-31
ENG	6004.27	2.31531	0.193149	11.9872	4.14703e-33	5.67683e-31
CXXC5	1100.92	-2.43121	0.204076	-11.9133	1.00949e-32	1.3692e-30
C11orf84	557.625	2.65961	0.223555	11.8969	1.22823e-32	1.65075e-30
EMILIN2	3062.07	-2.33637	0.19651	-11.8893	1.34545e-32	1.79199e-30
AC013461.1	1082.1	-2.8415	0.239175	-11.8804	1.49647e-32	1.97534e-30
BMP8B	555.904	-2.49407	0.210081	-11.8719	1.65587e-32	2.16641e-30
ITM2B	6069.12	1.53943	0.130105	11.8321	2.66295e-32	3.45342e-30
TMEM71	393.509	3.02807	0.256162	11.8209	3.04314e-32	3.91216e-30
GPR68	278.707	-3.95883	0.335335	-11.8056	3.65243e-32	4.65496e-30
SIGLEC7	385.398	3.00905	0.254941	11.8029	3.76911e-32	4.76261e-30
KCNC3	455.385	2.40365	0.203858	11.7908	4.35382e-32	5.45483e-30
CLIP2	993.208	1.80403	0.153638	11.7421	7.7555e-32	9.63506e-30
CYBB	24060.6	2.56582	0.218725	11.7308	8.86411e-32	1.09206e-29
STAG3L3	3956.06	2.87796	0.246699	11.6659	1.90415e-31	2.32652e-29
ZDHHC11B	284.596	-3.71789	0.319021	-11.6541	2.18774e-31	2.65112e-29
OAF	577.682	-4.63116	0.397515	-11.6503	2.28693e-31	2.74878e-29
TNFRSF21	298.976	-3.04441	0.261762	-11.6305	2.88539e-31	3.44012e-29
RAB3D	1331.34	1.82782	0.157416	11.6114	3.60679e-31	4.26582e-29
EIF4EBP1	1942.89	-1.94172	0.167476	-11.594	4.41922e-31	5.14439e-29
NCOA3	3286.34	2.26879	0.195683	11.5942	4.40809e-31	5.14439e-29
RNF122	472.238	3.26403	0.282995	11.5339	8.90464e-31	1.02849e-28
TGFA	238.139	5.99298	0.520062	11.5236	1.00355e-30	1.15012e-28
PADI2	718.245	2.98606	0.261181	11.4329	2.86374e-30	3.25673e-28
IRX3	447.203	-4.13961	0.362109	-11.4319	2.89646e-30	3.2688e-28
PNPLA3	103.233	5.4467	0.477468	11.4075	3.83776e-30	4.2983e-28
SUOX	830.282	1.97347	0.173889	11.349	7.50295e-30	8.34012e-28
TNKS1BP1	761.001	-2.91122	0.256775	-11.3376	8.54152e-30	9.42372e-28
EBF3	661.678	-5.24818	0.463235	-11.3294	9.38191e-30	1.02742e-27
ASRGL1	2876.15	2.40285	0.212987	11.2817	1.61575e-29	1.75641e-27
ATOH8	756.788	5.70827	0.506928	11.2605	2.05567e-29	2.21832e-27
LCP2	4630.64	1.66764	0.149806	11.132	8.76369e-29	9.38858e-27
DKK2	207.505	3.33283	0.30107	11.0699	1.75525e-28	1.86688e-26
CIDEB	1219.92	3.16712	0.286707	11.0465	2.2782e-28	2.40578e-26
SIGLEC11	131.554	5.26821	0.477141	11.0412	2.41812e-28	2.53542e-26
ARL4C	286.164	-5.70308	0.518597	-10.9971	3.94423e-28	4.10645e-26
IFNAR2	1689.33	1.82447	0.166286	10.9718	5.21938e-28	5.39604e-26
CLSTN3	136.281	4.32054	0.394111	10.9628	5.77126e-28	5.92516e-26
DNMT3A	680.049	2.6316	0.240412	10.9462	6.92879e-28	7.0645e-26
B4GALT5	11390.8	2.32437	0.212481	10.9392	7.48445e-28	7.57878e-26
RAB37	919.113	1.82358	0.166717	10.9382	7.56714e-28	7.61039e-26
TRIM38	1237.95	1.81743	0.166232	10.9331	8.00353e-28	7.99488e-26
FAM134B	343.51	3.11687	0.285435	10.9198	9.27482e-28	9.20261e-26
SLC12A6	723.537	2.25872	0.206929	10.9154	9.72803e-28	9.58795e-26
BCL2A1	394.794	4.79929	0.441108	10.8801	1.43453e-27	1.40451e-25
SOX12	1208.18	-1.80991	0.166595	-10.8641	1.70866e-27	1.6619e-25
ADGRB1	922.784	-2.78812	0.25691	-10.8525	1.94004e-27	1.87461e-25
HIC1	3565.37	9.86139	0.909495	10.8427	2.16001e-27	2.07361e-25
GHRL	496.647	3.81139	0.351787	10.8344	2.3661e-27	2.2568e-25
CD53	4525.56	1.92253	0.177534	10.8291	2.50581e-27	2.37474e-25
ATP6AP1	5294.68	1.69391	0.156595	10.8172	2.85422e-27	2.68769e-25
TTLL4	1987.74	2.15018	0.199121	10.7984	3.50393e-27	3.27862e-25
GAS7	2629.75	2.4625	0.228393	10.7819	4.19342e-27	3.89909e-25
BAIAP2	786.665	2.21118	0.205206	10.7754	4.49792e-27	4.15608e-25
PDLIM5	766.319	2.41829	0.22471	10.7618	5.21142e-27	4.78544e-25
THEMIS2	3146.5	3.01527	0.280287	10.7578	5.4458e-27	4.96979e-25
CNPY3	3319.12	1.71976	0.160014	10.7476	6.08505e-27	5.5191e-25
LILRB2	657.826	5.81277	0.541199	10.7405	6.56534e-27	5.91841e-25
PLEKHA7	149.102	4.74491	0.443163	10.7069	9.44532e-27	8.46301e-25
SIGIRR	1009.93	2.18544	0.204251	10.6998	1.02025e-26	9.08637e-25
YBX3	4067.37	-1.46506	0.13704	-10.6908	1.12435e-26	9.95353e-25
AP000347.2	1188.92	2.25577	0.211041	10.6888	1.1489e-26	1.01103e-24
GNS	3212.92	1.37857	0.129188	10.671	1.39061e-26	1.2165e-24
GPR35	687.916	3.4558	0.323962	10.6673	1.44757e-26	1.25888e-24
SEMA3G	197.047	-4.13674	0.388454	-10.6492	1.75776e-26	1.51969e-24
ARAP1	6573.53	2.05868	0.193704	10.628	2.20875e-26	1.8985e-24
CDCA7	3848.32	-2.03959	0.191978	-10.6241	2.30241e-26	1.96756e-24
MLXIPL	1398.8	4.48063	0.422669	10.6008	2.95447e-26	2.51028e-24
DOCK5	2458.39	2.09783	0.19803	10.5935	3.1947e-26	2.69888e-24
CPQ	334.489	2.27892	0.215149	10.5923	3.23637e-26	2.71855e-24
CD300C	315.946	3.27293	0.309315	10.5812	3.64129e-26	3.0414e-24
FYTTD1	3135.23	1.54077	0.145725	10.5731	3.97258e-26	3.29947e-24
GPT2	1157.68	-4.19017	0.396486	-10.5683	4.18126e-26	3.45339e-24
PIEZO1	3627.66	-2.26839	0.215551	-10.5237	6.72004e-26	5.51939e-24
ABCA7	1082.9	2.38053	0.226241	10.5221	6.83221e-26	5.58052e-24
NRIP1	1206.95	2.29375	0.218041	10.5198	7.00202e-26	5.68779e-24
TAPBPL	491.441	1.96415	0.186896	10.5093	7.82435e-26	6.32105e-24
PHGDH	1679.62	-4.4829	0.426709	-10.5057	8.12749e-26	6.53027e-24
ARHGAP12	419.355	2.13658	0.203421	10.5032	8.34686e-26	6.67027e-24
PRDX1	4885.79	-2.46029	0.235737	-10.4366	1.68773e-25	1.34148e-23
FABP5P7	520.401	-2.68045	0.257014	-10.4292	1.82365e-25	1.44176e-23
GCSH	1231.21	-1.87832	0.180225	-10.4221	1.96616e-25	1.54616e-23
SULF2	1166.87	3.87669	0.372009	10.4209	1.98961e-25	1.55632e-23
ANXA2	589.113	-5.31207	0.510664	-10.4023	2.4207e-25	1.88356e-23
CEACAM4	264.368	4.2235	0.406652	10.386	2.87122e-25	2.22242e-23
DUSP3	1820.89	-2.28894	0.220513	-10.3801	3.0555e-25	2.35273e-23
CMSS1	973.703	-1.99581	0.192347	-10.3761	3.18516e-25	2.43987e-23
PGPEP1	1057.82	1.68135	0.162623	10.339	4.69606e-25	3.57869e-23
CDH23	258.623	3.45385	0.33551	10.2943	7.47382e-25	5.6663e-23
HIVEP2	143.927	7.00193	0.680745	10.2857	8.17474e-25	6.16609e-23
PPP1R16B	1011.56	3.73557	0.363679	10.2716	9.46032e-25	7.09956e-23
SIGLEC16	386.357	5.43424	0.529569	10.2616	1.04921e-24	7.8341e-23
BTG1	3187.2	2.14545	0.209962	10.2183	1.6426e-24	1.22031e-22
SEC14L1	1941.43	1.49048	0.145913	10.2148	1.70182e-24	1.25798e-22
MAN1A1	160.693	7.15541	0.70099	10.2076	1.83391e-24	1.34889e-22
SIGLEC14	623.345	2.83666	0.278989	10.1677	2.76466e-24	2.0234e-22
FYB	1771.99	1.62389	0.159839	10.1595	3.00469e-24	2.18824e-22
GPR141	515.112	2.15951	0.212641	10.1557	3.12578e-24	2.26527e-22
B3GNT8	1315.65	2.31789	0.228598	10.1396	3.68721e-24	2.65911e-22
GSG1	133.128	-4.70822	0.464633	-10.1332	3.93596e-24	2.81789e-22
MEGF9	2842.77	2.49495	0.246221	10.133	3.9455e-24	2.81789e-22
PSAT1	3943.17	-4.06	0.400773	-10.1304	4.04952e-24	2.87828e-22
IL10RB	2040.96	1.3874	0.137065	10.1222	4.40446e-24	3.11557e-22
BACE1	653.424	2.47025	0.244166	10.1171	4.63978e-24	3.26641e-22
ACPP	584.521	2.09467	0.20706	10.1162	4.68076e-24	3.27964e-22
PLA2G7	218.548	3.90076	0.385763	10.1118	4.89705e-24	3.415e-22
CSGALNACT1	341.795	3.3736	0.333833	10.1057	5.21423e-24	3.61911e-22
PLEK	8616.24	2.06924	0.204794	10.104	5.30259e-24	3.66325e-22
PROS1	137.814	3.16867	0.314584	10.0726	7.30429e-24	5.02263e-22
SIAH2	786.185	-2.03387	0.201961	-10.0706	7.45093e-24	5.09975e-22
LRRC25	506.531	4.78134	0.475215	10.0614	8.1811e-24	5.5737e-22
IL12RB1	121.466	3.48867	0.347091	10.0512	9.0786e-24	6.15679e-22
ITGB7	3159.33	3.25716	0.324254	10.0451	9.65354e-24	6.5168e-22
CD300A	1300.07	2.57177	0.256398	10.0304	1.12096e-23	7.53286e-22
IL31RA	100.681	4.9667	0.495751	10.0185	1.26375e-23	8.45396e-22
STK38L	2316.3	1.33638	0.133602	10.0027	1.48349e-23	9.87924e-22
GRB10	1310.03	-2.60319	0.261751	-9.9453	2.64382e-23	1.75275e-21
IL1RN	203.328	-6.62831	0.666926	-9.93861	2.82756e-23	1.86619e-21
NINJ2	277.303	3.2467	0.327379	9.91726	3.50222e-23	2.30119e-21
RENBP	245.324	3.20957	0.32369	9.91555	3.56278e-23	2.33063e-21
METTL9	3569.38	-1.37911	0.139254	-9.90353	4.0182e-23	2.61696e-21
ZNF862	351.475	2.16941	0.219909	9.86501	5.90307e-23	3.82767e-21
PTPN22	2086.66	1.63572	0.16605	9.8508	6.80001e-23	4.39002e-21
PLCB2	4494.66	2.57287	0.261383	9.84331	7.32612e-23	4.7091e-21
F13A1	279.582	-4.69242	0.476759	-9.84234	7.39731e-23	4.73428e-21
LMO4	2332.5	-1.35523	0.137952	-9.82393	8.88128e-23	5.65952e-21
SIPA1	4204.74	2.29021	0.233374	9.81348	9.85148e-23	6.25083e-21
GIMAP8	110.674	3.40169	0.346864	9.807	1.05043e-22	6.63656e-21
SEMA4A	778.551	-1.74061	0.177668	-9.797	1.15979e-22	7.29632e-21
SLC9A3	433.844	4.68788	0.48199	9.72609	2.33399e-22	1.4621e-20
LAIR1	5883.71	1.4963	0.154094	9.7103	2.7253e-22	1.70003e-20
RUNX2	1750.89	2.0706	0.213447	9.70076	2.99268e-22	1.85898e-20
TGFBR2	2238.51	1.68526	0.174339	9.66654	4.18288e-22	2.58744e-20
RCBTB2	575.688	1.82479	0.188935	9.65832	4.53247e-22	2.792e-20
HPD	626.633	4.03053	0.419598	9.60568	7.5655e-22	4.64101e-20
PIK3R5	1425.34	1.72819	0.18017	9.592	8.63946e-22	5.27792e-20
TRAP1	4677.56	-1.57748	0.164489	-9.59022	8.78982e-22	5.34768e-20
PRMT2	2002	1.45252	0.152262	9.53965	1.43317e-21	8.68359e-20
VDAC1	3468.68	-1.32252	0.13883	-9.5262	1.63153e-21	9.8451e-20
HGF	867.43	-3.96255	0.416109	-9.52287	1.68468e-21	1.01236e-19
PA2G4	10354.2	-1.15727	0.121531	-9.52245	1.69138e-21	1.01236e-19
PCK2	398.91	-3.89943	0.40968	-9.51823	1.76152e-21	1.05009e-19
PSAP	21995	1.78336	0.187569	9.50776	1.94805e-21	1.15662e-19
SLC41A1	214.857	-2.7304	0.287484	-9.4976	2.14786e-21	1.27016e-19
LBR	11103.1	1.25581	0.133142	9.43214	4.01819e-21	2.36673e-19
CSF3R	9951.72	2.30756	0.245029	9.41748	4.62032e-21	2.71059e-19
TNRC18	5756.94	-1.47094	0.156269	-9.41287	4.82759e-21	2.82099e-19
HEXA	2717.22	1.75574	0.186586	9.4098	4.97096e-21	2.89333e-19
KIT	351.867	3.02958	0.322781	9.38586	6.24043e-21	3.61798e-19
CITED4	508.553	-3.62119	0.387086	-9.355	8.36008e-21	4.82795e-19
NR2F2	718.399	-1.72851	0.184899	-9.34841	8.89739e-21	5.11825e-19
DNASE1L1	494.557	1.83787	0.196727	9.34221	9.43399e-21	5.4059e-19
ARHGAP9	2856.19	2.13027	0.228091	9.33954	9.67503e-21	5.52261e-19
ASS1	2630.61	-3.68142	0.394758	-9.32577	1.10186e-20	6.26533e-19
ZBTB16	214.867	-3.88389	0.418218	-9.28676	1.59051e-20	9.00924e-19
DPEP2	155.176	2.99365	0.322466	9.28361	1.63838e-20	9.24496e-19
CCL24	164.508	7.73751	0.83504	9.26604	1.93192e-20	1.08599e-18
MFSD2A	449.652	-1.90131	0.205326	-9.25995	2.04535e-20	1.14539e-18
FCMR	74.3541	5.95286	0.643643	9.24871	2.27222e-20	1.26764e-18
ITGAX	1327.02	3.85505	0.416915	9.2466	2.31751e-20	1.28804e-18
PAICS	8383.43	-1.56964	0.169851	-9.24127	2.43584e-20	1.34874e-18
TMEM63A	1215.96	1.51489	0.163941	9.24043	2.45503e-20	1.35429e-18
PYCR1	942.086	-2.87521	0.311399	-9.23323	2.62589e-20	1.44317e-18
MINA	620.888	-1.76555	0.191353	-9.22664	2.79245e-20	1.52902e-18
DNAAF5	1282.34	-1.36887	0.148394	-9.22462	2.84581e-20	1.55249e-18
FMNL3	885.072	1.98898	0.216033	9.20681	3.35954e-20	1.82601e-18
LYAR	1292.53	-1.52408	0.165711	-9.19726	3.67197e-20	1.98851e-18
CYP27A1	74.277	5.91904	0.644296	9.18683	4.0458e-20	2.18296e-18
CTSA	8048.76	2.07284	0.225646	9.18627	4.06705e-20	2.18645e-18
LTB4R2	845.428	2.23491	0.24347	9.17938	4.33569e-20	2.32242e-18
HS6ST1	1084.11	-1.41355	0.15404	-9.17647	4.45455e-20	2.37747e-18
TNFRSF10B	1138.03	-1.75128	0.190904	-9.17363	4.57361e-20	2.43224e-18
SLC38A5	1762.48	-1.8375	0.201119	-9.13638	6.45785e-20	3.42197e-18
SHANK1	137.302	-3.30469	0.362411	-9.1186	7.60994e-20	4.01805e-18
TWISTNB	1542.69	-1.49206	0.16401	-9.09739	9.25317e-20	4.86829e-18
GTF2IP4	3406.96	2.0953	0.230548	9.08834	1.00563e-19	5.27205e-18
PUS7	1185.84	-1.51258	0.166526	-9.08315	1.05482e-19	5.51039e-18
CD38	6347.43	7.07059	0.779544	9.07016	1.1884e-19	6.18636e-18
PCTP	867.71	1.71152	0.189017	9.05482	1.36793e-19	7.09595e-18
ALDH1L2	457.137	-5.433	0.600715	-9.04423	1.50717e-19	7.79091e-18
PCYOX1L	1061.11	2.14013	0.23673	9.0404	1.56106e-19	8.04135e-18
ZNRF1	786.691	-1.86762	0.206624	-9.03871	1.58535e-19	8.13813e-18
FAM20C	2696.13	6.64327	0.737969	9.0021	2.21446e-19	1.13218e-17
PLD6	352.003	-2.37943	0.264329	-9.00178	2.22087e-19	1.13218e-17
OLIG2	729.948	-3.15951	0.351255	-8.99491	2.3642e-19	1.20111e-17
ABHD2	1729.94	1.98039	0.220225	8.99256	2.41531e-19	1.22288e-17
PEBP1	5000.7	-1.38948	0.154713	-8.98102	2.68268e-19	1.35361e-17
ROGDI	1692.62	1.361	0.151698	8.97181	2.91672e-19	1.46669e-17
TTYH3	5731.94	2.1714	0.242074	8.96998	2.96578e-19	1.48631e-17
SIRPA	6648.51	1.62605	0.181463	8.96074	3.2252e-19	1.61086e-17
SLC37A2	994.4	3.14563	0.35115	8.95807	3.30418e-19	1.64475e-17
CDCA7L	2785.33	-1.32111	0.147487	-8.9575	3.32131e-19	1.64773e-17
ARPC1B	10667.4	1.09856	0.122689	8.95403	3.42737e-19	1.69466e-17
BCL2	2271.04	-3.00788	0.336731	-8.93259	4.16163e-19	2.05085e-17
MYO1F	9428.01	1.33601	0.149653	8.92739	4.36174e-19	2.14233e-17
FARSB	2303.78	-1.24217	0.139919	-8.87778	6.82053e-19	3.3389e-17
GBE1	1364.04	-1.90412	0.214757	-8.86638	7.5559e-19	3.68668e-17
TRIP13	1105.41	-1.33489	0.150573	-8.86537	7.6248e-19	3.70806e-17
PRKAR1A	7558.67	1.4563	0.164736	8.84016	9.55846e-19	4.63319e-17
SLC16A1	2236.49	-2.37546	0.268747	-8.839	9.65779e-19	4.66604e-17
P2RX7	224.162	-4.81648	0.545006	-8.83747	9.79091e-19	4.71494e-17
SEMA4C	1192.34	3.33057	0.377189	8.82996	1.04709e-18	5.02601e-17
CXCL16	80.789	4.26345	0.483255	8.82236	1.12075e-18	5.36221e-17
PIM1	1252.93	2.52675	0.286607	8.81609	1.18526e-18	5.65255e-17
TBL1X	377.838	-3.2844	0.37323	-8.79992	1.36911e-18	6.50833e-17
ORM2	695.069	3.30842	0.376131	8.7959	1.41905e-18	6.72413e-17
GUSB	5377.33	1.89869	0.216033	8.78888	1.51055e-18	7.13481e-17
DENND6B	184.184	2.77589	0.315981	8.78501	1.56356e-18	7.36167e-17
SLC8A1	227.573	2.06381	0.23511	8.77804	1.66341e-18	7.80695e-17
BNC2	79.6806	4.64797	0.530561	8.76049	1.9441e-18	9.09542e-17
MRTO4	1821.98	-1.37581	0.157173	-8.75344	2.06942e-18	9.65121e-17
PITPNC1	409.397	1.74921	0.19987	8.75176	2.10059e-18	9.76578e-17
NME4	1347.37	-1.58795	0.181464	-8.75078	2.11874e-18	9.81928e-17
MERTK	321.4	5.47807	0.626229	8.74771	2.17733e-18	1.00592e-16
CCDC88B	4926.16	2.94671	0.336875	8.7472	2.18721e-18	1.00734e-16
ESYT1	6083.74	-1.2692	0.145183	-8.74206	2.28897e-18	1.05094e-16
SPECC1	721.067	2.1076	0.242159	8.70334	3.22263e-18	1.47503e-16
RCSD1	3800.65	2.47858	0.285469	8.6825	3.87151e-18	1.76656e-16
FCGRT	1543.14	3.17136	0.365935	8.66646	4.45761e-18	2.02773e-16
N4BP2L1	304.813	-2.56472	0.296553	-8.64842	5.22151e-18	2.36794e-16
SERPINB10	1494.97	-3.30068	0.38227	-8.63441	5.90333e-18	2.66895e-16
FABP5	1723.57	-1.96571	0.227751	-8.63095	6.08441e-18	2.74243e-16
CPD	11299.6	2.13106	0.246932	8.63017	6.12622e-18	2.75289e-16
GBA	2013.57	1.3469	0.156148	8.6258	6.36481e-18	2.85144e-16
SLC4A3	77.1836	3.51577	0.407645	8.62459	6.43246e-18	2.87304e-16
LILRA1	159.229	2.51374	0.291661	8.6187	6.77192e-18	3.01554e-16
OLR1	456.711	5.14224	0.59685	8.61564	6.95497e-18	3.08775e-16
GTF2IRD2B	398.496	1.90342	0.221031	8.61153	7.20903e-18	3.19097e-16
SLC17A9	2701.45	-2.20397	0.256187	-8.60298	7.76739e-18	3.42785e-16
SMG6	584.549	1.55202	0.180498	8.59857	8.07171e-18	3.55155e-16
SIGLEC10	474.777	3.17041	0.369155	8.5883	8.8264e-18	3.87209e-16
FMN1	55.8715	5.36918	0.626729	8.56699	1.06224e-17	4.6462e-16
PBXIP1	1144.16	1.32662	0.154997	8.55904	1.13813e-17	4.96344e-16
RIT1	652.326	1.5713	0.183708	8.55323	1.19688e-17	5.2043e-16
CYBA	4463.2	1.39283	0.163182	8.53542	1.3965e-17	6.0545e-16
PKN1	5725.94	2.31498	0.271377	8.5305	1.45714e-17	6.29895e-16
SAT1	2135.95	1.37291	0.161116	8.5212	1.57906e-17	6.80606e-16
ADAMTS10	597.1	2.60318	0.30574	8.51436	1.67514e-17	7.19919e-16
NRXN2	241.931	4.7613	0.559752	8.5061	1.79888e-17	7.693e-16
PRMT5	2870.51	-1.39987	0.164574	-8.506	1.80044e-17	7.693e-16
NIP7	1159.07	-1.40425	0.165559	-8.48187	2.21607e-17	9.44161e-16
SERPINB1	3755.18	2.32137	0.273798	8.4784	2.28303e-17	9.69895e-16
MAPRE2	3757.88	1.28631	0.15178	8.47483	2.35423e-17	9.97276e-16
PRKCB	5111.74	1.72129	0.203255	8.46866	2.48234e-17	1.04854e-15
CFLAR	2803.19	1.60067	0.189036	8.46753	2.5065e-17	1.05573e-15
ADD3	3451.28	2.25706	0.266879	8.45725	2.73752e-17	1.14976e-15
ORAI3	936.813	1.7412	0.205917	8.45586	2.77049e-17	1.16031e-15
SLC7A5	3548.02	-2.08764	0.247413	-8.4379	3.23087e-17	1.3493e-15
ZBTB47	331.035	1.83426	0.217459	8.43498	3.31264e-17	1.37955e-15
PLCB4	247.419	-6.72323	0.798193	-8.42306	3.66775e-17	1.52315e-15
CCT2	5760.07	-1.06608	0.126589	-8.42163	3.71295e-17	1.5376e-15
DNAJC4	551.828	1.98332	0.235661	8.41599	3.8959e-17	1.60885e-15
SLC35F2	932.283	-2.27975	0.270982	-8.41289	4.00025e-17	1.64735e-15
SAMHD1	11882.4	2.70933	0.322412	8.40333	4.33997e-17	1.78228e-15
FAM212A	306.618	-1.99371	0.237345	-8.40007	4.46218e-17	1.82739e-15
ARHGEF3	288.2	2.20563	0.262731	8.39501	4.65874e-17	1.90262e-15
HPDL	585.878	-1.83475	0.218761	-8.38698	4.98778e-17	2.03139e-15
ADAM15	2356.37	-1.43458	0.17157	-8.36147	6.19426e-17	2.51582e-15
OS9	6700.84	1.2002	0.143575	8.35939	6.30424e-17	2.55348e-15
ITM2C	3624.81	-1.69088	0.202304	-8.35816	6.37053e-17	2.57328e-15
IFI6	261.286	3.47217	0.415636	8.35389	6.60536e-17	2.66086e-15
LIPM	94.1892	3.03329	0.363527	8.34406	7.17802e-17	2.88369e-15
RHOBTB1	298.479	2.12584	0.255662	8.31504	9.17184e-17	3.6747e-15
MEF2D	4693.25	-2.16272	0.260461	-8.30346	1.01124e-16	4.0406e-15
BEAN1	79.1434	5.54288	0.667663	8.30191	1.02452e-16	4.08262e-15
C1QBP	3325.33	-1.27427	0.153843	-8.28292	1.20194e-16	4.77674e-15
CLTCL1	4392.77	1.23666	0.149339	8.28091	1.22239e-16	4.84329e-15
SSRP1	8546.16	-1.03535	0.125033	-8.28063	1.22524e-16	4.84329e-15
ANKRD22	1055.41	2.7145	0.328029	8.27517	1.28272e-16	5.05701e-15
ADCY4	248.874	3.53417	0.427521	8.26666	1.37761e-16	5.41665e-15
SHOX2	174.408	2.58991	0.314352	8.23888	1.73835e-16	6.81692e-15
CD4	8777.32	1.46489	0.178105	8.22489	1.95377e-16	7.64142e-15
PAK1	1825.79	1.52237	0.185168	8.22153	2.00924e-16	7.83764e-15
LDHA	13445.4	-1.22128	0.148604	-8.21837	2.06289e-16	8.02575e-15
CORO1B	2086.16	1.57728	0.192107	8.21045	2.20357e-16	8.55053e-15
RIPK3	433.976	2.43554	0.296673	8.20949	2.22134e-16	8.59695e-15
DUSP16	275.289	2.14758	0.261811	8.20278	2.34893e-16	9.067e-15
EBNA1BP2	2304.2	-1.54454	0.188337	-8.20094	2.38514e-16	9.18279e-15
PI4K2A	294.198	-1.99251	0.243025	-8.19877	2.42854e-16	9.32558e-15
GRN	27796	2.63992	0.322387	8.18867	2.64119e-16	1.01159e-14
MYO7A	117.902	-5.44645	0.665166	-8.1881	2.65373e-16	1.01376e-14
RAB3C	74.1871	4.24881	0.5193	8.1818	2.79623e-16	1.06545e-14
ATP10A	63.7462	7.02776	0.859721	8.17446	2.97182e-16	1.12944e-14
RGL4	650.689	2.33235	0.285468	8.17028	3.07685e-16	1.16636e-14
SLC7A2	661.271	-3.3339	0.408372	-8.16388	3.24425e-16	1.22667e-14
CAMKK1	454.651	3.14814	0.387078	8.1331	4.18451e-16	1.57816e-14
NDRG2	610.855	1.53739	0.189156	8.12763	4.37753e-16	1.64675e-14
TBXAS1	1046.51	2.06473	0.254381	8.11671	4.79001e-16	1.79735e-14
RANBP1	4729.54	-1.10541	0.136448	-8.10133	5.43621e-16	2.03466e-14
ZBTB46	262.149	2.64203	0.326207	8.09924	5.53042e-16	2.06469e-14
NT5DC2	3170.85	-2.43661	0.301269	-8.08784	6.07338e-16	2.26168e-14
PUS1	1817.52	-1.16385	0.144013	-8.08157	6.39395e-16	2.37508e-14
POLR1E	1214.83	-1.27668	0.158221	-8.06901	7.08725e-16	2.62601e-14
PNPT1	1980.26	-1.352	0.16761	-8.06634	7.24398e-16	2.67738e-14
HBEGF	515.815	2.86956	0.355862	8.06369	7.40239e-16	2.7291e-14
LRP3	4122.68	-2.09705	0.260212	-8.05898	7.69346e-16	2.82936e-14
ZNF385A	2136.93	1.79862	0.223592	8.04423	8.67898e-16	3.18387e-14
ABCB1	82.6165	10.2519	1.27477	8.04214	8.82848e-16	3.2307e-14
MYB	6995.45	-1.1929	0.148421	-8.03723	9.18948e-16	3.3545e-14
MARCKSL1	2317.54	3.55204	0.442005	8.03621	9.26626e-16	3.3742e-14
TRIB3	782.781	-2.62739	0.327088	-8.03268	9.53677e-16	3.46417e-14
ALAS1	4524.86	1.76165	0.219343	8.03147	9.63138e-16	3.48143e-14
RUNX3	2809.95	2.40828	0.299846	8.03172	9.61147e-16	3.48143e-14
AKR1B1	482.975	-2.23806	0.279972	-7.99388	1.30756e-15	4.71486e-14
CHST15	91.4406	8.02736	1.00529	7.98511	1.40398e-15	5.05022e-14
SLC25A19	1299.75	-1.32613	0.166156	-7.98122	1.44892e-15	5.19922e-14
HOXA5	54.0084	5.31504	0.666155	7.97868	1.47902e-15	5.2944e-14
TSPOAP1	372.695	1.76278	0.221058	7.97428	1.53269e-15	5.47325e-14
MRPL3	3521.23	-1.0499	0.13172	-7.97069	1.57792e-15	5.62121e-14
PSTPIP2	2210.47	1.79422	0.225132	7.96965	1.59124e-15	5.65504e-14
PTPRC	5428.19	1.59965	0.200959	7.96007	1.71945e-15	6.09602e-14
TBL2	1277.59	1.56737	0.196912	7.95977	1.72359e-15	6.09608e-14
EIF2B3	536.698	-1.64063	0.206336	-7.95126	1.84631e-15	6.51451e-14
ATP2B4	6569.13	1.91236	0.240698	7.94505	1.94105e-15	6.8325e-14
ANTXR2	1822.2	1.44655	0.182082	7.94451	1.94961e-15	6.84632e-14
NACC2	1090.66	-1.95993	0.246831	-7.94038	2.01564e-15	7.06142e-14
DEPDC7	221.308	-2.0052	0.252694	-7.9353	2.09992e-15	7.33928e-14
CTSZ	3721.38	2.19394	0.276741	7.9278	2.2307e-15	7.77798e-14
HACD4	632.627	1.36335	0.172023	7.92539	2.27436e-15	7.91156e-14
ACSS1	996.774	1.28665	0.162406	7.92245	2.32881e-15	8.08194e-14
MPP6	399.305	-1.9797	0.250118	-7.91509	2.47073e-15	8.54161e-14
PCED1B	80.8457	-4.29747	0.542954	-7.91499	2.47282e-15	8.54161e-14
DOPEY2	2556.28	1.34849	0.170693	7.90009	2.78702e-15	9.60449e-14
TRIP10	271.043	-2.83191	0.358924	-7.88999	3.02204e-15	1.03902e-13
ATP2A3	6439.62	1.47017	0.186455	7.88487	3.14866e-15	1.08004e-13
DDX60L	1433.97	1.87471	0.238054	7.87516	3.40313e-15	1.16463e-13
MR1	934.141	1.65697	0.210658	7.86567	3.67117e-15	1.25346e-13
VPS8	1014.9	1.49523	0.190137	7.86397	3.72146e-15	1.2677e-13
ALOX5AP	6537.81	3.17137	0.403602	7.85765	3.91401e-15	1.33022e-13
RP5-862P8.2	968.539	-2.70078	0.343804	-7.85558	3.97925e-15	1.34929e-13
PEA15	762.228	-1.36817	0.17427	-7.85085	4.13218e-15	1.39794e-13
SYNJ1	875.865	1.35585	0.172772	7.8476	4.24082e-15	1.42816e-13
ZMYND19	1024.99	-1.51776	0.1934	-7.84774	4.23595e-15	1.42816e-13
KCTD5	1803.72	1.12945	0.143993	7.84379	4.37132e-15	1.46876e-13
GLUL	8748.13	-1.1784	0.150256	-7.84261	4.41269e-15	1.4793e-13
TNFSF9	513.662	3.09089	0.394375	7.83744	4.59823e-15	1.53801e-13
MANBA	1817.69	1.76756	0.225899	7.82456	5.0944e-15	1.70013e-13
PALLD	1597.03	8.64458	1.10607	7.81559	5.47065e-15	1.82158e-13
CCT4	5994.89	-1.03968	0.133124	-7.80989	5.72375e-15	1.90157e-13
ASUN	1869.52	-1.26428	0.161977	-7.80528	5.93717e-15	1.96805e-13
HOXA1	136.209	3.02525	0.387848	7.80009	6.18625e-15	2.04603e-13
IFT27	380.178	1.8281	0.23479	7.78612	6.90994e-15	2.28028e-13
TLE3	1447.45	2.27746	0.292605	7.78337	7.06158e-15	2.32513e-13
FAM35A	1125.33	-1.5852	0.203692	-7.78233	7.12009e-15	2.33919e-13
RASGRP4	325.839	3.40737	0.438678	7.76736	8.01385e-15	2.62698e-13
RPF2	1119.42	-1.30578	0.168197	-7.76339	8.26865e-15	2.70451e-13
C1orf228	2490.65	-2.05456	0.264817	-7.75841	8.59978e-15	2.8066e-13
CREG1	9324.32	1.65139	0.212953	7.7547	8.85496e-15	2.88352e-13
GAA	402.906	2.62204	0.338309	7.75042	9.15865e-15	2.97586e-13
RFC3	1723.19	-1.22253	0.157917	-7.7416	9.81719e-15	3.18284e-13
PRPS2	1365.43	-1.25272	0.162157	-7.72532	1.11569e-14	3.60927e-13
SIGLEC15	75.4146	3.8094	0.49323	7.72337	1.13291e-14	3.65696e-13
DNAH1	708.069	1.39293	0.180434	7.71988	1.16435e-14	3.75027e-13
TYROBP	3018	2.0602	0.266921	7.71839	1.17809e-14	3.78628e-13
GTF2IRD2	185.882	1.95308	0.253566	7.70245	1.33487e-14	4.28085e-13
CADM1	1123.28	8.36674	1.08677	7.6987	1.37458e-14	4.39865e-13
CDYL2	56.4649	4.23515	0.550212	7.69729	1.38977e-14	4.43767e-13
CCR5	121.596	5.89077	0.76565	7.69381	1.42818e-14	4.55048e-13
RUBCN	863.113	1.6956	0.220402	7.69324	1.43455e-14	4.56095e-13
GCLM	575.47	-1.82926	0.238066	-7.68385	1.54376e-14	4.89764e-13
LILRB4	530.548	-3.73496	0.486385	-7.67903	1.60302e-14	5.07476e-13
BMP2	172.966	5.27621	0.687416	7.67542	1.64874e-14	5.20832e-13
AKNA	4056.19	1.2291	0.160142	7.67506	1.65337e-14	5.21181e-13
CREB3L2	3524.29	1.42385	0.185721	7.66664	1.76562e-14	5.5538e-13
POP1	1029.38	-1.22378	0.159719	-7.66206	1.8297e-14	5.74315e-13
TRIM73	98.5099	2.64233	0.345392	7.65023	2.00626e-14	6.28401e-13
TCOF1	2883.52	-1.39213	0.181984	-7.64974	2.01392e-14	6.29468e-13
POLD2	3766.46	-1.31162	0.171486	-7.64852	2.03303e-14	6.34099e-13
NLN	951.27	-1.33279	0.174426	-7.64103	2.15498e-14	6.7072e-13
PSMG1	1612.56	-1.34083	0.175572	-7.63692	2.22484e-14	6.9101e-13
NOL10	1375.18	-1.12017	0.146949	-7.62283	2.48183e-14	7.69211e-13
CBX7	208.834	2.53446	0.332772	7.61621	2.61229e-14	8.07953e-13
RTN4RL2	185.107	-4.219	0.555249	-7.59839	2.99843e-14	9.25445e-13
SUN2	8055.61	1.20725	0.159076	7.5891	3.22132e-14	9.92166e-13
EPM2A	201.053	-1.96811	0.259505	-7.5841	3.34815e-14	1.02909e-12
SH2D3C	924.048	1.53839	0.203047	7.57651	3.5498e-14	1.0888e-12
POLR3G	139.537	-2.33022	0.307591	-7.5757	3.57187e-14	1.0933e-12
PM20D2	2658.32	-1.23294	0.163015	-7.56334	3.92835e-14	1.19993e-12
LYZ	63118.9	-1.65036	0.218463	-7.5544	4.20783e-14	1.28265e-12
HCK	2030.53	1.57137	0.208073	7.55198	4.28705e-14	1.30411e-12
APOL1	208.951	1.97826	0.262065	7.54874	4.39488e-14	1.33232e-12
PTPN6	11610.6	1.48459	0.19667	7.54865	4.39782e-14	1.33232e-12
PRG2	13700.9	-6.62477	0.878742	-7.53892	4.73878e-14	1.43268e-12
DCUN1D5	1264.9	-1.16334	0.154369	-7.53609	4.84291e-14	1.46117e-12
KCNE1	110.068	3.76957	0.500598	7.53014	5.06864e-14	1.52617e-12
ITGAM	827.602	3.88686	0.516345	7.52764	5.16637e-14	1.54928e-12
TBC1D14	2483.1	-1.14148	0.151636	-7.52776	5.16183e-14	1.54928e-12
BZW2	2777.19	-1.02684	0.136482	-7.52365	5.32698e-14	1.59421e-12
INPP4B	511.006	1.76675	0.234901	7.52126	5.42506e-14	1.62028e-12
NIFK	1925.71	-1.05558	0.140354	-7.52082	5.4433e-14	1.62245e-12
TMEM154	1039.42	1.35143	0.179807	7.51601	5.64738e-14	1.6799e-12
RXFP1	171.477	-6.99391	0.931	-7.51226	5.81143e-14	1.72523e-12
MIPEP	375.435	-1.53754	0.204765	-7.50879	5.96756e-14	1.76802e-12
ABCC1	6258.91	1.45698	0.194381	7.49547	6.60597e-14	1.95325e-12
IQSEC3	168.837	5.88865	0.785681	7.49495	6.63218e-14	1.95709e-12
RRP1	1449.63	-1.13613	0.151632	-7.49267	6.74842e-14	1.98742e-12
FNIP2	771.291	1.62791	0.217307	7.49131	6.81899e-14	2.00421e-12
IRF1	1087.68	1.60369	0.214294	7.48358	7.2324e-14	2.1215e-12
KLHL22	345.88	2.12901	0.284907	7.47265	7.85929e-14	2.30083e-12
CDC42SE1	3809.06	1.09055	0.145957	7.47173	7.91501e-14	2.31256e-12
MACROD1	493.397	-1.70122	0.228251	-7.45328	9.10508e-14	2.65502e-12
FAM72D	536.389	-1.49875	0.201136	-7.45143	9.2334e-14	2.68186e-12
PPAT	1603.62	-1.3855	0.185933	-7.45163	9.21933e-14	2.68186e-12
PWWP2B	571.671	-1.85418	0.249356	-7.43586	1.03891e-13	3.01161e-12
PRAM1	8438.54	2.06522	0.277827	7.43347	1.05787e-13	3.06057e-12
KLHL36	1670.87	1.09573	0.147438	7.43179	1.07137e-13	3.09358e-12
ICAM3	1380.9	2.20964	0.297529	7.42664	1.11391e-13	3.21014e-12
LMTK3	56.9965	5.50124	0.740788	7.42621	1.11758e-13	3.21444e-12
RASA4	529.629	2.09401	0.282211	7.42	1.17124e-13	3.36225e-12
UNC119	691.38	1.6503	0.222734	7.40929	1.26982e-13	3.63817e-12
MCEMP1	2598.44	2.52724	0.34128	7.40517	1.30985e-13	3.7456e-12
LRRC8C	2004.39	-2.1814	0.294651	-7.40335	1.32791e-13	3.78991e-12
AC009133.22	195.938	-2.19605	0.296706	-7.40145	1.34709e-13	3.83725e-12
FHDC1	58.0754	3.37141	0.455687	7.39852	1.37707e-13	3.91512e-12
DIAPH1	8930.8	-1.07787	0.145766	-7.39456	1.4188e-13	4.02603e-12
HIPK2	2175.91	3.17634	0.430464	7.37887	1.59642e-13	4.52135e-12
PLAU	1296.92	1.10441	0.149988	7.36333	1.79384e-13	5.07076e-12
MAPKAPK2	6904.61	1.87031	0.254157	7.3589	1.85427e-13	5.23158e-12
IPO4	1597.94	-1.38353	0.188108	-7.35494	1.91006e-13	5.37873e-12
AGT	81.4757	3.43338	0.467927	7.33743	2.17739e-13	6.10827e-12
ME1	254.193	-3.01961	0.41153	-7.33751	2.17608e-13	6.10827e-12
FCER2	194.688	3.28921	0.448439	7.33481	2.22036e-13	6.21702e-12
STAC3	753.976	1.26939	0.173085	7.33394	2.23488e-13	6.24582e-12
PXN	477.308	3.31606	0.452274	7.33197	2.26795e-13	6.32629e-12
FOSL2	1592.14	-2.0009	0.272929	-7.3312	2.28101e-13	6.35074e-12
TRAF3IP3	1428.95	1.65126	0.225295	7.32931	2.31338e-13	6.42877e-12
ERGIC1	547.919	-1.84801	0.252297	-7.32474	2.39368e-13	6.63944e-12
MRPS26	978.088	-1.3994	0.191245	-7.31731	2.52994e-13	7.00423e-12
TRIP6	1789.8	-1.26692	0.173176	-7.31581	2.5583e-13	7.06951e-12
SIRPB1	1929.33	1.70956	0.233759	7.31335	2.60573e-13	7.18714e-12
PYCRL	349.754	-1.51063	0.206809	-7.30448	2.78347e-13	7.66309e-12
ANKRD27	2866.18	-1.39847	0.191578	-7.29974	2.88331e-13	7.92321e-12
BLMH	1778.09	-1.06711	0.146282	-7.29489	2.98905e-13	8.19855e-12
RPS9	4350.9	1.09203	0.149764	7.29167	3.06139e-13	8.38141e-12
SLA2	163.182	3.25676	0.446659	7.29139	3.06773e-13	8.38324e-12
CCDC86	1185.98	-1.93106	0.264865	-7.29073	3.08282e-13	8.40894e-12
DAAM2	108.556	7.13068	0.978143	7.29002	3.0991e-13	8.4366e-12
RHBDF2	171.202	1.95787	0.268577	7.28979	3.10438e-13	8.4366e-12
HILPDA	389.209	-1.53773	0.211165	-7.28209	3.2868e-13	8.91597e-12
HIP1R	360.818	3.05359	0.41935	7.28173	3.29573e-13	8.92382e-12
NECTIN2	519.853	2.04923	0.281565	7.278	3.38808e-13	9.15709e-12
ANKLE1	857.764	-1.77091	0.243474	-7.2735	3.50301e-13	9.45047e-12
FAM49A	266.249	1.60313	0.220493	7.27066	3.57729e-13	9.63326e-12
ATP6V1B2	7222.98	1.30181	0.179084	7.26925	3.61487e-13	9.71677e-12
DUSP4	388.44	3.43645	0.473241	7.26151	3.82794e-13	1.02708e-11
SEMA4B	261.109	2.01719	0.278164	7.25181	4.11226e-13	1.10137e-11
MEGF6	111.305	-4.11806	0.567969	-7.25049	4.15257e-13	1.11016e-11
PARP1	7733.82	-0.98764	0.136227	-7.24993	4.16973e-13	1.11273e-11
RAB20	532.964	2.72937	0.37714	7.23701	4.5868e-13	1.22183e-11
HSPD1	18663.8	-1.01187	0.139934	-7.23106	4.79252e-13	1.27433e-11
FAM129A	1291.68	-1.48691	0.205885	-7.22203	5.12185e-13	1.35945e-11
PRSS12	134.105	-2.84678	0.394546	-7.21534	5.37981e-13	1.42536e-11
EBPL	709.778	-1.4236	0.197358	-7.2133	5.461e-13	1.44428e-11
VAV1	3654.96	0.990668	0.137355	7.21246	5.49514e-13	1.45072e-11
PUM3	2178.98	-1.141	0.158322	-7.20684	5.72653e-13	1.50911e-11
SH3D21	119.043	3.92607	0.544881	7.20538	5.78811e-13	1.52262e-11
NOG	177.369	-4.51648	0.628619	-7.18478	6.73167e-13	1.76769e-11
GLRX	853.869	1.61791	0.225277	7.18189	6.87539e-13	1.80223e-11
SLC9A3R1	2805.71	1.23794	0.172517	7.17576	7.19056e-13	1.88151e-11
TNFRSF14	1193.23	1.49568	0.208559	7.17148	7.41899e-13	1.93785e-11
COL9A3	138.45	2.3065	0.321744	7.16875	7.56834e-13	1.97338e-11
TMEM191B	76.405	2.78596	0.388751	7.16644	7.69729e-13	2.00346e-11
ORAI1	269.176	-1.78569	0.249203	-7.16562	7.74364e-13	2.01199e-11
ITPRIPL2	183.679	3.12721	0.436896	7.1578	8.19845e-13	2.12642e-11
AGRN	1171.31	2.11987	0.296278	7.15501	8.3668e-13	2.16628e-11
SCN4B	164.275	5.43722	0.760528	7.14926	8.72446e-13	2.25494e-11
ARSA	1279.64	2.24957	0.31518	7.13742	9.50975e-13	2.45362e-11
ZFP92	302.453	2.3138	0.32472	7.12553	1.03678e-12	2.67033e-11
CCT3	7097.08	-1.05046	0.147742	-7.11009	1.15971e-12	2.98177e-11
SNRPD1	4512.94	-0.924589	0.130207	-7.1009	1.23951e-12	3.1814e-11
STOM	2452.13	-1.23818	0.174474	-7.09668	1.2779e-12	3.27425e-11
NCKAP1L	8884.41	1.26064	0.177749	7.09224	1.31958e-12	3.37519e-11
BCAT1	2326.82	-2.77881	0.391889	-7.0908	1.33338e-12	3.40461e-11
ATP1B3	2280.74	-0.975127	0.137704	-7.08132	1.42783e-12	3.6395e-11
SMOX	814.146	3.50845	0.496355	7.06843	1.56699e-12	3.98733e-11
PFKFB4	297.31	2.00439	0.283777	7.06324	1.62659e-12	4.13187e-11
RPP40	200.69	-1.99599	0.282642	-7.06188	1.64261e-12	4.1654e-11
TDRD6	43.9476	3.88132	0.549743	7.06026	1.66194e-12	4.20722e-11
NUDT5	924.762	-1.2952	0.183507	-7.05804	1.6887e-12	4.26765e-11
BST1	955.916	2.3757	0.336626	7.05738	1.69675e-12	4.28068e-11
DEPTOR	113.294	-4.35124	0.616617	-7.05664	1.70582e-12	4.29624e-11
CKB	1612.55	3.16037	0.447877	7.05633	1.70962e-12	4.29847e-11
TRMT5	840.167	-1.32969	0.188463	-7.05543	1.72064e-12	4.31883e-11
CDS2	997.085	1.11708	0.158496	7.04805	1.81445e-12	4.54658e-11
LANCL3	44.6584	3.70017	0.526491	7.028	2.0952e-12	5.2412e-11
CD84	1644.33	-1.86868	0.266037	-7.02415	2.15378e-12	5.37862e-11
LDLRAD3	355.105	-2.33126	0.33197	-7.02249	2.17946e-12	5.43358e-11
C11orf21	959.176	-1.5167	0.216084	-7.01902	2.23431e-12	5.56095e-11
TMEM11	1198.12	1.53334	0.218501	7.01756	2.25779e-12	5.60994e-11
PTPN18	2116.01	1.11448	0.158933	7.01227	2.34478e-12	5.81631e-11
ADAP2	101.588	3.12344	0.445552	7.01027	2.37854e-12	5.89018e-11
NREP	1965.23	-2.03138	0.290162	-7.00084	2.54441e-12	6.2861e-11
SCPEP1	3761.71	1.38615	0.198001	7.0007	2.54692e-12	6.2861e-11
GIMAP1	59.2039	3.15314	0.450439	7.00016	2.55674e-12	6.29981e-11
KCNK17	122.102	6.49407	0.928851	6.99151	2.7195e-12	6.68971e-11
IARS	6704.27	-1.32957	0.190246	-6.98868	2.77489e-12	6.81462e-11
C1R	41.3863	5.55131	0.794693	6.98548	2.83891e-12	6.96028e-11
USP13	510.918	-1.58132	0.226427	-6.98379	2.87311e-12	7.03247e-11
SEPHS1	741.962	-1.12296	0.160842	-6.98176	2.91495e-12	7.12307e-11
CDC25A	1533.77	-1.19211	0.170779	-6.98046	2.94225e-12	7.17791e-11
ARHGAP30	3368.03	1.01167	0.145043	6.97495	3.0598e-12	7.4524e-11
MYO9B	6131.36	1.34347	0.192741	6.97038	3.16084e-12	7.68582e-11
LAPTM5	18617.5	1.58199	0.227034	6.96808	3.21285e-12	7.78922e-11
VASH1	247.456	1.71282	0.245812	6.96804	3.2139e-12	7.78922e-11
ATAD3A	2340.77	-1.49505	0.214596	-6.9668	3.24232e-12	7.84525e-11
PFAS	1450.25	-1.09975	0.158099	-6.9561	3.49823e-12	8.45063e-11
ABAT	231.922	1.95455	0.281207	6.95058	3.63797e-12	8.77386e-11
NOTCH2	4003.04	1.71809	0.247299	6.9474	3.72088e-12	8.95921e-11
QPRT	1277.24	-1.74335	0.250994	-6.9458	3.76317e-12	9.0463e-11
FAM72A	899.851	-1.19081	0.171474	-6.94452	3.79738e-12	9.11371e-11
STK11IP	1645.01	1.29354	0.186455	6.93757	3.98903e-12	9.55816e-11
TGM5	442.707	2.24642	0.323976	6.93391	4.09379e-12	9.79331e-11
RELT	2269.25	1.5618	0.225302	6.93204	4.14805e-12	9.90707e-11
RGS16	147.5	-3.96271	0.571858	-6.92954	4.22208e-12	1.00676e-10
NBPF10	956.466	1.97132	0.284915	6.91898	4.54911e-12	1.083e-10
PPP2R5B	301.886	2.8553	0.412701	6.91856	4.56258e-12	1.08446e-10
SLCO4A1	863.2	-1.33138	0.192562	-6.91406	4.70981e-12	1.11765e-10
DSCC1	675.709	-1.25264	0.181315	-6.90861	4.89414e-12	1.15953e-10
CA2	831.441	-2.55479	0.369914	-6.90644	4.96954e-12	1.17551e-10
GFOD1	1162.11	1.75762	0.254571	6.90425	5.04704e-12	1.19194e-10
EHD1	3396.05	1.83613	0.266376	6.89299	5.46332e-12	1.28819e-10
CCT5	9075.11	-0.948626	0.137701	-6.88901	5.61816e-12	1.32259e-10
FAM129B	202.896	-4.16557	0.604788	-6.88766	5.6719e-12	1.33312e-10
CES1	1297.6	-3.4319	0.498515	-6.88425	5.80942e-12	1.36328e-10
LRP8	1696.93	-1.36554	0.198481	-6.87997	5.98638e-12	1.40258e-10
CYP26A1	40.0894	9.20392	1.33915	6.87297	6.2878e-12	1.47087e-10
FIG4	1138.4	1.19741	0.174319	6.86911	6.46016e-12	1.5088e-10
OGFR	2213.55	1.19998	0.175346	6.84351	7.72748e-12	1.80194e-10
LACC1	1315.5	2.38759	0.349497	6.83151	8.4024e-12	1.95582e-10
RALA	1096.68	-1.19522	0.174962	-6.83132	8.41385e-12	1.95582e-10
ANGEL1	684.375	1.79381	0.26278	6.82629	8.71357e-12	2.02231e-10
PMS2P6	173.453	2.22838	0.326667	6.82157	9.00514e-12	2.08671e-10
WASH2P	610.877	1.26608	0.185734	6.81666	9.31845e-12	2.15593e-10
NOP56	5888.69	-0.962525	0.141251	-6.81429	9.47292e-12	2.18824e-10
LOXHD1	475.195	-2.6151	0.383794	-6.81381	9.5049e-12	2.18966e-10
SDSL	88.9447	2.70971	0.397682	6.81375	9.50866e-12	2.18966e-10
PTPRCAP	919.834	-1.26749	0.186213	-6.80666	9.98877e-12	2.29664e-10
HIVEP3	148.908	3.64474	0.536509	6.79343	1.095e-11	2.51373e-10
GNA15	2344.82	-1.73122	0.255549	-6.77449	1.24848e-11	2.86163e-10
TTC7A	2379.86	-1.38128	0.203942	-6.77289	1.26239e-11	2.88903e-10
HEXB	1232.71	1.02359	0.151172	6.77103	1.27872e-11	2.92188e-10
C1orf127	96.7131	2.82144	0.417107	6.76431	1.33942e-11	3.05587e-10
CHI3L1	16854.1	2.13089	0.315141	6.76171	1.36372e-11	3.10651e-10
NEU1	1463.66	1.48622	0.219811	6.76134	1.36724e-11	3.10974e-10
RGS2	322.97	2.79186	0.413586	6.75038	1.47461e-11	3.34879e-10
CTPS1	2152.52	-1.01204	0.14994	-6.74962	1.48229e-11	3.36107e-10
CD180	539.451	1.89827	0.281269	6.74894	1.48932e-11	3.37185e-10
INSR	1489.24	-1.1918	0.176681	-6.7455	1.52499e-11	3.44731e-10
CLN8	790.994	1.33295	0.197627	6.74479	1.53249e-11	3.45898e-10
CFAP97	743.308	-1.65707	0.245743	-6.74309	1.5505e-11	3.49431e-10
CD7	33.7739	5.78709	0.859072	6.73644	1.6231e-11	3.65236e-10
UBA7	1597.63	1.70881	0.253817	6.73243	1.66854e-11	3.7489e-10
C19orf38	233.359	2.08378	0.3096	6.73056	1.69017e-11	3.79172e-10
TRIM46	88.4902	3.87873	0.576532	6.72769	1.72373e-11	3.86115e-10
RBM38	1179.09	-2.08761	0.310516	-6.72305	1.77958e-11	3.98023e-10
NECTIN1	4313.43	2.46811	0.367473	6.71645	1.86201e-11	4.1583e-10
RUVBL1	2008.35	-1.46759	0.218586	-6.71402	1.89341e-11	4.22204e-10
UBTD2	335.198	-1.42706	0.212658	-6.71058	1.93857e-11	4.31623e-10
AP000347.4	89.4879	2.55973	0.381665	6.70675	1.99008e-11	4.42426e-10
ING5	949.448	-1.10291	0.164473	-6.70572	2.00411e-11	4.44877e-10
FARP2	643.058	-1.43283	0.213722	-6.70416	2.02572e-11	4.48999e-10
GIMAP6	425.014	1.63915	0.244696	6.69874	2.10224e-11	4.65263e-10
RGPD2	136.895	2.33685	0.3496	6.68436	2.31928e-11	5.1253e-10
CSF2RB	2227.43	1.75655	0.262906	6.68127	2.3688e-11	5.22691e-10
SOD1	3744.19	-1.42965	0.214009	-6.68033	2.384e-11	5.25262e-10
MND1	491.985	-1.31078	0.196259	-6.67879	2.40917e-11	5.30018e-10
SLC29A2	1048.02	-1.53514	0.229883	-6.67792	2.42351e-11	5.32381e-10
B2M	27753.3	0.977762	0.146443	6.67673	2.44333e-11	5.35937e-10
STYXL1	531.021	1.20694	0.180917	6.67123	2.53664e-11	5.5558e-10
DUSP6	2026.56	1.82404	0.273721	6.66386	2.66719e-11	5.8331e-10
UBE2L6	587.607	1.32394	0.198786	6.6601	2.73636e-11	5.97554e-10
GGCT	1936.61	-0.954688	0.143462	-6.65466	2.83954e-11	6.1917e-10
KIAA0319L	1434.48	1.18447	0.178033	6.6531	2.86973e-11	6.24833e-10
SOWAHD	570.377	1.21492	0.182711	6.64941	2.9427e-11	6.39778e-10
FFAR2	89.3588	3.25008	0.489081	6.64528	3.02635e-11	6.56999e-10
DDX1	3267.93	-0.897031	0.134992	-6.64506	3.03088e-11	6.57016e-10
ZDHHC9	405.825	-1.77245	0.266847	-6.64221	3.09011e-11	6.68874e-10
SMIM3	1228.89	1.56557	0.236095	6.63108	3.33251e-11	7.20289e-10
MAP3K12	191.47	1.78894	0.269835	6.62975	3.36266e-11	7.25746e-10
COL9A2	310.804	2.64987	0.399793	6.62811	3.40004e-11	7.32744e-10
RASAL3	1192.17	1.90387	0.287406	6.62432	3.48845e-11	7.50703e-10
PTH2R	255.635	1.64632	0.24864	6.62129	3.56089e-11	7.65176e-10
PTMA	68225.7	-0.875885	0.132315	-6.6197	3.59935e-11	7.72318e-10
NME1	3047.29	-1.47196	0.222423	-6.61783	3.64499e-11	7.80978e-10
HNRNPLL	2570.15	1.47925	0.224014	6.60338	4.0189e-11	8.58605e-10
PRLR	70.7547	-4.18258	0.633383	-6.60355	4.01421e-11	8.58605e-10
C20orf27	1623.38	-1.2184	0.18456	-6.60166	4.06569e-11	8.67347e-10
DEF6	1850.16	0.890421	0.135099	6.59089	4.37194e-11	9.31337e-10
IQSEC2	86.9336	2.31359	0.35141	6.58375	4.58738e-11	9.75825e-10
TNFAIP8	1269.02	-1.53324	0.23308	-6.57815	4.76323e-11	1.01178e-09
RCC1	2919.07	-1.13265	0.172549	-6.56425	5.22952e-11	1.10923e-09
NOP16	1301.75	-1.0649	0.162292	-6.56164	5.32183e-11	1.12719e-09
CD1D	1229.28	5.32188	0.811112	6.56121	5.33725e-11	1.12723e-09
CYTH1	1334.66	1.34168	0.204483	6.56136	5.332e-11	1.12723e-09
SERINC5	342.978	-1.82398	0.278124	-6.55816	5.44764e-11	1.1489e-09
PMS2P2	92.9843	2.22081	0.338794	6.55506	5.56192e-11	1.17133e-09
MAGOHB	696.763	-1.16459	0.177876	-6.5472	5.86259e-11	1.23289e-09
DNAJB12	2154.01	1.51656	0.231671	6.54619	5.90244e-11	1.23951e-09
CA8	167.937	-3.12804	0.477894	-6.54548	5.9305e-11	1.24364e-09
ETV4	487.771	-2.20833	0.337438	-6.5444	5.97332e-11	1.25084e-09
XPOT	7614.04	-1.3623	0.208194	-6.54338	6.01425e-11	1.25763e-09
CTNNB1	4546.36	0.903993	0.138176	6.54233	6.05677e-11	1.26474e-09
DESI1	1813.79	-1.29526	0.198134	-6.53729	6.26419e-11	1.3062e-09
MCM10	704.246	-1.06973	0.163814	-6.53015	6.57029e-11	1.3681e-09
MYBBP1A	1907.24	-1.15189	0.176628	-6.52159	6.9566e-11	1.4465e-09
GTPBP4	1512.04	-1.02871	0.157852	-6.51691	7.17686e-11	1.49021e-09
MPP3	70.9803	-4.66578	0.716777	-6.50939	7.54569e-11	1.56459e-09
KLHL23	248.529	-1.78381	0.274242	-6.50452	7.79414e-11	1.61385e-09
NOLC1	6753.91	-1.1858	0.182346	-6.50302	7.87241e-11	1.62777e-09
TRAF3IP2	510.281	1.17357	0.180621	6.49742	8.17068e-11	1.68709e-09
NCF2	583.402	2.75556	0.424173	6.4963	8.23173e-11	1.69732e-09
PPARD	382.017	1.38769	0.213788	6.49098	8.52805e-11	1.75597e-09
NPC1	1277.73	1.12901	0.17399	6.48893	8.64498e-11	1.77757e-09
KDM1A	3424.66	-0.937964	0.144566	-6.48812	8.69151e-11	1.78466e-09
DAGLA	141.829	-2.00664	0.30961	-6.48117	9.10129e-11	1.86621e-09
NLE1	954.42	-1.15326	0.178113	-6.47485	9.4904e-11	1.9433e-09
PLXDC2	155.506	2.89204	0.446883	6.47158	9.69836e-11	1.98313e-09
CEBPB	4855.43	2.7157	0.419712	6.47039	9.77498e-11	1.99604e-09
IL16	369.264	1.5446	0.238739	6.46982	9.81213e-11	2.00086e-09
AC018755.18	382.186	2.51714	0.389206	6.46737	9.97228e-11	2.03072e-09
UHRF1	4504.01	-0.921624	0.1426	-6.46298	1.02658e-10	2.08762e-09
AKAP2	2217.81	-1.29588	0.200567	-6.4611	1.03943e-10	2.11084e-09
ABCE1	4870.29	-1.04432	0.161688	-6.45888	1.05479e-10	2.13909e-09
MTF1	1223.05	1.0259	0.158844	6.45853	1.05723e-10	2.14111e-09
SUSD6	582.335	1.31283	0.203289	6.45795	1.06133e-10	2.14647e-09
ARHGAP26	1037.31	1.05892	0.164013	6.45636	1.07252e-10	2.16614e-09
SERHL2	409.598	2.43904	0.377981	6.4528	1.098e-10	2.21457e-09
ARHGEF17	164.59	-2.26022	0.350305	-6.45214	1.10285e-10	2.22132e-09
ITGA9	160.943	4.434	0.687356	6.4508	1.1126e-10	2.23791e-09
WBP1	566.925	1.32671	0.206122	6.43653	1.22238e-10	2.45539e-09
CRLS1	1433.93	-1.05551	0.164179	-6.42906	1.28393e-10	2.57553e-09
PRPS1	1652.51	-1.03489	0.161191	-6.42028	1.3602e-10	2.72483e-09
UBE2J1	5131.38	0.95961	0.149478	6.41974	1.36504e-10	2.73082e-09
NOTCH1	3067.84	1.24608	0.194142	6.41841	1.37705e-10	2.75113e-09
HMGN5	892.855	-1.28201	0.199874	-6.41409	1.41664e-10	2.8264e-09
KCNN2	203.633	-2.53885	0.396005	-6.41115	1.44424e-10	2.87759e-09
MCAT	570.841	-1.15907	0.180941	-6.4058	1.49586e-10	2.97242e-09
THAP4	812.676	-1.35823	0.212029	-6.40588	1.49502e-10	2.97242e-09
TBC1D3L	127.133	2.50493	0.391327	6.40112	1.54239e-10	3.06077e-09
SLC36A1	2686.66	1.46178	0.228387	6.40047	1.549e-10	3.06976e-09
IL10RA	682.95	2.03562	0.318251	6.39626	1.5923e-10	3.15134e-09
URB2	882.054	-1.27373	0.199239	-6.39298	1.62685e-10	3.21541e-09
C19orf66	405.47	1.51849	0.23762	6.3904	1.65452e-10	3.26574e-09
PLA2G15	719.632	1.09676	0.171711	6.38721	1.68935e-10	3.33004e-09
SUB1	6123.45	-0.931238	0.145935	-6.38118	1.75724e-10	3.45927e-09
CASP9	264.974	1.70882	0.267837	6.38008	1.76992e-10	3.47959e-09
PLTP	364.145	2.05301	0.321826	6.37925	1.77956e-10	3.4939e-09
EIF3B	8297.1	-0.983421	0.154193	-6.37787	1.79568e-10	3.52086e-09
ALPK1	723.057	1.16012	0.181931	6.37668	1.80964e-10	3.53885e-09
CHCHD3	2126.61	-0.963828	0.151147	-6.37675	1.80888e-10	3.53885e-09
FCHO1	1099.98	-1.17225	0.183844	-6.3763	1.81421e-10	3.54311e-09
TIMP1	1523.83	2.40045	0.376508	6.37556	1.82299e-10	3.55556e-09
MCM8	2249.79	-1.00801	0.158263	-6.36921	1.90002e-10	3.69605e-09
UTP11	1331.23	-1.05751	0.166029	-6.36941	1.89758e-10	3.69605e-09
MT1E	370.328	-2.16073	0.339402	-6.36627	1.93681e-10	3.76265e-09
CYLD	1628.74	1.05478	0.165707	6.36531	1.94892e-10	3.78122e-09
ELANE	11429.7	-1.47431	0.231662	-6.36404	1.96516e-10	3.80773e-09
WDR12	2134.27	-1.09915	0.172786	-6.36135	1.99992e-10	3.86999e-09
ST6GAL1	702.607	-2.02019	0.317632	-6.36016	2.01538e-10	3.89483e-09
DCLK2	36.774	5.96097	0.938142	6.35402	2.09759e-10	4.04313e-09
MIS18A	864.244	-1.05498	0.166032	-6.35409	2.09661e-10	4.04313e-09
GLIPR1	1302.18	0.912965	0.14381	6.34841	2.17556e-10	4.18795e-09
TRIT1	487.22	-1.18858	0.187293	-6.34612	2.20818e-10	4.24522e-09
ALDH3B1	1502.68	1.35752	0.213944	6.34522	2.2211e-10	4.26452e-09
TPD52	469.089	-1.62046	0.255679	-6.33788	2.32953e-10	4.46689e-09
GTF2IP1	2775.96	1.83843	0.290129	6.33658	2.34928e-10	4.49893e-09
USP2	96.7696	-3.26704	0.516071	-6.3306	2.44211e-10	4.67066e-09
NDST1	3142.29	1.31291	0.207495	6.32742	2.49293e-10	4.7617e-09
SLC27A3	358.66	2.28461	0.36171	6.31614	2.68176e-10	5.11577e-09
RNF141	794.195	1.03479	0.163888	6.31405	2.71834e-10	5.17886e-09
PSMA6	3966	-0.855588	0.135555	-6.31175	2.75896e-10	5.24949e-09
GCA	1412.45	0.927743	0.147078	6.30784	2.82956e-10	5.3769e-09
TSPAN14	5333.59	1.65451	0.262308	6.3075	2.83574e-10	5.38171e-09
HSP90AB1	29288.7	-0.910112	0.14448	-6.29924	2.99109e-10	5.66926e-09
LONP1	4576.55	-1.18453	0.188233	-6.2929	3.11588e-10	5.89823e-09
IL18	571.769	1.99057	0.316333	6.29263	3.12131e-10	5.90095e-09
NLRP1	68.04	-2.85496	0.454016	-6.28823	3.21111e-10	6.06298e-09
ATP6V0A1	1094.28	1.1804	0.187749	6.28712	3.23408e-10	6.09079e-09
EEF1E1	766.453	-1.3003	0.206817	-6.2872	3.23236e-10	6.09079e-09
EIF4G3	3083	1.01749	0.162008	6.28051	3.37464e-10	6.34071e-09
MYO15B	98.279	2.90739	0.462926	6.28048	3.37536e-10	6.34071e-09
ZMAT1	259.338	1.92193	0.306104	6.27869	3.4144e-10	6.40589e-09
GART	3850.42	-0.93996	0.149754	-6.27667	3.45901e-10	6.48137e-09
IKBIP	799.471	-1.19282	0.190252	-6.26968	3.6178e-10	6.77032e-09
THOP1	2065.81	-1.05003	0.167508	-6.26852	3.64487e-10	6.81235e-09
INPP4A	2369.03	1.06182	0.169472	6.26548	3.71677e-10	6.93797e-09
GPATCH4	1481.78	-1.06557	0.170082	-6.26503	3.72757e-10	6.94935e-09
ARHGEF40	1207.95	-0.945819	0.151005	-6.26351	3.76416e-10	7.00874e-09
HLA-E	8775.92	1.23527	0.197331	6.25987	3.85305e-10	7.16523e-09
ARRB2	2164.64	1.33578	0.213426	6.25877	3.88028e-10	7.2068e-09
BRI3	1193.16	1.60404	0.256339	6.2575	3.91202e-10	7.25663e-09
SHQ1	1013.19	-1.13584	0.181626	-6.25372	4.00784e-10	7.42505e-09
SLC29A3	318.689	1.27738	0.204403	6.24932	4.1224e-10	7.62774e-09
CCDC88C	1357.62	-1.16619	0.186724	-6.24552	4.22399e-10	7.80594e-09
MRPS23	1507.97	-0.911431	0.146214	-6.23354	4.56018e-10	8.41669e-09
MATK	1096.91	-1.51954	0.24385	-6.23147	4.62065e-10	8.51767e-09
RFK	905.827	-1.34904	0.216689	-6.22571	4.79393e-10	8.82609e-09
CTIF	719.088	-1.27911	0.205472	-6.22526	4.80746e-10	8.82901e-09
SERPINB6	693.938	1.24249	0.199588	6.22528	4.80699e-10	8.82901e-09
DOK1	1256.12	0.937253	0.150637	6.22195	4.91027e-10	9.00664e-09
TRDC	104.582	-5.50565	0.886381	-6.21137	5.25234e-10	9.62214e-09
ACAA1	2086.02	1.04262	0.167978	6.20691	5.40365e-10	9.88707e-09
CEACAM21	70.0396	2.72116	0.438462	6.20616	5.42943e-10	9.92197e-09
PRKCA	2661.35	1.20156	0.193641	6.20509	5.46673e-10	9.97779e-09
TRUB1	803.97	-1.2543	0.202167	-6.20429	5.4944e-10	1.00159e-08
MTMR3	1686.22	1.50455	0.24257	6.20254	5.55596e-10	1.01157e-08
CENPU	2905.08	-1.21224	0.195458	-6.20207	5.5724e-10	1.01331e-08
STXBP1	325.624	2.1479	0.346393	6.20075	5.61947e-10	1.02062e-08
FANCE	598.699	-1.14216	0.18423	-6.19964	5.65914e-10	1.02656e-08
GPN3	1037.41	-1.20553	0.194543	-6.19675	5.76411e-10	1.04432e-08
CCDC58	537.61	-1.14213	0.184342	-6.19573	5.80157e-10	1.04982e-08
CH507-9B2.1	486.994	-1.13004	0.182415	-6.19489	5.83268e-10	1.05416e-08
NSUN2	3471.14	-0.828511	0.133819	-6.19127	5.96804e-10	1.07731e-08
LCAT	37.3563	3.77525	0.609814	6.19082	5.98503e-10	1.07906e-08
ADK	2103.76	-1.32855	0.214718	-6.18743	6.11515e-10	1.10117e-08
NUP58	2345.04	-0.902786	0.145949	-6.18562	6.18574e-10	1.11253e-08
PLCL2	1126.54	1.30922	0.211773	6.18218	6.32207e-10	1.13567e-08
ATP8B4	1793.19	1.50511	0.243468	6.18197	6.33085e-10	1.13587e-08
EIF1B	1517.28	1.78608	0.289161	6.17678	6.54232e-10	1.17238e-08
WNT6	49.646	-5.19593	0.841436	-6.17508	6.61315e-10	1.18364e-08
KCNE3	669.915	1.40183	0.227089	6.17303	6.69946e-10	1.19684e-08
NCF1B	3790.94	5.18278	0.839596	6.17294	6.70307e-10	1.19684e-08
DDN	107.687	-5.33481	0.864545	-6.17066	6.80063e-10	1.21186e-08
USP12	993.942	-1.08433	0.175725	-6.17059	6.8036e-10	1.21186e-08
OR52K3P	108.83	3.14435	0.50964	6.16976	6.83928e-10	1.21675e-08
EPDR1	76.8738	-3.04791	0.49405	-6.16924	6.86197e-10	1.21932e-08
FXYD6	73.6137	2.90178	0.470384	6.16896	6.87408e-10	1.22001e-08
WDR74	1176.65	-0.984253	0.159781	-6.16	7.2744e-10	1.2895e-08
SDCBP	4226.65	1.00671	0.163494	6.15747	7.39158e-10	1.30871e-08
MCM3	8562.76	-0.80871	0.131482	-6.15075	7.7119e-10	1.36379e-08
DIMT1	653.343	-1.10647	0.179963	-6.14831	7.83133e-10	1.38325e-08
PARP9	338.166	1.42619	0.232049	6.14609	7.94161e-10	1.40106e-08
PGD	10024.9	1.91872	0.312378	6.1423	8.13327e-10	1.43316e-08
IL1RAP	1226.95	1.10167	0.17944	6.13952	8.2773e-10	1.4568e-08
ELMSAN1	1132.8	1.06201	0.173021	6.13802	8.35572e-10	1.46886e-08
FKBP4	3974.55	-2.13313	0.347575	-6.13718	8.39976e-10	1.47485e-08
CTSC	7025.7	0.752718	0.122678	6.13571	8.47796e-10	1.48681e-08
TTC9	60.862	3.73675	0.609529	6.13056	8.75728e-10	1.53398e-08
JAK1	2713.54	0.809886	0.132165	6.12785	8.90728e-10	1.55841e-08
HLA-C	30823.3	1.17185	0.191307	6.12547	9.04184e-10	1.58008e-08
MDFIC	1125.95	-1.67843	0.274124	-6.12289	9.18916e-10	1.60203e-08
RNF213	1702.35	2.32453	0.379644	6.12291	9.18828e-10	1.60203e-08
RXRA	3043.91	-2.01776	0.32987	-6.11684	9.54472e-10	1.66206e-08
PDCD5	1428.61	-1.0599	0.173367	-6.11364	9.73822e-10	1.69376e-08
PHACTR3	510.229	-1.54709	0.25331	-6.10748	1.01215e-09	1.75835e-08
SLC6A12	30.9853	4.63714	0.760031	6.10125	1.05242e-09	1.82617e-08
MCCC2	1059.01	-0.991263	0.162546	-6.09836	1.0716e-09	1.85727e-08
CD40	33.3302	5.51287	0.904734	6.09336	1.10566e-09	1.91406e-08
KLHL8	1023.08	-1.07271	0.17614	-6.0901	1.12839e-09	1.95112e-08
PARP10	982.917	1.60017	0.263058	6.08297	1.17978e-09	2.0376e-08
NAMPT	1356.67	-1.33273	0.219123	-6.08211	1.18608e-09	2.04609e-08
SRCIN1	34.2902	4.31124	0.708869	6.08186	1.18798e-09	2.04698e-08
LONRF1	521.321	-1.12453	0.184941	-6.08049	1.19814e-09	2.06208e-08
CDC6	1543.4	-1.10332	0.181478	-6.07962	1.20467e-09	2.07091e-08
PDE1B	149.813	1.78293	0.29334	6.07801	1.2168e-09	2.08934e-08
SLC2A3P1	25.4946	8.55662	1.40835	6.07563	1.23505e-09	2.11822e-08
NTSR1	1273.06	1.53368	0.252439	6.07544	1.23651e-09	2.11827e-08
SPATA13	177.484	-1.998	0.32896	-6.07368	1.25013e-09	2.13912e-08
MTSS1L	1872.84	-2.43485	0.401031	-6.07148	1.2674e-09	2.16616e-08
BIRC7	23.431	8.43273	1.38957	6.06858	1.2905e-09	2.20309e-08
ST20-MTHFS	48.0438	3.28068	0.541348	6.06021	1.35942e-09	2.31808e-08
TAPBP	2677.89	1.31805	0.217531	6.05913	1.36856e-09	2.33096e-08
WWC3	143.544	1.85209	0.305966	6.05324	1.41965e-09	2.4152e-08
SLC1A5	7193.31	-1.13847	0.188092	-6.05271	1.42431e-09	2.42034e-08
GCSHP5	88.1456	-5.1017	0.843028	-6.05164	1.43376e-09	2.4336e-08
MTHFD2	6884.41	-1.73211	0.286729	-6.04091	1.53243e-09	2.59811e-08
ARL8A	876.122	1.62752	0.269518	6.03865	1.55412e-09	2.63186e-08
RFTN1	342.164	-1.83921	0.304805	-6.03405	1.59904e-09	2.70484e-08
PI4K2B	1065.6	-1.20034	0.198952	-6.03333	1.6061e-09	2.71367e-08
PNPLA7	110.899	2.19797	0.364424	6.03137	1.62575e-09	2.74374e-08
CHEK1	1584.26	-1.05696	0.175282	-6.03004	1.63919e-09	2.76327e-08
TNFRSF1B	4637.99	1.14453	0.190143	6.0193	1.75173e-09	2.94962e-08
TOR1AIP1	2839.08	0.779675	0.12956	6.01788	1.76711e-09	2.97213e-08
ESD	2577.89	-1.05878	0.176018	-6.01517	1.79697e-09	3.0189e-08
RNASET2	4588.52	0.863039	0.143532	6.01288	1.82256e-09	3.05842e-08
YPEL5	903.048	1.06648	0.177377	6.01252	1.82659e-09	3.06171e-08
NUFIP1	494.518	-1.10369	0.183607	-6.01112	1.84241e-09	3.08473e-08
CSE1L	4660.28	-1.00361	0.167015	-6.00912	1.86536e-09	3.11962e-08
ABCC4	992.538	-1.37127	0.228231	-6.00825	1.87541e-09	3.13289e-08
LAPTM4B	2579.38	-1.10784	0.184422	-6.0071	1.88876e-09	3.15163e-08
ESCO2	888.238	-1.08225	0.18023	-6.00481	1.91552e-09	3.19267e-08
PLD3	803.967	1.84653	0.307531	6.00436	1.92084e-09	3.19794e-08
IFI35	286.349	1.76565	0.294386	5.99773	2.001e-09	3.32765e-08
WSB2	197.023	1.76683	0.29468	5.99576	2.0253e-09	3.36428e-08
ABHD12	1876.45	0.835056	0.139296	5.99485	2.03676e-09	3.37951e-08
NFE2	1232.83	-1.3105	0.218796	-5.98962	2.1033e-09	3.48211e-08
SKAP2	2735.8	1.11072	0.185439	5.98969	2.10239e-09	3.48211e-08
CSAD	270.295	1.40785	0.235084	5.98873	2.11481e-09	3.49725e-08
ASIC1	307.33	-1.41137	0.235986	-5.98074	2.22124e-09	3.66914e-08
FBL	5958.45	-1.30258	0.217859	-5.97902	2.24491e-09	3.7041e-08
MCUR1	894.663	-1.1246	0.188288	-5.97276	2.33275e-09	3.84475e-08
HOMER1	127.323	-2.33719	0.391466	-5.97036	2.36735e-09	3.89743e-08
FAM65A	890.395	1.72261	0.288664	5.96752	2.40883e-09	3.96131e-08
PRTN3	39238.4	-1.51539	0.254255	-5.96014	2.52026e-09	4.13995e-08
NOP14	3051.17	-0.812363	0.136311	-5.95962	2.52831e-09	4.14856e-08
PLXND1	3588.64	-1.88932	0.317148	-5.95724	2.56537e-09	4.2047e-08
HN1L	2263.54	-0.83852	0.140911	-5.95069	2.67012e-09	4.37155e-08
FUCA1	2163.9	1.482	0.249104	5.94931	2.69278e-09	4.40376e-08
ADGRA3	431.872	-1.46775	0.246756	-5.94818	2.71137e-09	4.42438e-08
PLB1	644.114	1.35035	0.227013	5.94835	2.70866e-09	4.42438e-08
SSB	4514.43	-1.05537	0.177502	-5.94568	2.75308e-09	4.48749e-08
FBXW9	385.233	-1.28172	0.215658	-5.9433	2.79343e-09	4.54825e-08
HAAO	124.181	1.91376	0.322081	5.94185	2.81831e-09	4.58371e-08
POLR3E	1673.32	-0.816518	0.137454	-5.94029	2.84515e-09	4.62227e-08
MLST8	1425.5	-1.01128	0.170322	-5.93745	2.89484e-09	4.69783e-08
NDUFAF2	213.911	-1.93696	0.32637	-5.93487	2.94081e-09	4.76721e-08
ARL11	546.512	1.18891	0.200349	5.93419	2.95299e-09	4.78171e-08
FH	2935.73	-0.818086	0.137891	-5.93284	2.97733e-09	4.81585e-08
GNPNAT1	638.302	-1.75044	0.295063	-5.93242	2.98495e-09	4.8229e-08
IDUA	168.442	2.38099	0.40137	5.93217	2.98958e-09	4.82511e-08
MAP4	2394.14	-0.862999	0.145491	-5.93163	2.99943e-09	4.83572e-08
ABTB1	753.971	1.59035	0.268318	5.92711	3.08311e-09	4.96522e-08
SUPV3L1	1101.28	-1.08534	0.183158	-5.92568	3.11001e-09	5.00309e-08
CISH	470.483	-1.4189	0.23948	-5.92492	3.12455e-09	5.02102e-08
ERAP2	1324.69	1.27661	0.215476	5.9246	3.13065e-09	5.02535e-08
NAPSB	717.259	2.06034	0.347789	5.92411	3.1399e-09	5.03474e-08
VEGFA	1308.7	-1.64659	0.278005	-5.92288	3.16358e-09	5.06721e-08
PPP2R2D	2751.03	-1.91214	0.32299	-5.92012	3.21706e-09	5.14729e-08
TGIF2	581.69	-1.12333	0.189876	-5.91614	3.29588e-09	5.2677e-08
WDR3	2195.73	-1.09808	0.185731	-5.9122	3.37569e-09	5.38945e-08
SDHA	2677.29	-0.927026	0.156817	-5.91152	3.38974e-09	5.40603e-08
VAV2	1042.19	1.32426	0.224048	5.91057	3.40919e-09	5.43119e-08
GEMIN5	1273.29	-1.14924	0.194457	-5.90999	3.42139e-09	5.44475e-08
NRGN	618.197	-1.92327	0.325686	-5.90529	3.52024e-09	5.59604e-08
C2	50.9915	3.26656	0.553195	5.9049	3.5286e-09	5.60332e-08
MPPED1	32.4042	4.3886	0.743239	5.9047	3.53288e-09	5.60408e-08
NDUFV3	948.956	0.985848	0.166972	5.90426	3.54239e-09	5.61315e-08
CHRAC1	1112.64	-1.01038	0.171206	-5.90158	3.60029e-09	5.69879e-08
IPO11	618.07	-1.179	0.199804	-5.90079	3.61772e-09	5.72026e-08
LARP1	10538	-0.770486	0.130592	-5.89995	3.63604e-09	5.74308e-08
ALS2	3696.62	-1.64567	0.279012	-5.89819	3.6751e-09	5.79858e-08
ARID5A	920.709	1.03267	0.175095	5.8978	3.68388e-09	5.80624e-08
REXO4	1532.35	-1.00669	0.170779	-5.89466	3.75457e-09	5.91135e-08
PPP1CC	6068.51	-0.880067	0.149361	-5.89222	3.81049e-09	5.99302e-08
H2AFY	7970.72	0.755729	0.128273	5.89155	3.82588e-09	6.01081e-08
CDC45	2093.6	-1.19329	0.202681	-5.88756	3.91945e-09	6.15129e-08
NSMAF	2297.11	-0.83719	0.142213	-5.88689	3.93529e-09	6.16959e-08
TTC26	178.144	-1.60809	0.273377	-5.88232	4.04555e-09	6.33575e-08
TMEM97	1554.81	-0.96696	0.164503	-5.87806	4.15092e-09	6.49388e-08
SNAI3	102.939	2.38345	0.405721	5.87461	4.23852e-09	6.61693e-08
WWC2	204.577	3.03777	0.517097	5.87465	4.23729e-09	6.61693e-08
C10orf105	73.8358	3.7327	0.635588	5.87283	4.2841e-09	6.68103e-08
ABCF2	2261.43	-0.871869	0.148477	-5.87208	4.30364e-09	6.70189e-08
PMAIP1	2303.2	2.46685	0.420106	5.87197	4.30654e-09	6.70189e-08
CPEB2	208.92	1.62082	0.276271	5.86677	4.44362e-09	6.90793e-08
AC006014.8	42.5911	3.59232	0.612456	5.86543	4.47984e-09	6.95692e-08
PNO1	749.603	-1.23066	0.20985	-5.86446	4.50598e-09	6.99018e-08
SLC5A3	1934.26	1.52148	0.25947	5.86379	4.52423e-09	7.01113e-08
MCM6	7264.27	-0.859218	0.146624	-5.86001	4.62847e-09	7.16516e-08
C6orf1	291.845	1.44138	0.246097	5.85695	4.71437e-09	7.29051e-08
ATF5	917.786	-1.66732	0.284813	-5.85407	4.79695e-09	7.41047e-08
PPM1F	1634.22	1.01235	0.172976	5.85258	4.84009e-09	7.46929e-08
FAM63A	341.556	1.30605	0.223168	5.85231	4.84806e-09	7.47379e-08
DTL	1931.56	-0.907683	0.155168	-5.84968	4.92509e-09	7.58464e-08
RRP1B	2617.07	-1.04606	0.179026	-5.84307	5.12463e-09	7.88372e-08
P2RY6	309.876	-1.30009	0.222564	-5.84144	5.17521e-09	7.95325e-08
ATIC	2983.85	-0.828826	0.141913	-5.84037	5.20839e-09	7.98764e-08
CDC123	1383.65	-0.89111	0.152575	-5.84049	5.20474e-09	7.98764e-08
DPH2	1626.26	-1.01826	0.174525	-5.83447	5.39619e-09	8.26708e-08
SUSD1	627.539	1.7596	0.301697	5.83235	5.46524e-09	8.36419e-08
PRNP	887.535	-1.34957	0.231426	-5.83154	5.49166e-09	8.39594e-08
ABHD8	163.895	1.89303	0.324633	5.8313	5.4998e-09	8.3997e-08
MX2	410.286	1.29273	0.221832	5.82755	5.62482e-09	8.58176e-08
UCHL5	2470.49	-1.07457	0.184407	-5.82717	5.63759e-09	8.59239e-08
PWP1	1629.93	-0.914513	0.15706	-5.82271	5.78998e-09	8.81556e-08
C1GALT1C1	593.072	0.980757	0.168485	5.82104	5.84828e-09	8.88601e-08
MYD88	2251.38	1.51717	0.260632	5.82111	5.84578e-09	8.88601e-08
PSEN2	47.8086	3.31659	0.570281	5.81571	6.03765e-09	9.16434e-08
LRP10	1809.96	1.36956	0.23567	5.81135	6.19703e-09	9.39661e-08
ANKRD33B	1615.48	-1.09562	0.188632	-5.80823	6.31353e-09	9.56345e-08
SCUBE1	355.861	3.33211	0.573762	5.80748	6.34198e-09	9.5967e-08
BRIX1	1306.83	-1.26445	0.217818	-5.8051	6.43282e-09	9.72421e-08
MRPS2	1161.45	-1.11955	0.192863	-5.80491	6.44014e-09	9.72534e-08
EPB41L2	212.914	3.36747	0.580207	5.80392	6.47822e-09	9.77285e-08
EIF3J	1772.85	-1.06145	0.182964	-5.80141	6.5758e-09	9.90996e-08
MIF	7232.56	-1.3501	0.232907	-5.79672	6.76248e-09	1.01809e-07
TLDC2	97.1093	2.74419	0.473422	5.79649	6.77154e-09	1.01842e-07
CACYBP	3789.86	-0.844005	0.145635	-5.79535	6.81795e-09	1.02436e-07
PLCG1	199.951	-3.11491	0.538088	-5.78885	7.087e-09	1.0637e-07
OLA1	3372.2	-1.04617	0.180785	-5.78682	7.17311e-09	1.07553e-07
SLC17A5	536.179	1.02488	0.177114	5.78654	7.18519e-09	1.07625e-07
TRPM2	5130.74	1.00411	0.173554	5.78556	7.22728e-09	1.08146e-07
DDIAS	821.526	-1.12988	0.195327	-5.78455	7.27047e-09	1.08682e-07
SRM	2871.92	-1.90287	0.329082	-5.78237	7.36561e-09	1.09993e-07
GTSF1	974.907	-1.04639	0.181006	-5.78099	7.42643e-09	1.10789e-07
ERMAP	367.211	1.29557	0.224297	5.77612	7.6445e-09	1.13928e-07
LDLRAP1	906.27	-1.08338	0.187598	-5.77501	7.69508e-09	1.14566e-07
PIK3C2A	1317.15	1.3113	0.227092	5.77432	7.72632e-09	1.14915e-07
C4orf46	1403.69	-1.13401	0.196494	-5.77119	7.87122e-09	1.16953e-07
CLUH	3267.1	-0.952468	0.16517	-5.7666	8.08877e-09	1.20065e-07
FBXW4	318.365	1.21265	0.210309	5.76605	8.11513e-09	1.20335e-07
BIK	110.362	-2.86994	0.497949	-5.76352	8.23798e-09	1.22034e-07
RGCC	76.9989	-3.15405	0.547373	-5.76216	8.30442e-09	1.22895e-07
RAC3	430.497	-2.1417	0.371707	-5.7618	8.32194e-09	1.23032e-07
MYH15	284.53	2.03507	0.353234	5.76127	8.34838e-09	1.23299e-07
WNK1	4817.01	0.958339	0.16651	5.75545	8.64127e-09	1.27498e-07
ZNF367	997.01	-1.35675	0.235774	-5.75448	8.69089e-09	1.28102e-07
SHMT2	4799.86	-1.18629	0.206233	-5.75216	8.81098e-09	1.29742e-07
FARSA	4348.09	-1.39685	0.242857	-5.75173	8.83337e-09	1.29943e-07
DPY19L3	1512.48	0.950543	0.165424	5.7461	9.13234e-09	1.34207e-07
OPRL1	399.561	1.74372	0.303702	5.74155	9.38151e-09	1.37732e-07
DHX33	1109.13	-1.02672	0.178831	-5.74127	9.39718e-09	1.37825e-07
GLRX3	2108.21	-1.43698	0.250342	-5.74006	9.46425e-09	1.38671e-07
HNMT	233.202	1.37401	0.239556	5.73564	9.71426e-09	1.42194e-07
IGF2R	4832	1.16267	0.202745	5.73465	9.77134e-09	1.42888e-07
DLX1	287.671	-1.25666	0.219162	-5.73392	9.81347e-09	1.43362e-07
SORBS3	42.6159	-3.74708	0.653572	-5.73324	9.85317e-09	1.438e-07
ERI3	1115.17	-1.00585	0.175448	-5.73307	9.86316e-09	1.43804e-07
CACNA2D4	2565.12	1.11948	0.195398	5.72923	1.00889e-08	1.4695e-07
ALDH5A1	418.002	-1.24834	0.217987	-5.72664	1.02438e-08	1.49059e-07
PBX1	38.7707	3.14439	0.549099	5.72645	1.02552e-08	1.49079e-07
GCFC2	430.434	-1.18785	0.207543	-5.72342	1.044e-08	1.51616e-07
NT5C2	4438.79	1.02175	0.178646	5.71943	1.06882e-08	1.55068e-07
TMA16	916.063	-1.06366	0.18605	-5.71706	1.08383e-08	1.57092e-07
RAB8B	528.776	1.03788	0.181555	5.71659	1.0868e-08	1.57368e-07
GRSF1	3418.95	-0.848469	0.14848	-5.71435	1.10125e-08	1.59305e-07
CCNE1	619.479	-1.06858	0.187052	-5.71278	1.11147e-08	1.60626e-07
CASS4	167.326	2.19484	0.38439	5.70994	1.13018e-08	1.6317e-07
STRAP	3457.93	-0.875775	0.153399	-5.70911	1.13566e-08	1.63801e-07
NOB1	1844.19	-1.14045	0.199791	-5.70819	1.14182e-08	1.64528e-07
ERAP1	691.51	1.04287	0.182849	5.70345	1.17408e-08	1.68848e-07
GMPS	3365.08	-0.908006	0.1592	-5.70355	1.17336e-08	1.68848e-07
GOT2	1922.64	-0.805304	0.141467	-5.69253	1.25168e-08	1.79833e-07
MRPL32	870.972	-0.892524	0.157024	-5.68401	1.31573e-08	1.88851e-07
C10orf128	33.6637	4.06158	0.714593	5.68376	1.31768e-08	1.88948e-07
ZNF808	475.739	1.14269	0.201163	5.68043	1.3436e-08	1.92478e-07
CBX3	7160.31	-0.729942	0.128514	-5.67985	1.34812e-08	1.9294e-07
VOPP1	1461.13	1.36473	0.240409	5.67669	1.37322e-08	1.96342e-07
NTHL1	255.378	-1.30036	0.229244	-5.67237	1.40832e-08	2.01165e-07
TRMT11	495.815	-1.07257	0.1891	-5.67198	1.41159e-08	2.01438e-07
EVI2B	3365.61	0.906989	0.159966	5.66988	1.42897e-08	2.03721e-07
NOC3L	926.009	-1.09768	0.193652	-5.66831	1.44211e-08	2.05396e-07
NME8	69.8952	2.52474	0.445503	5.66717	1.45173e-08	2.06568e-07
C12orf29	636.073	-1.30229	0.229835	-5.66621	1.45994e-08	2.07536e-07
PSMD14	2356.45	-0.836863	0.147716	-5.66536	1.46718e-08	2.08364e-07
DEFB1	73.5354	-3.10039	0.547575	-5.66204	1.49586e-08	2.12234e-07
FAM216A	722.722	-1.3031	0.230189	-5.66099	1.50506e-08	2.13335e-07
MAFF	99.3955	1.93137	0.341187	5.66075	1.50717e-08	2.13429e-07
ATP5J2-PTCD1	252.228	-1.38366	0.24451	-5.65892	1.52329e-08	2.15334e-07
PRICKLE1	450.915	-1.99081	0.351802	-5.65889	1.52353e-08	2.15334e-07
RAB6B	112.366	-2.94194	0.51996	-5.65802	1.53126e-08	2.16219e-07
AFMID	518.881	-1.12261	0.198526	-5.65472	1.56099e-08	2.20207e-07
LARP1B	710.173	-0.971243	0.171921	-5.64936	1.61048e-08	2.26971e-07
HIST1H2AC	102.242	2.7517	0.48715	5.64857	1.61785e-08	2.27794e-07
F11R	1191.19	1.18862	0.210486	5.64703	1.63247e-08	2.29633e-07
OBSL1	109.413	2.23929	0.396637	5.64569	1.6452e-08	2.31204e-07
SLC9B2	310.603	-1.232	0.218489	-5.63876	1.7128e-08	2.40475e-07
SUMF1	527.282	0.983193	0.174372	5.63849	1.71545e-08	2.40619e-07
RGS18	1172.66	-1.16328	0.206379	-5.63661	1.73433e-08	2.43036e-07
EIF3M	6358.35	-0.7793	0.138329	-5.63366	1.76429e-08	2.47e-07
ISCU	1337.55	-0.82011	0.145599	-5.63265	1.77464e-08	2.48215e-07
HSPA9	5931.55	-0.850722	0.151288	-5.62321	1.87443e-08	2.61924e-07
DIP2A	1600.67	1.24783	0.222088	5.61865	1.92456e-08	2.68675e-07
MILR1	304.395	1.78595	0.317918	5.61765	1.93577e-08	2.69985e-07
DEF8	739.462	1.86346	0.331771	5.6167	1.94635e-08	2.71205e-07
MDH1	5918.65	-0.751954	0.133946	-5.61386	1.97866e-08	2.75188e-07
PSD4	4153.78	0.874796	0.155828	5.61386	1.9786e-08	2.75188e-07
IFT57	664.043	-1.43801	0.256193	-5.61298	1.98866e-08	2.76319e-07
CHMP3	1162.81	0.900011	0.160392	5.61133	2.00777e-08	2.78712e-07
PDK1	771.935	-1.53286	0.273482	-5.60497	2.08295e-08	2.88878e-07
ENOPH1	1458.24	-0.867605	0.154846	-5.60303	2.10638e-08	2.91852e-07
CD3EAP	694.23	-1.25758	0.224468	-5.60248	2.11311e-08	2.92511e-07
LY75	1006.56	1.61561	0.288386	5.60227	2.11566e-08	2.9259e-07
SLC39A9	1187.08	0.903222	0.16136	5.59757	2.17374e-08	3.00342e-07
RASSF1	2095.4	0.963351	0.172225	5.59357	2.22442e-08	3.07057e-07
CDYL	811.64	-0.87433	0.15635	-5.59213	2.24296e-08	3.09328e-07
IER5L	628.684	2.18273	0.390414	5.59081	2.26008e-08	3.11398e-07
CHPT1	1152.31	-2.55542	0.457257	-5.58858	2.28929e-08	3.15129e-07
RINL	264.465	1.402	0.250956	5.58663	2.31512e-08	3.18389e-07
GPD1L	1022.58	-0.987441	0.176786	-5.58552	2.33e-08	3.20137e-07
NGLY1	1780.47	-1.12968	0.202457	-5.57986	2.40713e-08	3.30427e-07
PRDM1	161.252	2.268	0.406687	5.57678	2.45013e-08	3.36017e-07
MUM1	1272.27	-1.17877	0.211506	-5.57322	2.50071e-08	3.42637e-07
ADGRE5	3323.9	0.946724	0.169879	5.57293	2.50485e-08	3.42887e-07
RFX8	347.702	1.11848	0.200743	5.57172	2.52242e-08	3.44972e-07
KANSL3	2014.96	1.23843	0.222302	5.57094	2.53362e-08	3.46184e-07
TSPAN2	77.4981	-2.51763	0.452095	-5.5688	2.56499e-08	3.50147e-07
WDR37	539.419	0.981641	0.176305	5.56787	2.57877e-08	3.51702e-07
ACTL6A	2677.58	-0.788325	0.141638	-5.56576	2.61007e-08	3.55496e-07
SLC31A1	820.588	-0.939076	0.168726	-5.56567	2.6114e-08	3.55496e-07
TRAFD1	1239.79	0.846151	0.152059	5.56461	2.62736e-08	3.5734e-07
IRX5	71.5545	-4.03024	0.724415	-5.56344	2.64508e-08	3.59353e-07
SUCNR1	3352.07	1.71179	0.307692	5.56331	2.64702e-08	3.59353e-07
TMEM30A	4161.58	0.762097	0.137016	5.56209	2.66566e-08	3.61552e-07
LRRC32	21.5632	8.30791	1.49372	5.56188	2.66883e-08	3.61649e-07
TOMM70	3594.63	-1.03722	0.186516	-5.56102	2.68207e-08	3.6311e-07
GTF3C4	1303.71	-0.833824	0.150068	-5.55629	2.75565e-08	3.72731e-07
NFIA	62.508	-3.83023	0.689645	-5.55391	2.79346e-08	3.775e-07
SLC7A1	3772.12	-1.2508	0.225361	-5.55021	2.85329e-08	3.85234e-07
FAM72C	790.348	-1.12073	0.202029	-5.54735	2.90034e-08	3.91228e-07
MYLIP	825.577	-1.71347	0.308992	-5.54534	2.93383e-08	3.95025e-07
SEL1L3	2095.16	2.19643	0.39608	5.54542	2.93242e-08	3.95025e-07
POLR1B	1580.05	-1.07805	0.194432	-5.5446	2.94625e-08	3.96336e-07
GALNT12	1079.81	5.48851	0.990431	5.54154	2.99829e-08	4.0297e-07
TPM4	7554.04	-0.843817	0.152282	-5.54113	3.00525e-08	4.03538e-07
TCF3	2780.68	-1.36145	0.245757	-5.53982	3.02775e-08	4.06191e-07
GALNS	1153.26	1.17124	0.211467	5.53863	3.04855e-08	4.08611e-07
SMPD1	214.871	2.73817	0.494482	5.53746	3.06883e-08	4.10957e-07
SKA3	968.83	-1.0439	0.188597	-5.53508	3.11083e-08	4.16204e-07
DCLRE1B	597.112	-1.13644	0.205346	-5.53429	3.12497e-08	4.17718e-07
LPCAT2	4755.35	0.794535	0.143627	5.53194	3.16716e-08	4.22974e-07
MAST3	1273.22	1.4128	0.255477	5.53007	3.20106e-08	4.27116e-07
LRRC14B	46.5121	-8.55257	1.54701	-5.52844	3.23083e-08	4.30699e-07
GSK3B	1546.14	0.871626	0.157696	5.52725	3.25295e-08	4.33257e-07
PRMT1	3780.71	-1.19596	0.2165	-5.52408	3.31215e-08	4.40746e-07
CERS2	3940.74	-0.766174	0.138707	-5.52368	3.31976e-08	4.4136e-07
GLB1	2171.24	0.930405	0.16848	5.52235	3.34486e-08	4.44298e-07
MRPL13	1114.85	-0.846082	0.153218	-5.5221	3.34973e-08	4.44545e-07
LMNB1	5158.87	-0.812588	0.147275	-5.51747	3.43915e-08	4.55351e-07
TIFAB	751.521	-3.05901	0.55443	-5.51741	3.44039e-08	4.55351e-07
ZNF44	188.907	1.85957	0.337034	5.51747	3.43912e-08	4.55351e-07
CAD	3840.79	-0.809926	0.146863	-5.51485	3.49076e-08	4.61604e-07
CAMK1	2306.94	1.18618	0.215148	5.51335	3.52059e-08	4.65133e-07
NBPF14	1579.97	1.66114	0.301491	5.50975	3.59341e-08	4.7433e-07
SPATC1L	449.496	-1.89826	0.344648	-5.50783	3.63281e-08	4.79103e-07
SDCCAG3	1358.63	-0.994928	0.180697	-5.50607	3.66942e-08	4.835e-07
CEP83	643.148	-1.21471	0.220735	-5.50304	3.73299e-08	4.91438e-07
GPR85	772.031	-1.52848	0.277939	-5.49934	3.81211e-08	5.01407e-07
MT-ND4L	31555.3	0.732603	0.133289	5.49635	3.8774e-08	5.09541e-07
CCDC77	453.596	-1.08018	0.196657	-5.4927	3.95832e-08	5.19714e-07
C5orf30	204.778	-1.37491	0.250332	-5.49235	3.96627e-08	5.20296e-07
PGM2	2959.2	-0.719885	0.13108	-5.49196	3.97506e-08	5.20986e-07
WSB1	5015.66	1.14349	0.208281	5.49011	4.01687e-08	5.26e-07
NAGK	1255.8	1.15934	0.211211	5.48902	4.04171e-08	5.28785e-07
PPAN	1654.76	-1.01956	0.185796	-5.48753	4.07589e-08	5.32785e-07
NPM1	32675.8	-0.944282	0.172089	-5.48717	4.08435e-08	5.33419e-07
COQ3	316.886	-1.24785	0.227555	-5.48371	4.16498e-08	5.43469e-07
B4GALT2	798.799	-1.80237	0.328838	-5.48101	4.22914e-08	5.50383e-07
PLEKHA2	2090.61	0.830499	0.15152	5.48112	4.2265e-08	5.50383e-07
UAP1	879.05	-1.23306	0.224969	-5.48102	4.22886e-08	5.50383e-07
CECR1	199.854	1.42196	0.259584	5.47784	4.30554e-08	5.59834e-07
YBX1	35623.3	-0.733698	0.134122	-5.47039	4.49034e-08	5.8335e-07
CEBPG	2148.36	-1.20938	0.221088	-5.47014	4.49685e-08	5.83682e-07
TRAC	50.8493	-8.69434	1.58981	-5.46881	4.53071e-08	5.87561e-07
CCT6A	8275.64	-0.775998	0.141974	-5.46578	4.60889e-08	5.97176e-07
MRPL1	502.346	-1.28876	0.236062	-5.4594	4.77747e-08	6.18478e-07
ABCD3	1259.98	-0.795828	0.145783	-5.45898	4.78884e-08	6.18865e-07
TFB2M	714.543	-0.899459	0.164765	-5.45906	4.78666e-08	6.18865e-07
SLC25A45	114.343	2.22611	0.407807	5.45873	4.79561e-08	6.192e-07
MAP3K11	2853.95	1.28704	0.235805	5.45806	4.81373e-08	6.20997e-07
STMN1	15124.9	-0.770658	0.141277	-5.45494	4.89894e-08	6.31438e-07
ARFRP1	960.349	0.852511	0.156293	5.45455	4.9096e-08	6.32261e-07
SAP30	478.373	-1.58057	0.289981	-5.45058	5.02051e-08	6.45982e-07
ECI2	340.861	-1.13431	0.208142	-5.44968	5.04614e-08	6.48714e-07
PTPRE	1995.87	0.874102	0.160458	5.44753	5.10751e-08	6.56033e-07
NADK2	916.99	-1.07158	0.196812	-5.44468	5.18982e-08	6.66027e-07
CPNE7	181.019	-2.54583	0.467648	-5.44389	5.21285e-08	6.68402e-07
WDR43	3254.76	-1.1013	0.202346	-5.44268	5.24839e-08	6.72377e-07
CST3	6142.36	1.08196	0.198843	5.44128	5.28994e-08	6.76526e-07
CYB561D1	751.215	0.928994	0.170729	5.44133	5.28831e-08	6.76526e-07
TMEM57	1374.71	1.27046	0.233581	5.43906	5.35626e-08	6.84416e-07
KLF3	852.65	0.874086	0.160789	5.43624	5.4417e-08	6.94732e-07
ROR2	90.5207	2.03571	0.37456	5.43495	5.48118e-08	6.9917e-07
DEGS2	90.5058	2.39383	0.440492	5.43444	5.49677e-08	7.00554e-07
SLC25A4	87.5143	-4.18922	0.770984	-5.43359	5.52301e-08	7.03292e-07
SLC2A11	162.614	1.6246	0.299011	5.43324	5.53398e-08	7.03477e-07
WDR81	1238.07	1.15302	0.212213	5.43329	5.53258e-08	7.03477e-07
KLHL13	82.245	-2.267	0.417309	-5.43243	5.55919e-08	7.06074e-07
RPL7L1	5000.88	-0.781207	0.143866	-5.4301	5.6321e-08	7.14721e-07
MROH7	67.7693	3.01331	0.555134	5.42809	5.69616e-08	7.2223e-07
HTATSF1	2841.51	-0.763992	0.140803	-5.42598	5.76383e-08	7.30184e-07
DNAH14	290.912	1.24489	0.229567	5.42275	5.86877e-08	7.42841e-07
CHST2	85.7165	-2.4111	0.444681	-5.42208	5.8909e-08	7.45005e-07
COTL1	16735	1.27929	0.235965	5.4215	5.91015e-08	7.468e-07
TMEM229B	52.2297	3.49291	0.64429	5.42132	5.91592e-08	7.46892e-07
DENND3	5721.03	0.939722	0.173378	5.42007	5.95773e-08	7.51528e-07
MGAT1	3990.43	0.95531	0.17628	5.41929	5.98372e-08	7.54164e-07
HLTF	1618.09	-1.02495	0.189146	-5.41883	5.99905e-08	7.55451e-07
CAPG	4011.33	1.94289	0.35871	5.41632	6.08382e-08	7.65475e-07
NBPF12	556.074	1.23653	0.22832	5.4158	6.10158e-08	7.67056e-07
NXF3	1734.72	0.924165	0.170754	5.41226	6.22335e-08	7.817e-07
DENND2D	276.258	1.43575	0.265314	5.41152	6.24909e-08	7.83643e-07
WDR18	1306.3	-1.03173	0.190654	-5.41151	6.24942e-08	7.83643e-07
BTNL8	48.9382	2.93562	0.542652	5.40978	6.3103e-08	7.90606e-07
RBBP9	228.768	-1.43468	0.265378	-5.40617	6.43874e-08	8.06015e-07
CD37	311.256	1.26206	0.233527	5.40434	6.5049e-08	8.13608e-07
CRACR2A	897.375	0.950347	0.17589	5.40308	6.55058e-08	8.18629e-07
RSU1	1146.51	-0.788862	0.146097	-5.39959	6.67936e-08	8.34018e-07
DCAF4	314.946	-1.27774	0.236653	-5.39921	6.69361e-08	8.35091e-07
FOSL1	101.893	-2.74785	0.509242	-5.39597	6.8155e-08	8.49581e-07
TRMT10C	981.155	-1.03158	0.191331	-5.3916	6.98319e-08	8.69752e-07
PRMT3	872.129	-1.04844	0.1945	-5.39043	7.02911e-08	8.74733e-07
SAMD9L	406.839	1.3712	0.254399	5.38995	7.0478e-08	8.76322e-07
NCEH1	581.456	1.05464	0.19588	5.38409	7.28133e-08	9.04599e-07
DUT	2769.37	-0.77593	0.144141	-5.38314	7.31988e-08	9.08624e-07
AP000769.1	863.383	1.30122	0.241848	5.38034	7.43441e-08	9.22066e-07
SLC25A20	700.592	1.34425	0.249867	5.37987	7.45412e-08	9.23736e-07
NOP9	3107.21	0.803909	0.149506	5.3771	7.56957e-08	9.37139e-07
ZHX3	316.98	-1.83124	0.34057	-5.37697	7.57495e-08	9.37139e-07
C1orf186	721.813	-4.95309	0.921196	-5.3768	7.58205e-08	9.37233e-07
MGST3	1502.89	-0.833454	0.155047	-5.37549	7.63756e-08	9.43306e-07
NUS1	2707.6	-0.890702	0.165794	-5.37235	7.77176e-08	9.59079e-07
ARMC1	1315.57	-0.862435	0.160606	-5.36988	7.87877e-08	9.71473e-07
ZNF319	344.635	1.21011	0.225364	5.36959	7.89169e-08	9.72257e-07
PRSS57	128.693	-4.99111	0.930166	-5.36583	8.05789e-08	9.91906e-07
GSTM2	243.033	2.08347	0.388688	5.36028	8.30947e-08	1.02202e-06
MYH9	27644.2	0.891377	0.166783	5.34455	9.06421e-08	1.11393e-06
DUSP22	607.235	1.15609	0.216473	5.34057	9.26559e-08	1.13773e-06
HAGHL	595.403	-1.46552	0.274449	-5.33985	9.30249e-08	1.14131e-06
RP11-514P8.6	360.268	1.35734	0.254321	5.33711	9.44385e-08	1.15769e-06
TMEM144	252.05	1.69099	0.316898	5.33608	9.49785e-08	1.16335e-06
ADA	1095.99	1.53177	0.287159	5.3342	9.5965e-08	1.17446e-06
PDCD2	2507.31	-0.730749	0.137151	-5.32806	9.92688e-08	1.21389e-06
NAA20	1197.44	-0.871889	0.16373	-5.32517	1.00857e-07	1.23229e-06
S100A10	62.7939	-4.18054	0.785142	-5.32456	1.01196e-07	1.23541e-06
FAM83H	320.347	1.34767	0.253276	5.32097	1.03215e-07	1.25902e-06
DDX31	618.463	-1.07791	0.202646	-5.3192	1.04225e-07	1.27029e-06
CCDC34	398.001	-1.4146	0.266051	-5.31704	1.05471e-07	1.28442e-06
CFP	3349.68	4.45544	0.838319	5.31473	1.06813e-07	1.29969e-06
STAR	761.781	-0.904305	0.170274	-5.31089	1.09092e-07	1.32633e-06
FAM72B	988.668	-1.12165	0.211213	-5.31053	1.09308e-07	1.32786e-06
RUVBL2	3701.33	-1.15476	0.21746	-5.31023	1.09486e-07	1.32893e-06
ATP13A3	5382.3	-1.09248	0.205757	-5.30954	1.09901e-07	1.33287e-06
MTO1	1412.09	-0.895196	0.168657	-5.30778	1.10966e-07	1.34469e-06
CACNB1	44.8198	-6.09293	1.14834	-5.30586	1.1214e-07	1.35781e-06
TMIE	16.1385	7.89171	1.48797	5.30367	1.13497e-07	1.37311e-06
IQCE	847.818	0.830515	0.156874	5.29414	1.19579e-07	1.44551e-06
CTD-2207O23.3	49.6574	-8.64947	1.63397	-5.29354	1.19972e-07	1.44907e-06
RGS14	1244.91	1.14208	0.215809	5.29208	1.20935e-07	1.45952e-06
ANKRD13B	260.254	-1.84708	0.349077	-5.29131	1.21443e-07	1.46326e-06
TFDP2	1117.39	-0.954851	0.180453	-5.29141	1.21377e-07	1.46326e-06
SMIM1	27.0343	4.27463	0.808319	5.28829	1.23462e-07	1.48638e-06
SMN2	1100.35	-1.37796	0.260718	-5.28525	1.25533e-07	1.51008e-06
TUFM	6935.01	-0.672172	0.127231	-5.28311	1.27012e-07	1.52663e-06
PSMA3	3108.6	-0.819322	0.155116	-5.282	1.27784e-07	1.53465e-06
MAD1L1	1002.76	-0.869501	0.164623	-5.28176	1.27948e-07	1.53537e-06
HSPA5	18670.6	1.18684	0.224819	5.27912	1.29805e-07	1.5564e-06
SORD	858.314	-1.6957	0.321295	-5.27769	1.30824e-07	1.56735e-06
TRDMT1	116.893	-1.77715	0.336754	-5.2773	1.31098e-07	1.56936e-06
RAB11FIP4	193.961	2.56312	0.485708	5.27707	1.31262e-07	1.57005e-06
CHORDC1	1367.47	-0.835246	0.158301	-5.27631	1.31809e-07	1.57532e-06
HOMEZ	311.663	1.11934	0.212205	5.27482	1.32885e-07	1.58689e-06
ABCA13	47.2884	3.55103	0.673346	5.2737	1.33699e-07	1.59532e-06
CALCOCO1	979.566	0.833634	0.158113	5.27239	1.34659e-07	1.6053e-06
CTNNAL1	568.307	-1.09466	0.207626	-5.27226	1.34752e-07	1.6053e-06
URI1	2296.03	-0.812565	0.154164	-5.27077	1.35851e-07	1.61709e-06
CDT1	1912.4	-1.3975	0.265343	-5.26676	1.38856e-07	1.65152e-06
INF2	986.633	-1.52643	0.29005	-5.26265	1.41993e-07	1.68748e-06
CHAC1	102.488	-8.23932	1.5661	-5.26103	1.4325e-07	1.70105e-06
NUP88	908.827	-0.978921	0.186218	-5.25685	1.4654e-07	1.73751e-06
SCARF2	51.0669	4.94163	0.940039	5.25684	1.46555e-07	1.73751e-06
LGALS1	1865.22	-2.28444	0.43463	-5.25606	1.47176e-07	1.74347e-06
WIPF1	4321.97	0.995022	0.189387	5.25391	1.48903e-07	1.76252e-06
HOXA7	22.7296	4.73615	0.901731	5.25228	1.50225e-07	1.77674e-06
UNG	2031.04	-0.765332	0.145759	-5.25068	1.51538e-07	1.79084e-06
NDUFAF4	605.432	-1.08699	0.207073	-5.2493	1.52678e-07	1.80287e-06
MAD2L1	2589.82	-0.989254	0.188494	-5.2482	1.5359e-07	1.81219e-06
LEPROT	913.788	0.821013	0.156485	5.24661	1.54926e-07	1.82649e-06
EGR3	67.9137	5.8796	1.12175	5.24146	1.5931e-07	1.87668e-06
GNA11	85.1591	-2.67981	0.51146	-5.23953	1.60989e-07	1.89496e-06
DHFR	2819.17	-0.841196	0.160584	-5.23837	1.62003e-07	1.90537e-06
UBA2	4460.62	-0.731413	0.139699	-5.23562	1.64435e-07	1.93244e-06
ZSCAN18	317.849	1.28134	0.2449	5.23207	1.67623e-07	1.96834e-06
PAK1IP1	1003.53	-1.03917	0.198635	-5.23154	1.68104e-07	1.97242e-06
NBPF19	3478.79	1.46418	0.279954	5.23006	1.69454e-07	1.98668e-06
LIMS1	2099.92	0.707812	0.135364	5.22897	1.70458e-07	1.99687e-06
NEUROG3	43.0232	-4.19271	0.801991	-5.22788	1.71469e-07	2.00713e-06
FEN1	2688.71	-0.846391	0.161915	-5.22739	1.7192e-07	2.01081e-06
CLEC17A	20.8493	5.8077	1.11113	5.22682	1.72447e-07	2.01538e-06
KCNQ3	83.0049	-3.92173	0.750844	-5.2231	1.75956e-07	2.05476e-06
GADD45GIP1	1651.86	-1.38969	0.266091	-5.22259	1.76437e-07	2.05876e-06
ICOSLG	722.787	-0.96532	0.185039	-5.21684	1.81997e-07	2.12195e-06
HERC1	1498.81	1.9825	0.380183	5.21458	1.84232e-07	2.14632e-06
WNT10B	71.6095	-2.35592	0.451855	-5.21388	1.84933e-07	2.15279e-06
SAMSN1	1055.7	1.37335	0.263595	5.21006	1.88776e-07	2.19581e-06
DDX18	4625.21	-0.863124	0.16576	-5.20708	1.9184e-07	2.22969e-06
ZNF75D	487.729	1.01141	0.194274	5.2061	1.92854e-07	2.23971e-06
CD58	301.122	1.27321	0.244634	5.20453	1.94489e-07	2.25693e-06
DDX21	8946	-1.13109	0.217404	-5.2027	1.96416e-07	2.27571e-06
UTP4	1809.37	-0.983686	0.189069	-5.20278	1.96334e-07	2.27571e-06
TPPP3	15.1054	7.79689	1.49926	5.20049	1.98764e-07	2.30111e-06
SYAP1	851.462	-0.824998	0.158702	-5.19842	2.00994e-07	2.32512e-06
TMEM265	15.2973	7.81891	1.50424	5.19792	2.01534e-07	2.32954e-06
PICALM	3197.19	0.737582	0.14194	5.19644	2.03137e-07	2.34623e-06
TBCA	968.146	-0.898251	0.172874	-5.19598	2.03648e-07	2.3503e-06
GRINA	2291.43	1.54936	0.298202	5.19566	2.03996e-07	2.35248e-06
TSHZ3	188.628	-1.36708	0.263168	-5.19468	2.05071e-07	2.36303e-06
AEN	356.787	-1.23391	0.237605	-5.19312	2.06804e-07	2.38114e-06
GAK	3568.65	0.879194	0.169339	5.19193	2.08128e-07	2.39452e-06
SLC8B1	2502.62	1.32495	0.255336	5.18904	2.11379e-07	2.43004e-06
LRRC8B	442.204	-1.44862	0.279218	-5.18815	2.12388e-07	2.43974e-06
SERP1	5216.12	-0.674663	0.130103	-5.18562	2.15303e-07	2.4713e-06
HK2	1764.41	-1.91885	0.370097	-5.18473	2.16326e-07	2.48113e-06
UBE2E2	508.771	-1.25258	0.241628	-5.18394	2.17251e-07	2.48979e-06
RHOU	1320.67	1.04958	0.202483	5.18354	2.17718e-07	2.49322e-06
GSN	424.062	1.45315	0.28049	5.18074	2.21007e-07	2.52892e-06
MTHFD1	2633.26	-0.781045	0.150789	-5.17972	2.22213e-07	2.54076e-06
TRGC1	315.222	1.38806	0.268126	5.17691	2.25587e-07	2.57734e-06
GAPT	1557.33	1.59431	0.308066	5.17522	2.27638e-07	2.59877e-06
VAMP8	5562.3	0.768469	0.148523	5.17407	2.29044e-07	2.6128e-06
SIGLEC17P	325.087	2.93577	0.567656	5.17174	2.3192e-07	2.64357e-06
RPL39L	59.079	-2.93044	0.567791	-5.16111	2.45484e-07	2.79603e-06
TTLL12	2781.42	-0.938264	0.18183	-5.16011	2.46807e-07	2.80893e-06
PDCD2L	192.155	-1.38763	0.268929	-5.15984	2.47157e-07	2.81075e-06
GLTP	409.778	1.16702	0.226295	5.15709	2.50823e-07	2.85024e-06
PQLC2	805.087	0.8587	0.166641	5.15298	2.56383e-07	2.91118e-06
AHCY	5583.82	-1.02847	0.199629	-5.1519	2.5786e-07	2.92571e-06
FGD3	1504.26	1.36202	0.264395	5.15146	2.58464e-07	2.93032e-06
PBK	382.764	-1.52349	0.295939	-5.14799	2.63295e-07	2.98279e-06
ZBTB22	275.457	1.1004	0.213879	5.14497	2.67562e-07	3.02881e-06
KCNH4	97.3277	1.68256	0.327938	5.13074	2.88598e-07	3.26445e-06
ACSL1	3789.93	1.31039	0.255462	5.12949	2.90529e-07	3.28378e-06
STC2	81.2651	-6.97908	1.36107	-5.12765	2.93388e-07	3.31356e-06
LDHB	16924.8	-0.778688	0.151889	-5.12669	2.94882e-07	3.32788e-06
TAF9	1467.82	-0.7822	0.152668	-5.12355	2.99837e-07	3.38123e-06
SH3BP2	3679.54	1.56098	0.304748	5.12219	3.02009e-07	3.40313e-06
SMYD2	557.727	-1.15402	0.225333	-5.12139	3.03288e-07	3.41493e-06
TEP1	1050.93	1.34075	0.261858	5.12017	3.05264e-07	3.43457e-06
IFFO1	1872.39	1.40448	0.274381	5.11871	3.07631e-07	3.45857e-06
EIF1AX	3809.79	-0.907028	0.177294	-5.11594	3.12176e-07	3.507e-06
TOMM40	3411.37	-1.06275	0.2081	-5.10693	3.27442e-07	3.67571e-06
RNF175	207.49	-3.28767	0.644392	-5.10197	3.36143e-07	3.77052e-06
GSPT1	4950.01	-0.789313	0.15476	-5.10025	3.39211e-07	3.79628e-06
PSMD11	2369.01	-0.797813	0.156425	-5.10028	3.39155e-07	3.79628e-06
VPS41	1700.25	1.0387	0.203647	5.10051	3.38744e-07	3.79628e-06
CLHC1	88.2942	1.82157	0.357178	5.09991	3.3982e-07	3.80023e-06
NDFIP2	395.497	-2.38004	0.466773	-5.09893	3.41582e-07	3.81704e-06
FAM214B	512.031	1.98881	0.390062	5.09869	3.42014e-07	3.81898e-06
ERCC2	1519.28	-0.721802	0.141648	-5.09574	3.47373e-07	3.8759e-06
ARL14EPL	14.5893	7.74591	1.52014	5.09553	3.4776e-07	3.87594e-06
METTL7A	423.018	1.00622	0.197474	5.09546	3.47901e-07	3.87594e-06
DMXL2	1592.92	1.30836	0.256823	5.0944	3.49839e-07	3.89459e-06
HLA-DRA	181.5	-2.56077	0.50269	-5.09413	3.50344e-07	3.89727e-06
ADGRG5	2192.88	1.48392	0.291585	5.08914	3.59682e-07	3.99815e-06
LYL1	3454.43	-1.08599	0.213588	-5.08449	3.6861e-07	4.09431e-06
COQ8A	2546.9	-0.794089	0.156368	-5.07833	3.80771e-07	4.22621e-06
PARP14	1003.81	1.44673	0.284906	5.07794	3.81559e-07	4.23178e-06
HOXA4	36.0841	3.08828	0.60874	5.07323	3.91126e-07	4.33464e-06
CHST10	256.867	-1.18664	0.233924	-5.07277	3.92076e-07	4.34191e-06
TMC6	4468.92	1.21796	0.240107	5.07254	3.92536e-07	4.34375e-06
GARS	4910.82	-1.66877	0.329262	-5.06821	4.0157e-07	4.43708e-06
TMEM131	2550.79	0.720255	0.142112	5.06822	4.01554e-07	4.43708e-06
BOP1	2428.01	-1.17158	0.231247	-5.06638	4.05462e-07	4.47082e-06
EIF5A	5029.82	-0.920808	0.18175	-5.06634	4.05531e-07	4.47082e-06
IQCK	60.1481	-2.29811	0.453591	-5.06648	4.05229e-07	4.47082e-06
SLC7A8	100.739	-3.37683	0.666622	-5.06558	4.07156e-07	4.4854e-06
TMEM237	413.517	-0.959581	0.189637	-5.06009	4.1907e-07	4.6132e-06
NOL11	2014.24	-0.836676	0.165371	-5.05938	4.20621e-07	4.62683e-06
ORAI2	2760.14	0.87194	0.172485	5.05515	4.30043e-07	4.72696e-06
TAF5	553.668	-0.93202	0.184385	-5.05476	4.3093e-07	4.73319e-06
PMPCA	2210.63	-0.778061	0.153956	-5.05379	4.33124e-07	4.75375e-06
ATP6V0D1	2670.02	0.928844	0.183899	5.05084	4.39865e-07	4.82415e-06
ABCC6	80.563	2.16446	0.428644	5.04955	4.42846e-07	4.85325e-06
ALAD	1578.5	0.806927	0.15981	5.04927	4.43492e-07	4.85673e-06
RP11-229P13.27	44.1551	-5.50965	1.09235	-5.04385	4.56267e-07	4.99293e-06
SUCLG2	1090.07	-0.801957	0.159046	-5.04229	4.59996e-07	5.03002e-06
LTV1	1909.02	-0.758949	0.150557	-5.04093	4.6327e-07	5.06207e-06
ARID5B	33.0355	-3.7556	0.745078	-5.04055	4.64207e-07	5.06857e-06
GRK1	32.7795	-3.99819	0.793277	-5.0401	4.65299e-07	5.07674e-06
RP13-104F24.3	109.933	1.6114	0.319789	5.03895	4.68099e-07	5.10352e-06
ASLP1	32.7761	3.71657	0.73787	5.03689	4.73164e-07	5.15494e-06
TYK2	3768.9	1.13594	0.22557	5.03585	4.75727e-07	5.17905e-06
MCM4	11384.8	-0.811941	0.161345	-5.03232	4.84577e-07	5.27152e-06
NCF1C	4959.67	5.75166	1.14375	5.02878	4.9362e-07	5.362e-06
REXO2	713.179	-1.14519	0.227723	-5.02886	4.93393e-07	5.362e-06
NUP54	1517.43	-0.773601	0.153866	-5.02777	4.96218e-07	5.38626e-06
GAB3	647.104	0.881646	0.175423	5.02584	5.01245e-07	5.43683e-06
BAG2	623.927	-1.32153	0.263094	-5.02302	5.08641e-07	5.51301e-06
TOMM34	848.215	-0.81595	0.162451	-5.02275	5.09373e-07	5.5169e-06
TGOLN2	9775.77	0.695078	0.138403	5.02212	5.11045e-07	5.53096e-06
ACOT7	759.171	-1.25324	0.249564	-5.02173	5.12084e-07	5.53814e-06
RPRD1A	2256.34	-0.874874	0.174277	-5.02002	5.1666e-07	5.58356e-06
ALOX12	233.179	1.6907	0.337028	5.0165	5.2622e-07	5.68154e-06
PSMA4	2786.52	-0.67781	0.135119	-5.0164	5.26495e-07	5.68154e-06
LRRC59	5439.32	-0.945922	0.188693	-5.01301	5.35842e-07	5.77818e-06
CDKN2C	1557.01	0.699265	0.139501	5.0126	5.36982e-07	5.78626e-06
CLEC4E	61.1326	-2.65507	0.529833	-5.01114	5.41094e-07	5.82631e-06
MAPK6	1187.74	-0.803	0.160269	-5.01032	5.43392e-07	5.8468e-06
COL8A2	57.7474	2.50185	0.499977	5.00393	5.61732e-07	6.03974e-06
KARS	4888.97	-0.681126	0.136332	-4.99608	5.85083e-07	6.28624e-06
SP140L	431.523	0.912565	0.182843	4.99097	6.00753e-07	6.44991e-06
CIITA	250.16	-2.29432	0.459995	-4.9877	6.11031e-07	6.5555e-06
CUTC	739.524	-0.925387	0.185607	-4.98573	6.17288e-07	6.61783e-06
PES1	2485.73	-1.07523	0.215818	-4.98213	6.28891e-07	6.73366e-06
YARS	4713.45	-1.14142	0.229104	-4.98209	6.29004e-07	6.73366e-06
LSM5	1459.94	-0.784081	0.157439	-4.98023	6.35087e-07	6.78896e-06
STAG3L2	954.886	1.15343	0.231599	4.98031	6.34829e-07	6.78896e-06
IRF8	1233.3	-2.22367	0.446621	-4.97887	6.39556e-07	6.83179e-06
ZNF641	545.336	0.93902	0.188612	4.97858	6.40518e-07	6.83712e-06
CISD1	425.455	-1.06748	0.214579	-4.97478	6.53224e-07	6.96772e-06
PPP1R18	3050.13	0.989391	0.198901	4.97428	6.54905e-07	6.98062e-06
DKC1	4662.67	-0.859916	0.172942	-4.97228	6.61704e-07	7.04801e-06
DOK2	1182.48	1.37876	0.277297	4.97214	6.62186e-07	7.04807e-06
PYGL	5906.31	-0.831802	0.167316	-4.97143	6.64605e-07	7.06872e-06
NEIL3	1265.52	-0.921156	0.185334	-4.97024	6.68712e-07	7.10728e-06
PCID2	1499.23	-0.845637	0.170155	-4.96979	6.70258e-07	7.1186e-06
TECPR1	739.896	1.30572	0.262848	4.96757	6.77954e-07	7.19517e-06
PTK2B	7906.16	0.770525	0.155125	4.96711	6.7959e-07	7.20736e-06
RNF166	1523.2	1.18371	0.238498	4.96319	6.93437e-07	7.34894e-06
OXCT2	46.1425	-2.63029	0.530026	-4.96258	6.95624e-07	7.36684e-06
TEX15	137.916	-3.93164	0.79241	-4.96162	6.9907e-07	7.39803e-06
PDLIM2	450.596	1.82386	0.367607	4.96144	6.9972e-07	7.39961e-06
XPO5	2556.94	-0.670749	0.135229	-4.96011	7.04549e-07	7.44536e-06
RASA4B	236.77	1.95264	0.393713	4.95955	7.06571e-07	7.46139e-06
MRPL50	639.067	-0.992912	0.200261	-4.95809	7.11878e-07	7.51206e-06
GNL3	3902.61	-0.999414	0.201703	-4.95489	7.23729e-07	7.63168e-06
SDHAF3	419.794	-1.20911	0.244075	-4.95386	7.27537e-07	7.66637e-06
SSX2IP	428.54	-1.07885	0.21784	-4.95249	7.32683e-07	7.71509e-06
CCDC149	172.318	1.37167	0.276974	4.95235	7.3321e-07	7.71514e-06
MRC2	6297.95	1.34516	0.271771	4.94962	7.43569e-07	7.81858e-06
BCL11A	416.256	-1.56373	0.316006	-4.94844	7.48101e-07	7.85506e-06
TBXA2R	95.1144	-3.09892	0.626232	-4.94851	7.47831e-07	7.85506e-06
INTS3	2153.75	0.816861	0.16509	4.94798	7.49886e-07	7.86821e-06
MFSD6	103.36	-1.60957	0.325364	-4.94698	7.53741e-07	7.90306e-06
NADK	3755.15	0.873689	0.176852	4.94024	7.8026e-07	8.17531e-06
DENND1C	1364.14	1.15892	0.234602	4.93995	7.81439e-07	8.17859e-06
SLBP	3504.34	-0.908002	0.18381	-4.93989	7.81679e-07	8.17859e-06
PAFAH2	350.52	0.983802	0.199185	4.93912	7.84744e-07	8.20484e-06
IMPACT	1805.06	-0.724604	0.14673	-4.93835	7.87872e-07	8.23173e-06
BOLA3	454.14	-1.37211	0.277922	-4.93702	7.93235e-07	8.28191e-06
FAM168A	1119.58	0.743084	0.150531	4.93642	7.95711e-07	8.3019e-06
METAP2	3536.04	-0.906896	0.18373	-4.93602	7.9735e-07	8.31313e-06
RAD54L	1129.74	-0.847445	0.171718	-4.93509	8.01135e-07	8.34671e-06
FAM102B	639.714	-1.24403	0.252094	-4.93477	8.02447e-07	8.35449e-06
DTX2P1	126.297	2.07252	0.420183	4.93241	8.12206e-07	8.45014e-06
TRIM56	2084.4	0.704612	0.142882	4.93144	8.16256e-07	8.48631e-06
ACOT11	666.65	1.07842	0.218751	4.92991	8.22663e-07	8.5469e-06
CHML	1633.52	-1.2804	0.25978	-4.92878	8.27448e-07	8.59059e-06
FNDC3B	3531.13	0.935584	0.189871	4.92746	8.33051e-07	8.64269e-06
CDK4	3379.85	-0.918085	0.186419	-4.92486	8.44213e-07	8.75234e-06
TSFM	993.891	-0.88637	0.18002	-4.92374	8.49048e-07	8.79631e-06
KPNA3	1834.72	-0.719621	0.146218	-4.92155	8.58629e-07	8.88934e-06
SGSM2	974.194	1.35168	0.274694	4.92066	8.62527e-07	8.92344e-06
CRACR2B	370.886	1.95043	0.396465	4.91956	8.67372e-07	8.96729e-06
CD244	1044.79	1.09213	0.222305	4.91274	8.98138e-07	9.27888e-06
MYO1G	7247.91	0.824237	0.167984	4.90664	9.26488e-07	9.56508e-06
PSMA1	4097.73	-0.657293	0.13409	-4.90188	9.49227e-07	9.793e-06
HSPB1	1360.47	-2.20102	0.449042	-4.9016	9.50615e-07	9.80048e-06
MAN2B2	2445.55	1.01937	0.208054	4.89957	9.60462e-07	9.8951e-06
IDE	1337.45	-0.92349	0.188501	-4.89912	9.62656e-07	9.9108e-06
HMGB1P6	3932.79	-0.777295	0.158691	-4.89817	9.67356e-07	9.95225e-06
RARRES3	21.2463	3.83697	0.783378	4.89798	9.68283e-07	9.95486e-06
RAD1	883.3	-0.986499	0.20144	-4.89723	9.71969e-07	9.98582e-06
EPG5	2733.97	1.53256	0.312972	4.89681	9.74048e-07	9.99329e-06
KLHDC8B	49.9286	2.63062	0.537207	4.89685	9.73854e-07	9.99329e-06
RNF187	1308.97	-0.835555	0.170705	-4.89473	9.84388e-07	1.00924e-05
CSF2RA	338.298	1.15611	0.236276	4.89304	9.92883e-07	1.01724e-05
NME1-NME2	252.346	-1.87424	0.383511	-4.88705	1.02358e-06	1.04797e-05
WHSC1	4903.82	-0.61951	0.126851	-4.88378	1.04073e-06	1.06478e-05
FAT2	87.6178	2.07867	0.425891	4.88076	1.05675e-06	1.08043e-05
RBFA	985.333	-0.957081	0.1961	-4.88058	1.05772e-06	1.08067e-05
FAM179A	80.1618	2.09375	0.429103	4.87937	1.06426e-06	1.0866e-05
RWDD1	866.582	-0.784441	0.160838	-4.87722	1.07593e-06	1.09776e-05
PLP2	1572.25	-1.19648	0.245552	-4.87259	1.10147e-06	1.12304e-05
PSEN1	1065.72	0.77041	0.15813	4.87201	1.10467e-06	1.12553e-05
CCT8	8469.26	-0.648537	0.133242	-4.86738	1.13088e-06	1.15144e-05
HEBP1	470.067	-0.987961	0.203015	-4.86645	1.13619e-06	1.15575e-05
NOP58	3702.51	-0.79239	0.16283	-4.86637	1.13667e-06	1.15575e-05
MRPS34	2917.45	-0.833123	0.171221	-4.86578	1.14006e-06	1.15839e-05
IMPDH2	7779.82	-0.851091	0.174942	-4.86499	1.14464e-06	1.16225e-05
PCGF6	531.545	-0.861124	0.177085	-4.86278	1.15751e-06	1.17451e-05
ST6GALNAC5	13.0401	7.5837	1.55971	4.86225	1.16056e-06	1.1768e-05
KIAA0513	193.702	3.463	0.712682	4.8591	1.17918e-06	1.19486e-05
VCL	5353.67	0.690362	0.142084	4.85883	1.18081e-06	1.19569e-05
TIMM50	1766.4	-1.00879	0.207673	-4.85761	1.18812e-06	1.20227e-05
CLEC4D	71.7382	-3.32733	0.685057	-4.857	1.19176e-06	1.20513e-05
CD46	5451.82	0.806808	0.166192	4.85469	1.20577e-06	1.21847e-05
GCNT1	1586.13	-0.713849	0.147206	-4.84933	1.23877e-06	1.25096e-05
SFXN5	797.1	1.91743	0.395538	4.84765	1.24932e-06	1.26075e-05
SV2A	110.833	2.32734	0.48049	4.84367	1.27462e-06	1.28541e-05
FASN	10359.8	-1.199	0.24756	-4.84328	1.27712e-06	1.28705e-05
CUL7	604.009	0.841443	0.173871	4.83946	1.30191e-06	1.31044e-05
VRK1	1924.85	-1.01272	0.209265	-4.83943	1.30211e-06	1.31044e-05
TTLL3	1456.66	1.21451	0.251118	4.83642	1.32196e-06	1.32951e-05
SEMA4D	2402.23	1.17447	0.24286	4.83599	1.32482e-06	1.33148e-05
CSPG4	29.5294	-4.07073	0.842133	-4.83383	1.33932e-06	1.34514e-05
MPPE1	960.302	0.848724	0.175633	4.83238	1.34911e-06	1.35406e-05
UAP1L1	501.758	1.33689	0.276665	4.83218	1.35043e-06	1.35447e-05
TOMM5	1679.38	-0.934404	0.193385	-4.83182	1.3529e-06	1.35602e-05
TSHZ1	1711.66	0.799055	0.165389	4.83136	1.35601e-06	1.35822e-05
ADNP2	1595.73	-0.704552	0.145845	-4.83084	1.3596e-06	1.36089e-05
NUDT16	828.552	0.889488	0.184217	4.82848	1.37582e-06	1.37619e-05
PSMB9	472.75	1.14339	0.236845	4.82756	1.38216e-06	1.3816e-05
DHRS4L2	264.728	-1.51755	0.314401	-4.8268	1.38743e-06	1.38593e-05
ALDH18A1	3060.25	-0.988258	0.204782	-4.82591	1.39365e-06	1.39121e-05
GPR18	184.063	-3.17073	0.657154	-4.82494	1.40048e-06	1.39707e-05
AHCTF1	2377.21	-0.944009	0.195759	-4.8223	1.41911e-06	1.41471e-05
DVL3	1924.66	1.20646	0.250279	4.82044	1.43244e-06	1.42607e-05
TSEN15	1196.73	-1.26401	0.262218	-4.82048	1.43214e-06	1.42607e-05
HPRT1	1798.18	-0.722459	0.149893	-4.81983	1.43681e-06	1.42946e-05
SLC25A15	231.671	-1.43163	0.297134	-4.81811	1.44921e-06	1.44083e-05
UCK2	1809.4	-0.83965	0.174295	-4.8174	1.45438e-06	1.445e-05
CCDC124	1643.2	-1.0858	0.225502	-4.81503	1.47176e-06	1.46128e-05
HADHB	3540.72	-0.618238	0.128434	-4.81365	1.48197e-06	1.47043e-05
GPR20	47.8748	2.47756	0.514711	4.8135	1.4831e-06	1.47056e-05
SNRPE	2161.99	-0.820021	0.17037	-4.81318	1.48544e-06	1.4719e-05
ARHGAP25	998.563	0.735854	0.152901	4.81262	1.48963e-06	1.47506e-05
SPDYE17	29.1093	2.94108	0.611217	4.81183	1.49551e-06	1.4799e-05
MCL1	4663.68	0.733301	0.152422	4.811	1.50181e-06	1.48513e-05
GDF11	588.528	-1.05937	0.220218	-4.81055	1.50516e-06	1.48745e-05
IARS2	3034.79	-0.631033	0.131185	-4.81024	1.50747e-06	1.48874e-05
HINT1	1572.66	-1.18559	0.246516	-4.80938	1.51403e-06	1.49422e-05
EXO1	1069.27	-0.943137	0.19629	-4.80482	1.54894e-06	1.52664e-05
ICAM4	127.169	2.872	0.597726	4.80487	1.5485e-06	1.52664e-05
MAP3K3	1246.07	1.11937	0.233113	4.80183	1.57225e-06	1.54858e-05
CARM1	1204.74	-1.40152	0.29192	-4.80104	1.57845e-06	1.55365e-05
ADORA3	287.411	2.11845	0.441396	4.79942	1.59125e-06	1.56521e-05
FECH	1191.98	0.699679	0.145833	4.7978	1.60421e-06	1.57691e-05
GATA2	1589.37	-5.48674	1.14382	-4.79687	1.61166e-06	1.58318e-05
GCDH	753.359	-0.804413	0.167723	-4.79609	1.61796e-06	1.58831e-05
NOXA1	157.643	2.23117	0.465511	4.79295	1.64348e-06	1.61229e-05
TLN1	16036.6	1.05766	0.2207	4.79231	1.64868e-06	1.61632e-05
RP4-576H24.4	58.3247	2.81042	0.586613	4.79092	1.66015e-06	1.62648e-05
CYP2R1	329.686	-1.29742	0.27087	-4.78984	1.66918e-06	1.63425e-05
NPR2	54.5546	2.02505	0.422822	4.78936	1.6731e-06	1.63701e-05
UTP14A	1017.71	-0.741872	0.154918	-4.78882	1.67767e-06	1.64038e-05
LEO1	1034.19	-0.7926	0.165522	-4.78849	1.6804e-06	1.64197e-05
NUCB1	3279.49	1.06921	0.223328	4.7876	1.6879e-06	1.64821e-05
DSE	163.853	1.86165	0.389026	4.78541	1.70635e-06	1.66513e-05
FBXL5	1418.58	0.79367	0.165868	4.78495	1.71033e-06	1.66791e-05
NCK2	826.598	-1.33591	0.279262	-4.78374	1.72066e-06	1.67688e-05
NAA50	5420.21	-0.786899	0.164597	-4.78076	1.74632e-06	1.70076e-05
CR1	522.598	2.46944	0.516736	4.77892	1.76241e-06	1.71531e-05
HCLS1	6890.21	0.727565	0.15238	4.77466	1.80008e-06	1.75082e-05
G0S2	33.5331	5.57967	1.16875	4.77405	1.80555e-06	1.75498e-05
NAGA	3137.18	0.705099	0.147725	4.77305	1.81459e-06	1.76261e-05
CES2	1726.22	0.820891	0.171998	4.77268	1.8179e-06	1.76467e-05
TMX4	2093.91	-0.854813	0.179125	-4.77215	1.82274e-06	1.7682e-05
ENO3	170.259	1.53875	0.32246	4.77189	1.82504e-06	1.76928e-05
TNFAIP8L2	725.8	1.07494	0.225293	4.77129	1.83053e-06	1.77343e-05
TOR2A	712.416	1.14409	0.239816	4.77071	1.83578e-06	1.77736e-05
SEH1L	3301.16	-0.930511	0.195074	-4.77003	1.84195e-06	1.78216e-05
NARS2	721.098	-0.976165	0.204673	-4.76939	1.84784e-06	1.78668e-05
GPR162	66.8195	2.4639	0.516691	4.76861	1.85501e-06	1.79245e-05
CDK19	977.822	0.990064	0.20766	4.76771	1.86334e-06	1.79933e-05
FLT3LG	61.9089	2.04846	0.430147	4.76224	1.9146e-06	1.84762e-05
FAM160A2	1176.35	1.07927	0.2268	4.7587	1.94839e-06	1.879e-05
VSTM2L	22.567	5.00673	1.05229	4.75793	1.95592e-06	1.88502e-05
XRCC6	11219.7	-0.614031	0.129081	-4.75695	1.96538e-06	1.89291e-05
NAE1	1791.26	-1.05	0.220748	-4.75654	1.9694e-06	1.89554e-05
CTSS	2008.24	0.876813	0.184419	4.75445	1.98985e-06	1.91399e-05
ZSCAN30	575.246	1.38202	0.29074	4.75346	1.99963e-06	1.92214e-05
PPRC1	2189.04	-0.905518	0.190568	-4.75167	2.01746e-06	1.93802e-05
CHST13	45.2151	-7.08904	1.49231	-4.75039	2.03021e-06	1.949e-05
PLCG2	1758.17	0.800778	0.168602	4.74953	2.0389e-06	1.95607e-05
SPTAN1	2484.59	1.0107	0.212815	4.74918	2.04241e-06	1.95817e-05
TMEM170B	2714.98	0.956245	0.201409	4.74777	2.05676e-06	1.97065e-05
RNF144A	934.684	1.43984	0.303392	4.7458	2.07681e-06	1.98768e-05
TCEA3	23.9933	-7.59537	1.60045	-4.74576	2.07722e-06	1.98768e-05
SPINT1	343.962	1.85695	0.391482	4.74338	2.10185e-06	2.00994e-05
FAM21C	2084.58	0.943412	0.198955	4.74184	2.11782e-06	2.02391e-05
FAM210A	951.485	-0.847672	0.178881	-4.73874	2.15057e-06	2.05387e-05
AMY2B	264.425	1.73455	0.366152	4.73722	2.16665e-06	2.0679e-05
IKBKAP	1654.03	-0.751321	0.158619	-4.73663	2.17306e-06	2.07267e-05
TRIM21	1354.94	0.979855	0.20697	4.73429	2.19827e-06	2.09537e-05
CLEC7A	66.4447	2.41313	0.509741	4.73403	2.2011e-06	2.09672e-05
MROH6	1048.61	-1.16991	0.247179	-4.73307	2.21152e-06	2.10529e-05
FTSJ1	1010.73	-0.928985	0.196297	-4.73254	2.21727e-06	2.1094e-05
SLC44A3	21.3563	4.40536	0.930957	4.73208	2.22235e-06	2.11287e-05
TBL3	1325.97	-1.03397	0.21852	-4.73167	2.22676e-06	2.11571e-05
DNAJC13	2467.57	0.997217	0.2108	4.73064	2.23813e-06	2.12515e-05
NT5E	104.188	3.15328	0.666662	4.72995	2.24579e-06	2.13105e-05
TWNK	1088.55	-1.07736	0.227939	-4.72654	2.28373e-06	2.16566e-05
SYTL1	2546.93	-1.38555	0.293217	-4.72536	2.29713e-06	2.17697e-05
FJX1	61.8348	-4.12661	0.87419	-4.7205	2.35269e-06	2.22819e-05
NCSTN	2927.21	0.673551	0.142724	4.71926	2.36707e-06	2.24038e-05
CTSH	148.526	1.7052	0.361564	4.71618	2.40311e-06	2.27304e-05
ASB13	412.004	0.950149	0.201483	4.71578	2.40785e-06	2.27607e-05
CYP4F3	266.008	2.9511	0.626029	4.714	2.42904e-06	2.29462e-05
SIN3B	1287.97	1.0532	0.223466	4.71305	2.4404e-06	2.30389e-05
DOPEY1	593.728	1.21263	0.25733	4.71237	2.44849e-06	2.31005e-05
CTSB	4547.43	1.38301	0.293675	4.70931	2.48563e-06	2.34359e-05
CSNK1E	1486.8	-0.780221	0.165805	-4.70566	2.53043e-06	2.38431e-05
BNIP3P41	37.7331	3.84412	0.817232	4.70383	2.55325e-06	2.40428e-05
AEBP1	36.0964	-3.81336	0.810946	-4.70236	2.57169e-06	2.42011e-05
AIFM3	81.4934	1.93061	0.410605	4.70186	2.57797e-06	2.42447e-05
ISCA1	700.827	-0.923725	0.196527	-4.70025	2.59848e-06	2.44066e-05
NAIP	257.951	1.39054	0.295837	4.70035	2.59715e-06	2.44066e-05
C9orf72	277.711	1.48396	0.315762	4.69963	2.60636e-06	2.4465e-05
MTAP	1406.71	-0.981445	0.209049	-4.69481	2.66859e-06	2.50333e-05
CCDC169	214.407	-1.24043	0.264233	-4.69445	2.67323e-06	2.50609e-05
AK5	50.3259	2.51797	0.536666	4.69188	2.70703e-06	2.53616e-05
RP11-330H6.5	91.362	-2.7162	0.579052	-4.69076	2.72189e-06	2.54847e-05
ZNF252P	294.891	1.07974	0.230283	4.68877	2.74854e-06	2.5718e-05
RHBDD2	806.544	1.93054	0.411754	4.68858	2.75112e-06	2.57259e-05
IFITM10	43.6798	3.92162	0.836445	4.68843	2.75307e-06	2.57278e-05
ADAM17	1120.14	0.766076	0.163403	4.68827	2.75519e-06	2.57313e-05
MRPS25	2401.45	-0.706497	0.15072	-4.68749	2.76571e-06	2.58124e-05
WDR5	2670.3	-0.783586	0.16717	-4.68737	2.76735e-06	2.58124e-05
GLG1	2831.96	0.976819	0.208448	4.68616	2.78376e-06	2.59326e-05
TIMM23	1421.32	-0.826481	0.176366	-4.68616	2.78373e-06	2.59326e-05
PINX1	295.495	-1.17374	0.250575	-4.68417	2.81098e-06	2.61697e-05
HBS1L	1639.77	-0.669851	0.143027	-4.6834	2.82154e-06	2.62515e-05
NCBP3	1709.22	0.747607	0.15965	4.68279	2.82991e-06	2.63129e-05
EXOSC8	1525.99	-0.909988	0.194332	-4.68265	2.83196e-06	2.63153e-05
C7orf43	993.448	1.40987	0.301097	4.68245	2.83459e-06	2.63233e-05
ILF2	5871.17	-0.576946	0.123301	-4.67919	2.88017e-06	2.67297e-05
RAP1B	6878.58	-0.668912	0.142974	-4.67855	2.88908e-06	2.67956e-05
BLM	991.021	-1.01895	0.217821	-4.67792	2.89797e-06	2.68589e-05
RETN	1300.54	3.99098	0.853173	4.67781	2.89954e-06	2.68589e-05
THBS3	102.914	1.61046	0.344303	4.67745	2.90457e-06	2.68887e-05
METAP1	2233.64	-0.640729	0.137006	-4.67666	2.91578e-06	2.69756e-05
RAD18	1064.45	-0.76724	0.164174	-4.67334	2.96334e-06	2.73984e-05
SP100	1405.3	0.824017	0.176401	4.67127	2.99341e-06	2.76591e-05
BAZ2B	1238.17	1.47573	0.316033	4.66956	3.01852e-06	2.78737e-05
MFSD11	476.832	0.916888	0.196549	4.66493	3.08717e-06	2.84898e-05
CAPS	173.885	1.64783	0.353289	4.66425	3.09746e-06	2.85669e-05
EZH2	2492.8	-0.784681	0.168261	-4.66347	3.10915e-06	2.86569e-05
RHOF	1457.24	0.757339	0.162492	4.66079	3.15003e-06	2.90156e-05
PTTG1	1357.43	-0.890364	0.191056	-4.66022	3.15864e-06	2.90768e-05
NLRX1	455.809	0.936183	0.200914	4.65961	3.16811e-06	2.91459e-05
GAL	825.23	-4.38297	0.941296	-4.65631	3.21924e-06	2.95794e-05
PTGES3	12967.1	-0.78121	0.167773	-4.65634	3.21879e-06	2.95794e-05
SIGMAR1	2680.72	-1.19315	0.256252	-4.65616	3.22155e-06	2.95822e-05
IGLL1	20.908	-7.40844	1.59167	-4.65451	3.24749e-06	2.9802e-05
RP11-358L22.2	25.0413	6.83235	1.46822	4.65349	3.2637e-06	2.99321e-05
C8orf33	1455.32	-0.716507	0.153985	-4.6531	3.26988e-06	2.99662e-05
FFAR4	192.334	-1.93169	0.415149	-4.653	3.27147e-06	2.99662e-05
FUT4	4771.02	0.752446	0.161733	4.6524	3.28095e-06	3.00344e-05
PITPNB	2076.11	-0.682469	0.14673	-4.65118	3.30036e-06	3.01934e-05
CCT7	7429.76	-0.893306	0.192092	-4.6504	3.31286e-06	3.0289e-05
ARAP3	935.93	2.21307	0.47605	4.64882	3.33842e-06	3.05039e-05
PGS1	1509.75	0.844287	0.181667	4.64743	3.36089e-06	3.06902e-05
BCR	1664.46	-0.904458	0.194738	-4.64449	3.40925e-06	3.11125e-05
ADSL	3248.54	-0.759248	0.163532	-4.64281	3.4371e-06	3.13473e-05
LINGO3	607.806	1.1085	0.238831	4.64134	3.46149e-06	3.15504e-05
CEP68	548.465	-0.966816	0.208362	-4.64009	3.48263e-06	3.17235e-05
CFD	7866.2	1.32864	0.286431	4.63861	3.50764e-06	3.19316e-05
MRPL33	1346.38	-0.922848	0.198966	-4.63822	3.51414e-06	3.19712e-05
LIN7A	2287.69	0.755531	0.162917	4.63752	3.52619e-06	3.2061e-05
TMC8	5261.85	1.32095	0.284979	4.63526	3.56484e-06	3.23925e-05
ZNF652	530.579	1.12128	0.241945	4.63443	3.57922e-06	3.25032e-05
GLRX5	1968.96	-1.01831	0.219754	-4.63389	3.58861e-06	3.25684e-05
AC093162.5	42.4896	2.2162	0.478584	4.63076	3.64333e-06	3.30448e-05
MSTO1	1128.97	-0.840952	0.181643	-4.62969	3.66208e-06	3.31945e-05
NFAM1	1577.89	1.26468	0.273206	4.62904	3.67373e-06	3.32796e-05
ISL2	253.238	-1.19528	0.258401	-4.62566	3.73414e-06	3.38062e-05
PPP1R12B	975.853	0.911328	0.197033	4.62524	3.74156e-06	3.38527e-05
KRCC1	135.121	2.1651	0.468449	4.62186	3.80322e-06	3.43895e-05
MZT1	866.815	-1.01956	0.220623	-4.62128	3.81378e-06	3.44639e-05
TOMM20	6814.42	-0.668534	0.144677	-4.62089	3.82101e-06	3.45081e-05
CTDP1	2730.73	-0.747813	0.161851	-4.62039	3.83018e-06	3.45603e-05
TEF	153.302	-1.30211	0.281823	-4.62032	3.83146e-06	3.45603e-05
RBP5	19.8433	4.25624	0.921409	4.61927	3.85093e-06	3.47147e-05
NBPF11	526.442	1.00184	0.216909	4.61873	3.86102e-06	3.47845e-05
FHL3	580.737	-1.60745	0.348187	-4.61663	3.90025e-06	3.51165e-05
JUP	1289.72	-1.31139	0.284175	-4.61471	3.93637e-06	3.54201e-05
POLR2H	897.409	-0.926912	0.200868	-4.61454	3.93964e-06	3.5428e-05
POLE3	5373.71	-0.58539	0.126943	-4.61143	3.99908e-06	3.59407e-05
TXNDC9	867.967	-0.758001	0.164432	-4.60981	4.03032e-06	3.61994e-05
FAM49B	5061.04	0.895996	0.19441	4.6088	4.05008e-06	3.63328e-05
RWDD4	905.335	-0.833913	0.180936	-4.60888	4.04838e-06	3.63328e-05
NINJ1	1537.52	1.79402	0.389305	4.60827	4.06038e-06	3.64031e-05
CORO1A	24284.1	0.670673	0.145567	4.60731	4.07908e-06	3.65485e-05
MRPS10	1346.62	-0.748114	0.162423	-4.60596	4.10576e-06	3.67653e-05
SLC16A3	9945.08	0.86766	0.188548	4.6018	4.18858e-06	3.74842e-05
TBC1D3B	66.4662	2.23515	0.485737	4.60157	4.19324e-06	3.75033e-05
PDCD11	3498.27	-0.779085	0.169509	-4.59613	4.30405e-06	3.84711e-05
AP1G2	1688.27	1.08657	0.236482	4.59471	4.33357e-06	3.8711e-05
PCCB	1764.28	-1.06089	0.2309	-4.59458	4.33613e-06	3.8711e-05
CPOX	1019.38	-0.756097	0.164576	-4.59422	4.34371e-06	3.87552e-05
PPM1G	4959.99	-0.668857	0.145621	-4.59315	4.36599e-06	3.89305e-05
TONSL	3108.3	-1.37867	0.300249	-4.59177	4.39504e-06	3.91659e-05
ACOX1	755.445	0.817395	0.178039	4.59111	4.40904e-06	3.9267e-05
IFIT3	65.9733	1.93483	0.421442	4.59097	4.41201e-06	3.92698e-05
NUP205	4080.88	-0.609397	0.132747	-4.59068	4.41798e-06	3.92993e-05
RP11-762I7.5	26.1859	-4.21181	0.917497	-4.59055	4.42085e-06	3.93012e-05
TSPAN4	134.196	1.88593	0.410973	4.58893	4.4552e-06	3.95827e-05
NBEAL2	5654.54	1.29369	0.28196	4.58822	4.47034e-06	3.96934e-05
UTP18	1944.98	-0.653665	0.142509	-4.58682	4.50038e-06	3.99361e-05
NFATC1	1969.31	1.22388	0.266954	4.58461	4.54837e-06	4.03378e-05
AGPAT5	2458.16	-0.82515	0.180016	-4.58377	4.56663e-06	4.04754e-05
COLGALT2	225.991	-1.72095	0.37547	-4.58346	4.57352e-06	4.05123e-05
SERBP1	15446.2	-0.731779	0.15971	-4.58191	4.60746e-06	4.07884e-05
CCDC137	1307.19	-0.666121	0.1454	-4.58131	4.62075e-06	4.08816e-05
ODC1	5391.7	-1.40136	0.30594	-4.58052	4.6382e-06	4.10114e-05
CLPB	727.294	-0.935206	0.20426	-4.57852	4.68288e-06	4.13571e-05
NRARP	97.9143	-2.65561	0.580006	-4.57859	4.6813e-06	4.13571e-05
GXYLT2	89.9669	-1.82224	0.398048	-4.57795	4.69566e-06	4.14451e-05
TCFL5	712.882	-0.849526	0.185659	-4.57574	4.74535e-06	4.18587e-05
ARL5A	2020.89	-1.00254	0.219147	-4.57472	4.76854e-06	4.20132e-05
MYBL2	5671.92	-1.25615	0.274582	-4.57477	4.76737e-06	4.20132e-05
INPP5A	609.459	-0.822064	0.179738	-4.57369	4.79216e-06	4.21961e-05
MPO	197678	-0.656381	0.143579	-4.57157	4.84081e-06	4.25991e-05
FBXO5	1385.07	-0.688779	0.150742	-4.56926	4.89458e-06	4.30467e-05
PLAA	863.54	-0.70615	0.154548	-4.56913	4.89757e-06	4.30474e-05
IPO5	7062.17	-0.821397	0.179912	-4.56556	4.98163e-06	4.37602e-05
PRKRA	637.707	-0.798319	0.174911	-4.56414	5.01552e-06	4.40317e-05
LHFPL2	89.0161	1.56397	0.342683	4.5639	5.02122e-06	4.40556e-05
HELLS	981.845	-0.727174	0.15935	-4.56339	5.03349e-06	4.41371e-05
PDIA5	780.6	-1.2213	0.267722	-4.56183	5.07091e-06	4.44388e-05
NEK6	1939.23	0.73354	0.160822	4.56118	5.08671e-06	4.45509e-05
SIMC1	631.615	-0.929504	0.203845	-4.55985	5.11891e-06	4.48064e-05
TLR8	76.4141	1.74215	0.382078	4.55968	5.12321e-06	4.48175e-05
DHRS1	514.177	1.24809	0.27378	4.55873	5.14627e-06	4.49926e-05
SAAL1	574.832	-0.861154	0.188924	-4.55821	5.15903e-06	4.50774e-05
MRPL4	2036.01	-0.950023	0.208446	-4.55765	5.17296e-06	4.51725e-05
C12orf49	1085.18	0.74299	0.163049	4.55685	5.19266e-06	4.53178e-05
TRIM74	32.9409	3.48159	0.764093	4.55649	5.20149e-06	4.53475e-05
ZDHHC13	585.902	0.90693	0.199042	4.55646	5.2022e-06	4.53475e-05
CBS	745.434	-2.3154	0.508323	-4.55499	5.2389e-06	4.56405e-05
TARBP1	2300.3	-0.681547	0.149639	-4.55461	5.24824e-06	4.5695e-05
MFHAS1	473.48	-0.87764	0.192756	-4.55311	5.28588e-06	4.59955e-05
COL15A1	47.1935	-2.51047	0.551403	-4.55287	5.29177e-06	4.60197e-05
FAM161A	171.072	-1.31968	0.289904	-4.55212	5.31074e-06	4.61575e-05
RP11-65B7.2	32.7197	3.04138	0.668362	4.5505	5.35184e-06	4.64874e-05
TAF5L	1278.31	-0.831705	0.182832	-4.54901	5.38994e-06	4.67909e-05
WDR90	2521.82	-1.23086	0.270596	-4.5487	5.39793e-06	4.68327e-05
HMGB1	21148.7	-0.584867	0.128603	-4.54786	5.41947e-06	4.69921e-05
POLR3B	451.763	-0.907048	0.199482	-4.54702	5.441e-06	4.71511e-05
GINS4	882.628	-0.801434	0.176291	-4.54609	5.46524e-06	4.73334e-05
PAPSS2	41.5484	2.1612	0.475558	4.54456	5.50495e-06	4.76494e-05
CENPH	515.671	-0.986525	0.217171	-4.54261	5.55619e-06	4.80648e-05
SERINC2	211.653	3.21853	0.708707	4.54141	5.58783e-06	4.83103e-05
CXCR2	643.434	0.909797	0.200346	4.54113	5.59532e-06	4.83467e-05
CMTM6	4001.48	0.744083	0.163929	4.53905	5.65093e-06	4.87987e-05
CTSO	42.6067	2.19719	0.484114	4.53858	5.66338e-06	4.88776e-05
CNKSR3	111.998	-1.44059	0.317426	-4.53834	5.66975e-06	4.89041e-05
JAML	806.097	1.72316	0.379917	4.53563	5.74314e-06	4.95082e-05
CTBS	795.997	0.743433	0.16392	4.53536	5.75064e-06	4.9544e-05
2020-09-09	1689.96	-1.28785	0.283995	-4.53478	5.76649e-06	4.96516e-05
UFSP2	266.572	-1.0417	0.229799	-4.53309	5.81272e-06	5.00205e-05
CYCS	6190.16	-0.997072	0.219978	-4.5326	5.82611e-06	5.01065e-05
STX3	810.526	0.719185	0.158677	4.53239	5.83191e-06	5.01273e-05
NELFA	904.916	-0.756951	0.167022	-4.53203	5.84189e-06	5.01839e-05
ABCA5	214.344	1.25377	0.276697	4.53121	5.86468e-06	5.03504e-05
TRIM37	575.36	-0.782636	0.172799	-4.52917	5.92172e-06	5.08106e-05
PRCP	3216.97	0.598293	0.132104	4.52895	5.92764e-06	5.08319e-05
RP11-423H2.1	979.669	-0.95766	0.211469	-4.52862	5.93715e-06	5.0884e-05
CEP72	522.818	1.0968	0.242244	4.52767	5.96382e-06	5.10829e-05
KLF4	72.6046	-2.83276	0.625786	-4.52673	5.99047e-06	5.12814e-05
KAT2B	400.38	1.19616	0.264272	4.52624	6.00432e-06	5.13703e-05
AGO4	1861.32	1.11769	0.246998	4.52511	6.03645e-06	5.16153e-05
RRP9	950.403	-1.07217	0.237088	-4.52224	6.11891e-06	5.22902e-05
TFDP1	7152.16	-0.787596	0.174208	-4.52101	6.15451e-06	5.2564e-05
MRPL39	552.713	-0.966327	0.213817	-4.51941	6.20126e-06	5.2904e-05
STRIP2	62.8616	-1.96651	0.435126	-4.5194	6.20148e-06	5.2904e-05
CLDN9	16.3103	4.5037	0.996586	4.51913	6.20951e-06	5.2942e-05
MTHFR	771.308	0.776036	0.171736	4.51877	6.21996e-06	5.30005e-05
RNASEH2B	2572.49	-0.688887	0.152472	-4.51812	6.23906e-06	5.31326e-05
HEBP2	1452.82	-0.7534	0.166762	-4.51781	6.24836e-06	5.31812e-05
CCDC22	958.111	0.767687	0.170013	4.51547	6.31776e-06	5.37409e-05
CUX1	1425.25	0.714381	0.158234	4.51472	6.34008e-06	5.38998e-05
PPP1R3B	385.795	1.15816	0.256716	4.51145	6.43858e-06	5.47057e-05
CASP10	563.616	0.796098	0.176498	4.51053	6.46663e-06	5.49125e-05
SELENOI	1497.25	-1.25405	0.278147	-4.50859	6.52601e-06	5.53849e-05
ARPC5L	1221.82	-0.955896	0.212035	-4.5082	6.5379e-06	5.5454e-05
KIF3C	107.812	1.5768	0.350203	4.50252	6.71529e-06	5.69259e-05
PYROXD2	120.955	2.17658	0.483514	4.50159	6.74478e-06	5.71432e-05
KCNA3	93.0618	-3.36945	0.748648	-4.50071	6.77253e-06	5.73454e-05
DAP3	2952.12	-0.665816	0.147964	-4.49986	6.79979e-06	5.75433e-05
PPFIBP1	209.793	-1.29765	0.288449	-4.49873	6.83613e-06	5.78177e-05
CHKA	1001.88	1.0321	0.229486	4.49744	6.87779e-06	5.81368e-05
CCL5	920.03	0.831621	0.184932	4.49691	6.89477e-06	5.82471e-05
REL	1629.6	1.19585	0.266033	4.49514	6.95246e-06	5.87008e-05
ERI1	829.301	-0.722239	0.160681	-4.49487	6.96116e-06	5.87408e-05
LPAR2	472.014	1.42649	0.317468	4.49333	7.01173e-06	5.91e-05
VKORC1L1	1465.23	-0.707874	0.157538	-4.49336	7.01079e-06	5.91e-05
RDH10	250.893	-1.18775	0.264409	-4.49209	7.05271e-06	5.94116e-05
MRPL37	2489.86	-0.808988	0.180102	-4.49183	7.06141e-06	5.9451e-05
KIAA0368	3105.33	-0.608809	0.13564	-4.48841	7.17555e-06	6.03775e-05
FAM13A	83.5739	1.8013	0.401366	4.48793	7.19179e-06	6.04797e-05
LZTFL1	512.94	-1.37376	0.306335	-4.48451	7.30806e-06	6.14226e-05
ADAR	7657.83	0.552143	0.123161	4.4831	7.35664e-06	6.17958e-05
ZCCHC6	1271.74	0.770478	0.171953	4.48075	7.43807e-06	6.24443e-05
CYP51A1	1640.45	-1.07701	0.240505	-4.47813	7.53002e-06	6.31804e-05
SHISA2	27.0395	-3.96137	0.884652	-4.47789	7.53836e-06	6.32145e-05
ALYREF	2916.59	-0.888386	0.198406	-4.47761	7.54838e-06	6.32626e-05
VSIG4	805.408	5.69634	1.27265	4.47598	7.60621e-06	6.37112e-05
NUDC	2713.33	-1.00984	0.225672	-4.4748	7.64811e-06	6.40259e-05
CST7	1091.69	-2.06731	0.462273	-4.47205	7.7473e-06	6.48195e-05
S100B	54.605	2.80856	0.628094	4.47156	7.76529e-06	6.49332e-05
PLBD2	1801.89	1.07493	0.240456	4.47039	7.80783e-06	6.52521e-05
MYADM	4522.34	1.08199	0.242118	4.46884	7.86461e-06	6.56524e-05
NCALD	329.235	-1.53094	0.342575	-4.46893	7.86121e-06	6.56524e-05
MARS2	883.446	-0.77755	0.174018	-4.4682	7.88787e-06	6.58094e-05
MMP24	231.358	1.1406	0.255359	4.46666	7.94497e-06	6.62484e-05
TRIM16	95.5289	-1.65693	0.37097	-4.46648	7.95161e-06	6.62664e-05
ECE1	101.584	-3.66267	0.820946	-4.46152	8.13796e-06	6.77812e-05
LGALS12	1711.33	1.08869	0.244041	4.46108	8.15467e-06	6.78821e-05
EMB	7462.17	-1.32285	0.296661	-4.45914	8.2291e-06	6.84632e-05
DDX47	1333.06	-0.648218	0.145375	-4.45893	8.23704e-06	6.84906e-05
EARS2	882.327	-0.725307	0.162786	-4.45559	8.36628e-06	6.95154e-05
NIPA2	1304.51	-0.882838	0.198146	-4.4555	8.36969e-06	6.95154e-05
RBM28	1949.48	-0.652536	0.146482	-4.45471	8.40066e-06	6.97335e-05
NAF1	437.277	-0.857991	0.192674	-4.45307	8.465e-06	7.02282e-05
SETD7	1027.3	-1.23529	0.277443	-4.4524	8.49139e-06	7.04076e-05
PHF10	2518.83	-0.730623	0.164158	-4.45072	8.55827e-06	7.09224e-05
NUP107	2994.69	-0.676471	0.152031	-4.44956	8.6048e-06	7.1268e-05
KAT2A	2089.5	-0.846976	0.190364	-4.44924	8.61751e-06	7.1295e-05
TRPM4	61.8438	2.93091	0.658746	4.44923	8.6177e-06	7.1295e-05
DZIP3	191.673	1.25337	0.281775	4.44814	8.66166e-06	7.16186e-05
HEATR6	702.48	0.746726	0.167893	4.44763	8.68227e-06	7.17488e-05
TMEM268	274.111	-1.10142	0.247651	-4.44748	8.68835e-06	7.1759e-05
HAT1	2233.28	-0.777269	0.174825	-4.44599	8.74877e-06	7.22176e-05
TSGA10IP	17.2736	3.67733	0.827285	4.44505	8.78698e-06	7.24926e-05
PLEKHM1P1	1001.32	1.21993	0.274531	4.4437	8.84267e-06	7.29113e-05
SLC4A8	43.7101	2.25129	0.506949	4.44087	8.95968e-06	7.3835e-05
ADPGK	3100.48	0.65536	0.147656	4.43842	9.06203e-06	7.46368e-05
NAT14	131.088	-1.4965	0.337184	-4.43822	9.07041e-06	7.46643e-05
LY75-CD302	306.527	1.44427	0.325443	4.43786	9.08559e-06	7.46956e-05
MGAT3	49.3537	-4.15361	0.935917	-4.43801	9.07932e-06	7.46956e-05
SPATA20	196.615	1.50416	0.338945	4.43777	9.08938e-06	7.46956e-05
CDC7	1045.97	-0.805794	0.18159	-4.43743	9.10377e-06	7.47723e-05
NFYB	1079.9	-0.746944	0.168401	-4.43552	9.18522e-06	7.53994e-05
AK2	9611.68	-0.570297	0.128621	-4.43394	9.25255e-06	7.59099e-05
ACP2	529.695	1.15	0.259375	4.43374	9.2611e-06	7.59379e-05
CUL1	2276.16	-0.839694	0.189406	-4.43331	9.27989e-06	7.59691e-05
LTC4S	175.248	2.17568	0.490773	4.43317	9.2857e-06	7.59691e-05
SCLY	617.002	-0.736617	0.166157	-4.43326	9.28199e-06	7.59691e-05
SH3RF1	368.965	1.13492	0.256013	4.43306	9.2906e-06	7.59691e-05
SLC44A2	385.454	1.57133	0.354424	4.43349	9.27202e-06	7.59691e-05
NRIP3	253.207	-1.666	0.375865	-4.43244	9.31742e-06	7.61464e-05
RBM47	289.25	1.90678	0.430284	4.43144	9.36065e-06	7.64574e-05
PDE7A	1751.05	1.12297	0.25344	4.43092	9.38313e-06	7.65987e-05
METTL1	461.377	-0.87508	0.197664	-4.42711	9.55045e-06	7.79216e-05
USP14	4410.21	-0.757632	0.171142	-4.42692	9.55897e-06	7.7948e-05
HNRNPR	7852.28	-0.730126	0.164953	-4.42626	9.58817e-06	7.8143e-05
AL034550.1	756.7	1.64833	0.37245	4.42566	9.61495e-06	7.83181e-05
GVINP1	55.2976	2.37694	0.537131	4.42526	9.63277e-06	7.84201e-05
PTP4A3	245.961	1.48596	0.335898	4.42383	9.69641e-06	7.88948e-05
RAN	10294.5	-0.59518	0.134561	-4.42314	9.72778e-06	7.91064e-05
PHKA2	1830.18	0.628156	0.142036	4.42251	9.7563e-06	7.92948e-05
VAT1L	46.6221	-2.47627	0.560153	-4.4207	9.83811e-06	7.99158e-05
NOL7	2108.83	-0.671908	0.152028	-4.41962	9.88736e-06	8.02717e-05
DYRK4	499.238	0.991073	0.224264	4.41923	9.90553e-06	8.03751e-05
ST3GAL4	1824.16	-0.817654	0.185088	-4.41765	9.97793e-06	8.09181e-05
HAUS6	1063.33	-0.834642	0.188967	-4.41686	1.00145e-05	8.11705e-05
ST3GAL6	1535.73	0.713416	0.161641	4.41359	1.01669e-05	8.23599e-05
H1F0	164.593	2.67235	0.605557	4.41304	1.01928e-05	8.25252e-05
DOCK8	6891.19	0.730726	0.165619	4.41208	1.02383e-05	8.2848e-05
ATG3	2122.44	-0.674816	0.152979	-4.41117	1.02814e-05	8.31514e-05
FAM110B	144.959	2.15369	0.488338	4.41024	1.03256e-05	8.34627e-05
ELL2	732.749	1.69745	0.384986	4.40912	1.03792e-05	8.38502e-05
PIM2	526.817	-1.02291	0.23201	-4.40891	1.03891e-05	8.38849e-05
FUT8	263.245	1.08798	0.24678	4.40869	1.03997e-05	8.38933e-05
PNPLA6	1631.37	0.692154	0.157003	4.40854	1.04072e-05	8.38933e-05
RNF138	3237.8	-1.00176	0.227227	-4.4086	1.0404e-05	8.38933e-05
PCNA	7306.36	-0.656332	0.149007	-4.40471	1.05924e-05	8.53393e-05
CLNS1A	4884.52	-0.780804	0.177282	-4.40431	1.06121e-05	8.54519e-05
MEX3A	85.6117	-2.08999	0.47466	-4.40313	1.06702e-05	8.58729e-05
INPP5F	772.679	1.13814	0.258498	4.40291	1.06809e-05	8.59117e-05
DBNL	3731.1	1.00997	0.229411	4.40246	1.07029e-05	8.60425e-05
AC141586.5	249.549	1.20402	0.27367	4.39954	1.08482e-05	8.71631e-05
TK2	296.279	1.00695	0.228888	4.39931	1.08596e-05	8.71971e-05
TNFAIP2	5187.22	1.90743	0.433585	4.39922	1.08642e-05	8.71971e-05
SURF6	1703.06	-0.653559	0.14862	-4.39753	1.0949e-05	8.78297e-05
C6orf47	530.37	0.851096	0.193586	4.39648	1.10023e-05	8.8209e-05
CALHM2	667.691	0.933911	0.212528	4.39429	1.11135e-05	8.90527e-05
NCL	31739.5	-0.827232	0.188471	-4.38919	1.13776e-05	9.11191e-05
SNX29	480.13	1.31782	0.30032	4.38806	1.14367e-05	9.15429e-05
MOV10	512.55	1.22261	0.278685	4.38708	1.14881e-05	9.19047e-05
LAS1L	2099	-0.661807	0.150908	-4.38549	1.15726e-05	9.25304e-05
OSM	20.7177	-7.4029	1.68983	-4.38087	1.18207e-05	9.44631e-05
MS4A7	126.121	-2.97388	0.67887	-4.38064	1.18332e-05	9.45118e-05
FERMT1	29.1935	-7.89571	1.80275	-4.37982	1.18776e-05	9.48155e-05
CCDC183	92.1276	1.69452	0.386937	4.37931	1.19057e-05	9.49377e-05
CCDC69	759.874	1.41067	0.322116	4.3794	1.19006e-05	9.49377e-05
SRGAP1	73.0545	1.69378	0.386834	4.37857	1.19461e-05	9.52078e-05
TGS1	1118.07	-0.857124	0.195789	-4.3778	1.19883e-05	9.54933e-05
GCLC	1658.95	0.653627	0.149322	4.3773	1.20158e-05	9.56605e-05
DCHS1	44.2753	2.22085	0.507428	4.37669	1.20496e-05	9.58783e-05
EXOSC2	1445.95	-0.780355	0.178315	-4.37626	1.20731e-05	9.60134e-05
LANCL1	1405.64	-0.716909	0.163893	-4.37426	1.21843e-05	9.68452e-05
TKT	22200.2	0.985192	0.225273	4.37333	1.22364e-05	9.72071e-05
SNX25	41.6223	-2.56281	0.58609	-4.37273	1.22703e-05	9.74241e-05
ABR	2444.64	0.603976	0.138144	4.37209	1.23065e-05	9.76592e-05
LRPPRC	11666.9	-0.931224	0.213049	-4.37094	1.23713e-05	9.81208e-05
RAB11FIP1	1811.29	0.772293	0.176694	4.37079	1.23796e-05	9.81339e-05
SNRPD3	3663.26	-0.563168	0.12889	-4.36935	1.24616e-05	9.87313e-05
ITGAV	623.775	1.11833	0.256048	4.36766	1.25586e-05	9.94463e-05
CIRBP	4217.87	0.582127	0.13329	4.36739	1.25741e-05	9.95155e-05
NR1D2	296.307	-1.39041	0.318697	-4.36281	1.28403e-05	0.000101568
SLC15A2	412.886	1.57532	0.361119	4.36232	1.28693e-05	0.000101743
ZNF655	1811.15	0.825456	0.189311	4.36033	1.29869e-05	0.000102618
POFUT1	2654.51	-0.615064	0.141074	-4.35987	1.30139e-05	0.000102777
CHAC2	275.372	-1.26305	0.289745	-4.35917	1.30558e-05	0.000103052
XYLT1	2054.14	0.674902	0.154844	4.35858	1.30907e-05	0.000103273
ZFYVE9	52.0946	-2.17884	0.500203	-4.35591	1.32514e-05	0.000104485
PLEKHO2	798.844	1.12685	0.258729	4.35534	1.32862e-05	0.000104695
PSMD12	1716.94	-0.658681	0.151239	-4.35524	1.32923e-05	0.000104695
GMFB	1522.62	-0.724775	0.166438	-4.35461	1.33302e-05	0.000104938
LRPAP1	6481.22	1.35527	0.311294	4.35366	1.33882e-05	0.000105339
USMG5	1398.35	-0.899977	0.206759	-4.35278	1.34423e-05	0.000105708
CCS	481.996	0.89272	0.205182	4.35086	1.35602e-05	0.000106578
NPEPPS	3165.31	0.937987	0.215721	4.34814	1.37295e-05	0.000107852
CITED2	2799.98	-0.98355	0.226243	-4.34731	1.37817e-05	0.000108205
SLC9A8	1310.6	0.647222	0.149015	4.34334	1.40335e-05	0.000110123
FDPS	3634.5	-0.624715	0.143888	-4.34166	1.41408e-05	0.000110906
SLC25A1	2077.09	-1.17765	0.271258	-4.34142	1.41566e-05	0.000110971
NAA15	2972.92	-0.896844	0.206652	-4.33987	1.42564e-05	0.000111694
TANGO2	979.754	0.673581	0.155277	4.33793	1.43828e-05	0.000112625
CXCR3	179.276	-1.21836	0.280888	-4.33754	1.44084e-05	0.000112765
DPH5	667.26	-0.832444	0.191984	-4.33601	1.45092e-05	0.000113494
LRRC27	127.911	-1.31285	0.302813	-4.33551	1.45424e-05	0.000113634
ZNF106	1885.81	0.846579	0.195264	4.33555	1.45396e-05	0.000113634
UTP6	2340.81	-0.833107	0.192206	-4.33444	1.46131e-05	0.000114125
CMPK1	3365.56	-0.681188	0.157216	-4.33282	1.47212e-05	0.000114909
IRF9	238.453	1.35653	0.313156	4.33181	1.47887e-05	0.000115376
SFXN3	2110.64	-1.33431	0.308074	-4.33114	1.4834e-05	0.000115668
IRS1	59.6889	-2.32979	0.537979	-4.33064	1.48676e-05	0.000115868
SPRY4	24.1422	-5.11412	1.18098	-4.3304	1.4884e-05	0.000115935
ITPK1	2060.08	1.27614	0.294722	4.32999	1.49116e-05	0.000116089
SSBP1	2229.19	-0.745105	0.172086	-4.32983	1.49226e-05	0.000116113
FUT11	342.968	0.949202	0.219238	4.32955	1.49413e-05	0.000116198
UBASH3B	934.316	1.43684	0.331986	4.32802	1.50455e-05	0.000116947
SORD2P	249.02	-2.08805	0.482833	-4.32457	1.52826e-05	0.000118728
OXNAD1	468.466	-0.865598	0.200168	-4.32435	1.52979e-05	0.000118784
CYB5B	2065.79	-0.582772	0.134809	-4.32294	1.53963e-05	0.000119485
NOTCH2NL	404.567	1.19092	0.275513	4.32257	1.54225e-05	0.000119626
DHCR24	5506.55	-0.573252	0.132642	-4.32181	1.54753e-05	0.000119972
ZNF362	290.463	1.08377	0.250863	4.32016	1.55917e-05	0.000120811
SMARCC1	5721.71	-0.746574	0.172846	-4.31931	1.56518e-05	0.000121213
MON1A	178.509	-1.26542	0.29298	-4.31912	1.56653e-05	0.000121254
HDAC3	1953.33	-0.609869	0.141324	-4.3154	1.59317e-05	0.000123187
SLC25A30	656.004	-1.02866	0.238365	-4.31551	1.59237e-05	0.000123187
METTL26	1377.3	-0.853238	0.197749	-4.31475	1.59781e-05	0.000123482
MRPL42	1561.06	-0.934144	0.216548	-4.3138	1.60474e-05	0.000123952
MRPL30	1171.07	-0.674811	0.156451	-4.31325	1.60874e-05	0.000124196
IDH3A	819.452	-0.762872	0.176908	-4.31226	1.61596e-05	0.000124689
FAM83G	80.9951	-2.2844	0.530361	-4.30726	1.65287e-05	0.000127404
PSMD2	5021.16	-0.655397	0.152159	-4.30731	1.65249e-05	0.000127404
GNAI2	12988.5	0.709568	0.164871	4.30379	1.67901e-05	0.000129351
UPP1	103.461	3.05109	0.709066	4.30297	1.6852e-05	0.000129761
RAB4B	427.116	0.990635	0.230251	4.3024	1.68954e-05	0.000130027
TIMM9	623.06	-0.768041	0.178523	-4.3022	1.6911e-05	0.000130079
GLO1	3574.35	-0.819782	0.190599	-4.30109	1.69961e-05	0.000130666
NPM3	1270.54	-1.27722	0.296976	-4.30076	1.70217e-05	0.000130795
ADCY9	694.289	-0.896804	0.20857	-4.29978	1.70965e-05	0.000131301
PDIA6	7977.02	-0.615939	0.1433	-4.29826	1.72141e-05	0.000132136
NADSYN1	2637.89	0.642422	0.149492	4.29736	1.72847e-05	0.000132609
AK4P1	31.5197	-2.7578	0.641922	-4.29617	1.73776e-05	0.000133227
PLCB3	1865.79	1.13672	0.264595	4.29609	1.73833e-05	0.000133227
POLDIP2	2367.86	-0.649909	0.151284	-4.29596	1.73941e-05	0.00013324
FAM169B	43.337	2.14276	0.498891	4.29504	1.74662e-05	0.000133723
TRIM66	581.382	1.08979	0.253752	4.29471	1.74919e-05	0.000133851
LILRB3	57.71	3.17121	0.738618	4.29344	1.75923e-05	0.000134548
MRPL19	1334.37	-0.736666	0.171584	-4.29333	1.76011e-05	0.000134548
ATAD3B	1565.08	-1.11421	0.259596	-4.29208	1.77008e-05	0.000135175
ATG2A	1349.61	1.03741	0.241704	4.29207	1.77015e-05	0.000135175
UMPS	1420.06	-0.647746	0.15096	-4.29086	1.77982e-05	0.000135844
SLC39A8	1977.33	-0.617112	0.143833	-4.29047	1.78296e-05	0.000136013
ZBTB4	180.588	1.15591	0.269454	4.28983	1.78813e-05	0.000136337
HSP90AA1	31446.4	-0.799691	0.186451	-4.289	1.79476e-05	0.000136772
FMO5	152.745	1.23783	0.288626	4.28871	1.79717e-05	0.000136885
SLC35F1	106.863	-1.70385	0.397428	-4.2872	1.80938e-05	0.000137744
UBE2D1	702.631	0.706972	0.164942	4.2862	1.81758e-05	0.000138297
TXLNG	1058.88	-0.991967	0.231441	-4.28605	1.81876e-05	0.000138316
AMER1	361.952	-1.37234	0.320216	-4.28568	1.82182e-05	0.000138477
B4GALT1	1838.26	1.20444	0.281107	4.28462	1.8305e-05	0.000139066
NEIL2	125.134	-1.89336	0.441956	-4.28405	1.83523e-05	0.000139353
MTRNR2L12	27005.2	0.977361	0.228196	4.283	1.84393e-05	0.000139911
ZFP1	249.231	-0.987688	0.23061	-4.28293	1.84447e-05	0.000139911
FRMD4B	228.195	-1.23867	0.289428	-4.27972	1.87126e-05	0.00014187
SLC43A1	1960.2	-0.823678	0.192468	-4.27956	1.87267e-05	0.000141904
TBC1D2	368.94	1.4987	0.35023	4.2792	1.87567e-05	0.000142059
PIK3CD	8449.23	0.807222	0.188648	4.27899	1.87747e-05	0.000142123
DARS2	1886.99	-0.681507	0.159332	-4.27728	1.89194e-05	0.000143144
HSPE1	3342.61	-1.08101	0.252932	-4.27392	1.92064e-05	0.000145242
JADE1	1386.1	-0.737645	0.172621	-4.2732	1.92691e-05	0.000145642
JPH1	45.3583	-3.11553	0.729176	-4.27267	1.93142e-05	0.000145833
SNTB1	2257.53	0.781039	0.182798	4.27269	1.9313e-05	0.000145833
MT-CO1	346034	0.722855	0.169189	4.27248	1.93314e-05	0.000145889
CARD6	563.65	1.00631	0.235649	4.27037	1.95151e-05	0.0001472
RP5-1052I5.2	49.961	-4.79752	1.12405	-4.26808	1.97162e-05	0.00014864
MRPL36	332.711	-1.13759	0.266558	-4.26769	1.97507e-05	0.000148825
RASA3	2251.51	-0.784381	0.183809	-4.26737	1.97795e-05	0.000148966
KLHL25	23.4679	-4.52132	1.05954	-4.26723	1.97915e-05	0.000148981
IFT81	118.799	-2.16697	0.507866	-4.26682	1.98282e-05	0.00014918
CD99	760.148	-1.10053	0.258157	-4.26303	2.01676e-05	0.00015158
SNX18	632.253	0.844321	0.198056	4.26304	2.01661e-05	0.00015158
PSMC3IP	389.067	-0.859967	0.201764	-4.26225	2.02383e-05	0.000152034
CYBRD1	1122.85	0.895712	0.210175	4.26174	2.02845e-05	0.000152303
ATG16L2	4362.79	1.24248	0.291557	4.26155	2.03013e-05	0.000152352
PITPNM1	1431.55	0.889563	0.208839	4.25956	2.04834e-05	0.000153641
PSMG3	658.474	-0.791821	0.185962	-4.25797	2.06294e-05	0.000154658
FDXACB1	138.74	-1.3059	0.306984	-4.25397	2.10016e-05	0.000157347
MAGEF1	134.11	-1.58975	0.373717	-4.25388	2.10094e-05	0.000157347
MS4A3	6339.09	-0.650746	0.153036	-4.25225	2.11637e-05	0.000158422
DZIP1L	52.694	2.02599	0.47648	4.25198	2.11885e-05	0.000158528
MTHFD1L	1363.18	-0.956487	0.225081	-4.24951	2.14235e-05	0.000160205
YWHAQ	6555.34	-0.575016	0.135372	-4.24766	2.16011e-05	0.000161451
CXCR2P1	37.2015	-4.18446	0.985222	-4.24722	2.16439e-05	0.00016169
FOPNL	1465.99	-0.855964	0.201572	-4.24643	2.17201e-05	0.000162172
SAMD8	214.465	1.38644	0.326503	4.24633	2.17305e-05	0.000162172
CASP8	1063.85	0.759528	0.178986	4.24349	2.20066e-05	0.00016415
CSPP1	749.303	-0.814842	0.192065	-4.24254	2.21007e-05	0.000164769
ABHD6	67.7262	1.58446	0.373492	4.24227	2.21266e-05	0.000164879
TMEM120A	455.507	1.68826	0.398096	4.24083	2.2269e-05	0.000165856
COASY	3161.36	-0.817347	0.192899	-4.23718	2.26348e-05	0.000168496
MASP2	80.2663	1.89125	0.446437	4.23632	2.27216e-05	0.000169057
RPL26L1	503.021	-1.11141	0.262368	-4.23608	2.27459e-05	0.000169153
FAM117A	1094.95	1.19647	0.282529	4.23484	2.28716e-05	0.000170002
PIAS3	418.554	1.28748	0.304128	4.23334	2.30248e-05	0.000171055
RSL1D1	6524.03	-0.841338	0.198768	-4.23276	2.3084e-05	0.000171408
2020-03-01	150.714	-2.49356	0.589467	-4.23019	2.33489e-05	0.000173288
NCF1	7833.39	4.7451	1.12188	4.2296	2.34103e-05	0.000173657
XAF1	540.517	-1.92719	0.455917	-4.22707	2.36749e-05	0.000175532
SWAP70	2712.87	-0.650878	0.154088	-4.22408	2.3992e-05	0.000177793
HLX	1155.14	1.4304	0.338743	4.22268	2.41415e-05	0.000178812
DLX2	26.0176	-3.88827	0.920837	-4.22254	2.41559e-05	0.000178829
ZNF211	398.333	0.835485	0.197878	4.22223	2.41898e-05	0.00017899
MGST1	2947.41	-1.16076	0.275044	-4.22026	2.44022e-05	0.000180471
[truncated: 17,773 more rows]

## Sheet: HL60_RNAseq_ctrl_vs_RA_d6
	baseMean	log2FoldChange	lfcSE	stat	pvalue	padj
BAHCC1	3820.56	-5.7016	0.167568	-34.0256	9.32984e-254	1.55472e-249
SLA	9799.72	3.61724	0.108283	33.4054	1.14278e-244	9.52168e-241
KCTD12	7549.65	4.61914	0.145616	31.7213	7.89134e-221	4.38337e-217
FCER1G	3477.62	3.90489	0.123908	31.5145	5.49086e-218	2.28749e-214
MLC1	5028.47	-5.67215	0.186779	-30.3683	1.44092e-202	4.80229e-199
GNG2	5581.6	6.56696	0.220793	29.7426	2.16102e-194	6.00186e-191
ITPR2	4393.97	4.38006	0.149885	29.2229	9.93687e-188	2.36554e-184
SGSH	4223.46	8.70929	0.298294	29.197	2.11584e-187	4.4073e-184
DHRS3	2782.94	9.48151	0.326732	29.0192	3.76288e-185	6.96719e-182
CD36	8158.23	8.57662	0.301088	28.4855	1.77234e-178	2.95342e-175
C1RL	1736.52	6.29016	0.224651	27.9997	1.6383e-172	2.48188e-169
CDCA7	2948.31	-5.31177	0.190725	-27.8504	1.06624e-170	1.48066e-167
FGD4	1131.97	4.52412	0.163401	27.6872	9.95983e-169	1.2767e-165
LTB4R	5174.22	3.93675	0.14688	26.8026	3.01717e-158	3.59129e-155
HIC1	6006.8	10.3403	0.393048	26.3079	1.55683e-152	1.72953e-149
CD101	2540.29	4.89747	0.188363	26.0002	4.92486e-149	5.12924e-146
LSP1	17388.5	3.80452	0.146963	25.8876	9.17832e-148	8.99691e-145
GPR34	1291.64	5.54694	0.214731	25.832	3.88e-147	3.59202e-144
C10orf54	10692	3.28009	0.127647	25.6965	1.27743e-145	1.12037e-142
NATD1	1171.39	4.21892	0.164352	25.67	2.53142e-145	2.10918e-142
MCM6	5086.5	-3.28388	0.130016	-25.2575	9.35802e-141	7.42581e-138
MCM4	7845.67	-3.39513	0.134706	-25.2039	3.62709e-140	2.74735e-137
SLC35F2	734.318	-5.02093	0.199698	-25.1426	1.70288e-139	1.23377e-136
SLC16A1	1816.65	-4.16852	0.166776	-24.9947	6.97338e-138	4.84185e-135
POR	6775.28	4.08896	0.16443	24.8675	1.67067e-136	1.1136e-133
AC013461.1	888.253	-4.92897	0.199356	-24.7244	5.84054e-135	3.74333e-132
SNN	3017.26	3.77711	0.152848	24.7115	8.0406e-135	4.96254e-132
MCM3	6017.26	-3.09212	0.126148	-24.5119	1.10283e-132	6.56341e-130
ADGRE3	2121.63	8.73953	0.356973	24.4823	2.27981e-132	1.31003e-129
DAPK1	1376.19	8.29177	0.339055	24.4555	4.39505e-132	2.44131e-129
LILRA5	2494.96	9.39016	0.384585	24.4163	1.14701e-131	6.16575e-129
STAG3L1	1920.6	4.31424	0.181139	23.8173	2.21016e-125	1.15094e-122
UNG	1403.99	-3.20664	0.135922	-23.5919	4.67018e-123	2.3583e-120
CEACAM1	7795.86	10.6161	0.451975	23.4883	5.37283e-122	2.63332e-119
ABCA7	2716.27	3.57582	0.152272	23.4831	6.06703e-122	2.8886e-119
ATP6AP1	10353	2.61068	0.111984	23.3129	3.27888e-120	1.51776e-117
LOXL3	1065.33	4.08386	0.178045	22.9372	1.97807e-116	8.90879e-114
CENPU	2173.19	-3.19465	0.139495	-22.9015	4.48431e-116	1.96649e-113
HIP1R	917.15	4.1773	0.183165	22.8062	3.97588e-115	1.69882e-112
PTGS1	4418.48	4.18569	0.183807	22.7722	8.64713e-115	3.60239e-112
PPFIA4	2442.18	4.37784	0.193267	22.6518	1.34072e-113	5.44919e-111
RP5-862P8.2	775.552	-5.9203	0.262802	-22.5276	2.22776e-112	8.8389e-110
GNS	6755.82	2.49016	0.110571	22.5209	2.59084e-112	1.00404e-109
CCNA1	1045.18	-6.97316	0.310946	-22.4256	2.21291e-111	8.3809e-109
ANO7	539.962	-5.17173	0.23127	-22.3623	9.16681e-111	3.39457e-108
PLEK	11839.1	2.32464	0.104033	22.3452	1.34439e-110	4.87019e-108
TMOD2	851.534	3.73337	0.167997	22.2229	2.06491e-109	7.3212e-107
SIGLEC7	1027.83	4.20685	0.189419	22.2092	2.79729e-109	9.71124e-107
BAIAP2	1612.12	3.11094	0.142125	21.8887	3.33119e-106	1.13287e-103
PIEZO1	2957.39	-3.86512	0.179805	-21.4962	1.6911e-102	5.63609e-100
CDT1	1436.75	-3.56235	0.165728	-21.4951	1.73014e-102	5.65313e-100
P2RY13	1578.26	7.80362	0.368055	21.2023	9.09089e-100	2.91328e-97
TNNI2	574.291	6.32694	0.298835	21.172	1.72981e-99	5.43878e-97
DNAJC4	1200.83	3.01881	0.143057	21.1021	7.61176e-99	2.34893e-96
FABP5	1330.66	-4.60725	0.218358	-21.0995	8.04037e-99	2.43609e-96
CCR3	1263.31	9.02375	0.427694	21.0986	8.18993e-99	2.43709e-96
FFAR2	629.462	5.83056	0.277837	20.9856	8.8845e-98	2.59739e-95
TRIP13	838.01	-3.26766	0.155734	-20.9823	9.51471e-98	2.73367e-95
CD300LB	3818.03	5.47706	0.261207	20.9683	1.27847e-97	3.61091e-95
DTL	1351.41	-3.43549	0.164398	-20.8974	5.65292e-97	1.57001e-94
SH3D21	741.521	6.26085	0.300522	20.8333	2.16237e-96	5.90716e-94
ITGB2	39228.5	3.19649	0.154477	20.6923	4.06175e-95	1.09169e-92
CHEK1	1146.82	-3.30809	0.159936	-20.6838	4.84233e-95	1.28083e-92
AHNAK	3274.14	-7.95843	0.390647	-20.3724	2.93804e-92	7.64992e-90
CDCA7L	2166.15	-2.89214	0.142002	-20.3668	3.29519e-92	8.44784e-90
MEGF9	6814.52	3.60045	0.177639	20.2684	2.44714e-91	6.17865e-89
TONSL	2359.54	-3.34175	0.16577	-20.159	2.24471e-90	5.58297e-88
CAPN3	1889.52	4.84994	0.241299	20.0993	7.48977e-90	1.83543e-87
CDC45	1505.68	-3.83635	0.19113	-20.072	1.29803e-89	3.13485e-87
CDC6	1116.27	-3.44386	0.171805	-20.0452	2.22454e-89	5.29567e-87
PRPS2	1043.94	-2.98289	0.14917	-19.9966	5.90084e-89	1.38495e-86
CCDC88B	7901.14	3.36934	0.169473	19.8812	5.91734e-88	1.36953e-85
RANBP1	3717.27	-2.43014	0.122834	-19.784	4.08872e-87	9.33349e-85
PLA2G7	1164.9	6.03808	0.3054	19.771	5.28934e-87	1.1911e-84
NPC2	3075.5	3.25245	0.16464	19.7549	7.2778e-87	1.61703e-84
RUVBL1	1616.19	-2.73754	0.138731	-19.7328	1.12836e-86	2.47407e-84
CDC7	713.712	-3.54173	0.180148	-19.6601	4.73872e-86	1.02553e-83
GCSH	1000.37	-3.24543	0.16571	-19.585	2.07752e-85	4.43844e-83
SLC39A14	700.822	-5.66399	0.291885	-19.4049	7.01878e-84	1.48052e-81
MYC	13494.2	-2.99937	0.154717	-19.3862	1.00986e-83	2.10354e-81
ENG	10656	2.96807	0.15403	19.2694	9.70518e-83	1.99663e-80
CEACAM4	474.847	4.74629	0.246707	19.2386	1.76047e-82	3.57761e-80
PPARA	977.444	3.35091	0.174667	19.1846	4.97849e-82	9.99537e-80
GM2A	8455.34	2.99702	0.156244	19.1818	5.25805e-82	1.0431e-79
FAM20C	5977.76	7.43601	0.388382	19.1461	1.04242e-81	2.04364e-79
BTG1	5943.18	2.9036	0.151692	19.1413	1.14274e-81	2.21426e-79
PRTN3	29010	-4.32285	0.225972	-19.1301	1.41884e-81	2.71765e-79
B3GNT8	1849.55	2.58398	0.137086	18.8493	2.97771e-79	5.6387e-77
SLC12A6	1384.66	3.04242	0.16175	18.8094	6.32526e-79	1.18432e-76
RAB7B	1015.95	-3.63389	0.193374	-18.792	8.77459e-79	1.62466e-76
MCM8	1680.05	-2.78306	0.148696	-18.7164	3.6364e-78	6.659e-76
SLC38A5	1366.77	-4.07193	0.218371	-18.6468	1.3402e-77	2.42752e-75
SYNGR1	381.017	-5.58895	0.300245	-18.6147	2.44437e-77	4.37989e-75
DHFR	2142.68	-2.31296	0.124562	-18.5688	5.75081e-77	1.01948e-74
IL2RA	454.577	6.57178	0.354049	18.5618	6.55065e-77	1.14905e-74
SLC17A9	2139.33	-4.51927	0.243658	-18.5476	8.52315e-77	1.47948e-74
E2F1	983.219	-3.5296	0.190384	-18.5393	9.94438e-77	1.70838e-74
GAA	1877.71	4.71619	0.254478	18.5328	1.12198e-76	1.90783e-74
LRP8	1273.69	-3.50533	0.189187	-18.5284	1.21901e-76	2.05188e-74
TTLL4	2861.32	2.47527	0.134127	18.4546	4.78801e-76	7.97874e-74
WT1	793.078	-8.35726	0.453082	-18.4454	5.68091e-76	9.37294e-74
RCBTB2	1198.81	2.82033	0.15302	18.4311	7.39097e-76	1.20748e-73
SSRP1	6929.51	-2.07493	0.112985	-18.3645	2.52596e-75	4.08665e-73
SULF2	4489.02	5.54725	0.302162	18.3585	2.82269e-75	4.52281e-73
SKA3	706.169	-3.172	0.173635	-18.2682	1.48161e-74	2.35139e-72
KCNE3	1289.51	2.35529	0.128967	18.2627	1.63982e-74	2.57792e-72
CTSD	196594	5.73677	0.31446	18.2432	2.34163e-74	3.64681e-72
DSCC1	502.382	-3.37698	0.185717	-18.1835	6.97696e-74	1.07652e-71
PARP1	6191.47	-2.10953	0.116159	-18.1608	1.05515e-73	1.61311e-71
ORC1	1109.98	-2.66736	0.146906	-18.1569	1.13141e-73	1.71398e-71
PHGDH	1430.33	-6.73194	0.371051	-18.1429	1.46081e-73	2.19306e-71
TRAP1	3891.92	-2.53747	0.139912	-18.1361	1.65218e-73	2.4582e-71
ABCB10	4436.28	-3.36789	0.186285	-18.0792	4.64404e-73	6.84853e-71
ZNF467	958.027	2.56255	0.141868	18.0629	6.2415e-73	9.12354e-71
ATOH8	1579.03	6.39534	0.354203	18.0556	7.1313e-73	1.03336e-70
AP000347.2	1898.76	2.74404	0.152226	18.0261	1.21666e-72	1.73909e-70
ZBTB47	822.273	3.11341	0.172719	18.0259	1.22104e-72	1.73909e-70
CD300A	3166.98	3.69313	0.204898	18.0242	1.25745e-72	1.77577e-70
PRAM1	14439.2	2.69327	0.14943	18.0237	1.27073e-72	1.77945e-70
DPEP2	521.228	4.54288	0.252603	17.9842	2.58884e-72	3.59504e-70
HPDL	449.023	-4.37564	0.243689	-17.9558	4.31939e-72	5.94862e-70
KCNN4	460.9	-6.78534	0.378799	-17.9128	9.37687e-72	1.28079e-69
ATAD3A	1949.12	-2.42822	0.136267	-17.8196	4.97758e-71	6.74361e-69
SPNS3	744.854	-7.95256	0.447583	-17.7678	1.2553e-70	1.68696e-68
IFRD2	1730.64	-2.85098	0.160536	-17.7592	1.46401e-70	1.9517e-68
CDH23	582.229	4.35121	0.245799	17.7023	4.02503e-70	5.32326e-68
UHRF1	3268.81	-2.94443	0.166858	-17.6463	1.08583e-69	1.42474e-67
PAQR4	603.014	-3.23765	0.183605	-17.6338	1.35504e-69	1.76409e-67
PA2G4	8425.51	-2.20412	0.125053	-17.6255	1.56902e-69	2.02683e-67
PRIM1	1007.01	-2.71795	0.154309	-17.6137	1.93472e-69	2.48001e-67
LDHA	10795.1	-2.40327	0.136452	-17.6125	1.97401e-69	2.51106e-67
LRRC25	1847.34	6.31443	0.359599	17.5597	5.018e-69	6.33484e-67
PXN	1096.75	4.25868	0.242602	17.5542	5.52712e-69	6.9251e-67
TLE1	321.711	-6.47987	0.369389	-17.5421	6.83406e-69	8.49872e-67
TFEB	796.428	3.62144	0.206643	17.5251	9.21857e-69	1.13791e-66
LILRB2	2596.95	7.43236	0.424713	17.4997	1.44028e-68	1.76477e-66
SH3RF3	749.031	9.09325	0.522183	17.4139	6.47047e-68	7.87036e-66
PSAT1	3344.72	-6.03608	0.347826	-17.3537	1.84808e-67	2.23163e-65
PCNA	5267.44	-2.46236	0.142437	-17.2874	5.85276e-67	7.01657e-65
CIDEB	1595.22	3.24936	0.188126	17.2723	7.61031e-67	9.05844e-65
ATP6V0A1	3018.57	2.80176	0.162233	17.27	7.92006e-67	9.36027e-65
MYO1F	14242.1	1.87477	0.108907	17.2145	2.06775e-66	2.42654e-64
MATK	810.088	-4.35409	0.253707	-17.1619	5.12288e-66	5.96977e-64
ZNRF1	635.85	-3.30379	0.192557	-17.1575	5.52606e-66	6.39488e-64
ARHGAP9	5448.85	2.92788	0.171016	17.1205	1.04375e-65	1.19952e-63
PLPPR3	4796.62	-2.35149	0.137462	-17.1064	1.32878e-65	1.50632e-63
PLXNC1	1280.19	3.18228	0.186028	17.1065	1.32751e-65	1.50632e-63
BCL2A1	1108.91	5.95064	0.3481	17.0946	1.62705e-65	1.83197e-63
DNASE1L1	901.307	2.6112	0.152999	17.0667	2.62562e-65	2.93646e-63
RFC4	1050.6	-2.46937	0.144756	-17.0588	3.00864e-65	3.3424e-63
APOBR	7383.03	3.25958	0.191153	17.0522	3.36858e-65	3.71749e-63
PRDX1	4240.03	-3.05387	0.179265	-17.0355	4.47751e-65	4.90877e-63
FAM63A	832.487	2.68589	0.157765	17.0247	5.38824e-65	5.86861e-63
CMSS1	771.101	-3.97358	0.23342	-17.0233	5.51869e-65	5.97165e-63
RRM1	3760.08	-2.08108	0.122538	-16.9832	1.09366e-64	1.17579e-62
ESCO2	671.473	-2.79329	0.164541	-16.9762	1.23191e-64	1.31594e-62
FANCA	812.653	-2.65189	0.156388	-16.9571	1.70418e-64	1.80882e-62
RECQL4	2356.15	-2.59203	0.152865	-16.9563	1.72771e-64	1.82218e-62
TMEM97	1200.57	-2.37837	0.140362	-16.9445	2.11335e-64	2.2149e-62
SEMA4A	584.541	-4.79428	0.28298	-16.9421	2.19998e-64	2.29128e-62
ICAM1	1728.9	7.17327	0.423913	16.9215	3.12117e-64	3.23051e-62
TAPBPL	757.568	2.43254	0.143783	16.9181	3.3077e-64	3.40244e-62
ADAM15	1893.86	-2.69765	0.15979	-16.8824	6.05878e-64	6.19408e-62
C19orf38	951.652	4.08079	0.242024	16.8611	8.69536e-64	8.83533e-62
PNPLA3	320.019	6.74559	0.400529	16.8417	1.20683e-63	1.21882e-61
SIGLEC14	1307.15	3.68871	0.219067	16.8383	1.27879e-63	1.28372e-61
ARSA	2776.75	3.23487	0.192834	16.7754	3.69123e-63	3.68327e-61
ATAD2	3758.22	-2.20665	0.131565	-16.7722	3.89502e-63	3.86349e-61
CAPN2	678.67	-5.4472	0.324894	-16.7661	4.32049e-63	4.26016e-61
ASNS	1253.99	-4.55375	0.271972	-16.7435	6.31858e-63	6.1937e-61
ABAT	552.942	3.15185	0.188384	16.731	7.79269e-63	7.594e-61
CARD14	417.048	4.75033	0.284089	16.7213	9.17626e-63	8.8903e-61
CLSTN3	271.629	4.9849	0.298275	16.7124	1.06417e-62	1.02504e-60
DAPK2	225.363	5.40428	0.323778	16.6913	1.5162e-62	1.45207e-60
RUBCN	1499.79	2.41295	0.144641	16.6824	1.76011e-62	1.67603e-60
EZH2	1882.25	-2.27966	0.136655	-16.6818	1.77653e-62	1.68205e-60
CITED4	429.207	-5.31719	0.31911	-16.6625	2.45381e-62	2.31018e-60
ASS1	2233.64	-5.14706	0.309241	-16.6441	3.33674e-62	3.12378e-60
VIM	3001.04	-4.46308	0.268637	-16.6138	5.53666e-62	5.15435e-60
DDIAS	617.143	-2.96169	0.178452	-16.5965	7.38541e-62	6.83725e-60
PRMT2	3645.78	2.29946	0.138572	16.594	7.70562e-62	7.09428e-60
ANKLE1	662.941	-3.96711	0.239674	-16.5521	1.54598e-61	1.41551e-59
FABP5P7	417.792	-5.64183	0.342033	-16.495	3.98677e-61	3.63036e-59
CD68	7508.62	4.83686	0.293262	16.4933	4.09984e-61	3.71302e-59
ARAP1	9826.31	2.46013	0.149286	16.4793	5.1691e-61	4.64063e-59
ORC6	1126.56	-2.2306	0.135359	-16.4792	5.17977e-61	4.64063e-59
MVP	743.139	3.90685	0.23734	16.461	6.99548e-61	6.23383e-59
PFAS	1153.94	-2.3124	0.1407	-16.435	1.07377e-60	9.51776e-59
LRRCC1	749.488	-2.85529	0.173908	-16.4184	1.41316e-60	1.24597e-58
HSPD1	15580.3	-1.84163	0.11218	-16.4166	1.45397e-60	1.2752e-58
PPP2R5B	753.796	3.98893	0.243266	16.3974	1.99644e-60	1.74181e-58
CBX7	437.762	3.4358	0.209688	16.3853	2.43515e-60	2.11351e-58
SEMA4B	608.953	3.15571	0.192898	16.3595	3.72342e-60	3.21487e-58
GPT2	987	-5.88346	0.359684	-16.3573	3.85971e-60	3.31537e-58
LYAR	1057.29	-2.64458	0.16222	-16.3024	9.48546e-60	8.10594e-58
ITM2B	13093.8	2.65514	0.163526	16.2367	2.77258e-59	2.35726e-57
CTPS1	1701.65	-2.24297	0.138371	-16.2098	4.29895e-59	3.63643e-57
DNMT1	6159.08	-1.96194	0.121072	-16.2047	4.67428e-59	3.93395e-57
WDHD1	1225.51	-2.67076	0.164968	-16.1896	5.97078e-59	4.99985e-57
BLMH	1427.01	-2.19841	0.136197	-16.1414	1.30465e-58	1.08703e-56
RASGRP4	939.003	4.6824	0.290299	16.1295	1.58172e-58	1.31133e-56
SUN1	553.102	-2.83861	0.176012	-16.1273	1.63946e-58	1.35247e-56
ROGDI	2490.48	1.84686	0.114599	16.1159	1.97212e-58	1.61889e-56
SIPA1	5994.62	2.58387	0.160338	16.1152	1.99605e-58	1.6305e-56
S1PR3	289.399	-6.54102	0.406779	-16.08	3.52117e-58	2.86228e-56
SOCS3	599.083	6.86689	0.427243	16.0726	3.97279e-58	3.21372e-56
PADI2	1747.06	4.05366	0.252667	16.0435	6.34925e-58	5.1113e-56
PAICS	6526.21	-3.3566	0.209238	-16.042	6.50028e-58	5.20772e-56
LRRC8C	1585.74	-4.49581	0.280648	-16.0194	9.35688e-58	7.46043e-56
EXO1	775.747	-2.98705	0.186945	-15.9782	1.81246e-57	1.43823e-55
CDC25A	1133	-3.32899	0.208467	-15.9689	2.1047e-57	1.66221e-55
GINS4	630.755	-2.85029	0.17866	-15.9538	2.68252e-57	2.10856e-55
ZWINT	2307.68	-2.55483	0.160195	-15.9483	2.92746e-57	2.29029e-55
MX2	854.242	2.41073	0.151339	15.9293	3.96479e-57	3.08735e-55
BMP8B	488.07	-2.93746	0.184674	-15.9062	5.74201e-57	4.45046e-55
FAM72C	586.076	-3.11334	0.195763	-15.9036	5.98149e-57	4.61461e-55
CXCL16	342.425	6.04274	0.380152	15.8956	6.79846e-57	5.22072e-55
TPP1	13469.8	2.11832	0.133508	15.8666	1.08006e-56	8.256e-55
MYO9B	10442.3	2.09743	0.132325	15.8506	1.39267e-56	1.0597e-54
SIRPA	11636.7	2.36827	0.149439	15.8478	1.45634e-56	1.10311e-54
GPR82	517.05	6.39071	0.403332	15.8448	1.52754e-56	1.15181e-54
RENBP	1114.24	5.19147	0.328148	15.8205	2.24705e-56	1.6867e-54
TDRD6	230.392	6.00465	0.379677	15.8151	2.44704e-56	1.82859e-54
RIT1	1076.12	2.22161	0.140531	15.8087	2.71144e-56	2.01712e-54
ASAH1	16854.3	4.12161	0.26077	15.8056	2.84857e-56	2.10972e-54
MFSD2A	360.425	-3.50468	0.221747	-15.8049	2.87891e-56	2.12275e-54
SIGLEC15	253.517	5.26278	0.333037	15.8024	2.99514e-56	2.19872e-54
TNKS1BP1	669.257	-3.29051	0.208279	-15.7986	3.18267e-56	2.32614e-54
SFXN1	1265.54	-1.99441	0.126345	-15.7854	3.92058e-56	2.85295e-54
CSF3R	18802.4	3.06275	0.194036	15.7844	3.98253e-56	2.88543e-54
PLCB2	6822.49	2.94158	0.18641	15.7802	4.25844e-56	3.07198e-54
GPR85	619.272	-2.86727	0.182139	-15.7422	7.77551e-56	5.58496e-54
RASA4	1530.59	3.56057	0.226224	15.7391	8.15443e-56	5.83199e-54
NINJ2	546.727	3.95813	0.251545	15.7353	8.667e-56	6.17209e-54
LRP3	3319.46	-3.79419	0.241176	-15.732	9.12775e-56	6.47254e-54
PPP1R16B	2445.74	4.72709	0.300705	15.72	1.10262e-55	7.78564e-54
BATF2	493.695	8.64811	0.550387	15.7128	1.23614e-55	8.69156e-54
RCC1	2281.08	-2.52443	0.160777	-15.7014	1.47846e-55	1.03517e-53
MAD2L1	1904.01	-2.93447	0.18717	-15.6781	2.13703e-55	1.49002e-53
ELANE	8425.76	-4.24016	0.270457	-15.6777	2.14737e-55	1.49099e-53
OAF	496.139	-5.97912	0.381489	-15.6731	2.31053e-55	1.59762e-53
FUT7	931.78	-4.17418	0.267083	-15.6287	4.63903e-55	3.19441e-53
IFNAR2	2461.58	2.21424	0.141694	15.627	4.76849e-55	3.27005e-53
FCMR	532.914	8.43757	0.541264	15.5886	8.69679e-55	5.93948e-53
NLRC4	885.29	4.75987	0.305398	15.5858	9.09355e-55	6.1851e-53
CNPY3	4519.59	2.00382	0.128613	15.5801	9.93362e-55	6.72902e-53
TNFRSF21	254.71	-4.05583	0.260389	-15.576	1.0595e-54	7.14796e-53
TRIM73	243.008	3.77406	0.242416	15.5685	1.19192e-54	8.00894e-53
CPQ	520.374	2.71903	0.174743	15.5602	1.35737e-54	9.08402e-53
MND1	369.367	-3.3641	0.216545	-15.5353	2.00023e-54	1.33327e-52
PIK3C2A	2230.61	2.06261	0.13283	15.5282	2.23589e-54	1.48442e-52
CFAP97	608.744	-2.81047	0.181213	-15.5092	3.00493e-54	1.98707e-52
SEC14L1	3825.92	2.46491	0.159018	15.5008	3.42751e-54	2.25755e-52
FNIP2	1906.5	2.94684	0.19019	15.4942	3.79908e-54	2.49243e-52
LOXHD1	376.488	-6.56962	0.425088	-15.4547	7.00926e-54	4.58048e-52
B4GALT2	613.281	-4.21851	0.272976	-15.4538	7.11413e-54	4.63086e-52
RFC3	1313.88	-2.95609	0.1917	-15.4204	1.19329e-53	7.73735e-52
CNR2	335.946	-3.27975	0.212746	-15.4163	1.27238e-53	8.21819e-52
BCAT1	1900.61	-4.98948	0.32387	-15.4058	1.49626e-53	9.6269e-52
NDC1	2188.78	-2.01968	0.131112	-15.4043	1.53221e-53	9.82032e-52
THEMIS2	5511.87	3.5719	0.232429	15.3677	2.69591e-53	1.72125e-51
TCOF1	2374.4	-2.39972	0.156315	-15.3519	3.442e-53	2.18922e-51
CCNE1	442.174	-3.57407	0.232828	-15.3507	3.50239e-53	2.21916e-51
NCAPG	1652.68	-2.04554	0.133303	-15.345	3.82632e-53	2.41522e-51
NME1	2431.89	-2.83639	0.185202	-15.3151	6.06076e-53	3.81119e-51
EBNA1BP2	1931.98	-2.42453	0.158386	-15.3078	6.78301e-53	4.24933e-51
LDHB	13365	-1.92948	0.126112	-15.2997	7.67888e-53	4.79254e-51
AKNA	6205.37	1.8137	0.118553	15.2986	7.80999e-53	4.85618e-51
PIK3CG	5083.46	3.31615	0.216797	15.2961	8.11802e-53	5.02895e-51
PBXIP1	1736.19	1.87561	0.122718	15.2839	9.78329e-53	6.0381e-51
CENPJ	1463.4	-2.31492	0.151612	-15.2687	1.23584e-52	7.5993e-51
WDR81	2142.94	1.98126	0.130115	15.227	2.34044e-52	1.43386e-50
C11orf84	1044.61	3.35839	0.220654	15.2202	2.59835e-52	1.58604e-50
KCNC3	670.609	2.74073	0.180189	15.2102	3.0242e-52	1.83925e-50
TMPO	7332.69	-1.78383	0.117321	-15.2047	3.29303e-52	1.99545e-50
CENPH	376.275	-3.0248	0.199084	-15.1936	3.89839e-52	2.35373e-50
ORAI3	1398.53	2.18606	0.143934	15.1879	4.25101e-52	2.55736e-50
ALDH18A1	2295.63	-2.6974	0.177747	-15.1755	5.1371e-52	3.0793e-50
SHCBP1	1296.92	-1.92518	0.127181	-15.1374	9.18326e-52	5.48494e-50
MAP3K3	2395.05	2.14342	0.142328	15.0598	2.97883e-51	1.77283e-49
FAM134B	473.487	3.28441	0.21818	15.0536	3.26759e-51	1.93776e-49
NCF2	2956.15	4.95652	0.329765	15.0305	4.63819e-51	2.74081e-49
WDR90	2040.39	-2.34774	0.156269	-15.0238	5.1299e-51	3.02066e-49
ARHGAP12	813.677	2.96077	0.19714	15.0186	5.54662e-51	3.25454e-49
FUCA1	7611.36	3.40532	0.226747	15.0181	5.58671e-51	3.26656e-49
C4orf46	1098.72	-2.5115	0.16742	-15.0012	7.2133e-51	4.20288e-49
PSMG1	1379.21	-2.03461	0.135689	-14.9947	7.9576e-51	4.6204e-49
ZNF367	757.865	-3.27653	0.218678	-14.9833	9.43599e-51	5.45977e-49
GPATCH4	1217.36	-2.01843	0.134833	-14.9698	1.15583e-50	6.66465e-49
TMEM71	549.988	3.22592	0.215597	14.9628	1.28558e-50	7.38722e-49
LAPTM4B	1998.31	-2.5761	0.172246	-14.956	1.42425e-50	8.15589e-49
POLE3	4268.66	-1.63854	0.109642	-14.9444	1.69286e-50	9.66092e-49
RAB3D	1776.58	2.0615	0.138154	14.9218	2.37939e-50	1.35325e-48
HELLS	687.433	-2.92759	0.19625	-14.9177	2.53004e-50	1.43403e-48
ANKRD35	296.221	3.64364	0.244357	14.9112	2.78889e-50	1.57539e-48
SLC7A2	571.366	-4.0368	0.270776	-14.9083	2.91074e-50	1.63867e-48
IQSEC2	232.489	3.62216	0.243164	14.8959	3.50172e-50	1.96474e-48
MTHFD1	1983.02	-2.29343	0.15403	-14.8895	3.85355e-50	2.15488e-48
IRX3	376.246	-7.39017	0.496348	-14.8891	3.88035e-50	2.16262e-48
MPP6	324.756	-3.40319	0.228756	-14.8769	4.65317e-50	2.58468e-48
CSGALNACT1	1373.24	5.15476	0.346756	14.8657	5.50591e-50	3.04819e-48
GGCT	1537.38	-2.12874	0.14329	-14.8562	6.33977e-50	3.49821e-48
C1orf228	2079.63	-3.10501	0.209329	-14.8332	8.93875e-50	4.91602e-48
PTGES	541.322	9.18036	0.619137	14.8277	9.7042e-50	5.31943e-48
APOL1	382.479	2.73426	0.184409	14.8271	9.78131e-50	5.34412e-48
CEP55	1261.74	-2.04038	0.137692	-14.8185	1.11277e-49	6.04412e-48
MCM5	4641.01	-2.48614	0.167773	-14.8184	1.1135e-49	6.04412e-48
PEBP1	4365.25	-1.93781	0.131075	-14.784	1.85768e-49	1.00508e-47
CD53	6710.84	2.32853	0.157555	14.7791	1.99838e-49	1.0777e-47
IVNS1ABP	7304.89	1.99381	0.13494	14.7755	2.10757e-49	1.13292e-47
SAT1	4103.25	2.33084	0.157951	14.7567	2.78451e-49	1.49199e-47
RFC2	1067.98	-2.34492	0.159061	-14.7422	3.4532e-49	1.84436e-47
PYCR1	797.659	-3.96397	0.268987	-14.7367	3.74701e-49	1.99489e-47
SIN3B	2832.96	2.33206	0.158357	14.7266	4.35159e-49	2.30939e-47
DDX11	2356.08	-2.32725	0.158109	-14.7192	4.85346e-49	2.56756e-47
AK4	738.743	-4.44297	0.30195	-14.7143	5.22059e-49	2.74435e-47
PRKAR1A	11966.2	2.05591	0.139721	14.7144	5.21337e-49	2.74435e-47
LMTK3	285.947	7.42488	0.504633	14.7134	5.28531e-49	2.76963e-47
DTX4	864.78	2.92839	0.199106	14.7077	5.75428e-49	3.00594e-47
BUB1B	1278.21	-2.36059	0.160728	-14.6869	7.82131e-49	4.07295e-47
MCM10	508.261	-3.38023	0.230183	-14.685	8.04798e-49	4.17793e-47
CYBB	33054.8	2.77097	0.18879	14.6775	8.98455e-49	4.64965e-47
WEE1	1578.65	-2.38587	0.162626	-14.6709	9.89568e-49	5.10531e-47
ACTL6A	2119.21	-1.92661	0.131406	-14.6616	1.13598e-48	5.84256e-47
CYP27A1	264.19	7.40989	0.505591	14.6559	1.23517e-48	6.33318e-47
CEACAM21	197.412	4.04261	0.275971	14.6487	1.37371e-48	7.02196e-47
RAD54L	804.913	-2.99407	0.204633	-14.6314	1.77047e-48	9.02238e-47
SNRPD1	3611.83	-2.02858	0.138895	-14.6051	2.60488e-48	1.3234e-46
APLP2	44094	2.84699	0.1954	14.5701	4.35431e-48	2.20548e-46
GAS7	3961.67	2.82965	0.194298	14.5635	4.79689e-48	2.42228e-46
CFLAR	5360.68	2.49954	0.171644	14.5623	4.8783e-48	2.45595e-46
NRGN	485.317	-3.97148	0.272968	-14.5493	5.90245e-48	2.9626e-46
HMGB2	10879	-1.82972	0.125839	-14.5401	6.74476e-48	3.37522e-46
CCR1	2720.18	3.72347	0.256266	14.5297	7.86039e-48	3.92172e-46
TYROBP	7273.67	3.24664	0.223476	14.5279	8.06128e-48	4.00995e-46
FAM72D	426.988	-2.9066	0.200151	-14.522	8.79051e-48	4.35967e-46
FEN1	1960.84	-2.72153	0.187649	-14.5033	1.15532e-47	5.71282e-46
PLK4	1204.06	-2.13311	0.147211	-14.4902	1.39773e-47	6.89104e-46
DSN1	924.604	-2.08128	0.143735	-14.48	1.62078e-47	7.96716e-46
DNAAF5	1081.72	-2.16831	0.14984	-14.4709	1.85162e-47	9.07514e-46
VDAC1	2921.42	-2.1329	0.147542	-14.4562	2.29091e-47	1.11952e-45
NUP205	3153.42	-1.84452	0.127649	-14.45	2.50833e-47	1.22219e-45
NCAPG2	2331.06	-2.23991	0.155066	-14.4449	2.69923e-47	1.31137e-45
FARSB	1932.85	-2.06968	0.143375	-14.4354	3.09724e-47	1.50036e-45
ZMYND19	898.566	-2.02996	0.14083	-14.4143	4.20537e-47	2.03125e-45
GPR141	969.851	2.93052	0.203364	14.4102	4.46298e-47	2.14945e-45
FGR	6930.09	4.83947	0.336057	14.4007	5.11928e-47	2.45844e-45
HSP90AB1	24817.2	-1.63568	0.113727	-14.3825	6.66889e-47	3.1934e-45
HMGN5	711.435	-2.5685	0.17902	-14.3476	1.10352e-46	5.26909e-45
ABHD2	3669.87	2.97664	0.207478	14.3468	1.11602e-46	5.31352e-45
TFDP2	891.477	-2.09532	0.146384	-14.3138	1.79377e-46	8.51605e-45
NCAPH	1320.33	-2.189	0.153223	-14.2864	2.65884e-46	1.25872e-44
SUOX	1083.24	2.14904	0.150541	14.2755	3.11186e-46	1.46901e-44
TUBB	30521.7	-1.84918	0.12964	-14.2639	3.67188e-46	1.72848e-44
RFC5	1026.78	-2.10996	0.147972	-14.2592	3.92937e-46	1.84448e-44
ITPRIPL2	652.906	4.7593	0.334404	14.2322	5.78458e-46	2.7077e-44
NCOA3	5010.24	2.67661	0.188102	14.2296	6.00166e-46	2.80145e-44
FAM72A	693.474	-2.76893	0.194814	-14.2132	7.5872e-46	3.53165e-44
HGF	732.608	-6.11384	0.430255	-14.2098	7.96453e-46	3.69696e-44
HS6ST1	937.15	-2.0343	0.143185	-14.2075	8.23248e-46	3.81073e-44
TRIP6	1486.46	-2.17299	0.152963	-14.206	8.40844e-46	3.88139e-44
CDK1	2430.09	-2.10758	0.148625	-14.1805	1.21067e-45	5.57309e-44
COL9A3	339.413	3.47392	0.245063	14.1756	1.29734e-45	5.95563e-44
TYMS	4749.23	-2.46658	0.17404	-14.1725	1.35663e-45	6.2107e-44
ZDHHC11B	242.792	-4.95397	0.349673	-14.1674	1.45723e-45	6.65297e-44
PM20D2	2244.28	-2.01387	0.142229	-14.1593	1.63594e-45	7.44845e-44
TMEM144	585.019	2.8905	0.20445	14.1379	2.21721e-45	1.00675e-43
GTF2IRD2B	577.444	2.27498	0.16093	14.1365	2.26393e-45	1.02517e-43
NOLC1	5416.5	-2.3663	0.167521	-14.1254	2.64873e-45	1.19617e-43
FAM212A	240.13	-4.24069	0.300607	-14.1071	3.43416e-45	1.54667e-43
LTB4R2	1283.66	2.64253	0.187364	14.1037	3.60414e-45	1.61885e-43
GLRX	1587.31	2.46303	0.174697	14.0989	3.85594e-45	1.72729e-43
FH	2350.23	-1.88723	0.133862	-14.0984	3.88418e-45	1.73528e-43
FAM72B	750.868	-2.8129	0.199601	-14.0926	4.21829e-45	1.87951e-43
ATP1B3	1923.45	-1.73454	0.123122	-14.088	4.50002e-45	1.99969e-43
RBBP8	1434.53	-2.65546	0.18876	-14.0679	5.9825e-45	2.65139e-43
BLM	729.88	-2.97374	0.211519	-14.0589	6.7889e-45	2.99286e-43
YBX3	3543.66	-2.02533	0.144058	-14.0591	6.77566e-45	2.99286e-43
RGPD2	694.318	4.61491	0.328519	14.0476	7.96351e-45	3.50142e-43
PNPLA7	297.61	3.51648	0.250533	14.036	9.38318e-45	4.11477e-43
CCDC34	296.899	-3.75201	0.267427	-14.03	1.02123e-44	4.46663e-43
GRB10	1086.19	-4.0748	0.290638	-14.0202	1.17277e-44	5.11598e-43
MDFIC	927.204	-2.77645	0.19812	-14.014	1.28065e-44	5.57202e-43
CTNNAL1	409.696	-3.45837	0.247122	-13.9946	1.68246e-44	7.28223e-43
TIMELESS	2557.2	-2.38278	0.170262	-13.9947	1.67854e-44	7.28223e-43
KIF15	1336.69	-2.37828	0.170079	-13.9833	1.97029e-44	8.50592e-43
FCGRT	3672.21	4.18555	0.299509	13.9747	2.22499e-44	9.58067e-43
SLC7A1	3032.99	-2.4337	0.174248	-13.9669	2.48235e-44	1.06613e-42
HPRT1	1377.3	-2.07131	0.148373	-13.9601	2.72872e-44	1.16893e-42
PITPNC1	725.771	2.49002	0.178614	13.9408	3.57909e-44	1.52928e-42
TTC7A	1957.12	-2.40302	0.17252	-13.9289	4.22666e-44	1.80136e-42
VPS8	2056.06	2.51566	0.180682	13.9231	4.58403e-44	1.94868e-42
POLR1E	1009.64	-2.18648	0.157046	-13.9226	4.62101e-44	1.9594e-42
CLN8	1354.6	2.09851	0.150884	13.9081	5.6592e-44	2.39353e-42
HEXA	4458.17	2.36278	0.169919	13.9054	5.87551e-44	2.47872e-42
ADCY4	414.564	3.96973	0.285944	13.8829	8.04355e-44	3.38479e-42
EME1	424.792	-2.60577	0.187707	-13.8821	8.13335e-44	3.41396e-42
PGPEP1	1776.83	2.34259	0.168754	13.8817	8.18121e-44	3.42542e-42
SPDL1	973.321	-2.28476	0.164689	-13.8732	9.21216e-44	3.84741e-42
HMGB1	16974.8	-1.57749	0.113731	-13.8703	9.58664e-44	3.99379e-42
PTPN22	3012.23	2.03831	0.147034	13.8629	1.06349e-43	4.41947e-42
PTTG1	1031.57	-2.39459	0.172756	-13.8611	1.08942e-43	4.51595e-42
GCA	2313.4	1.71279	0.123602	13.8573	1.14955e-43	4.75336e-42
NLRP12	338.423	3.64968	0.263878	13.8309	1.65871e-43	6.84175e-42
SMYD2	420.481	-2.95651	0.21379	-13.8291	1.70241e-43	7.00467e-42
ALDH3B1	2270.99	1.89228	0.136945	13.8178	1.98974e-43	8.16676e-42
RAB11FIP4	938.385	4.71682	0.341873	13.797	2.65668e-43	1.08774e-41
ETV4	385.184	-4.59698	0.333694	-13.776	3.55228e-43	1.45086e-41
BNC2	163.352	5.33883	0.388457	13.7437	5.55686e-43	2.26404e-41
GINS2	375.082	-3.68412	0.268252	-13.7338	6.37061e-43	2.58926e-41
TNFRSF14	3061.57	2.9094	0.211957	13.7263	7.06018e-43	2.86255e-41
KLHL36	2484.95	1.65691	0.120714	13.7259	7.10116e-43	2.87218e-41
WDR12	1779.21	-1.95286	0.142295	-13.724	7.29186e-43	2.94217e-41
LRP10	4098.59	2.60865	0.190251	13.7116	8.65175e-43	3.48243e-41
CHST10	182.64	-4.13622	0.301689	-13.7102	8.81964e-43	3.54146e-41
SLC8A1	409.633	2.77392	0.202398	13.7053	9.44087e-43	3.7818e-41
PKMYT1	1490.52	-2.77365	0.202389	-13.7045	9.537e-43	3.81114e-41
TWNK	902.983	-1.96166	0.143151	-13.7034	9.68546e-43	3.86121e-41
ZNF862	570.35	2.69532	0.196719	13.7014	9.96074e-43	3.96147e-41
CD300LF	3162.32	2.24723	0.164189	13.6869	1.21612e-42	4.82511e-41
KCNQ5	440.96	-3.3911	0.2478	-13.6848	1.25132e-42	4.95299e-41
IL10RB	2557.98	1.5659	0.114505	13.6754	1.42501e-42	5.62709e-41
PTMA	56180.6	-1.77301	0.129689	-13.6713	1.50769e-42	5.93953e-41
BUB1	2213.21	-2.15746	0.157883	-13.6649	1.64421e-42	6.46204e-41
RGS2	1187.93	4.50685	0.329832	13.6641	1.66369e-42	6.52323e-41
THOP1	1647.04	-2.22296	0.162762	-13.6577	1.8161e-42	7.1041e-41
FIGNL1	1000.62	-2.06622	0.151499	-13.6385	2.36447e-42	9.22751e-41
PSAP	37566.2	2.45445	0.179967	13.6383	2.3701e-42	9.22787e-41
UBE2T	605.253	-2.21192	0.162206	-13.6365	2.43074e-42	9.44192e-41
HAT1	1724.03	-2.09119	0.153484	-13.6248	2.85357e-42	1.10586e-40
ATP6V1B2	16136.2	2.53644	0.186236	13.6195	3.06725e-42	1.18591e-40
ALDH5A1	318.622	-3.01594	0.221463	-13.6182	3.11958e-42	1.20335e-40
DERL3	291.82	-3.63415	0.267096	-13.6062	3.68039e-42	1.4164e-40
NUSAP1	1748.6	-1.8386	0.135313	-13.5878	4.73328e-42	1.81741e-40
STAR	512.957	-4.26056	0.313626	-13.5849	4.9242e-42	1.88636e-40
AGO1	6968.81	3.40814	0.250953	13.5808	5.20711e-42	1.99017e-40
PDIA6	6241.67	-1.77036	0.130377	-13.5788	5.34819e-42	2.03941e-40
C19orf48	1904.21	-2.15233	0.158676	-13.5643	6.517e-42	2.47944e-40
DCLRE1B	467.916	-2.50139	0.184478	-13.5593	6.98341e-42	2.65083e-40
PRMT5	2518.83	-1.91101	0.140997	-13.5536	7.54574e-42	2.85778e-40
HLTF	1243.21	-2.51426	0.185623	-13.545	8.48515e-42	3.20627e-40
MRPL3	2959.88	-1.83958	0.135814	-13.5448	8.50466e-42	3.20637e-40
SGK1	1013.04	4.3514	0.321414	13.5383	9.29087e-42	3.49488e-40
NUCB2	7078.9	-2.02383	0.149572	-13.5308	1.02938e-41	3.86341e-40
OLR1	681.906	5.34604	0.395273	13.5249	1.11423e-41	4.17248e-40
POLD2	3033.03	-2.50096	0.184958	-13.5218	1.16322e-41	4.34615e-40
MAGOHB	561.333	-2.29743	0.169956	-13.5178	1.2281e-41	4.57832e-40
CCNA2	2537.84	-2.21313	0.164034	-13.4919	1.7443e-41	6.48819e-40
KLHL23	191.393	-4.11472	0.304989	-13.4914	1.75775e-41	6.52364e-40
CDK2	1353.57	-2.04946	0.151945	-13.4882	1.83558e-41	6.79734e-40
USP13	415.549	-2.79291	0.207247	-13.4763	2.15794e-41	7.97337e-40
POLE2	395.331	-3.10329	0.230318	-13.4739	2.22759e-41	8.21251e-40
EEF1E1	631.111	-2.28923	0.170361	-13.4375	3.64379e-41	1.3404e-39
HN1L	1800.75	-1.95718	0.145721	-13.4311	3.9771e-41	1.45979e-39
STIL	794.146	-2.00887	0.149648	-13.4239	4.37848e-41	1.60358e-39
TMEM63A	2016.36	2.18547	0.162943	13.4125	5.11142e-41	1.86791e-39
MAP3K12	499.069	3.15977	0.235597	13.4118	5.1602e-41	1.88161e-39
TNFRSF1B	6358.78	1.53929	0.115045	13.3799	7.92932e-41	2.88503e-39
BRI3	3228.74	3.07606	0.229925	13.3785	8.07501e-41	2.93163e-39
LMNB1	3947.62	-2.21379	0.165542	-13.373	8.70003e-41	3.15168e-39
MTFR2	425.424	-2.34918	0.175687	-13.3714	8.88455e-41	3.21154e-39
ABCC4	786.892	-2.76382	0.206759	-13.3673	9.385e-41	3.3851e-39
DUSP3	1612.79	-2.65213	0.198541	-13.3581	1.06258e-40	3.82436e-39
AGRN	1825.76	2.5835	0.193588	13.3453	1.26146e-40	4.53039e-39
NIP7	987.353	-2.13399	0.160039	-13.3342	1.46513e-40	5.25051e-39
GBE1	1165.2	-2.65099	0.198828	-13.3331	1.48687e-40	5.317e-39
CHAF1A	1774.81	-2.10974	0.15863	-13.2998	2.32091e-40	8.26404e-39
PLK1	2355.63	-2.16947	0.16312	-13.2998	2.32051e-40	8.26404e-39
DYRK4	1121.07	2.32718	0.175059	13.2937	2.51793e-40	8.94644e-39
CTSG	2119.92	-4.3631	0.32822	-13.2932	2.53468e-40	8.98679e-39
TPM4	6258.46	-1.69644	0.127669	-13.2878	2.7246e-40	9.63963e-39
PDLIM5	1050.82	2.63291	0.198259	13.2802	3.01709e-40	1.06519e-38
NME4	1144.65	-2.35247	0.177167	-13.2783	3.09317e-40	1.08974e-38
TMEM154	1612.54	1.93679	0.146025	13.2634	3.77388e-40	1.32675e-38
MCM7	7486.8	-2.27055	0.171197	-13.2628	3.80475e-40	1.33479e-38
WSB2	443.561	2.89759	0.218497	13.2615	3.87167e-40	1.35541e-38
RAN	8456.85	-1.46024	0.110207	-13.25	4.50947e-40	1.57538e-38
ARRB2	3598.95	2.04823	0.154674	13.2422	5.00326e-40	1.74423e-38
STAG3L3	5523.77	3.085	0.23312	13.2335	5.61812e-40	1.9545e-38
IHH	766.402	9.73284	0.735659	13.2301	5.88146e-40	2.04185e-38
ALS2CL	8294.62	9.68483	0.732143	13.228	6.04375e-40	2.09383e-38
PKN1	8525.36	2.67882	0.202517	13.2276	6.07681e-40	2.10091e-38
C11orf21	814.945	-2.27507	0.17201	-13.2264	6.17849e-40	2.13164e-38
ABTB1	1763.91	2.82711	0.213817	13.2221	6.54166e-40	2.25228e-38
C1QBP	2748.55	-2.2237	0.168205	-13.2202	6.71185e-40	2.30611e-38
CKAP2	2461.6	-1.71601	0.129872	-13.2131	7.37399e-40	2.52488e-38
IARS	5422.38	-2.48943	0.188407	-13.213	7.37888e-40	2.52488e-38
MR1	1606.75	2.36419	0.178955	13.2111	7.57117e-40	2.58537e-38
ANKRD33B	1386.05	-1.75766	0.133186	-13.197	9.13468e-40	3.11289e-38
C12orf29	518.66	-2.37788	0.180261	-13.1913	9.84179e-40	3.34701e-38
FBXO5	1057.56	-2.03905	0.154644	-13.1854	1.06418e-39	3.61171e-38
TNFSF9	797.127	3.44508	0.261435	13.1776	1.1808e-39	3.99934e-38
GMPS	2730.66	-1.90893	0.144952	-13.1694	1.31631e-39	4.44929e-38
GRINA	5243.64	2.76032	0.209789	13.1576	1.5392e-39	5.19217e-38
TECPR1	1358.29	2.20405	0.167803	13.1347	2.08214e-39	7.00946e-38
NME8	186.109	3.80791	0.290213	13.1211	2.4939e-39	8.37869e-38
RP11-22B23.1	330.57	-2.42142	0.184575	-13.1189	2.56597e-39	8.6035e-38
SLC41A1	171.481	-6.50963	0.496736	-13.1048	3.09e-39	1.03397e-37
KIF11	2527.78	-1.98622	0.151762	-13.0877	3.87186e-39	1.293e-37
UNC119	1207.9	2.38503	0.18248	13.0701	4.88287e-39	1.62736e-37
STX3	1386.06	1.64655	0.126139	13.0535	6.06837e-39	2.01843e-37
NOXA1	585.239	4.04562	0.31003	13.0491	6.42729e-39	2.13355e-37
RMI2	463.982	-2.56502	0.196572	-13.0488	6.45628e-39	2.13892e-37
UBR7	1465.59	-1.88254	0.144293	-13.0466	6.64143e-39	2.19589e-37
SLC44A1	6829.47	1.52007	0.116559	13.0412	7.1347e-39	2.35431e-37
ITM2C	3172.01	-2.21067	0.169626	-13.0326	7.9837e-39	2.62926e-37
SOD1	3160.32	-2.23453	0.171704	-13.0139	1.02026e-38	3.35339e-37
C2	143.799	4.49838	0.346092	12.9977	1.26151e-38	4.13815e-37
GTF2IRD2	300.167	2.50024	0.192391	12.9956	1.29587e-38	4.2425e-37
GINS1	697.429	-2.32323	0.178888	-12.9871	1.44857e-38	4.73314e-37
CADM1	8506	10.9225	0.841988	12.9723	1.75634e-38	5.72754e-37
RCSD1	6623.74	3.08129	0.237549	12.9712	1.78291e-38	5.80282e-37
IMPDH2	6446.36	-1.70439	0.131452	-12.9658	1.91207e-38	6.21107e-37
DIP2A	2830.88	2.09098	0.161328	12.9611	2.03291e-38	6.59073e-37
SAE1	2546.5	-1.51427	0.116885	-12.9553	2.19312e-38	7.09632e-37
GAK	5096.37	1.41209	0.108999	12.955	2.20156e-38	7.10983e-37
ZDHHC9	350.698	-2.41046	0.18609	-12.9532	2.25393e-38	7.26488e-37
NOP56	4872.33	-1.84348	0.142539	-12.9332	2.92512e-38	9.41009e-37
ITGB7	5053.71	3.65403	0.282545	12.9326	2.94856e-38	9.46721e-37
WDR76	459.776	-3.05806	0.236576	-12.9263	3.19717e-38	1.02457e-36
ORM1	7442.4	4.30338	0.333547	12.9019	4.39192e-38	1.40474e-36
SGO2	1142.48	-2.20266	0.170847	-12.8926	4.95622e-38	1.58219e-36
UBE2L6	876.342	1.84175	0.142919	12.8867	5.35038e-38	1.70476e-36
OS9	9125.99	1.57079	0.121988	12.8765	6.10079e-38	1.94014e-36
MCM2	5229.44	-2.50233	0.1945	-12.8655	7.03976e-38	2.23449e-36
VRK1	1512.67	-2.29192	0.178189	-12.8623	7.33865e-38	2.32493e-36
CSAD	499.483	2.29335	0.178401	12.855	8.05951e-38	2.54846e-36
ACOT7	575.325	-3.09003	0.240546	-12.8459	9.06927e-38	2.86232e-36
CAMKK1	927.352	3.9252	0.305673	12.8412	9.63881e-38	3.03632e-36
CXXC5	891.708	-4.39696	0.342415	-12.841	9.6623e-38	3.03797e-36
PRKCB	7023.44	2.02164	0.157528	12.8335	1.06422e-37	3.33428e-36
SLFN11	1611.07	-1.95826	0.15259	-12.8335	1.06447e-37	3.33428e-36
NUF2	866.046	-1.99555	0.155499	-12.8332	1.06858e-37	3.34088e-36
CYTH1	2259.55	2.08475	0.162584	12.8226	1.22486e-37	3.82229e-36
SEMA3G	167.569	-6.00244	0.468482	-12.8125	1.39501e-37	4.34513e-36
FHDC1	357.768	5.78181	0.452062	12.7898	1.86856e-37	5.80927e-36
DARS2	1502.39	-1.74661	0.136749	-12.7724	2.33823e-37	7.25592e-36
PCYOX1L	1540.4	2.48241	0.194367	12.7718	2.35696e-37	7.30044e-36
CHAF1B	495.984	-2.91863	0.228625	-12.766	2.53825e-37	7.84737e-36
ITGAX	2457.95	4.43946	0.348011	12.7567	2.86093e-37	8.81229e-36
PNPT1	1658.23	-2.21276	0.173458	-12.7567	2.85909e-37	8.81229e-36
CPEB2	413.477	2.57144	0.201819	12.7413	3.48635e-37	1.07189e-35
SOX12	1109.1	-1.95515	0.153619	-12.7272	4.17331e-37	1.28074e-35
TTK	1102.42	-1.98059	0.155787	-12.7134	4.9795e-37	1.52534e-35
RASA4B	657.31	3.37801	0.266203	12.6896	6.75355e-37	2.06498e-35
EPM2A	162.603	-3.47516	0.2741	-12.6784	7.78862e-37	2.3771e-35
USP1	2801.36	-1.87274	0.147713	-12.6782	7.80652e-37	2.3782e-35
MARCKSL1	5566.08	4.54815	0.358856	12.674	8.23505e-37	2.50418e-35
NUP160	2521.47	-1.84089	0.145318	-12.668	8.88969e-37	2.69832e-35
UBE2D1	1187.66	1.6153	0.12759	12.6601	9.83268e-37	2.97912e-35
CCL22	164.401	4.89866	0.387346	12.6467	1.16634e-36	3.52739e-35
PRC1	1502.69	-1.71833	0.135942	-12.6401	1.26876e-36	3.83019e-35
DEK	6193.95	-1.98781	0.157358	-12.6324	1.39863e-36	4.21461e-35
ADGRE1	1399.99	3.6661	0.290553	12.6177	1.6877e-36	5.07355e-35
PDCD11	2915.05	-1.58991	0.126008	-12.6176	1.68976e-36	5.07355e-35
DECR1	373.205	-2.32979	0.184758	-12.6099	1.86154e-36	5.57926e-35
CCT5	7792.15	-1.59893	0.126824	-12.6074	1.92178e-36	5.73917e-35
ECT2	832.217	-1.93782	0.153703	-12.6076	1.91839e-36	5.73917e-35
GPR183	477.088	-2.72391	0.216732	-12.5681	3.16374e-36	9.43124e-35
ARHGAP23	238.328	-7.63303	0.607531	-12.564	3.32929e-36	9.90701e-35
STXBP1	808.92	3.36271	0.267745	12.5593	3.53238e-36	1.04926e-34
RAB20	1087.64	3.54999	0.282727	12.5563	3.67327e-36	1.08917e-34
STEAP3	312.702	-3.72947	0.297292	-12.5448	4.24482e-36	1.25641e-34
SEPHS1	627.468	-1.87825	0.149824	-12.5364	4.71709e-36	1.39372e-34
RACGAP1	2206.14	-1.6482	0.131572	-12.527	5.31389e-36	1.56727e-34
BEAN1	405.195	7.55718	0.60405	12.5109	6.51145e-36	1.91708e-34
RAB31	9576.27	2.73882	0.219062	12.5025	7.23593e-36	2.12662e-34
CHCHD3	1790.85	-1.73302	0.13864	-12.5002	7.44661e-36	2.18469e-34
MTF1	1841.68	1.62705	0.130287	12.4882	8.65862e-36	2.5358e-34
LBR	13534	1.39973	0.112103	12.4861	8.88893e-36	2.59869e-34
PHACTR3	382.614	-4.02624	0.322647	-12.4788	9.74977e-36	2.84536e-34
HAUS1	1044.29	-1.71823	0.137708	-12.4773	9.93353e-36	2.89392e-34
DCUN1D5	1115.17	-1.6563	0.132777	-12.4743	1.03083e-35	2.99785e-34
PRNP	754.194	-2.09998	0.168376	-12.472	1.06178e-35	3.08248e-34
UTP4	1511.04	-1.80429	0.144826	-12.4583	1.26021e-35	3.6522e-34
TMC6	6453.27	1.69669	0.136329	12.4455	1.47869e-35	4.27792e-34
CCT3	6122.64	-1.67506	0.134595	-12.4452	1.48524e-35	4.28944e-34
NDC80	1335.74	-2.03595	0.163646	-12.4412	1.56205e-35	4.50345e-34
ANXA2	509.171	-6.32884	0.508966	-12.4347	1.69378e-35	4.8718e-34
RP11-257I8.1	766.742	-1.96494	0.158022	-12.4346	1.69566e-35	4.8718e-34
NREP	1644.32	-3.05569	0.245751	-12.4341	1.70617e-35	4.89358e-34
ARPC1B	13717.9	1.37574	0.110661	12.432	1.75257e-35	5.01801e-34
LILRA1	233.121	2.83297	0.228207	12.4141	2.19265e-35	6.26731e-34
CA8	137.971	-5.93016	0.477713	-12.4137	2.20339e-35	6.2872e-34
TRIP10	241.517	-3.03881	0.244813	-12.4128	2.22737e-35	6.34477e-34
NOTCH1	5438.08	2.09388	0.168775	12.4063	2.41473e-35	6.86672e-34
BRIX1	1064.57	-2.33587	0.18835	-12.4017	2.5572e-35	7.25948e-34
NASP	5400.4	-2.26418	0.182606	-12.3993	2.63663e-35	7.47225e-34
PYCRL	288.763	-2.53367	0.204378	-12.397	2.71395e-35	7.67832e-34
PPAT	1309.95	-2.47352	0.199747	-12.3833	3.22012e-35	9.09492e-34
GEMIN5	1092.44	-1.81526	0.146615	-12.3811	3.30631e-35	9.32257e-34
GOT2	1648.21	-1.45818	0.117786	-12.3798	3.35973e-35	9.4572e-34
DUT	2173.91	-1.96366	0.158643	-12.3778	3.44515e-35	9.68129e-34
TOR2A	1146.61	1.8419	0.148842	12.3749	3.57264e-35	1.00226e-33
SLC1A5	5931.66	-2.07689	0.167911	-12.369	3.84743e-35	1.07754e-33
POLD1	3263.22	-1.99427	0.161322	-12.3621	4.19221e-35	1.17213e-33
NLE1	819.151	-1.8167	0.146971	-12.3609	4.25125e-35	1.18665e-33
TTLL3	2392.73	1.93403	0.156481	12.3595	4.32638e-35	1.2056e-33
IFNGR1	2709.89	1.49589	0.121188	12.3436	5.27533e-35	1.46758e-33
COLEC12	130.082	4.64622	0.376441	12.3425	5.3476e-35	1.48521e-33
RRM2	3845.39	-2.13882	0.173472	-12.3295	6.28408e-35	1.7424e-33
KLHL22	612.587	2.80138	0.227339	12.3225	6.85714e-35	1.89813e-33
SLBP	2888.65	-1.80327	0.146347	-12.3218	6.90928e-35	1.90939e-33
MEF2D	4138.77	-2.58712	0.209999	-12.3197	7.09803e-35	1.9583e-33
ANKRD13B	204.465	-3.78135	0.306993	-12.3174	7.30175e-35	2.01118e-33
BCL2	1969.33	-3.62518	0.29444	-12.3121	7.79526e-35	2.14357e-33
BIRC5	1706.58	-2.15973	0.175516	-12.305	8.51332e-35	2.33716e-33
CPD	19422.6	2.75659	0.224115	12.2999	9.07162e-35	2.48634e-33
PUS1	1593.54	-1.68849	0.137359	-12.2926	9.93211e-35	2.71771e-33
IER5L	905.706	2.5044	0.203864	12.2847	1.09466e-34	2.9904e-33
TBXAS1	2155.49	2.99802	0.244395	12.2671	1.36061e-34	3.71083e-33
B4GALT5	11682	2.04441	0.166757	12.2599	1.48752e-34	4.05033e-33
PWWP2B	474.283	-2.91999	0.238337	-12.2515	1.6493e-34	4.4835e-33
PCK2	348.179	-4.32479	0.35322	-12.2439	1.81162e-34	4.91676e-33
SERPINB1	5838.73	2.75658	0.22523	12.239	1.92482e-34	5.21549e-33
ABCC6	257.339	3.78658	0.309527	12.2334	2.06021e-34	5.57327e-33
AURKA	1418.28	-1.80334	0.14744	-12.231	2.12373e-34	5.73579e-33
ARHGAP30	4871	1.53813	0.125802	12.2266	2.24121e-34	6.04328e-33
ICAM3	2954.78	3.18001	0.260094	12.2264	2.24737e-34	6.0501e-33
TTYH3	7296.56	2.28362	0.186896	12.2187	2.47132e-34	6.64227e-33
MYBL2	4271.77	-3.18677	0.26099	-12.2103	2.73839e-34	7.34822e-33
AC009133.22	159.748	-3.72632	0.305209	-12.2091	2.78011e-34	7.44819e-33
CHST15	692.136	10.5571	0.865077	12.2037	2.97101e-34	7.94684e-33
ITGB3BP	469.783	-2.4357	0.199646	-12.2001	3.10476e-34	8.2913e-33
CTSA	13336.4	2.64665	0.216978	12.1978	3.19423e-34	8.5166e-33
PLD3	1950.65	3.08513	0.252939	12.1972	3.21875e-34	8.56826e-33
POLR1B	1319.81	-1.91617	0.157319	-12.1801	3.96696e-34	1.05431e-32
GSG1	116.045	-5.11785	0.420321	-12.176	4.17089e-34	1.10675e-32
MSH6	2702.78	-1.98664	0.163235	-12.1704	4.46636e-34	1.18327e-32
CCDC58	436.642	-2.20108	0.180866	-12.1697	4.5087e-34	1.19259e-32
GNPNAT1	501.554	-3.56952	0.293495	-12.1621	4.94578e-34	1.30612e-32
DEPDC7	175.761	-3.95239	0.325352	-12.148	5.87548e-34	1.54919e-32
MAN1A1	332.827	7.83958	0.645449	12.1459	6.02982e-34	1.58738e-32
SMC2	1081.71	-2.11557	0.174194	-12.1449	6.10671e-34	1.60508e-32
COQ8A	2088.28	-1.70309	0.140268	-12.1417	6.35176e-34	1.66424e-32
GCNT1	1292.68	-1.64583	0.135551	-12.1418	6.34245e-34	1.66424e-32
ZNF652	843.001	1.80001	0.148403	12.1292	7.39609e-34	1.93483e-32
KDM6B	1465.18	1.86736	0.154067	12.1204	8.23141e-34	2.14997e-32
ANTXR2	2734.09	1.95129	0.160998	12.12	8.27868e-34	2.15893e-32
STAT1	5276.13	1.4064	0.116058	12.118	8.47607e-34	2.20696e-32
RBL1	1445.47	-2.20108	0.181806	-12.1067	9.72825e-34	2.52904e-32
CR1	2480.48	4.61988	0.381638	12.1054	9.88928e-34	2.5669e-32
ILF2	4871.7	-1.38674	0.114576	-12.1032	1.01593e-33	2.6329e-32
DNAJC9	1612.55	-1.68896	0.139709	-12.0892	1.20521e-33	3.11859e-32
DNMT3A	1389.91	3.46785	0.286926	12.0862	1.24911e-33	3.22717e-32
LINGO3	1323.51	2.35548	0.19492	12.0843	1.27823e-33	3.29729e-32
DENND1C	2001.23	1.68139	0.13915	12.0832	1.29536e-33	3.3363e-32
SIRPB1	3306.39	2.39949	0.198862	12.0661	1.59477e-33	4.10111e-32
MACROD1	414.309	-2.5855	0.214751	-12.0395	2.20225e-33	5.65459e-32
CHTF18	1715.52	-1.97443	0.16409	-12.0326	2.39462e-33	6.13908e-32
AP000347.4	169.841	3.28872	0.273349	12.0312	2.43525e-33	6.23364e-32
GPR162	196.159	3.86757	0.321493	12.03	2.47132e-33	6.31626e-32
HCK	3446.19	2.27131	0.18882	12.029	2.5021e-33	6.38514e-32
PPM1G	4170.52	-1.41799	0.117989	-12.0181	2.85595e-33	7.27699e-32
PDLIM1	116.293	-4.72309	0.39311	-12.0147	2.97531e-33	7.56955e-32
SHOX2	215.395	2.61681	0.217856	12.0117	3.08543e-33	7.83775e-32
CORO1B	3858.97	2.42489	0.201951	12.0073	3.25382e-33	8.2529e-32
EIF1B	2640.78	2.48785	0.207374	11.9969	3.68878e-33	9.34191e-32
RAD18	858.651	-1.77286	0.147848	-11.9911	3.95558e-33	1.00024e-31
PRPS1	1420.37	-1.68163	0.140243	-11.9908	3.96843e-33	1.00197e-31
MIF	5980.9	-2.31032	0.192677	-11.9906	3.98033e-33	1.00345e-31
DEF8	1645.56	2.95815	0.247098	11.9716	5.00747e-33	1.26049e-31
SLC29A2	891.174	-2.28595	0.190965	-11.9705	5.07277e-33	1.275e-31
TCF19	1253	-1.93741	0.161933	-11.9643	5.46588e-33	1.37174e-31
SFXN2	464.798	-2.07038	0.173226	-11.9519	6.34284e-33	1.58943e-31
TICRR	510.965	-2.58889	0.21668	-11.948	6.64872e-33	1.66358e-31
ALDH1L2	395.008	-6.64037	0.555987	-11.9434	7.0306e-33	1.75649e-31
NAGK	2039.95	1.86992	0.156743	11.9299	8.26705e-33	2.06231e-31
THOC3	2082.34	-1.63535	0.137099	-11.9282	8.43287e-33	2.10053e-31
MLXIPL	926.867	3.47091	0.291052	11.9254	8.72937e-33	2.17114e-31
RP11-514P8.6	701.367	2.34126	0.196671	11.9044	1.12215e-32	2.78682e-31
CLSPN	929.224	-2.52831	0.212426	-11.9021	1.15462e-32	2.86318e-31
DLX1	225.239	-2.70922	0.227647	-11.901	1.16984e-32	2.89661e-31
ERCC6L	313.223	-2.53801	0.213401	-11.8932	1.28396e-32	3.17447e-31
IDUA	454.738	3.68128	0.309713	11.8861	1.39786e-32	3.45096e-31
CCDC86	1016.68	-2.64578	0.222996	-11.8647	1.80595e-32	4.45182e-31
PLCL2	1760.07	1.91536	0.161458	11.863	1.84356e-32	4.53784e-31
C16orf59	213.938	-2.74094	0.23131	-11.8497	2.1605e-32	5.31011e-31
RAD54B	232.173	-3.14221	0.265206	-11.8482	2.19955e-32	5.39814e-31
LMO4	2146.1	-1.57614	0.133174	-11.8352	2.56604e-32	6.2883e-31
DKC1	3889.71	-1.67492	0.141542	-11.8334	2.62415e-32	6.42127e-31
ADGRA3	332.656	-3.3047	0.27944	-11.8261	2.85982e-32	6.98768e-31
LAS1L	1751.17	-1.4526	0.122986	-11.8111	3.42196e-32	8.34899e-31
ATIC	2528.56	-1.5478	0.131238	-11.7939	4.19746e-32	1.02261e-30
DLGAP5	1377.17	-1.6477	0.139734	-11.7917	4.30769e-32	1.04793e-30
ZNF385A	3062.79	2.16323	0.183468	11.7908	4.35297e-32	1.0574e-30
RFWD3	2046.11	-1.46796	0.124617	-11.7798	4.96307e-32	1.20385e-30
BRCA1	1970.85	-2.36765	0.2012	-11.7676	5.73069e-32	1.38803e-30
POLA1	1222.63	-2.13987	0.181854	-11.7669	5.77772e-32	1.39739e-30
NUP37	803.504	-1.81414	0.154257	-11.7605	6.235e-32	1.5058e-30
SLCO4C1	741.237	2.60266	0.221415	11.7547	6.67861e-32	1.6106e-30
UCHL5	2086.08	-1.83727	0.15635	-11.751	6.97791e-32	1.68034e-30
MROH7	231.807	4.57977	0.390134	11.739	8.0451e-32	1.93454e-30
NCEH1	965.559	1.83269	0.156139	11.7376	8.18028e-32	1.96421e-30
F13A1	238.218	-7.44119	0.633985	-11.7372	8.21941e-32	1.97077e-30
CHML	1298.84	-2.58722	0.220475	-11.7348	8.45596e-32	2.02457e-30
GART	3204.42	-1.78048	0.151741	-11.7336	8.56982e-32	2.04889e-30
LANCL3	110.493	4.73005	0.403135	11.7332	8.61643e-32	2.05708e-30
ZWILCH	564.022	-2.31904	0.197983	-11.7134	1.08882e-31	2.59572e-30
VCL	8075.92	1.38202	0.118056	11.7065	1.17992e-31	2.80889e-30
TTC26	139.49	-3.36317	0.28736	-11.7037	1.22044e-31	2.90119e-30
MAST3	2213.67	2.18721	0.186981	11.6975	1.31291e-31	3.11657e-30
ATG16L2	6967.06	1.90328	0.162827	11.6889	1.45199e-31	3.44182e-30
RGL4	972.805	2.7006	0.231065	11.6876	1.47499e-31	3.48642e-30
RPP40	162.911	-3.46429	0.296407	-11.6876	1.4745e-31	3.48642e-30
PSTPIP2	4033.45	2.5754	0.220402	11.685	1.52112e-31	3.59036e-30
HNRNPR	6416.74	-1.64868	0.141107	-11.6839	1.54005e-31	3.6299e-30
MANBA	2986.98	2.37479	0.20361	11.6634	1.96039e-31	4.61411e-30
HMMR	2159.45	-2.24684	0.192665	-11.6619	1.99521e-31	4.68945e-30
LYZ	53112	-2.5154	0.215809	-11.6557	2.14619e-31	5.03721e-30
MIPEP	323.991	-2.16536	0.185925	-11.6464	2.39388e-31	5.61064e-30
FANCE	474.214	-2.40333	0.206414	-11.6433	2.48272e-31	5.81069e-30
ADD3	5028.61	2.59121	0.222586	11.6414	2.53852e-31	5.93295e-30
ORM2	2149.7	4.70813	0.404645	11.6352	2.72977e-31	6.37099e-30
TTC9	219.826	5.30249	0.455761	11.6344	2.75578e-31	6.42269e-30
TPX2	3277.76	-1.80843	0.155445	-11.6339	2.77125e-31	6.44975e-30
BAG2	515.098	-2.29191	0.197013	-11.6333	2.79243e-31	6.48997e-30
FAM216A	592.038	-2.33969	0.201442	-11.6147	3.47064e-31	8.05498e-30
KPNA2	4333.81	-1.55125	0.133587	-11.6123	3.56732e-31	8.26785e-30
CCNB2	750.4	-2.01221	0.173474	-11.5995	4.14611e-31	9.59594e-30
HSPA9	5152.23	-1.43479	0.123739	-11.5953	4.3534e-31	1.00617e-29
ZSCAN18	578.997	2.17215	0.187391	11.5916	4.54761e-31	1.0496e-29
MRPS2	979.14	-1.89587	0.16356	-11.5913	4.56265e-31	1.05162e-29
LRRC59	4488.62	-1.83969	0.158781	-11.5863	4.83377e-31	1.11257e-29
SPAG5	2149.13	-1.68882	0.145771	-11.5854	4.88566e-31	1.12296e-29
TOMM5	1371.98	-1.89472	0.163844	-11.5642	6.25968e-31	1.43679e-29
DOCK10	2298.81	2.65549	0.229649	11.5633	6.32545e-31	1.44989e-29
CHRAC1	940.446	-1.75812	0.15206	-11.562	6.41811e-31	1.46911e-29
KIAA0319L	2013.13	1.61635	0.139817	11.5605	6.5365e-31	1.49416e-29
MDH1	5060.08	-1.41889	0.12283	-11.5517	7.24138e-31	1.65302e-29
DNA2	420.852	-2.05339	0.177803	-11.5487	7.49405e-31	1.70836e-29
PHF19	1564.45	-1.95316	0.169137	-11.5478	7.57547e-31	1.72456e-29
ATP2A3	8067.61	1.63596	0.141677	11.5471	7.63399e-31	1.73551e-29
RP11-423H2.1	766.314	-2.25202	0.195309	-11.5306	9.25496e-31	2.10115e-29
MGAT1	6325.74	1.67136	0.144961	11.5297	9.34526e-31	2.11877e-29
HPD	1054.99	4.46457	0.387997	11.5067	1.22034e-30	2.76302e-29
STK38	1864.84	1.5987	0.138955	11.5052	1.24248e-30	2.80932e-29
CSF2RB	4516.06	2.72144	0.236637	11.5005	1.31178e-30	2.96198e-29
RUNX2	2881.21	2.63292	0.229142	11.4903	1.47518e-30	3.32644e-29
ODC1	4215.14	-2.96637	0.258258	-11.4861	1.54968e-30	3.4897e-29
MIS18A	692.531	-2.18958	0.190848	-11.4729	1.80542e-30	4.06012e-29
TBC1D31	368.246	-2.13514	0.186109	-11.4725	1.81328e-30	4.0723e-29
SRPRB	1657.73	-1.39741	0.12209	-11.4457	2.47018e-30	5.54013e-29
ING5	840.356	-1.57483	0.137608	-11.4443	2.51081e-30	5.62367e-29
AEN	287.613	-2.38604	0.20854	-11.4417	2.58832e-30	5.7895e-29
RERE	2631.41	1.78633	0.156214	11.4352	2.78899e-30	6.23e-29
LARP1B	596.754	-1.75399	0.153451	-11.4303	2.9513e-30	6.58372e-29
ACSL1	6347.39	2.04172	0.178631	11.4299	2.96561e-30	6.6068e-29
CD4	12298.8	1.84086	0.161201	11.4197	3.33318e-30	7.41577e-29
NET1	579.359	-1.89581	0.16604	-11.4178	3.40787e-30	7.57182e-29
ATP13A3	4793.77	-1.53075	0.134173	-11.4088	3.77868e-30	8.38455e-29
EBPL	607.246	-2.11837	0.185975	-11.3906	4.65904e-30	1.03242e-28
WASH2P	833.399	1.62764	0.142955	11.3857	4.92912e-30	1.09082e-28
ZBTB22	465.94	1.90016	0.166974	11.38	5.26156e-30	1.16285e-28
DOCK5	3354.85	2.33736	0.205521	11.3729	5.70819e-30	1.25988e-28
RNF149	1664.58	1.93858	0.170485	11.371	5.83363e-30	1.28587e-28
UTP20	1127.82	-1.56668	0.137852	-11.3649	6.25125e-30	1.3761e-28
ZNF710	1011.19	1.62951	0.143413	11.3623	6.44047e-30	1.41588e-28
FANCI	1426.57	-1.96843	0.173275	-11.3601	6.60597e-30	1.45035e-28
URB2	751.179	-1.99741	0.175836	-11.3595	6.65093e-30	1.4583e-28
TGM2	4309.25	9.32135	0.820743	11.3572	6.82927e-30	1.49544e-28
RP11-44F14.1	225.447	3.63749	0.320394	11.3532	7.15295e-30	1.56426e-28
RGPD1	254.702	3.90322	0.343918	11.3493	7.47929e-30	1.63349e-28
LSM5	1191.34	-1.72115	0.151698	-11.3459	7.77056e-30	1.69488e-28
AUNIP	296.554	-2.53753	0.2238	-11.3384	8.47018e-30	1.84506e-28
CTSS	3381.98	1.72803	0.152439	11.3359	8.71437e-30	1.89577e-28
CDCA8	1347.08	-1.92177	0.169561	-11.3338	8.92043e-30	1.93555e-28
DDX1	2861.38	-1.4381	0.126885	-11.3338	8.9196e-30	1.93555e-28
KCNN2	164.356	-4.79819	0.42353	-11.3291	9.4204e-30	2.04137e-28
PUM3	1765.79	-2.21722	0.19576	-11.3262	9.73134e-30	2.10601e-28
ASUN	1623.77	-1.85091	0.163434	-11.3252	9.85038e-30	2.12901e-28
AK2	8206.18	-1.23628	0.109189	-11.3223	1.01723e-29	2.19573e-28
SERBP1	13093	-1.44304	0.127475	-11.3202	1.04284e-29	2.24812e-28
DEGS1	3405.58	1.24019	0.109585	11.3171	1.08021e-29	2.32567e-28
VEGFB	891.459	2.24048	0.19798	11.3167	1.08515e-29	2.33328e-28
C1orf112	599.386	-1.67368	0.147922	-11.3147	1.11041e-29	2.38452e-28
PUS7	978.337	-2.54618	0.225401	-11.2962	1.36973e-29	2.9376e-28
TAPBP	4186.35	1.92338	0.170344	11.2912	1.45078e-29	3.10744e-28
SLC12A4	318.331	3.36799	0.298308	11.2903	1.46516e-29	3.13421e-28
PASK	781.951	-2.17301	0.192529	-11.2866	1.52764e-29	3.26367e-28
RFTN1	272.381	-3.55348	0.3149	-11.2845	1.56573e-29	3.34075e-28
IFT27	523.568	2.12002	0.188036	11.2745	1.7528e-29	3.73513e-28
PCCB	1455.69	-1.97811	0.175567	-11.267	1.91011e-29	4.06515e-28
PMS2P6	273.56	2.69778	0.239458	11.2662	1.92731e-29	4.09652e-28
SIGLEC9	318.72	2.3784	0.211115	11.2659	1.93348e-29	4.10439e-28
PDLIM2	938.763	2.81649	0.250087	11.262	2.02005e-29	4.28272e-28
TMEM30A	5652.85	1.22186	0.108539	11.2573	2.1323e-29	4.51495e-28
NECTIN2	763.285	2.4191	0.214976	11.2529	2.24148e-29	4.7401e-28
PARP10	1568.94	2.18579	0.194333	11.2476	2.37854e-29	5.02358e-28
CEP78	734.399	-2.11607	0.188137	-11.2475	2.38264e-29	5.02586e-28
ANP32E	5576.16	-1.67671	0.149126	-11.2436	2.49052e-29	5.24679e-28
C7orf43	1831.99	2.28771	0.203608	11.2358	2.71979e-29	5.72256e-28
LAIR1	6098.33	1.28619	0.114505	11.2326	2.8217e-29	5.92948e-28
ARHGAP11A	1590.12	-2.04054	0.181676	-11.2317	2.84817e-29	5.97756e-28
DEPDC1	611.839	-2.20063	0.196343	-11.2081	3.72097e-29	7.79953e-28
NOP16	1078.47	-1.95854	0.174758	-11.2072	3.76048e-29	7.87245e-28
PEA15	604.765	-2.74944	0.245459	-11.2012	4.02193e-29	8.40921e-28
AHI1	284.614	-2.56561	0.229063	-11.2004	4.05675e-29	8.47139e-28
RAB8B	791.62	1.62404	0.145066	11.1952	4.30421e-29	8.97689e-28
FANCC	372.357	-2.63095	0.235067	-11.1923	4.44569e-29	9.26038e-28
PIM1	1680.62	2.69567	0.240902	11.1899	4.56858e-29	9.50448e-28
SPINT1	1013.77	3.40079	0.304074	11.1841	4.87908e-29	1.01378e-27
RBBP7	3405.93	-1.37107	0.12263	-11.1805	5.08136e-29	1.05449e-27
MAP4	2064.85	-1.48664	0.133005	-11.1773	5.26468e-29	1.09118e-27
POLR3B	356.886	-2.09822	0.187761	-11.175	5.4076e-29	1.11941e-27
FBXL5	2227.79	1.5359	0.137513	11.1692	5.77265e-29	1.19349e-27
ZBTB16	191.553	-3.78362	0.339261	-11.1525	6.9596e-29	1.43711e-27
ALYREF	2392.61	-1.81055	0.162432	-11.1465	7.44766e-29	1.53409e-27
FARP2	563.302	-1.96313	0.17612	-11.1466	7.441e-29	1.53409e-27
TWISTNB	1362.19	-1.95875	0.175808	-11.1414	7.88715e-29	1.62261e-27
PIK3IP1	230.084	3.03796	0.272681	11.1411	7.91478e-29	1.62629e-27
SHQ1	823.3	-2.19228	0.196916	-11.1331	8.65806e-29	1.77682e-27
MFHAS1	367.618	-2.19395	0.197116	-11.1303	8.93611e-29	1.83163e-27
GNB4	1602.94	-1.41056	0.126769	-11.1271	9.26394e-29	1.89649e-27
MYO19	1686.51	-1.93196	0.173708	-11.1219	9.81759e-29	2.00737e-27
GCLC	2595.94	1.42826	0.128485	11.1161	1.04694e-28	2.13802e-27
NADK2	804.907	-1.59601	0.143759	-11.102	1.22676e-28	2.50216e-27
IPO4	1404.84	-1.881	0.169597	-11.091	1.38651e-28	2.82454e-27
SLC25A19	1102.88	-2.08262	0.187786	-11.0904	1.39648e-28	2.84138e-27
TMEM11	1668.31	1.8859	0.170078	11.0884	1.42758e-28	2.90112e-27
MRTO4	1475.78	-2.53903	0.229033	-11.0859	1.46929e-28	2.98224e-27
POLE	3113	-1.7186	0.155062	-11.0833	1.51166e-28	3.06451e-27
OGFR	2765.44	1.40176	0.126626	11.0701	1.75205e-28	3.54752e-27
NDUFAF2	178.535	-2.98896	0.270012	-11.0697	1.75954e-28	3.55836e-27
ASRGL1	4279.33	2.75685	0.249082	11.0681	1.7925e-28	3.62064e-27
TAF4B	896.474	-3.42231	0.309384	-11.0617	1.92399e-28	3.88153e-27
WDR91	1143.08	1.58565	0.143425	11.0555	2.06075e-28	4.15239e-27
POLD3	1215.7	-1.7973	0.162665	-11.0491	2.21472e-28	4.45726e-27
CCT4	5287.27	-1.53539	0.139021	-11.0443	2.33505e-28	4.69377e-27
CEACAM3	117.372	5.9426	0.538498	11.0355	2.57556e-28	5.17099e-27
GPR68	245.483	-4.16728	0.377771	-11.0312	2.7012e-28	5.41671e-27
GMNN	819.352	-2.26172	0.205036	-11.0308	2.71338e-28	5.43459e-27
POLR3G	115.434	-3.65604	0.331548	-11.0272	2.82603e-28	5.65343e-27
ATG2A	2002.53	1.60718	0.145756	11.0265	2.84842e-28	5.69137e-27
PI4K2B	893.11	-2.02814	0.184025	-11.021	3.02734e-28	6.04163e-27
ANKRD27	2524.33	-1.88615	0.171151	-11.0204	3.04779e-28	6.07516e-27
HIPK2	4299.34	3.90616	0.354666	11.0136	3.28432e-28	6.53881e-27
DIAPH1	7961.44	-1.51122	0.137235	-11.0119	3.34853e-28	6.6587e-27
MCCC2	922.986	-1.55537	0.14135	-11.0037	3.66903e-28	7.28734e-27
EHD1	6443.29	2.67518	0.243407	10.9906	4.24173e-28	8.41479e-27
GCLM	516.928	-2.13184	0.194081	-10.9843	4.54816e-28	9.01195e-27
IFI6	363.967	3.63389	0.331029	10.9775	4.90118e-28	9.69991e-27
FNDC3B	4838.78	1.37314	0.125179	10.9694	5.36241e-28	1.06001e-26
FMN1	151.125	6.45846	0.589007	10.965	5.62978e-28	1.11155e-26
LILRB4	466.965	-3.9786	0.363341	-10.95	6.64246e-28	1.30994e-26
LIG1	1838.07	-2.11684	0.193478	-10.9409	7.34274e-28	1.44633e-26
G0S2	152.607	7.59195	0.694008	10.9393	7.47877e-28	1.47138e-26
PDCD5	1192.13	-1.90123	0.173823	-10.9377	7.60828e-28	1.4951e-26
CD46	8452.41	1.51962	0.139113	10.9237	8.88399e-28	1.74373e-26
SHANK1	115.343	-4.85829	0.444783	-10.9228	8.96513e-28	1.75759e-26
PSMD14	2004.01	-1.53737	0.140969	-10.9057	1.08231e-27	2.11934e-26
LILRB3	277.469	5.20157	0.476989	10.905	1.09066e-27	2.13319e-26
FAM160A2	2297.56	2.1433	0.196662	10.8984	1.17342e-27	2.29237e-26
CES1	1103.9	-4.60547	0.422808	-10.8926	1.25047e-27	2.44002e-26
FANCD2	1456.85	-1.53512	0.140953	-10.891	1.27266e-27	2.48041e-26
AC018755.18	782.538	3.3692	0.309395	10.8896	1.29157e-27	2.51435e-26
RUVBL2	3062.47	-2.06941	0.19004	-10.8893	1.29642e-27	2.52084e-26
SDSL	194.937	3.64278	0.3346	10.887	1.33001e-27	2.58313e-26
HILPDA	332.598	-2.25824	0.207524	-10.8818	1.40705e-27	2.72958e-26
PDE1B	324.415	2.85024	0.261935	10.8815	1.41261e-27	2.73719e-26
ACAA1	3069.93	1.59554	0.146661	10.8792	1.44891e-27	2.80426e-26
MAP3K11	3939.76	1.66698	0.15324	10.8782	1.46451e-27	2.83116e-26
CAMTA2	1237.79	1.61526	0.148585	10.871	1.5853e-27	3.06112e-26
MYB	5638.3	-2.33108	0.214655	-10.8597	1.7943e-27	3.46068e-26
C1R	134.807	6.93327	0.638485	10.8589	1.80825e-27	3.48354e-26
NDST1	5180.25	2.01575	0.185743	10.8523	1.94408e-27	3.74089e-26
HAUS5	808.396	-1.51296	0.139504	-10.8452	2.10072e-27	4.03765e-26
LANCL1	1136.91	-1.69734	0.156527	-10.8437	2.13566e-27	4.10007e-26
PPIL1	903.759	-1.94482	0.179399	-10.8407	2.2071e-27	4.23235e-26
RPS9	6250.35	1.58789	0.146528	10.8367	2.30558e-27	4.4161e-26
FAM210A	775.148	-1.80956	0.166995	-10.836	2.32358e-27	4.44549e-26
EIF2B3	466.039	-2.23017	0.20601	-10.8256	2.60468e-27	4.97756e-26
BARD1	549.349	-2.17829	0.201311	-10.8205	2.75127e-27	5.25169e-26
TGFBR2	4078.86	2.4853	0.230113	10.8003	3.42905e-27	6.53794e-26
HIST1H2AC	225.395	3.67444	0.340658	10.7863	3.99444e-27	7.60723e-26
N4BP2L1	271.108	-2.84046	0.263461	-10.7813	4.21773e-27	8.02331e-26
TOM1	2263.51	2.65777	0.246541	10.7802	4.26771e-27	8.10913e-26
BST1	1810.53	3.12536	0.290014	10.7766	4.44104e-27	8.42887e-26
ATAD3B	1345.16	-1.76375	0.163691	-10.7748	4.52539e-27	8.5792e-26
KIF20B	1645.35	-2.39364	0.222254	-10.7698	4.77796e-27	9.04772e-26
SNRPE	1842.52	-1.50737	0.139964	-10.7697	4.78709e-27	9.05472e-26
PPM1F	2498.25	1.64524	0.153054	10.7494	5.96496e-27	1.12698e-25
PDIA5	605.873	-2.73592	0.254594	-10.7462	6.17531e-27	1.16541e-25
SLC39A10	659.551	-1.5857	0.147598	-10.7433	6.36946e-27	1.20069e-25
CSF2RA	626.612	2.1036	0.196047	10.7301	7.35472e-27	1.38485e-25
EXOSC8	1266.46	-1.76324	0.164435	-10.723	7.93651e-27	1.49271e-25
MRPS23	1334.09	-1.39631	0.130253	-10.72	8.19926e-27	1.54039e-25
CRLS1	1252.67	-1.60474	0.149738	-10.7169	8.47576e-27	1.59054e-25
PPARD	609.082	2.01296	0.187945	10.7104	9.09954e-27	1.70568e-25
CDK4	2756.1	-1.8854	0.176189	-10.701	1.0068e-26	1.8851e-25
DBF4	1050.67	-1.63528	0.152958	-10.691	1.12139e-26	2.09729e-25
RCCD1	547.042	-1.70098	0.1592	-10.6845	1.20247e-26	2.24641e-25
POLA2	1066.06	-2.02968	0.189986	-10.6833	1.21898e-26	2.2747e-25
GBP4	166.767	3.10483	0.290746	10.6789	1.27837e-26	2.38286e-25
GPR35	907.624	3.54269	0.331871	10.6749	1.33398e-26	2.48373e-25
DPY19L3	1977.54	1.29111	0.120969	10.673	1.36149e-26	2.53213e-25
HJURP	1314.87	-1.66366	0.15592	-10.6699	1.4074e-26	2.61459e-25
TOMM40	2878.68	-1.82475	0.171064	-10.6671	1.4512e-26	2.69296e-25
ANKRD22	1595.24	3.06291	0.287184	10.6653	1.47901e-26	2.74152e-25
MPND	724.934	1.87391	0.175801	10.6593	1.57763e-26	2.92107e-25
TOM1L1	150.723	-2.90746	0.272774	-10.6589	1.58497e-26	2.93141e-25
NUP155	1483.11	-1.67196	0.156865	-10.6586	1.5892e-26	2.93272e-25
RBFA	795.412	-2.00619	0.188221	-10.6587	1.58827e-26	2.93272e-25
RBM38	1013.54	-2.7795	0.260998	-10.6495	1.75354e-26	3.23242e-25
CD38	5716.11	6.53831	0.614338	10.6429	1.88271e-26	3.46668e-25
MYBBP1A	1657.66	-1.7314	0.16269	-10.6423	1.89343e-26	3.48257e-25
NDRG2	906.376	2.00378	0.188288	10.6421	1.89802e-26	3.48718e-25
KIF4A	965.605	-1.63414	0.153588	-10.6397	1.94662e-26	3.57252e-25
STMN1	11162.9	-2.45901	0.231137	-10.6388	1.96749e-26	3.60685e-25
CLCN4	654.182	3.30813	0.310999	10.6371	2.00229e-26	3.66661e-25
CENPS	307.963	-2.67554	0.251556	-10.636	2.0275e-26	3.7087e-25
TRPS1	170.999	3.65038	0.343272	10.6341	2.06878e-26	3.78006e-25
BRIP1	569.556	-2.40686	0.226374	-10.6322	2.11058e-26	3.85221e-25
UCK2	1482.01	-1.76187	0.165902	-10.62	2.40654e-26	4.38759e-25
GHRL	776.487	4.13694	0.389602	10.6184	2.44818e-26	4.45863e-25
HMGB1P6	2963.06	-2.28825	0.215578	-10.6145	2.55108e-26	4.64095e-25
PKP4	1508.68	-1.64903	0.155373	-10.6133	2.58401e-26	4.69574e-25
ASB13	713.997	1.83562	0.173326	10.5906	3.29582e-26	5.98273e-25
CDCA2	677.348	-1.57289	0.148602	-10.5846	3.51154e-26	6.36739e-25
XRCC2	637.675	-2.84573	0.268866	-10.5842	3.52827e-26	6.39078e-25
PPAN	1502.01	-1.36428	0.128925	-10.582	3.61215e-26	6.5356e-25
PARP2	663.22	-1.56024	0.147457	-10.581	3.64963e-26	6.59625e-25
DKK2	399.719	4.00192	0.378419	10.5754	3.8767e-26	6.99906e-25
YPEL5	1453.8	1.78336	0.168674	10.5728	3.9823e-26	7.18194e-25
CCDC138	227.006	-2.48375	0.235152	-10.5623	4.45662e-26	8.02867e-25
RBM47	920.018	3.55927	0.337277	10.553	4.92163e-26	8.85681e-25
PPP1CC	5300.25	-1.43474	0.136004	-10.5493	5.11769e-26	9.19969e-25
TNS1	346.079	-4.15195	0.393683	-10.5464	5.27673e-26	9.47536e-25
RNF122	627.895	3.37309	0.32025	10.5327	6.1079e-26	1.09561e-24
PSMC3IP	290.364	-2.50956	0.238288	-10.5316	6.17774e-26	1.10694e-24
SUSD6	1032.5	2.14542	0.20408	10.5127	7.55284e-26	1.35189e-24
EXOSC2	1151.07	-1.87826	0.178702	-10.5106	7.7229e-26	1.38084e-24
GINS3	370.439	-2.21075	0.210351	-10.5098	7.78301e-26	1.3901e-24
SMPD1	533.171	3.85649	0.367313	10.4992	8.71329e-26	1.55458e-24
PLEKHA7	267.705	5.25825	0.500844	10.4988	8.75143e-26	1.55972e-24
BOLA3	365.603	-2.58901	0.246733	-10.4932	9.2876e-26	1.65351e-24
TAF5	466.418	-1.69166	0.161404	-10.4809	1.0578e-25	1.88123e-24
TMEM191B	152.668	3.56776	0.340482	10.4786	1.08383e-25	1.92547e-24
C1orf186	627.596	-5.39452	0.514999	-10.4748	1.12746e-25	2.00085e-24
SLC25A15	178.867	-3.19399	0.305036	-10.4709	1.17548e-25	2.08386e-24
KNTC1	2300.41	-2.10481	0.201099	-10.4666	1.23035e-25	2.1788e-24
TLR8	241.368	3.42002	0.326944	10.4606	1.31067e-25	2.31857e-24
CTSC	9191.75	1.13667	0.108724	10.4547	1.3944e-25	2.46408e-24
TIMM23	1226.99	-1.44405	0.138257	-10.4447	1.54966e-25	2.73555e-24
LZTFL1	408.706	-2.71096	0.259589	-10.4433	1.57273e-25	2.77332e-24
TPD52	414.666	-2.07494	0.198728	-10.4411	1.60888e-25	2.83408e-24
HTATSF1	2398.1	-1.5023	0.143933	-10.4375	1.67134e-25	2.94099e-24
SLC4A3	310.084	5.27581	0.50564	10.4339	1.73595e-25	3.05147e-24
XPOT	6724.43	-1.83435	0.175841	-10.4318	1.7741e-25	3.11524e-24
SEH1L	2844.4	-1.55954	0.149517	-10.4305	1.79852e-25	3.15479e-24
PLEKHM1P1	1412.04	1.65414	0.158668	10.4251	1.90423e-25	3.33671e-24
TGFA	244.605	5.66829	0.543798	10.4235	1.9365e-25	3.38969e-24
TLE3	1943.24	2.47043	0.237127	10.4182	2.04839e-25	3.58178e-24
HMGB3	1694.77	-2.02642	0.194573	-10.4147	2.12496e-25	3.71178e-24
XRCC6	9549.99	-1.29688	0.124557	-10.4119	2.18704e-25	3.81622e-24
LEPROT	1268.91	1.31183	0.126062	10.4063	2.32152e-25	4.04663e-24
SLC37A2	1233.24	3.14644	0.302397	10.405	2.3528e-25	4.09687e-24
PPP2R1B	1170.95	-1.37156	0.131876	-10.4004	2.46864e-25	4.2941e-24
TMUB2	1389.02	1.38908	0.13358	10.3989	2.50903e-25	4.35979e-24
MMS22L	833.449	-1.79562	0.172699	-10.3974	2.54756e-25	4.42214e-24
CREG1	11313.1	1.73277	0.166675	10.3961	2.58354e-25	4.47994e-24
SLC6A12	137.271	6.47002	0.622429	10.3948	2.61865e-25	4.53609e-24
GTPBP4	1321.25	-1.58065	0.152104	-10.3919	2.69826e-25	4.6643e-24
IFFO1	2867.88	1.95545	0.188168	10.392	2.69574e-25	4.6643e-24
GALNS	1858.8	1.86535	0.179508	10.3914	2.71257e-25	4.68417e-24
RGS14	2141.99	1.96266	0.188882	10.391	2.72615e-25	4.70275e-24
RAD51AP1	1255.12	-1.70955	0.164579	-10.3874	2.82908e-25	4.87526e-24
COL9A2	550.064	3.25359	0.31334	10.3836	2.94443e-25	5.06881e-24
NADK	6715.51	1.83844	0.17729	10.3697	3.40672e-25	5.85858e-24
PBK	300.395	-3.12888	0.301752	-10.3691	3.42871e-25	5.8903e-24
PGD	22735.2	3.03527	0.292758	10.3678	3.47298e-25	5.96023e-24
P2RX7	198.787	-4.4745	0.431793	-10.3626	3.6688e-25	6.28981e-24
RAD51	404.314	-2.68349	0.259087	-10.3575	3.87013e-25	6.62814e-24
WNK1	6369.34	1.31894	0.127417	10.3513	4.12674e-25	7.06037e-24
C20orf27	1360.84	-2.04803	0.197857	-10.3511	4.13885e-25	7.07382e-24
XPO5	2212.11	-1.27496	0.123208	-10.348	4.27275e-25	7.29519e-24
ARID5A	1333.48	1.55644	0.150576	10.3365	4.81583e-25	8.21402e-24
DPH2	1363.61	-1.81956	0.176076	-10.334	4.94587e-25	8.4272e-24
PCGF6	427.095	-1.91945	0.185851	-10.3279	5.26943e-25	8.96934e-24
GPN3	914.196	-1.69939	0.164803	-10.3117	6.2408e-25	1.06119e-23
WBP1	792.663	1.72272	0.167254	10.3	7.04372e-25	1.1965e-23
WWC3	348.405	3.09163	0.300179	10.2993	7.09841e-25	1.20456e-23
NAE1	1483.01	-1.94311	0.188683	-10.2983	7.17113e-25	1.21566e-23
SKA1	597.481	-1.97354	0.191766	-10.2914	7.70531e-25	1.30489e-23
CD84	1380.02	-2.81574	0.273622	-10.2906	7.76951e-25	1.31443e-23
KLHDC8B	262.969	4.91465	0.47771	10.2879	7.98774e-25	1.34998e-23
PROS1	196.545	3.38596	0.32914	10.2873	8.04098e-25	1.3576e-23
EVI2B	5046.47	1.52836	0.148591	10.2857	8.17584e-25	1.37897e-23
E2F8	616.917	-2.33732	0.22725	-10.2853	8.2117e-25	1.38362e-23
PLCG2	2864.19	1.61078	0.156708	10.2789	8.77409e-25	1.47688e-23
NOB1	1667.13	-1.4927	0.145224	-10.2786	8.80094e-25	1.47991e-23
DDB2	383.923	-1.95237	0.189956	-10.278	8.85511e-25	1.48752e-23
KIF18A	520.495	-2.11659	0.206032	-10.2731	9.31447e-25	1.56311e-23
INTS7	910.071	-1.70189	0.165805	-10.2644	1.01961e-24	1.70933e-23
SMC1A	5490.25	-1.34432	0.130984	-10.2633	1.03166e-24	1.72779e-23
TNFAIP2	13078.1	3.19667	0.311482	10.2628	1.03708e-24	1.73513e-23
RELT	3191.79	1.929	0.187964	10.2627	1.03813e-24	1.73514e-23
DERA	595.125	-1.71669	0.167292	-10.2617	1.04864e-24	1.75095e-23
FIG4	1457.22	1.44735	0.141047	10.2614	1.05142e-24	1.75384e-23
NOL10	1191.92	-1.719	0.167678	-10.2518	1.16169e-24	1.93584e-23
UBA2	3832.89	-1.37058	0.133713	-10.2501	1.182e-24	1.96771e-23
NEIL3	953.399	-2.53027	0.24695	-10.2461	1.23223e-24	2.0493e-23
RNF213	3418.56	3.17549	0.309973	10.2444	1.25424e-24	2.08381e-23
GBA	2810.67	1.73727	0.169857	10.2278	1.4879e-24	2.46957e-23
MRPS26	880.913	-1.73983	0.170148	-10.2254	1.52577e-24	2.52989e-23
ALDH1B1	646.339	-1.89496	0.185497	-10.2156	1.68859e-24	2.79708e-23
CCNB1	1123.34	-1.82687	0.17887	-10.2134	1.72701e-24	2.85789e-23
SLCO4A1	692.479	-2.57098	0.251759	-10.2121	1.75103e-24	2.89475e-23
HEXB	1783.76	1.5484	0.151639	10.2111	1.76915e-24	2.92181e-23
GLTP	575.603	1.60577	0.157366	10.2041	1.90113e-24	3.13668e-23
RNF130	4688.73	1.39197	0.136418	10.2037	1.90845e-24	3.14565e-23
SRM	2416.8	-2.81515	0.276351	-10.1869	2.26998e-24	3.73784e-23
2020-09-11	1245.12	-2.34669	0.230457	-10.1828	2.36674e-24	3.89164e-23
SYNJ1	1228.44	1.75351	0.172205	10.1827	2.36805e-24	3.89164e-23
RAD1	747.013	-1.72975	0.169967	-10.177	2.51268e-24	4.12525e-23
LIN9	302.394	-2.69219	0.264669	-10.1719	2.64673e-24	4.34105e-23
NOP14	2687.08	-1.32583	0.130365	-10.1701	2.69543e-24	4.41658e-23
LRRK2	439.94	3.8853	0.382431	10.1595	3.00727e-24	4.92271e-23
FAM46C	316.71	-4.30517	0.423944	-10.1551	3.14628e-24	5.1452e-23
TCF3	2475.32	-1.77957	0.175327	-10.15	3.31221e-24	5.41125e-23
SLC29A3	433.11	1.62904	0.160517	10.1487	3.3565e-24	5.47823e-23
PSMA4	2391.94	-1.32136	0.130261	-10.1439	3.52758e-24	5.75182e-23
CPNE7	148.705	-4.17435	0.411577	-10.1423	3.58466e-24	5.83918e-23
GRN	55309.9	3.43548	0.338854	10.1385	3.72699e-24	6.06509e-23
SMG6	802.669	1.87705	0.185154	10.1378	3.75459e-24	6.10404e-23
WDR3	1827.06	-1.96543	0.193892	-10.1368	3.7944e-24	6.16275e-23
HLA-F	83.8184	5.00478	0.493747	10.1363	3.81128e-24	6.18415e-23
SAAL1	466.984	-1.84427	0.182058	-10.1301	4.0623e-24	6.58503e-23
DNAH14	451.735	1.85584	0.183253	10.1272	4.18453e-24	6.77658e-23
TM6SF1	113.269	3.68424	0.364118	10.1183	4.58483e-24	7.41762e-23
RTN4RL2	160.243	-4.88262	0.48259	-10.1175	4.61854e-24	7.46492e-23
MCUR1	779.741	-1.68718	0.166804	-10.1148	4.7516e-24	7.67255e-23
SIMC1	520.465	-1.83244	0.181248	-10.1101	4.98283e-24	8.03813e-23
BTNL8	90.6056	3.60346	0.356464	10.1089	5.04499e-24	8.13054e-23
MGAM	625.969	2.70424	0.267536	10.1079	5.09443e-24	8.20228e-23
SSX2IP	363.204	-1.81765	0.179847	-10.1067	5.15985e-24	8.29959e-23
C19orf66	656.438	2.14613	0.212546	10.0973	5.6801e-24	9.1276e-23
MCEMP1	4425.86	3.08786	0.30592	10.0937	5.89069e-24	9.45688e-23
DEPDC1B	346.944	-2.04065	0.202277	-10.0884	6.21679e-24	9.96476e-23
SNX29	749.716	1.92284	0.1906	10.0884	6.21901e-24	9.96476e-23
ADGRE5	4524.57	1.36861	0.135796	10.0784	6.88157e-24	1.10158e-22
SETD7	937.329	-1.52331	0.151246	-10.0717	7.36573e-24	1.17795e-22
FAM35A	963.289	-2.28996	0.22737	-10.0715	7.38086e-24	1.17924e-22
TCF12	1779.38	-1.55186	0.154153	-10.067	7.73174e-24	1.23412e-22
ANGEL1	973.252	2.14459	0.213114	10.0631	8.03976e-24	1.28205e-22
BCL11A	335.987	-2.85677	0.284006	-10.0589	8.39685e-24	1.33772e-22
PAK1	3667.03	2.52238	0.25086	10.0549	8.73974e-24	1.39101e-22
UAP1L1	1187.54	2.66032	0.26493	10.0416	1.00055e-23	1.59096e-22
SLC43A1	1569.88	-1.89138	0.188575	-10.0299	1.1265e-23	1.78951e-22
ADK	1747.07	-2.25464	0.224847	-10.0274	1.15477e-23	1.83267e-22
IL12RB1	181.514	3.76293	0.375539	10.0201	1.24383e-23	1.97214e-22
LONP1	4013.86	-1.70789	0.170653	-10.008	1.40615e-23	2.22739e-22
ITGAV	1138.64	2.05027	0.205114	9.99572	1.59134e-23	2.51833e-22
PFKP	1195.08	-1.51337	0.151405	-9.99553	1.59424e-23	2.52054e-22
DDX60L	1736.96	1.92797	0.192907	9.99427	1.61477e-23	2.55057e-22
SRP9	5477.33	-1.23898	0.12398	-9.99336	1.62961e-23	2.57157e-22
MMP25	3505.92	4.20025	0.420364	9.99193	1.65325e-23	2.60641e-22
SLC44A3	103.093	6.37288	0.637848	9.99123	1.66504e-23	2.62252e-22
VAV1	4345.52	1.12641	0.112755	9.98981	1.68913e-23	2.65794e-22
CACFD1	211.037	2.27225	0.227499	9.98794	1.72127e-23	2.70597e-22
LIPM	128.699	3.20062	0.320479	9.987	1.73765e-23	2.72914e-22
CLEC4A	79.4289	3.92083	0.392648	9.9856	1.76236e-23	2.76535e-22
CENPA	456.656	-2.2323	0.223582	-9.98427	1.78613e-23	2.8e-22
CD3EAP	605.087	-1.8232	0.182643	-9.98231	1.82168e-23	2.85305e-22
MTMR3	3269.6	2.44846	0.245319	9.98074	1.85089e-23	2.89607e-22
STEAP4	217.462	4.81847	0.482883	9.97855	1.89205e-23	2.9577e-22
GFOD1	1878.8	2.33984	0.234527	9.97687	1.92442e-23	3.00549e-22
MYOM1	143.337	4.09056	0.410454	9.96593	2.14845e-23	3.35223e-22
MLH1	1303.97	-1.49908	0.150426	-9.96557	2.15638e-23	3.36145e-22
RET	534.861	-3.74157	0.375503	-9.96416	2.18723e-23	3.40636e-22
HOXA1	165.767	3.00822	0.302058	9.9591	2.30132e-23	3.58069e-22
RNF166	2069.35	1.5533	0.156001	9.95695	2.35168e-23	3.65564e-22
WBP2	4247.29	1.72578	0.173358	9.95504	2.39736e-23	3.72317e-22
EIF5A	4371.73	-1.50009	0.150741	-9.95143	2.48584e-23	3.85699e-22
ERI3	968.113	-1.59335	0.16014	-9.94975	2.52817e-23	3.91902e-22
DOC2A	336.471	2.26927	0.228094	9.94881	2.55218e-23	3.95255e-22
CYP26A1	337.136	11.8967	1.19588	9.94806	2.57146e-23	3.97872e-22
HLA-E	15129.9	2.03587	0.20471	9.94513	2.64834e-23	4.09387e-22
UAP1	757.491	-1.86914	0.187986	-9.943	2.70563e-23	4.17855e-22
DDX12P	393.076	-1.89437	0.190585	-9.93976	2.79504e-23	4.31264e-22
TRAF3IP2	773.802	1.75415	0.176524	9.93719	2.86814e-23	4.42135e-22
KDM4B	1539.62	1.41316	0.142235	9.93538	2.92046e-23	4.49784e-22
DDX31	531.489	-1.72958	0.174104	-9.93418	2.95587e-23	4.54817e-22
NUP107	2402.35	-1.69537	0.17068	-9.93299	2.99159e-23	4.59889e-22
DONSON	579.207	-1.73917	0.175147	-9.92975	3.09036e-23	4.74633e-22
DOK1	1721.36	1.37484	0.138474	9.92845	3.13072e-23	4.8039e-22
SCARF2	110.787	5.69271	0.573387	9.92822	3.13814e-23	4.81085e-22
KLF6	976.806	1.79688	0.181101	9.92198	3.34051e-23	5.11639e-22
CCP110	1300.07	-2.04932	0.206582	-9.92015	3.4024e-23	5.20639e-22
UMPS	1187.88	-1.42492	0.143675	-9.91762	3.48964e-23	5.33499e-22
SAPCD2	875.812	-2.79325	0.281875	-9.90954	3.78399e-23	5.77968e-22
DHRS1	1025.43	2.30166	0.232421	9.90297	4.04105e-23	6.16668e-22
NEU1	2652.15	2.31802	0.234123	9.90085	4.12749e-23	6.29281e-22
WDR62	722.802	-2.26986	0.229291	-9.89945	4.18574e-23	6.37579e-22
CEBPG	1832.65	-1.91571	0.193525	-9.89903	4.20326e-23	6.39664e-22
PARPBP	637.384	-2.00501	0.202608	-9.89601	4.33235e-23	6.58707e-22
ACPP	754.269	2.23736	0.226212	9.89052	4.57637e-23	6.95174e-22
PHB	3146.83	-1.83972	0.186117	-9.88477	4.84707e-23	7.35625e-22
C14orf80	397.51	-2.52071	0.255023	-9.88423	4.87292e-23	7.38874e-22
EBF3	564.846	-10.6887	1.08158	-9.88246	4.96009e-23	7.51408e-22
PBX1	186.519	5.21714	0.527965	9.8816	5.00287e-23	7.57201e-22
CALCOCO1	1539.63	1.56535	0.15847	9.8779	5.19072e-23	7.84919e-22
GTF3C4	1134.48	-1.41055	0.143055	-9.8602	6.19229e-23	9.35525e-22
NUDT5	787.28	-2.02309	0.205225	-9.85789	6.33687e-23	9.565e-22
MGST3	1301.57	-1.43285	0.14537	-9.85653	6.42291e-23	9.6861e-22
CCT7	6415.9	-1.50868	0.153128	-9.85242	6.69155e-23	1.00821e-21
PWP1	1395.5	-1.58287	0.160666	-9.85198	6.72093e-23	1.01172e-21
FGD3	2526.32	2.08659	0.212007	9.84208	7.41649e-23	1.11542e-21
CDCA5	1570.9	-2.19403	0.222997	-9.83884	7.65867e-23	1.1508e-21
SERINC5	303.9	-2.24813	0.228621	-9.83342	8.08265e-23	1.21342e-21
KLF3	1281.9	1.50914	0.153558	9.8278	8.54689e-23	1.28196e-21
PRR11	1141.49	-1.53336	0.1561	-9.82298	8.96506e-23	1.34347e-21
LYL1	3221.48	-1.28075	0.13045	-9.81795	9.42425e-23	1.41101e-21
RIPK3	601.18	2.6664	0.271629	9.81633	9.5768e-23	1.43257e-21
C6orf1	550.868	2.35344	0.239754	9.81605	9.60331e-23	1.43524e-21
FYTTD1	3858.64	1.66233	0.169353	9.81572	9.63456e-23	1.43862e-21
RRP1	1356.56	-1.30562	0.133055	-9.81262	9.93555e-23	1.48224e-21
CTSZ	4596.56	2.25162	0.229485	9.81162	1.00342e-22	1.49562e-21
DCLRE1A	935.692	-1.66291	0.169522	-9.80941	1.02564e-22	1.52737e-21
SDCBP	9457.91	2.32986	0.237696	9.80188	1.10511e-22	1.64425e-21
PTPRC	8545.39	2.16149	0.220541	9.80085	1.11644e-22	1.65962e-21
SIGLEC16	456.181	5.31543	0.542392	9.79998	1.1261e-22	1.67249e-21
PLBD2	2847.38	1.75503	0.179106	9.79883	1.13895e-22	1.69007e-21
EIF1AX	3274.8	-1.55072	0.158264	-9.79835	1.14442e-22	1.69668e-21
ERI1	709.63	-1.38272	0.141136	-9.79711	1.15855e-22	1.7161e-21
POP1	891.062	-1.83313	0.187158	-9.79458	1.18792e-22	1.75804e-21
CKAP2L	948.042	-1.47176	0.150322	-9.79077	1.23351e-22	1.82389e-21
TMEM127	3176.66	1.54313	0.157718	9.78412	1.31731e-22	1.94606e-21
DNAJB12	2638.05	1.63231	0.166875	9.78164	1.35006e-22	1.99269e-21
CCS	758.366	1.61002	0.164632	9.77952	1.37859e-22	2.03299e-21
EIF3B	7367.83	-1.44484	0.147796	-9.77591	1.42869e-22	2.10501e-21
SERPINB8	1852.79	-1.7614	0.180187	-9.7754	1.43586e-22	2.11371e-21
TERT	586.922	-11.6305	1.19091	-9.76605	1.57468e-22	2.31601e-21
OLIG2	623.659	-4.12442	0.422476	-9.76249	1.63107e-22	2.39684e-21
CDS2	1214.39	1.28166	0.131302	9.76115	1.65278e-22	2.4266e-21
TFE3	2042.46	2.13983	0.21927	9.75886	1.69041e-22	2.47966e-21
NBPF12	813.091	1.73626	0.177929	9.75819	1.7016e-22	2.49388e-21
CBX2	191.63	-3.33423	0.341753	-9.75626	1.73431e-22	2.5396e-21
CCDC149	310.081	2.21912	0.227521	9.75348	1.78247e-22	2.60782e-21
PRIM2	501.465	-1.53625	0.157582	-9.74891	1.86458e-22	2.72556e-21
NAT14	101.283	-3.32662	0.3413	-9.74691	1.90169e-22	2.77737e-21
FAM161A	133.312	-2.86338	0.29378	-9.74667	1.90624e-22	2.78158e-21
SUN2	10195.3	1.4335	0.147194	9.73885	2.0588e-22	3.00156e-21
MT1E	287.293	-5.25507	0.539938	-9.73273	2.18637e-22	3.18476e-21
NCAPD2	5685.8	-1.54759	0.159119	-9.72595	2.33715e-22	3.40143e-21
SMC4	6389.36	-1.75237	0.180325	-9.71787	2.53018e-22	3.67914e-21
DUSP16	345.387	2.23616	0.230119	9.71743	2.54103e-22	3.6917e-21
ARMC1	1167.03	-1.33652	0.137579	-9.71453	2.61441e-22	3.795e-21
PAK1IP1	858.667	-1.71545	0.176592	-9.71415	2.62439e-22	3.80616e-21
SLC35F1	81.7327	-4.03826	0.415927	-9.70904	2.75922e-22	3.99823e-21
FOXM1	1622.41	-1.99885	0.205915	-9.70714	2.81115e-22	4.06994e-21
STK11IP	2382.82	1.76311	0.181682	9.70436	2.88881e-22	4.17874e-21
TBC1D3L	204.891	2.97733	0.307141	9.69369	3.20732e-22	4.63545e-21
IPO5	5787.35	-1.73989	0.179549	-9.69031	3.31527e-22	4.78732e-21
ABCB1	413.992	12.1925	1.2583	9.68966	3.33639e-22	4.81365e-21
SDHAF3	361.052	-1.85744	0.191811	-9.68368	3.53757e-22	5.09949e-21
ATL3	1258.85	-1.57331	0.162492	-9.68239	3.58242e-22	5.15967e-21
RP11-597D13.7	77.324	5.13555	0.530551	9.67965	3.67984e-22	5.29541e-21
SKP2	1191.58	-1.47164	0.152051	-9.67864	3.71612e-22	5.34301e-21
ZGRF1	778.634	-2.20709	0.228286	-9.66807	4.12082e-22	5.91977e-21
DEPTOR	96.8263	-6.12623	0.633808	-9.66575	4.21529e-22	6.05027e-21
GAR1	924.441	-1.37457	0.142223	-9.66491	4.24982e-22	6.09457e-21
SLC9B2	236.011	-3.04415	0.314985	-9.66442	4.27019e-22	6.11853e-21
CD300C	466.094	3.54316	0.366948	9.65575	4.64731e-22	6.65316e-21
DTNA	680.904	-8.13976	0.843152	-9.65396	4.72915e-22	6.76452e-21
ANAPC7	1647.68	-1.20901	0.125237	-9.65373	4.74007e-22	6.77431e-21
CHAC2	209.51	-3.05289	0.316434	-9.64779	5.0225e-22	7.1718e-21
SGO1	389.929	-1.73073	0.179438	-9.64527	5.14753e-22	7.34405e-21
PCTP	993.98	1.67735	0.173967	9.64177	5.32636e-22	7.59268e-21
YEATS2	1869.02	-1.14898	0.119193	-9.63963	5.43859e-22	7.74604e-21
TRUB1	720.674	-1.642	0.170348	-9.63907	5.46807e-22	7.78137e-21
DIAPH3	407.454	-1.8177	0.188617	-9.63698	5.5803e-22	7.93431e-21
SPEF2	219.207	-3.01875	0.313359	-9.63352	5.77153e-22	8.19921e-21
RAC3	361.569	-3.12528	0.324639	-9.62692	6.1548e-22	8.73626e-21
CLDN9	101.84	6.80761	0.707267	9.62524	6.25588e-22	8.87216e-21
TMA16	808.474	-1.55811	0.161924	-9.62251	6.42462e-22	9.10373e-21
MGST1	2225.22	-2.9562	0.307272	-9.62081	6.53161e-22	9.24747e-21
WDR37	754.006	1.44935	0.15069	9.61807	6.70799e-22	9.48913e-21
RNASEH2A	854.71	-2.35755	0.245148	-9.61684	6.78825e-22	9.59453e-21
PLCG1	166.203	-4.97135	0.517227	-9.61154	7.14738e-22	1.00936e-20
LGALS1	1634.7	-2.76507	0.287739	-9.60962	7.28151e-22	1.02743e-20
SRCIN1	68.167	4.96459	0.51679	9.60659	7.49915e-22	1.05724e-20
TOPBP1	4233.34	-1.57087	0.163604	-9.60164	7.86833e-22	1.10835e-20
PES1	2184.78	-1.58865	0.165554	-9.59598	8.31257e-22	1.16994e-20
MTBP	427.451	-2.08617	0.217469	-9.59293	8.56151e-22	1.20396e-20
ANXA9	160.349	2.42583	0.252957	9.58989	8.81786e-22	1.23896e-20
HSP90AA1	25772.1	-1.71148	0.178512	-9.5875	9.0245e-22	1.26631e-20
LRPPRC	9652.13	-1.80882	0.188665	-9.58746	9.02769e-22	1.26631e-20
CHD1L	2496.78	-1.12949	0.117813	-9.58712	9.05761e-22	1.26944e-20
PPRC1	1880.25	-1.55119	0.161829	-9.58538	9.21141e-22	1.28991e-20
BACE1	909.274	2.70362	0.282324	9.57628	1.00608e-21	1.40766e-20
TUBA1B	40451.9	-1.63405	0.170675	-9.57408	1.02773e-21	1.43675e-20
ARHGAP24	73.6049	5.35131	0.558996	9.57307	1.03773e-21	1.44951e-20
GNA15	2101.2	-2.06241	0.21546	-9.57214	1.04714e-21	1.46144e-20
ITGAM	4218.03	5.97687	0.624599	9.56912	1.07817e-21	1.50348e-20
RASSF3	2577.98	1.53787	0.160714	9.56897	1.0798e-21	1.5045e-20
REXO4	1416.23	-1.26182	0.131914	-9.56545	1.11715e-21	1.55524e-20
DENND2D	669.996	2.77231	0.289834	9.56514	1.12048e-21	1.55857e-20
RASAL3	2106.26	2.61157	0.273099	9.56272	1.14702e-21	1.59416e-20
LSM3	1160.73	-1.46531	0.153335	-9.55627	1.22075e-21	1.69521e-20
CAD	3164.36	-1.69038	0.176928	-9.55404	1.24733e-21	1.73068e-20
CASS4	459.847	3.5634	0.373031	9.55257	1.26518e-21	1.754e-20
EXD3	254.023	1.96757	0.205995	9.55154	1.27784e-21	1.77007e-20
DIMT1	582.304	-1.53902	0.161195	-9.54757	1.3277e-21	1.83761e-20
RHNO1	727.468	-1.35383	0.141885	-9.5417	1.40506e-21	1.94145e-20
SUB1	5570.66	-1.2737	0.133487	-9.54172	1.40477e-21	1.94145e-20
PSIP1	1209.11	-1.93886	0.203403	-9.53208	1.54157e-21	2.12832e-20
RTTN	638.267	-1.55809	0.163497	-9.52981	1.57578e-21	2.17374e-20
ZNF319	496.079	1.68326	0.176668	9.52783	1.60599e-21	2.21358e-20
NOG	151.011	-6.96769	0.731424	-9.5262	1.63154e-21	2.24694e-20
ZMAT1	349.046	2.16178	0.226946	9.52552	1.64225e-21	2.25982e-20
GNG7	1131.14	3.41966	0.359072	9.52362	1.67251e-21	2.29956e-20
KRCC1	324.27	3.33457	0.350173	9.52262	1.68861e-21	2.31978e-20
MRPL39	455.035	-1.88543	0.198065	-9.51925	1.74426e-21	2.39426e-20
ACOX1	1124.47	1.44637	0.152106	9.50894	1.92623e-21	2.64186e-20
ENOPH1	1302.55	-1.30636	0.137427	-9.50581	1.9849e-21	2.7201e-20
NDUFAF4	507.137	-1.90253	0.200238	-9.50132	2.07254e-21	2.83787e-20
EIF4EBP1	1714.77	-2.37536	0.250006	-9.50121	2.0747e-21	2.83849e-20
DESI1	1666.02	-1.53499	0.161596	-9.49893	2.12049e-21	2.89875e-20
MELK	640.567	-2.0805	0.219068	-9.49707	2.15882e-21	2.94873e-20
FBXW9	334.36	-1.86694	0.196586	-9.49679	2.16456e-21	2.95416e-20
ILDR2	158.163	-3.12695	0.329434	-9.49188	2.269e-21	3.09416e-20
DLAT	2036.12	-1.29749	0.136724	-9.48984	2.31383e-21	3.15271e-20
CKS2	1246.04	-2.52503	0.266319	-9.48125	2.51248e-21	3.42058e-20
SPC25	422.245	-2.16349	0.228197	-9.4808	2.52343e-21	3.43269e-20
SEMA4D	3562.67	1.71268	0.180701	9.47801	2.59179e-21	3.5228e-20
INPP4B	823.576	2.33943	0.246919	9.47447	2.68127e-21	3.64145e-20
MEGF6	95.5397	-5.27788	0.557251	-9.47129	2.7641e-21	3.75089e-20
C19orf35	195.186	3.82897	0.404454	9.46702	2.87945e-21	3.90424e-20
SNRPD3	3134.28	-1.21905	0.128799	-9.46474	2.94295e-21	3.9871e-20
SLC44A2	1021.02	3.01576	0.318651	9.46416	2.95917e-21	4.00582e-20
OPRL1	609.592	2.22367	0.235081	9.45919	3.10342e-21	4.19768e-20
USP12	876.013	-1.58357	0.167523	-9.45284	3.29754e-21	4.45662e-20
NETO2	1016.93	-1.47633	0.156201	-9.45145	3.34156e-21	4.51246e-20
CCT2	4824.41	-1.88114	0.199157	-9.44553	3.53619e-21	4.77142e-20
PTGES3	11177.7	-1.40562	0.148858	-9.4427	3.63298e-21	4.89806e-20
SDCCAG3	1211.51	-1.4333	0.15182	-9.44074	3.7016e-21	4.98654e-20
NUDT21	4633.55	-1.42716	0.151273	-9.43431	3.93594e-21	5.29794e-20
MROH6	898.187	-1.8377	0.194866	-9.43054	4.07981e-21	5.48716e-20
PLEKHO2	1432.45	2.02495	0.21483	9.42583	4.26736e-21	5.73477e-20
PALLD	3758.41	9.50011	1.00861	9.419	4.55419e-21	6.11532e-20
ABCE1	4062.7	-1.88477	0.200128	-9.41783	4.60511e-21	6.17871e-20
SPECC1	879.086	2.14896	0.228465	9.40606	5.1508e-21	6.9053e-20
KIF21A	348.361	-2.41917	0.257195	-9.40594	5.15655e-21	6.90746e-20
GTF2IP4	4646.49	2.33492	0.248414	9.39931	5.49226e-21	7.35125e-20
HSD17B4	4657.66	1.62608	0.173037	9.39732	5.59727e-21	7.48579e-20
PHF10	2172.53	-1.35086	0.143798	-9.39416	5.76757e-21	7.70736e-20
TK2	468.671	1.708	0.181919	9.38878	6.06975e-21	8.10467e-20
GUSB	5751.77	1.71989	0.18319	9.38855	6.08347e-21	8.1113e-20
TPGS2	2359.05	-1.3064	0.139149	-9.38853	6.08445e-21	8.1113e-20
TRIM38	1318.39	1.63548	0.174313	9.38246	6.44513e-21	8.58526e-20
PRMT3	792.691	-1.3811	0.147352	-9.37275	7.06662e-21	9.4056e-20
PDXK	4145.58	1.24925	0.133329	9.36963	7.2785e-21	9.67988e-20
CCL24	186.953	7.54894	0.806032	9.36556	7.56449e-21	1.00522e-19
HADH	1278.26	-1.33624	0.142871	-9.35277	8.5379e-21	1.13367e-19
NBEAL2	8345.15	1.79789	0.192301	9.34931	8.82235e-21	1.17051e-19
OSTM1	1666.04	1.77132	0.189504	9.34712	9.00705e-21	1.19406e-19
PLXND1	2989.28	-2.9267	0.313208	-9.34429	9.25068e-21	1.22538e-19
TFB2M	605.316	-1.62664	0.174194	-9.33812	9.80566e-21	1.29787e-19
DAAM2	1471.66	10.4906	1.12366	9.33608	9.9963e-21	1.32205e-19
LAPTM5	23057.7	1.71098	0.183321	9.33323	1.02691e-20	1.35706e-19
LEO1	885.65	-1.45401	0.155846	-9.32982	1.06052e-20	1.40035e-19
NUP88	755.709	-1.82901	0.196068	-9.32849	1.07389e-20	1.41689e-19
ADAM28	882.031	4.05432	0.434689	9.32693	1.08981e-20	1.43675e-19
ZHX3	265.651	-2.77202	0.297253	-9.32543	1.10534e-20	1.45608e-19
SLC9A3	388.473	4.15156	0.445277	9.32354	1.12527e-20	1.48116e-19
AC004381.6	549.25	-1.62366	0.174186	-9.32141	1.14802e-20	1.50922e-19
MTHFR	1314.58	1.68066	0.180302	9.32138	1.1484e-20	1.50922e-19
IPO11	517.653	-2.01475	0.216161	-9.3206	1.15682e-20	1.51909e-19
DHX58	187.897	2.53369	0.271892	9.31873	1.17745e-20	1.54496e-19
SSBP1	1929.49	-1.34679	0.144581	-9.31512	1.21817e-20	1.59713e-19
MRPL11	1411.75	-1.34685	0.144687	-9.30875	1.29348e-20	1.69454e-19
TMC8	7007.43	1.62682	0.17481	9.30619	1.32499e-20	1.73446e-19
PSMC3	2317.13	-1.50882	0.16216	-9.30446	1.34675e-20	1.76156e-19
ATRIP	329.151	-1.7454	0.18763	-9.30233	1.37407e-20	1.79589e-19
PRCP	4232.61	1.03164	0.111	9.29406	1.48512e-20	1.9395e-19
IPCEF1	1390.19	1.4501	0.156053	9.2924	1.50842e-20	1.96839e-19
FOLR3	99.7173	5.25795	0.565978	9.29002	1.54259e-20	2.0114e-19
SLC43A3	8050.31	-0.969425	0.104357	-9.28951	1.55001e-20	2.0195e-19
AP000769.1	1374.88	1.94342	0.209234	9.28824	1.56853e-20	2.04204e-19
GADD45GIP1	1427.67	-2.00643	0.216021	-9.2881	1.57065e-20	2.04319e-19
RFC1	2375.12	-1.56783	0.168926	-9.28117	1.67622e-20	2.17882e-19
ANLN	2017.86	-1.47765	0.159214	-9.28086	1.68122e-20	2.18362e-19
ALOX5AP	8643.39	3.27392	0.352993	9.27474	1.78052e-20	2.31079e-19
NAA20	1061.98	-1.3459	0.145132	-9.27366	1.7987e-20	2.33257e-19
NPM3	1064.31	-2.11948	0.228588	-9.27208	1.82545e-20	2.36542e-19
NEDD1	743.434	-1.40501	0.151609	-9.26735	1.90821e-20	2.47074e-19
TFDP1	6531.28	-1.12712	0.121712	-9.2605	2.03479e-20	2.63259e-19
CEBPA	12332.2	-1.71673	0.185443	-9.25748	2.09321e-20	2.70607e-19
CCDC92	89.5832	3.62687	0.3918	9.25695	2.10355e-20	2.71732e-19
DSE	671.907	3.92033	0.423575	9.25535	2.13524e-20	2.75612e-19
SUCNR1	6614.36	2.63974	0.28524	9.25446	2.15317e-20	2.77713e-19
WDR5	2316.59	-1.37331	0.148454	-9.25071	2.22997e-20	2.87395e-19
LRR1	554.42	-1.74885	0.189216	-9.24258	2.40623e-20	3.09872e-19
MYO7A	101.826	-6.62051	0.716512	-9.23992	2.46672e-20	3.17416e-19
THAP4	737.459	-1.65751	0.179484	-9.23483	2.58694e-20	3.3263e-19
CCT8	7608.86	-1.07593	0.116545	-9.23186	2.65977e-20	3.4173e-19
SNRNP40	1298.8	-1.43576	0.155548	-9.23035	2.6975e-20	3.46311e-19
SDHA	2283.39	-1.61447	0.174916	-9.22994	2.70771e-20	3.47354e-19
HOMEZ	425.787	1.51288	0.163926	9.229	2.73167e-20	3.50158e-19
RBM28	1697.03	-1.2259	0.132833	-9.22887	2.73491e-20	3.50304e-19
DNAJC12	238.337	-3.02955	0.328332	-9.2271	2.78055e-20	3.55877e-19
KIF22	2567.25	-1.53903	0.166889	-9.22187	2.91972e-20	3.73402e-19
RPF2	989.315	-1.77636	0.192627	-9.22178	2.92198e-20	3.73404e-19
UBTD2	291.607	-2.00314	0.217479	-9.21074	3.23876e-20	4.13568e-19
SCIMP	121.666	3.82676	0.41584	9.20248	3.49785e-20	4.46311e-19
MRPS25	2142.19	-1.16211	0.126312	-9.20035	3.56773e-20	4.54879e-19
SHMT2	4298.28	-1.58591	0.172383	-9.19991	3.58233e-20	4.56391e-19
DOPEY1	800.85	1.56296	0.169902	9.19917	3.60723e-20	4.59212e-19
CASP9	359.09	1.98458	0.215767	9.19781	3.65332e-20	4.64724e-19
FAM13A	167.242	2.72306	0.296122	9.19576	3.7237e-20	4.73316e-19
CCT6A	7283.92	-1.29372	0.140738	-9.19237	3.84268e-20	4.88067e-19
NAT10	3564.62	-1.3349	0.145229	-9.19169	3.86705e-20	4.90788e-19
FAM65A	1316.99	2.15374	0.234332	9.191	3.8921e-20	4.93591e-19
SQSTM1	8485.27	2.00213	0.217891	9.18868	3.97695e-20	5.03968e-19
RPGRIP1L	175.782	-2.50883	0.273082	-9.1871	4.03569e-20	5.11024e-19
NUP58	2135.14	-1.24353	0.135406	-9.18368	4.16587e-20	5.27108e-19
RNF141	980.537	1.24145	0.135192	9.18285	4.19838e-20	5.30818e-19
B2M	34398	1.20208	0.130921	9.18171	4.24298e-20	5.3605e-19
IKBIP	699.137	-1.73808	0.189338	-9.17975	4.32077e-20	5.45465e-19
WDCP	422.962	-1.70912	0.186265	-9.17578	4.48325e-20	5.65548e-19
SMIM14	256.854	1.99788	0.217851	9.17085	4.69325e-20	5.91591e-19
ANP32B	8388.13	-1.11887	0.122035	-9.16843	4.79957e-20	6.04536e-19
NTHL1	214.618	-2.1173	0.230949	-9.16784	4.82577e-20	6.07376e-19
ABCF2	2055.24	-1.22544	0.1337	-9.16558	4.92829e-20	6.19811e-19
ATP6V0D1	3447.72	1.24757	0.136195	9.16019	5.18067e-20	6.51062e-19
LITAF	3447.95	1.78969	0.195395	9.15933	5.2222e-20	6.55785e-19
AC006014.8	76.315	4.15493	0.453922	9.15341	5.51649e-20	6.9222e-19
KCTD5	2263.77	1.35209	0.147792	9.14863	5.76619e-20	7.23008e-19
RIOK1	1220.65	-1.27183	0.139042	-9.14704	5.85127e-20	7.33125e-19
FBL	5271.07	-1.76478	0.192958	-9.14595	5.91101e-20	7.40053e-19
CLPB	626.47	-1.56738	0.171386	-9.14528	5.94752e-20	7.44065e-19
FANCB	172.817	-2.44092	0.266932	-9.14436	5.99863e-20	7.49896e-19
SUMF1	717.405	1.3953	0.15259	9.14412	6.01176e-20	7.50975e-19
SLC7A5	2943.6	-3.25371	0.355954	-9.14081	6.19836e-20	7.73704e-19
ZNF44	261.703	2.16013	0.236347	9.13969	6.26345e-20	7.81243e-19
SLC8B1	3743.52	1.84784	0.20222	9.13779	6.37415e-20	7.94457e-19
CD58	453.147	1.8147	0.198605	9.13724	6.4064e-20	7.97879e-19
GRIN3A	79.8658	4.74318	0.519278	9.13419	6.58995e-20	8.20126e-19
MTAP	1218.78	-1.5817	0.173165	-9.13402	6.59995e-20	8.20758e-19
CYBA	6007.89	1.70704	0.186896	9.13364	6.62311e-20	8.23024e-19
TOMM70	3057.82	-1.74964	0.191582	-9.13259	6.68772e-20	8.30434e-19
ESD	2268.67	-1.56574	0.171487	-9.13041	6.82379e-20	8.46698e-19
PQLC2	1115.34	1.33544	0.146291	9.12868	6.93407e-20	8.59742e-19
GPR18	153.315	-5.1729	0.56672	-9.12778	6.9917e-20	8.66243e-19
CENPL	363.871	-1.79643	0.196841	-9.1263	7.08785e-20	8.77503e-19
2020-03-02	350.829	2.457	0.269228	9.12611	7.10021e-20	8.78381e-19
ANAPC1	3030.15	-1.30765	0.143399	-9.11898	7.58357e-20	9.37482e-19
PTBP1	11792.1	-1.07659	0.118096	-9.11628	7.77473e-20	9.60401e-19
DNAH17	165.692	2.24145	0.245879	9.11608	7.78896e-20	9.61446e-19
CHEK2	571.308	-1.66218	0.182402	-9.11272	8.03395e-20	9.90953e-19
PCSK5	316.3	3.57875	0.392739	9.11229	8.06613e-20	9.94186e-19
SOWAHD	1005.39	2.06013	0.226139	9.11001	8.23708e-20	1.01451e-18
IMMT	3704.55	-1.34358	0.147494	-9.10934	8.2886e-20	1.0201e-18
NUP54	1324.2	-1.33625	0.146761	-9.10492	8.63331e-20	1.06174e-18
AP1G2	2347.74	1.52024	0.167023	9.10197	8.87059e-20	1.09011e-18
MORF4L2	2229.44	-1.08954	0.119736	-9.09955	9.07075e-20	1.11389e-18
ADAP2	285.357	4.38582	0.48209	9.09753	9.2413e-20	1.134e-18
QPRT	1118.15	-2.26055	0.248523	-9.09594	9.37682e-20	1.14978e-18
TAF9	1317.5	-1.20363	0.132332	-9.09551	9.41432e-20	1.15353e-18
TIMP2	3934.99	3.85279	0.423858	9.08982	9.92069e-20	1.21468e-18
LILRA3	117.16	7.62796	0.839355	9.08788	1.0099e-19	1.2356e-18
ST20-MTHFS	84.1877	3.82869	0.421604	9.08126	1.07327e-19	1.31218e-18
USP2	79.3517	-6.28154	0.69177	-9.08039	1.08188e-19	1.32173e-18
FANCG	730.6	-2.17269	0.239321	-9.07854	1.10038e-19	1.34335e-18
DHX33	992.665	-1.44373	0.159054	-9.07701	1.11601e-19	1.36144e-18
MRPL1	434.731	-1.89728	0.209024	-9.07689	1.11719e-19	1.36188e-18
TRAIP	350.519	-2.02234	0.222971	-9.07	1.19017e-19	1.44977e-18
RPN1	6781.89	-1.1018	0.121741	-9.05037	1.42484e-19	1.73438e-18
SELENOI	1251.59	-2.11143	0.233303	-9.05014	1.42781e-19	1.73672e-18
SH3BP2	5566.16	2.0595	0.22765	9.0468	1.47221e-19	1.78942e-18
CD55	1317.58	1.43171	0.158276	9.04568	1.48733e-19	1.80648e-18
C10orf128	67.354	4.71233	0.521003	9.04473	1.50042e-19	1.82105e-18
PSMD11	2137.95	-1.19115	0.131732	-9.04223	1.53508e-19	1.86176e-18
KCNH4	161.701	2.32879	0.257632	9.03922	1.57795e-19	1.91236e-18
PLD6	342.419	-1.92527	0.213228	-9.02918	1.72959e-19	2.09461e-18
PTH2R	310.301	1.73016	0.19184	9.01879	1.90186e-19	2.30157e-18
TOP2A	10697.9	-1.7299	0.191907	-9.01429	1.98142e-19	2.39611e-18
NCAPD3	3042.3	-1.56947	0.174162	-9.01156	2.03151e-19	2.45491e-18
TGOLN2	13023.7	1.13081	0.125499	9.01048	2.05155e-19	2.47732e-18
CIRBP	5890.65	1.14628	0.127242	9.00868	2.08543e-19	2.5164e-18
NOC3L	764.225	-2.02556	0.224897	-9.00662	2.12504e-19	2.56235e-18
GVINP1	111.026	3.19665	0.354975	9.00527	2.15141e-19	2.59227e-18
KIF2C	1972.07	-1.7879	0.198918	-8.98815	2.51433e-19	3.02738e-18
TIFA	423.022	-2.25496	0.251	-8.9839	2.61329e-19	3.14425e-18
ZBTB7B	4351.58	1.16447	0.129654	8.98141	2.67322e-19	3.21404e-18
GPR108	1678.13	1.30737	0.145823	8.96544	3.09055e-19	3.71312e-18
BAZ2B	1956.21	2.06818	0.230778	8.96174	3.19587e-19	3.83688e-18
RPL26L1	431.221	-1.78001	0.198636	-8.96119	3.21186e-19	3.8533e-18
TOMM34	750.463	-1.30747	0.145943	-8.95874	3.28401e-19	3.93704e-18
KDM1A	3092.32	-1.31651	0.146976	-8.95733	3.32641e-19	3.98213e-18
WDR43	2761.91	-1.83531	0.204893	-8.9574	3.32432e-19	3.98213e-18
TTC27	637.311	-1.83293	0.204675	-8.95534	3.38692e-19	4.05166e-18
MARS2	762.058	-1.39738	0.156136	-8.94974	3.56313e-19	4.2594e-18
RAB4B	705.11	1.77341	0.198197	8.94772	3.62903e-19	4.33507e-18
MPPED1	135.334	6.15227	0.687736	8.94568	3.69661e-19	4.41262e-18
RRP15	591.135	-1.53886	0.172071	-8.94317	3.78177e-19	4.51105e-18
CCDC183	172.145	2.53825	0.283876	8.94142	3.84194e-19	4.57955e-18
NCAM2	101.199	-5.46938	0.61172	-8.94099	3.85714e-19	4.59438e-18
LAMP1	9490.52	1.16798	0.130655	8.93941	3.9125e-19	4.65699e-18
RAD21	6910.94	-1.24141	0.138903	-8.93726	3.98933e-19	4.74505e-18
CDCA3	890.151	-1.69521	0.189742	-8.9343	4.09756e-19	4.87031e-18
ERCC2	1376.45	-1.10521	0.12373	-8.93244	4.16696e-19	4.94927e-18
COASY	2974.16	-1.01921	0.114163	-8.92768	4.35032e-19	5.16337e-18
PITPNM1	2144.54	1.51502	0.169707	8.92724	4.36755e-19	5.18013e-18
CCNE2	267.09	-2.0389	0.228421	-8.92606	4.41434e-19	5.23191e-18
PPIA	22341.3	-1.0334	0.11579	-8.9248	4.46506e-19	5.28825e-18
DOK2	1816.85	1.93946	0.217349	8.92326	4.52762e-19	5.35854e-18
KHK	97.9627	-2.77723	0.311278	-8.92202	4.5788e-19	5.41527e-18
COQ3	249.307	-2.64913	0.296926	-8.92185	4.58573e-19	5.41962e-18
ESYT2	4125.35	-1.46503	0.164255	-8.91926	4.69396e-19	5.5436e-18
SLC36A1	3637.7	1.77522	0.199088	8.91675	4.80168e-19	5.66679e-18
ARL8A	1161.52	1.87566	0.210431	8.91344	4.94752e-19	5.83478e-18
IL16	541.371	1.98914	0.223214	8.91134	5.04181e-19	5.94177e-18
AMER1	301.412	-2.28718	0.256699	-8.90994	5.10589e-19	6.01304e-18
TTF2	2078.55	-1.20572	0.135341	-8.90875	5.16098e-19	6.07363e-18
CBS	615.307	-3.69713	0.415024	-8.90823	5.18539e-19	6.09805e-18
ABHD12	2485.59	1.22679	0.137718	8.90793	5.19919e-19	6.10997e-18
CEP76	457.922	-1.69332	0.190094	-8.90778	5.20656e-19	6.11431e-18
TMEM150A	186.176	2.47789	0.2783	8.90368	5.40274e-19	6.34023e-18
SLC35G1	215.697	-2.48889	0.279572	-8.9025	5.46013e-19	6.40307e-18
TBC1D10C	976.923	1.68596	0.189462	8.89869	5.65113e-19	6.6224e-18
TP53INP2	182.592	2.57915	0.289929	8.89581	5.79953e-19	6.79152e-18
FTSJ1	913.349	-1.30392	0.146618	-8.89326	5.93405e-19	6.94417e-18
CEP83	520.905	-2.33081	0.262156	-8.89091	6.06081e-19	7.08754e-18
MMACHC	323.616	-1.71555	0.192969	-8.8903	6.09458e-19	7.12203e-18
C5orf34	161.9	-2.68977	0.302597	-8.88893	6.16991e-19	7.205e-18
PIK3R5	1567.23	1.61467	0.181771	8.88301	6.50727e-19	7.59364e-18
COLGALT2	198.559	-2.21422	0.249487	-8.87507	6.98899e-19	8.15007e-18
TIMM21	1070.03	-1.46813	0.165436	-8.87432	7.03606e-19	8.19922e-18
SEMA4C	1803.73	3.63726	0.409935	8.87275	7.13603e-19	8.30991e-18
RECQL	1388.57	-1.67347	0.188719	-8.86753	7.47888e-19	8.70307e-18
PDE4D	121.318	-2.57135	0.290099	-8.86369	7.74074e-19	9.00152e-18
TIPIN	136.772	-2.56672	0.289655	-8.8613	7.90895e-19	9.19071e-18
POLR1C	580.928	-1.35359	0.15285	-8.85567	8.31814e-19	9.65948e-18
PANK1	290.016	-1.78519	0.201635	-8.8536	8.47437e-19	9.83405e-18
NOL11	1693.93	-1.60106	0.180842	-8.85337	8.49173e-19	9.84734e-18
CKS1B	1442.33	-1.87343	0.211618	-8.85287	8.52939e-19	9.88413e-18
CENPQ	411.103	-1.67179	0.188901	-8.85008	8.74575e-19	1.01278e-17
DUSP6	2580.9	1.97409	0.223107	8.84817	8.89622e-19	1.02949e-17
HSPE1	2723.05	-2.09596	0.236892	-8.84775	8.93041e-19	1.03273e-17
ALG5	691.641	-1.27847	0.144567	-8.84342	9.28361e-19	1.07283e-17
SASS6	608.162	-1.98026	0.224097	-8.83659	9.8685e-19	1.13963e-17
RAB6B	93.4925	-4.63082	0.525378	-8.81426	1.20481e-18	1.39038e-17
GPD1L	898.301	-1.50739	0.171154	-8.80723	1.28281e-18	1.47936e-17
FAM98A	973.869	-1.6709	0.189827	-8.80219	1.34175e-18	1.54626e-17
TUBB4B	5868.36	-1.98224	0.225676	-8.78358	1.58348e-18	1.82357e-17
NXF1	3308.04	0.974695	0.110995	8.78144	1.614e-18	1.85744e-17
SLC22A18	173.97	2.56354	0.292019	8.77866	1.65435e-18	1.90256e-17
CCDC169	180.296	-2.05057	0.233622	-8.77731	1.67427e-18	1.92413e-17
DAZAP1	6143.64	-0.975142	0.111125	-8.77521	1.70584e-18	1.95902e-17
SLC26A11	2203.61	9.21922	1.05061	8.77514	1.70697e-18	1.95902e-17
FYB	2682.49	2.11226	0.240751	8.77361	1.73033e-18	1.98446e-17
SRGAP1	128.548	2.43298	0.277353	8.77216	1.7527e-18	2.00874e-17
CENPO	795.04	-1.97931	0.226022	-8.75716	2.00229e-18	2.2932e-17
SIGMAR1	2284.22	-1.90063	0.217061	-8.75621	2.01924e-18	2.31103e-17
DOPEY2	2921.84	1.35096	0.154323	8.75407	2.05799e-18	2.35376e-17
SLC39A8	1758.94	-1.08904	0.124447	-8.75102	2.11432e-18	2.41653e-17
CKAP5	3268.46	-1.47823	0.169036	-8.74503	2.22954e-18	2.54647e-17
HNRNPD	10890.2	-0.985592	0.112754	-8.74108	2.30884e-18	2.63525e-17
INF2	783.651	-2.98223	0.341252	-8.73909	2.34986e-18	2.68023e-17
KIF23	772.465	-1.3733	0.157287	-8.73116	2.52074e-18	2.87316e-17
ZNF580	735.307	1.73909	0.199219	8.72955	2.55678e-18	2.91225e-17
DTYMK	1104.98	-1.92827	0.220925	-8.72815	2.58881e-18	2.94671e-17
SCPEP1	5164.41	1.73745	0.199129	8.72527	2.65558e-18	3.02065e-17
RNF146	1005.73	1.34515	0.154211	8.72278	2.71449e-18	3.08555e-17
METAP2	3095.14	-1.45042	0.166307	-8.72138	2.74837e-18	3.12194e-17
BIRC7	184.086	11.0259	1.26505	8.71577	2.88801e-18	3.27833e-17
NBPF10	1209.61	2.09181	0.240014	8.71537	2.89808e-18	3.28751e-17
NCL	26925.4	-1.54118	0.176851	-8.71457	2.91866e-18	3.30861e-17
HACD4	855.885	1.69112	0.19419	8.70856	3.07755e-18	3.48636e-17
AMDHD2	927.619	1.79815	0.206483	8.70845	3.08059e-18	3.48743e-17
RAB11FIP1	2800.75	1.4894	0.171068	8.70645	3.13534e-18	3.547e-17
TRMT5	739.35	-1.83067	0.21028	-8.70583	3.1526e-18	3.5641e-17
ARHGAP26	1492.68	1.56474	0.179765	8.70437	3.1935e-18	3.6079e-17
KATNAL1	215.809	-1.87085	0.215013	-8.7011	3.28691e-18	3.71091e-17
GDF11	501.595	-1.7566	0.201924	-8.69935	3.33794e-18	3.76597e-17
MFSD6	83.3157	-2.94231	0.338379	-8.6953	3.45917e-18	3.90011e-17
CRACR2B	504.652	2.20848	0.254049	8.69312	3.52616e-18	3.97295e-17
CYB5R1	1186.7	1.22723	0.141316	8.68429	3.81117e-18	4.28926e-17
PRMT1	3393.97	-1.57879	0.181799	-8.68426	3.81204e-18	4.28926e-17
TMEM184B	2154.89	2.094	0.241132	8.68401	3.82055e-18	4.29593e-17
SF3A3	4014.63	-1.31243	0.151172	-8.6817	3.89911e-18	4.3813e-17
TYK2	4956.96	1.45072	0.167214	8.67583	4.10559e-18	4.61021e-17
SUPT16H	6528.19	-1.3951	0.160918	-8.66963	4.33526e-18	4.86484e-17
AMY2B	465.733	2.47057	0.28498	8.66929	4.34838e-18	4.87628e-17
RAPGEF2	460.707	1.64102	0.18932	8.66799	4.39818e-18	4.9288e-17
GLRX5	1718.75	-1.57197	0.18138	-8.66674	4.44665e-18	4.97977e-17
CTBS	1046.71	1.13953	0.131505	8.66528	4.50396e-18	5.04056e-17
ABHD8	224.287	2.16444	0.249788	8.66511	4.51074e-18	5.04476e-17
RALA	1033.43	-1.31862	0.152302	-8.6579	4.80546e-18	5.37077e-17
RUNX3	2910.99	2.14259	0.247501	8.65689	4.8483e-18	5.41502e-17
NEMP2	150.194	-2.29679	0.26532	-8.65667	4.85745e-18	5.4216e-17
EPDR1	62.6425	-5.91788	0.683817	-8.65418	4.96481e-18	5.53772e-17
EVA1B	388.222	3.97061	0.458818	8.65399	4.97285e-18	5.54298e-17
IGF2R	11590.4	2.55723	0.295643	8.64973	5.1621e-18	5.75008e-17
SORD	742.765	-2.30687	0.266775	-8.64727	5.27452e-18	5.87139e-17
LY75	1063.63	1.43561	0.166054	8.64544	5.35985e-18	5.96239e-17
NAPSB	1039.86	2.40954	0.278867	8.64047	5.59811e-18	6.22328e-17
TAGAP	2230.03	1.53506	0.177805	8.63342	5.95418e-18	6.6147e-17
B3GALT4	88.8988	3.23004	0.374309	8.62935	6.17039e-18	6.85032e-17
CENPK	313.907	-2.20998	0.25619	-8.62636	6.33362e-18	7.02687e-17
NOTCH2	4856.34	1.79132	0.207682	8.62531	6.39208e-18	7.087e-17
CD7	67.5708	6.43606	0.746291	8.62405	6.46248e-18	7.16029e-17
VPS41	2280.46	1.41162	0.163817	8.61702	6.87198e-18	7.60895e-17
CLUH	2990.56	-1.26	0.146272	-8.61409	7.04967e-18	7.80051e-17
NPM1	30108.7	-1.22292	0.141983	-8.61315	7.10821e-18	7.86006e-17
WDR18	1187.64	-1.36446	0.158448	-8.61141	7.21682e-18	7.97487e-17
PRRG4	247.86	-2.4882	0.289036	-8.6086	7.39567e-18	8.1671e-17
NAIP	723.009	2.97495	0.345611	8.60779	7.44843e-18	8.21991e-17
MXD1	777.334	1.33374	0.154977	8.60603	7.56325e-18	8.3411e-17
SNRPA1	954.202	-1.64839	0.191554	-8.60536	7.60774e-18	8.38461e-17
ZNF252P	403.896	1.4823	0.172279	8.6041	7.69158e-18	8.47141e-17
CYB5B	1828.03	-1.08072	0.125684	-8.5987	8.06254e-18	8.87412e-17
AIDA	1246.94	-1.10751	0.128812	-8.5979	8.11857e-18	8.92989e-17
IL31RA	70.7985	4.06567	0.472887	8.59753	8.14478e-18	8.95281e-17
TRA2B	5441.03	-0.988986	0.115043	-8.59665	8.20787e-18	9.01621e-17
MSTO1	969.473	-1.48642	0.172911	-8.59645	8.22207e-18	9.02587e-17
C1orf127	138.875	3.08137	0.358513	8.59486	8.3369e-18	9.1459e-17
CLN3	2641.29	1.51434	0.17621	8.59396	8.40189e-18	9.21113e-17
DUSP22	1175.54	2.18348	0.254093	8.59323	8.45589e-18	9.26423e-17
NT5DC3	211.745	-2.03167	0.236467	-8.59175	8.56542e-18	9.37806e-17
TRPM2	7445.35	1.53823	0.179124	8.5875	8.88851e-18	9.72542e-17
DDX10	822.834	-1.63644	0.190598	-8.58581	9.01949e-18	9.86225e-17
CD99	606.706	-2.28121	0.265719	-8.58506	9.07916e-18	9.92099e-17
KCNA3	76.7862	-6.79026	0.791183	-8.58241	9.29025e-18	1.0145e-16
C10orf105	106.66	3.93571	0.458608	8.58187	9.33441e-18	1.01865e-16
HNRNPLL	3533.63	1.81827	0.211908	8.58048	9.44798e-18	1.03037e-16
TRAF3IP3	1766.58	1.76758	0.206134	8.5749	9.91737e-18	1.08086e-16
GSG2	215.33	-2.14866	0.25063	-8.57303	1.00794e-17	1.09708e-16
GSK3B	1944.57	1.1475	0.13385	8.57306	1.00773e-17	1.09708e-16
EIF4E	2034.6	-1.19074	0.138899	-8.57273	1.01062e-17	1.09929e-16
CENPN	555.2	-1.61988	0.188968	-8.57224	1.0149e-17	1.10322e-16
GRPEL1	1801.75	-1.0744	0.125346	-8.57144	1.02196e-17	1.11016e-16
SLC27A3	557.275	2.72208	0.317962	8.56102	1.11871e-17	1.21448e-16
VAV2	1276.94	1.46896	0.171645	8.5581	1.14739e-17	1.24479e-16
CCDC69	1403.91	2.29175	0.267854	8.55597	1.16884e-17	1.26724e-16
RAB3C	187.347	5.25489	0.614236	8.55515	1.17712e-17	1.27539e-16
CUL1	2005.29	-1.35032	0.157848	-8.55459	1.1829e-17	1.28082e-16
RNASET2	6217.57	1.29438	0.151371	8.55108	1.21945e-17	1.31871e-16
TRIM74	87.2192	4.6019	0.538166	8.55108	1.21947e-17	1.31871e-16
FAM129B	174.24	-5.26457	0.615692	-8.55066	1.22388e-17	1.32261e-16
DDX39A	2841.39	-1.16918	0.136771	-8.54848	1.24722e-17	1.34697e-16
SKAP2	3366.96	1.29721	0.151859	8.5422	1.31686e-17	1.42125e-16
CISH	427.456	-1.70063	0.199102	-8.5415	1.32492e-17	1.42903e-16
NUDC	2309.19	-1.71368	0.200633	-8.54139	1.32619e-17	1.42947e-16
C5orf30	176.972	-1.9911	0.233154	-8.53986	1.34382e-17	1.44754e-16
TNFRSF9	184.972	4.4725	0.523791	8.53871	1.35726e-17	1.46107e-16
FZD2	114.175	-3.27551	0.383868	-8.53289	1.42732e-17	1.5355e-16
CGREF1	194.742	-2.26956	0.265981	-8.53281	1.42833e-17	1.53559e-16
AMPD3	1623.86	2.19866	0.257716	8.53131	1.44701e-17	1.55467e-16
MYBPH	216.415	-3.63758	0.426815	-8.52261	1.55994e-17	1.67493e-16
CAT	9421.35	1.28909	0.151294	8.5204	1.58997e-17	1.70607e-16
PI4K2A	266.645	-2.20227	0.25854	-8.51811	1.62185e-17	1.73916e-16
GFM1	1920.53	-1.12747	0.132393	-8.51614	1.64958e-17	1.76776e-16
SNRPC	1917.02	-1.4349	0.168688	-8.50624	1.79657e-17	1.92404e-16
GYS1	2743.65	1.21712	0.143113	8.50458	1.82261e-17	1.95068e-16
AURKB	601.5	-2.1539	0.25331	-8.50302	1.84722e-17	1.97575e-16
STK39	194.788	-3.03579	0.357054	-8.50232	1.85847e-17	1.9865e-16
STARD10	180.339	3.3674	0.396169	8.4999	1.89755e-17	2.02698e-16
ST6GAL1	552.7	-4.22302	0.496897	-8.49877	1.9161e-17	2.04548e-16
ARPIN	113.17	4.03845	0.475237	8.49775	1.93299e-17	2.06219e-16
GAL	698.689	-7.09976	0.835712	-8.49546	1.97147e-17	2.1019e-16
CDC42SE1	5278.91	1.51679	0.178584	8.49341	2.00655e-17	2.13793e-16
WHSC1	3825.89	-1.79371	0.211248	-8.49101	2.04848e-17	2.1812e-16
B4GALNT3	83.5346	4.25774	0.501558	8.48902	2.0839e-17	2.2175e-16
GMIP	4312.41	1.46233	0.172346	8.48486	2.15987e-17	2.29687e-16
NUFIP1	429.377	-1.69371	0.199621	-8.48465	2.1637e-17	2.29948e-16
SFXN5	1432.29	2.65025	0.312679	8.47594	2.33179e-17	2.47655e-16
SLC2A3	1709.54	2.48181	0.29284	8.47497	2.35145e-17	2.49584e-16
MRPL37	2154.55	-1.4115	0.166622	-8.47131	2.42651e-17	2.57386e-16
CSE1L	3780.3	-2.03207	0.239904	-8.47038	2.44604e-17	2.59293e-16
RAB24	1596.72	1.23914	0.146419	8.46302	2.60544e-17	2.76014e-16
MRPS34	2647.19	-1.19751	0.141612	-8.4563	2.75983e-17	2.92184e-16
CYLD	2384.98	1.59446	0.188616	8.4535	2.82693e-17	2.99098e-16
OXA1L	8560.21	0.933447	0.110424	8.45328	2.8323e-17	2.99477e-16
LCP2	4921.15	1.49414	0.176878	8.44728	2.98165e-17	3.15068e-16
COA7	1180.67	-1.09119	0.129224	-8.44415	3.0627e-17	3.23428e-16
MTHFD2	6073.65	-2.18878	0.259252	-8.44265	3.10214e-17	3.27385e-16
NARS2	638.646	-1.45495	0.172361	-8.4413	3.13839e-17	3.31e-16
HIVEP3	245.713	4.06486	0.481834	8.43621	3.27781e-17	3.45487e-16
KANSL3	2686.83	1.56115	0.185159	8.43138	3.41615e-17	3.59841e-16
RP11-73M18.2	213.109	-2.75438	0.326824	-8.42771	3.52503e-17	3.71074e-16
BCL6	412.933	2.38818	0.283511	8.4236	3.65085e-17	3.84077e-16
FAM162A	949.625	-1.42183	0.168818	-8.42228	3.69233e-17	3.88195e-16
ADPGK	4064.37	1.06672	0.126662	8.42177	3.70852e-17	3.89652e-16
LAMP5	1567.84	-6.03832	0.717132	-8.4201	3.7617e-17	3.9499e-16
PIP5K1C	1900.45	1.09079	0.129575	8.41822	3.82244e-17	4.01115e-16
KCNQ3	70.7082	-5.49583	0.652872	-8.41794	3.83162e-17	4.01826e-16
LIMS1	2682.11	1.05147	0.124923	8.41696	3.86376e-17	4.04941e-16
DNAJA3	1860.84	-1.04171	0.123815	-8.41344	3.98169e-17	4.17039e-16
AFMID	433.623	-1.9693	0.23425	-8.40682	4.21266e-17	4.40953e-16
IL18	815.076	2.31953	0.276041	8.40285	4.35788e-17	4.55868e-16
EML2	842.376	1.45097	0.172699	8.40174	4.39929e-17	4.59911e-16
BRCA2	955.137	-2.21592	0.263751	-8.40157	4.40545e-17	4.60265e-16
USP44	115.61	2.6814	0.319162	8.40136	4.4135e-17	4.60818e-16
MRPL13	941.842	-1.58541	0.188734	-8.40023	4.45624e-17	4.64989e-16
CTDSPL2	980.945	-1.53327	0.182542	-8.39956	4.48158e-17	4.67341e-16
STXBP2	5752.08	1.21862	0.14514	8.39619	4.61189e-17	4.80629e-16
MTMR2	841.553	-1.24292	0.148049	-8.39534	4.64558e-17	4.83837e-16
PNO1	670.009	-1.6381	0.195315	-8.38695	4.98924e-17	5.19305e-16
KIFC2	1143.09	1.65687	0.197644	8.38308	5.15603e-17	5.3633e-16
WNT10B	57.1638	-4.75011	0.567024	-8.37726	5.41726e-17	5.63152e-16
RAD51D	755.878	-1.15857	0.138335	-8.37511	5.51726e-17	5.7319e-16
STXBP5	1170.87	1.75852	0.210032	8.37265	5.63389e-17	5.84942e-16
MYD88	3661.14	2.15284	0.257201	8.37028	5.74824e-17	5.96442e-16
TRUB2	864.327	-1.1764	0.140654	-8.36382	6.07193e-17	6.29637e-16
DNAH1	828.239	1.43555	0.171805	8.35573	6.50277e-17	6.73894e-16
NAA50	4899.5	-1.1743	0.140604	-8.3518	6.72288e-17	6.96272e-16
RMI1	1051.88	-1.34598	0.16118	-8.35077	6.78187e-17	7.01945e-16
RAB37	1053.96	1.78199	0.213528	8.34549	7.09197e-17	7.33585e-16
CBX3	6459.59	-1.13192	0.135656	-8.34402	7.18046e-17	7.42278e-16
FAM214B	857.435	2.59075	0.310626	8.34043	7.4018e-17	7.64685e-16
GSPT1	4471.35	-1.18056	0.141567	-8.33919	7.48008e-17	7.71814e-16
HAUS2	425.206	-1.54122	0.184816	-8.3392	7.4792e-17	7.71814e-16
HNRNPA3	14495.9	-1.19044	0.142757	-8.33888	7.49971e-17	7.73361e-16
PINX1	250.536	-1.91882	0.230111	-8.3387	7.51113e-17	7.7406e-16
L2HGDH	407.782	-1.65019	0.197924	-8.3375	7.58801e-17	7.81499e-16
ELMSAN1	1533.51	1.44821	0.173721	8.33637	7.66068e-17	7.88496e-16
MNAT1	452.994	-1.40263	0.168258	-8.33614	7.67519e-17	7.89502e-16
KIAA0513	2457.62	6.92827	0.83144	8.33286	7.89142e-17	8.11244e-16
MAPKAPK2	8036.56	1.85112	0.222156	8.33255	7.91217e-17	8.12876e-16
PMAIP1	2276.05	2.11599	0.253959	8.33199	7.94933e-17	8.1619e-16
ZDHHC7	2461.59	1.16984	0.14041	8.33163	7.97337e-17	8.18154e-16
PTP4A3	376.095	2.01366	0.241755	8.32932	8.13082e-17	8.33796e-16
YEATS4	806.702	-1.53877	0.184776	-8.32774	8.23987e-17	8.4446e-16
SIGLEC17P	684.728	3.78338	0.45463	8.32189	8.65729e-17	8.86694e-16
SLC7A7	238.631	2.42635	0.291727	8.31719	9.00704e-17	9.21949e-16
IKBKAP	1493.03	-1.14833	0.138121	-8.31389	9.26135e-17	9.47398e-16
MCAT	500.568	-1.67911	0.202166	-8.3056	9.93152e-17	1.01533e-15
PECAM1	624.909	-1.2321	0.148408	-8.30213	1.02263e-16	1.04483e-15
TREX1	209.978	-1.76586	0.212838	-8.29673	1.07018e-16	1.09274e-15
HSP90B1	16565.3	-1.09378	0.131867	-8.2946	1.08948e-16	1.11176e-15
ABCA5	305.827	1.7053	0.205595	8.29442	1.09112e-16	1.11276e-15
SRSF1	9131.78	-1.03667	0.12504	-8.29068	1.126e-16	1.14763e-15
SMPD4	2696.01	-1.35	0.163007	-8.28181	1.21313e-16	1.23567e-15
BTG3	246.515	-2.32726	0.281242	-8.27496	1.28493e-16	1.30801e-15
H2AFX	3602.63	-1.58231	0.19124	-8.27395	1.29593e-16	1.3184e-15
ZFAND3	1543.72	1.06799	0.129091	8.27315	1.30464e-16	1.32645e-15
IRF1	1384.84	1.7812	0.215313	8.2726	1.31069e-16	1.33179e-15
JADE1	1126.94	-1.68694	0.203926	-8.27228	1.31419e-16	1.33453e-15
FAM83D	400.615	-1.63912	0.198221	-8.26915	1.34918e-16	1.36923e-15
STAT6	6900.78	0.924947	0.111912	8.26498	1.39715e-16	1.41633e-15
VOPP1	2150.55	1.85024	0.223865	8.26497	1.39729e-16	1.41633e-15
PHC1	393.801	2.40958	0.29171	8.26018	1.4545e-16	1.47342e-15
DEFB1	60.3282	-5.8813	0.712192	-8.25803	1.48102e-16	1.49847e-15
SYNRG	1439.23	1.16654	0.141261	8.25805	1.48067e-16	1.49847e-15
PRPF19	4479.73	-1.26687	0.153415	-8.2578	1.48383e-16	1.5004e-15
URB1	1390.57	-1.19035	0.144163	-8.25698	1.49399e-16	1.50976e-15
NIFK	1658.61	-1.69229	0.204984	-8.25574	1.50969e-16	1.5247e-15
PLPPR2	994.738	1.70233	0.206264	8.25314	1.54282e-16	1.55721e-15
MTSS1L	1645.09	-2.86712	0.347474	-8.25132	1.56648e-16	1.58014e-15
TLDC2	159.743	3.23142	0.391676	8.25022	1.58101e-16	1.59383e-15
FBXO45	1011.83	-1.33826	0.162241	-8.24859	1.60279e-16	1.6148e-15
CHORDC1	1262.14	-1.12009	0.135849	-8.2451	1.65024e-16	1.66161e-15
HBEGF	365.515	1.91886	0.232769	8.24364	1.67048e-16	1.68097e-15
COQ2	614.221	-1.26954	0.154116	-8.23758	1.75733e-16	1.7673e-15
ECI2	300.825	-1.61953	0.196675	-8.23455	1.80231e-16	1.81144e-15
GNL3	3205.49	-1.93847	0.235418	-8.23415	1.80836e-16	1.81642e-15
UTP11	1194.11	-1.46003	0.177442	-8.22819	1.90064e-16	1.90797e-15
MTO1	1295.27	-1.20083	0.145961	-8.22703	1.9191e-16	1.92534e-15
LRFN4	773.606	-2.11963	0.257733	-8.22413	1.96617e-16	1.97138e-15
FBXW4	452.747	1.66475	0.202527	8.21989	2.03698e-16	2.04115e-15
PPP1R3B	558.388	1.6501	0.200753	8.21955	2.04271e-16	2.04565e-15
PSMA3	2853.33	-1.13224	0.137794	-8.21693	2.08783e-16	2.08958e-15
PMS2P2	118.741	2.33303	0.28394	8.21663	2.09303e-16	2.09353e-15
RHOF	2044.42	1.28458	0.156447	8.21096	2.19424e-16	2.19345e-15
ILF3	10856.2	-0.881844	0.107431	-8.20848	2.24008e-16	2.23793e-15
PIK3CD	11173.3	1.20105	0.146354	8.20646	2.27811e-16	2.27456e-15
KNSTRN	396.303	-1.37566	0.167786	-8.19886	2.42667e-16	2.42144e-15
TCTN3	889.89	-1.30544	0.159231	-8.19837	2.4366e-16	2.42989e-15
LMO2	1668.42	-1.32426	0.16153	-8.19822	2.43974e-16	2.43156e-15
PTPRE	2547.15	1.17979	0.143952	8.1957	2.49147e-16	2.48165e-15
PSMA6	3509.91	-1.34217	0.163769	-8.19549	2.49573e-16	2.4844e-15
VIT	1204.77	1.52647	0.186292	8.19395	2.52791e-16	2.51493e-15
RGCC	65.4988	-4.2711	0.52133	-8.1927	2.55437e-16	2.53974e-15
GEMIN4	610.547	-1.73593	0.211908	-8.19189	2.57159e-16	2.55533e-15
PTPN6	13289.6	1.47368	0.179919	8.19077	2.59551e-16	2.57757e-15
PRSS12	117.716	-3.26235	0.398308	-8.19053	2.60087e-16	2.58135e-15
DOCK8	8231.44	0.923787	0.112847	8.18617	2.6967e-16	2.67487e-15
ATAD5	1151.33	-1.8009	0.220074	-8.18314	2.76535e-16	2.74134e-15
ICAM4	319.162	3.993	0.48803	8.18186	2.79488e-16	2.76896e-15
SSB	3919.85	-1.64223	0.200762	-8.17996	2.8393e-16	2.8113e-15
IER3IP1	1968.42	-1.04798	0.128161	-8.17705	2.90884e-16	2.87844e-15
SCML4	88.2049	7.59402	0.928748	8.17662	2.91906e-16	2.88684e-15
ATP2A2	5405.14	-1.08951	0.133265	-8.17555	2.94516e-16	2.91092e-15
ITPRIP	1938.8	1.21503	0.148759	8.16777	3.14141e-16	3.10305e-15
NEK2	548.346	-1.60025	0.195939	-8.16706	3.16008e-16	3.11964e-15
ADSL	2954.8	-1.12089	0.137267	-8.16574	3.19466e-16	3.15191e-15
VDAC3	2901.15	-1.13449	0.138951	-8.16469	3.22256e-16	3.17756e-15
ALPK1	949.654	1.46808	0.17982	8.16413	3.23747e-16	3.19037e-15
MAN2B2	3085.79	1.273	0.156	8.16024	3.34359e-16	3.293e-15
MINA	574.486	-1.86893	0.229111	-8.15732	3.42548e-16	3.37166e-15
SPPL2A	781.669	1.14604	0.140529	8.15521	3.48573e-16	3.42894e-15
AHCTF1	2183.45	-1.23849	0.152038	-8.14593	3.76375e-16	3.70025e-15
INPP4A	3234.98	1.46558	0.179987	8.14271	3.86543e-16	3.79796e-15
REEP4	1125.57	-1.47641	0.18147	-8.13583	4.09139e-16	4.01762e-15
STRAP	3120.64	-1.26257	0.155266	-8.13163	4.23555e-16	4.15673e-15
SMIM13	551.397	-1.32297	0.162747	-8.12899	4.32865e-16	4.2456e-15
TK1	1284.49	-2.34052	0.288008	-8.12658	4.41561e-16	4.32834e-15
ZSWIM8	2339.43	1.45712	0.179374	8.12335	4.53471e-16	4.44247e-15
DNAJB2	593.622	2.38335	0.293428	8.12246	4.56843e-16	4.47288e-15
PPP1R18	3689.93	1.16167	0.14303	8.12184	4.59186e-16	4.49317e-15
WDR35	468.587	-1.70383	0.209804	-8.12106	4.62112e-16	4.51915e-15
ZNF641	901.074	1.7358	0.213756	8.12046	4.64434e-16	4.5392e-15
CTSO	79.9653	2.95642	0.364219	8.11715	4.77264e-16	4.66185e-15
NPC1	1978.34	1.75889	0.21671	8.11636	4.80381e-16	4.68955e-15
GTF2IP1	4161.91	2.27529	0.28039	8.11474	4.86812e-16	4.74955e-15
BCAS2	748.455	-1.16205	0.143286	-8.11002	5.06103e-16	4.93487e-15
WDR89	542.191	-1.25529	0.154811	-8.10855	5.12287e-16	4.99226e-15
DCAF4	283.448	-1.64809	0.203422	-8.10183	5.41364e-16	5.27252e-15
EI24	1904.77	-1.23061	0.151936	-8.09956	5.51567e-16	5.36876e-15
SUCLG2	953.005	-1.3555	0.167363	-8.09913	5.53539e-16	5.38481e-15
ANAPC5	5094.39	-1.16828	0.14425	-8.099	5.54128e-16	5.38739e-15
CFD	11064.9	1.73681	0.214532	8.09579	5.68961e-16	5.52838e-15
C21orf58	667.828	-1.54998	0.191556	-8.09153	5.8918e-16	5.7215e-15
NBPF19	6981.45	2.47515	0.306021	8.08816	6.05743e-16	5.87892e-15
LMNB2	4282.56	-1.62998	0.20154	-8.08761	6.08485e-16	5.9021e-15
MRPL50	547.338	-1.66627	0.206255	-8.07867	6.54744e-16	6.34709e-15
LTA4H	9322.9	2.97271	0.368174	8.07421	6.79163e-16	6.57999e-15
ICMT	2088.21	-1.20543	0.149308	-8.0735	6.83118e-16	6.61445e-15
CDC25B	1242.94	-1.41055	0.174728	-8.07284	6.86803e-16	6.64628e-15
DNAJC11	2026.01	-1.05618	0.130836	-8.07254	6.88528e-16	6.6591e-15
PHF5A	819.251	-1.14904	0.142341	-8.07243	6.89111e-16	6.66087e-15
SAMD8	334.075	1.97597	0.2451	8.06192	7.51074e-16	7.25559e-15
TSPAN14	6930.95	1.86341	0.231214	8.05921	7.67869e-16	7.41354e-15
MTHFD1L	1181.54	-1.55355	0.192799	-8.05789	7.76255e-16	7.49016e-15
SH3BP1	4112.63	1.51229	0.187692	8.05732	7.7988e-16	7.52079e-15
FAHD2B	157.573	-1.97999	0.245758	-8.05669	7.83901e-16	7.55519e-15
CLIP2	1216.15	1.884	0.233872	8.05567	7.90455e-16	7.61395e-15
CTNNB1	5022.69	0.894741	0.111097	8.05369	8.03351e-16	7.73371e-15
MPO	148230	-2.12815	0.264312	-8.05168	8.16678e-16	7.85746e-15
UPP1	264.144	4.1668	0.517654	8.04939	8.32084e-16	8.00106e-15
SECISBP2L	653.765	1.22687	0.152433	8.04862	8.37304e-16	8.04662e-15
NRIP3	209.54	-2.70237	0.335933	-8.04437	8.66891e-16	8.32615e-15
PSD4	5162.55	1.12488	0.139882	8.04164	8.86473e-16	8.50933e-15
LIPA	793.457	-2.88622	0.359055	-8.03838	9.10366e-16	8.73365e-15
IDS	1821.28	2.11338	0.263018	8.03513	9.34767e-16	8.96257e-15
POC1A	715.043	-1.88968	0.235303	-8.03087	9.67866e-16	9.2746e-15
TNRC18	5861.8	-1.1372	0.141614	-8.0303	9.72327e-16	9.31199e-15
UBAP2	1594.2	-1.17673	0.146569	-8.02853	9.86451e-16	9.44183e-15
PRRT4	637.478	-3.22789	0.402147	-8.02663	1.00189e-15	9.58408e-15
MRPL19	1163.97	-1.30155	0.16219	-8.02484	1.01662e-15	9.71945e-15
PRDX4	1213.62	-1.90878	0.237913	-8.02299	1.03204e-15	9.86121e-15
PCID2	1366.9	-1.18777	0.148075	-8.02141	1.04536e-15	9.98276e-15
KNOP1	617.628	-1.17698	0.146797	-8.01771	1.07738e-15	1.02826e-14
NOP58	3050.8	-1.67263	0.208619	-8.0176	1.07829e-15	1.02854e-14
OXCT1	1854.16	-1.58748	0.19802	-8.01675	1.08582e-15	1.03513e-14
STK38L	2956.87	1.55768	0.194321	8.01601	1.0924e-15	1.04081e-14
METAP1	2011.5	-1.05839	0.13205	-8.01504	1.10097e-15	1.04837e-14
CCNF	1051.39	-1.39999	0.174698	-8.01373	1.11285e-15	1.05908e-14
AC141586.5	320.626	1.459	0.182147	8.01003	1.14682e-15	1.09078e-14
METTL10	527.939	-1.41555	0.17679	-8.00693	1.17604e-15	1.11794e-14
DDX21	7641	-1.82333	0.22777	-8.00515	1.19318e-15	1.13359e-14
IGF2BP1	1659.3	-1.15156	0.143869	-8.00424	1.20209e-15	1.14141e-14
ARPC5L	1091.13	-1.38903	0.173554	-8.0034	1.21027e-15	1.14852e-14
CYB561D1	889.005	1.06569	0.133201	8.0006	1.23818e-15	1.17434e-14
SF3B6	1654.05	-1.14918	0.143749	-7.99434	1.30265e-15	1.23478e-14
CYP4F3	1588.55	5.3733	0.67225	7.99301	1.31686e-15	1.24754e-14
NINJ1	2690.71	2.50474	0.313513	7.98926	1.35748e-15	1.28528e-14
WSB1	7821.96	1.78242	0.223154	7.98741	1.37806e-15	1.30403e-14
SDK2	191.397	-4.72709	0.591889	-7.98645	1.38883e-15	1.31347e-14
CALR	31853	-1.79729	0.225177	-7.98171	1.44325e-15	1.36417e-14
ASLP1	66.9157	4.4393	0.55629	7.98018	1.46117e-15	1.38033e-14
PDPK1	2742.02	1.06156	0.13303	7.97989	1.46458e-15	1.38277e-14
CREB3L2	3726.7	1.26067	0.158051	7.97637	1.50705e-15	1.42137e-14
LRRC45	716.593	-1.12233	0.140708	-7.97636	1.50718e-15	1.42137e-14
FMNL3	1163.07	2.17682	0.272939	7.97548	1.51791e-15	1.43068e-14
F11R	1607.74	1.54378	0.193737	7.96847	1.60648e-15	1.5133e-14
UBE2Q2	471.64	-1.60025	0.200832	-7.96807	1.61171e-15	1.51737e-14
NFYB	893.035	-1.60091	0.200996	-7.96491	1.65342e-15	1.55577e-14
SLC2A4RG	1815.26	-1.21668	0.152757	-7.96482	1.65464e-15	1.55603e-14
FRAT1	386.551	1.39394	0.175056	7.96286	1.68111e-15	1.58003e-14
SNAI3	180.166	3.00316	0.377515	7.95508	1.79021e-15	1.68162e-14
TBCA	901.726	-1.13392	0.142555	-7.95432	1.80117e-15	1.69097e-14
MPHOSPH6	648.993	-1.44494	0.181662	-7.954	1.8058e-15	1.69436e-14
PSMD7	3022.28	-1.01433	0.127606	-7.94892	1.88148e-15	1.76437e-14
WBP11	3100.93	-1.06503	0.134097	-7.94225	1.98542e-15	1.8608e-14
KIFC1	1750.94	-1.79121	0.225644	-7.9382	2.0514e-15	1.92156e-14
FAM102B	595.059	-1.42495	0.179642	-7.93217	2.15351e-15	2.01562e-14
MSH2	1492.55	-2.62293	0.330672	-7.93213	2.15424e-15	2.01562e-14
GIMAP8	250.816	4.32286	0.544992	7.93197	2.15699e-15	2.01706e-14
PRKRA	564.414	-1.2878	0.162463	-7.92674	2.24972e-15	2.1026e-14
NADSYN1	3275.33	0.939661	0.118565	7.92528	2.27638e-15	2.12632e-14
SIGLEC11	112.685	4.68698	0.591639	7.92202	2.33685e-15	2.18158e-14
RCN3	159.133	3.12174	0.394153	7.92011	2.37304e-15	2.21413e-14
A1BG	127.625	2.08184	0.262932	7.9178	2.41757e-15	2.25442e-14
ZCCHC6	1589.48	1.05352	0.133065	7.91728	2.42761e-15	2.26251e-14
PITPNB	1822.13	-1.21796	0.153878	-7.9151	2.47054e-15	2.30123e-14
ZBTB4	259.547	1.64234	0.207546	7.91314	2.50972e-15	2.33642e-14
AF011889.5	527.695	2.53276	0.320092	7.9126	2.52063e-15	2.34527e-14
MERTK	598.976	6.04799	0.764428	7.91179	2.53717e-15	2.35935e-14
MRPL4	1829.22	-1.35161	0.170866	-7.91031	2.56757e-15	2.38628e-14
HBS1L	1446.44	-1.1811	0.149328	-7.90941	2.58604e-15	2.40211e-14
PTGFRN	803.454	1.76645	0.223422	7.90632	2.65106e-15	2.46113e-14
SAMHD1	12371	2.43934	0.308633	7.90369	2.70764e-15	2.51226e-14
TLN1	22069.5	1.47741	0.186962	7.90218	2.74068e-15	2.5415e-14
NUDT15	435.767	-1.74852	0.221343	-7.89961	2.79785e-15	2.59307e-14
LRRC8B	387.16	-1.98738	0.25159	-7.89928	2.8052e-15	2.59843e-14
DCLK2	70.2347	6.52396	0.826207	7.89628	2.87359e-15	2.6603e-14
SUV39H1	575.72	-1.58279	0.200449	-7.8962	2.87526e-15	2.66037e-14
PLAUR	2041.19	1.44315	0.182767	7.89612	2.87722e-15	2.66071e-14
PCYOX1	1185.99	1.03242	0.130789	7.89379	2.93148e-15	2.70939e-14
POLR2D	1423.51	-1.27637	0.161878	-7.88477	3.15109e-15	2.91074e-14
CCDC25	901.42	-1.37961	0.174986	-7.88414	3.16721e-15	2.92401e-14
TIMM17A	1404.15	-1.11418	0.141321	-7.88404	3.16969e-15	2.92468e-14
ADAM17	1391.54	1.03667	0.131567	7.87938	3.29001e-15	3.03402e-14
C1orf106	571.186	-1.44722	0.183728	-7.87702	3.35291e-15	3.09032e-14
HAUS6	926.624	-1.40339	0.178235	-7.87379	3.44043e-15	3.16922e-14
ZBTB18	1310.99	1.864	0.236738	7.87369	3.44341e-15	3.17022e-14
COCH	1384.2	-6.11652	0.77685	-7.87349	3.44876e-15	3.17164e-14
TSR1	1303.71	-1.45286	0.184526	-7.87351	3.44836e-15	3.17164e-14
MPP1	3177.24	1.55504	0.197564	7.87104	3.51703e-15	3.23264e-14
DPY19L2P2	366.902	-2.1644	0.275169	-7.86571	3.67e-15	3.37138e-14
HACD3	948.125	-1.53196	0.194801	-7.86425	3.71326e-15	3.40924e-14
TIMM50	1548.21	-1.53862	0.195663	-7.86366	3.73081e-15	3.42347e-14
CDK20	204.253	-1.91276	0.243308	-7.8615	3.79576e-15	3.48115e-14
SLC26A2	782.679	-1.33105	0.169366	-7.85903	3.87128e-15	3.54846e-14
SIGIRR	1000.47	1.84825	0.235196	7.85837	3.8917e-15	3.56522e-14
IFT122	839.245	-1.59239	0.202638	-7.85828	3.89435e-15	3.56569e-14
TANGO2	1256.51	1.03466	0.131678	7.85748	3.91948e-15	3.58673e-14
GUCY1A2	108.237	3.84677	0.489585	7.85721	3.92774e-15	3.59231e-14
TBC1D3B	96.8399	2.57577	0.327863	7.85626	3.95784e-15	3.61785e-14
WDR74	1074.86	-1.29704	0.16512	-7.85513	3.99356e-15	3.64851e-14
DHRS4L2	217.427	-2.60171	0.331239	-7.85446	4.01489e-15	3.66598e-14
DDX55	1286.09	-1.13656	0.144797	-7.8493	4.18372e-15	3.81805e-14
COTL1	21105	1.48689	0.189465	7.84784	4.23267e-15	3.8606e-14
LILRA6	61.9806	3.67166	0.468861	7.83101	4.83948e-15	4.41165e-14
SLC25A45	142.816	2.30302	0.294169	7.82888	4.92241e-15	4.4848e-14
ARL11	643.178	1.27282	0.162586	7.82858	4.93396e-15	4.49287e-14
AARSD1	669.663	-1.24926	0.159583	-7.8283	4.94499e-15	4.50045e-14
SAMSN1	1892.43	2.21163	0.282658	7.8244	5.10064e-15	4.63958e-14
SET	12734.1	-1.22951	0.157275	-7.81759	5.38441e-15	4.89502e-14
UBE2E2	459.864	-1.59575	0.204194	-7.81489	5.50095e-15	4.99825e-14
GLRX3	1935.23	-1.65491	0.211783	-7.8142	5.53114e-15	5.02293e-14
CHPT1	1013.33	-2.96257	0.379153	-7.81366	5.55494e-15	5.0418e-14
EPG5	6252.94	2.74651	0.351574	7.81206	5.62628e-15	5.10377e-14
STK10	6832.42	0.922344	0.118083	7.81097	5.67473e-15	5.14493e-14
NCSTN	3797.2	1.05801	0.135558	7.80485	5.95745e-15	5.39831e-14
METTL5	805.754	-1.24338	0.159332	-7.80372	6.01086e-15	5.44375e-14
MPPE1	1194.03	1.10546	0.141684	7.80225	6.08137e-15	5.50461e-14
ZCCHC11	2445.43	0.917368	0.117584	7.80182	6.10186e-15	5.52017e-14
PRKD3	1121.78	-1.1536	0.147982	-7.79551	6.41466e-15	5.79999e-14
DTX2P1	194.414	2.5191	0.323156	7.79531	6.42529e-15	5.80645e-14
PPFIBP1	180.705	-1.95803	0.251356	-7.78988	6.70717e-15	6.0579e-14
GIMAP1	116.749	3.87262	0.497764	7.78004	7.25015e-15	6.54477e-14
CORO1A	29591.8	0.920179	0.118293	7.77882	7.32048e-15	6.60468e-14
RP11-295K3.1	56.0594	4.40835	0.566833	7.77716	7.41715e-15	6.68828e-14
SYT2	1870.27	8.30709	1.06822	7.77656	7.45249e-15	6.71651e-14
RAD51C	450.508	-1.67336	0.215243	-7.77426	7.58897e-15	6.83581e-14
OR52K3P	134.19	3.12512	0.402216	7.76976	7.86342e-15	7.07921e-14
THBS4	106.02	-3.20213	0.412196	-7.76847	7.94385e-15	7.14775e-14
CHD2	2064.8	1.74356	0.224448	7.76823	7.95934e-15	7.15782e-14
RNASEH2B	2264.45	-1.20716	0.155399	-7.76812	7.9659e-15	7.15986e-14
PCED1B	68.5548	-7.02734	0.905145	-7.76378	8.24378e-15	7.40562e-14
FARSA	3939.55	-1.69988	0.218972	-7.76298	8.29536e-15	7.44795e-14
LPAR2	769.97	2.08434	0.268518	7.76239	8.33454e-15	7.47909e-14
DSTNP1	104.201	2.79173	0.359698	7.76132	8.40491e-15	7.53412e-14
FCHO1	1015.48	-1.40261	0.180717	-7.76138	8.40101e-15	7.53412e-14
MILR1	567.751	2.60624	0.335813	7.76099	8.42664e-15	7.54954e-14
EIF4E3	290.708	1.47453	0.190025	7.75966	8.51592e-15	7.62544e-14
ZNF598	625.543	-1.81507	0.233929	-7.75903	8.55796e-15	7.65896e-14
TDRD7	1439.15	-1.57434	0.203013	-7.7549	8.84133e-15	7.90832e-14
OSBPL5	2355.6	-1.88319	0.242851	-7.75453	8.86708e-15	7.9271e-14
RRP1B	2299.72	-1.5633	0.201617	-7.75383	8.91623e-15	7.96676e-14
FOSL1	84.5581	-4.28303	0.552461	-7.75263	9.00113e-15	8.03831e-14
HNRNPM	8917.9	-0.877495	0.113235	-7.74933	9.23776e-15	8.2452e-14
TCEA1	3558.6	-1.12676	0.145407	-7.74903	9.25995e-15	8.26059e-14
PMPCA	2044.87	-1.06022	0.136839	-7.74793	9.34016e-15	8.32769e-14
MT1G	75.1013	-5.41057	0.698358	-7.74756	9.36785e-15	8.3479e-14
STARD5	117.921	2.05058	0.264832	7.74295	9.71357e-15	8.65136e-14
ARHGAP25	1434.07	1.3152	0.170026	7.73529	1.03171e-14	9.18395e-14
COL23A1	3791.5	1.50562	0.194761	7.73058	1.07055e-14	9.5246e-14
KIF3C	158.876	2.02065	0.261388	7.73044	1.07177e-14	9.53045e-14
AKAP2	1747.32	-2.70037	0.349336	-7.73002	1.07531e-14	9.55679e-14
SIRPB2	1127.55	1.98164	0.256382	7.72922	1.08205e-14	9.61155e-14
BCCIP	2017.5	-1.72535	0.223232	-7.72897	1.08418e-14	9.62538e-14
SNRPF	1553.63	-1.77416	0.229592	-7.72743	1.09739e-14	9.73742e-14
NPR2	84.3562	2.48588	0.321722	7.7268	1.10284e-14	9.78056e-14
SNX27	2380.56	1.3044	0.168831	7.7261	1.10896e-14	9.8296e-14
LMF1	199.854	2.39998	0.31081	7.72169	1.14794e-14	1.01666e-13
TXLNG	927.194	-1.53238	0.198452	-7.72166	1.1482e-14	1.01666e-13
PPP1R12B	1492.34	1.56917	0.203223	7.72142	1.15044e-14	1.01811e-13
TEP1	1325.35	1.53877	0.19932	7.7201	1.16239e-14	1.02813e-13
TAF1B	195.353	-2.00376	0.259605	-7.71849	1.17718e-14	1.04066e-13
LDLRAD3	322.224	-2.44569	0.316943	-7.71652	1.19551e-14	1.05631e-13
MOCS2	402.845	-1.47146	0.190778	-7.71294	1.22957e-14	1.08582e-13
STAT2	3034.91	1.56543	0.202995	7.71167	1.24184e-14	1.09608e-13
SLC9A1	1447.64	2.06295	0.26754	7.71081	1.25023e-14	1.1029e-13
ELL	1499.55	1.10987	0.143946	7.71032	1.25507e-14	1.10658e-13
UBE2N	2909.14	-1.04857	0.136062	-7.70656	1.29254e-14	1.13902e-13
CDKN3	483.757	-2.06776	0.26848	-7.70173	1.34241e-14	1.18172e-13
SUV39H2	300.69	-1.6623	0.215834	-7.70174	1.34221e-14	1.18172e-13
YWHAE	4366.9	-0.955985	0.124148	-7.70036	1.35687e-14	1.19382e-13
CHI3L1	28142.8	2.7094	0.35194	7.69845	1.37721e-14	1.21108e-13
NUDT16	1053.17	1.18315	0.153706	7.69751	1.38746e-14	1.21944e-13
NUP35	277.209	-1.91493	0.248884	-7.69406	1.42542e-14	1.25214e-13
POLR3E	1578.19	-1.00709	0.130908	-7.69312	1.43586e-14	1.26066e-13
CDC27	1751.69	-1.19128	0.154855	-7.69283	1.4392e-14	1.26291e-13
KARS	4340.94	-1.1602	0.150848	-7.69119	1.45774e-14	1.27852e-13
SLC17A5	752.117	1.48928	0.193669	7.68981	1.47357e-14	1.29172e-13
SMARCC1	4963.1	-1.33831	0.174045	-7.68945	1.4777e-14	1.29466e-13
AIFM1	1556.05	-1.03405	0.134493	-7.6885	1.48866e-14	1.30357e-13
ACAD9	1491.74	-0.962542	0.125215	-7.68711	1.5049e-14	1.31711e-13
MRPS10	1215.54	-1.14643	0.149138	-7.68703	1.50589e-14	1.31728e-13
KIF14	1598.18	-1.79076	0.233109	-7.68208	1.56528e-14	1.36851e-13
TIMM8A	355.554	-1.38343	0.180154	-7.67915	1.60149e-14	1.39944e-13
SORT1	245.136	3.47692	0.452878	7.67738	1.62372e-14	1.41812e-13
CUTC	685.669	-1.17632	0.153264	-7.67511	1.65279e-14	1.44275e-13
SUZ12	3494.65	-1.31623	0.171505	-7.67462	1.65916e-14	1.44755e-13
CACYBP	3536.45	-1.07877	0.140569	-7.67429	1.66343e-14	1.45052e-13
DDX18	4002.65	-1.46811	0.191307	-7.6741	1.66586e-14	1.45187e-13
MMP24	310.428	1.49293	0.194581	7.67256	1.68593e-14	1.4686e-13
EZR	1675.48	-2.60994	0.340209	-7.67159	1.69874e-14	1.47821e-13
GALC	1497.11	1.51349	0.197284	7.67161	1.69856e-14	1.47821e-13
DNAJC19	721.953	-1.09146	0.14228	-7.67124	1.70347e-14	1.48156e-13
FTL	133924	1.94322	0.25348	7.66618	1.77196e-14	1.54032e-13
PPP2R2D	2522.59	-2.03762	0.265844	-7.66472	1.79222e-14	1.55712e-13
GNL2	1931.3	-1.00311	0.13089	-7.66378	1.80541e-14	1.56776e-13
CEP152	880.85	-1.62824	0.212466	-7.66355	1.80868e-14	1.56978e-13
RUNX1	4465.76	-0.939535	0.122602	-7.66332	1.8119e-14	1.57176e-13
CENPW	437.36	-2.27871	0.297385	-7.66249	1.82367e-14	1.58115e-13
SRGAP2	1755.08	-1.10483	0.144259	-7.65864	1.87919e-14	1.62844e-13
GDPD3	136.113	2.28312	0.298163	7.65729	1.899e-14	1.64475e-13
EVI5L	536.767	1.20199	0.157006	7.65573	1.9221e-14	1.66389e-13
MYLIP	689.037	-2.67692	0.349741	-7.654	1.94825e-14	1.68565e-13
ATP8B3	256.298	-1.66873	0.218066	-7.65239	1.97283e-14	1.70603e-13
BZW2	2317.39	-1.86263	0.243584	-7.64675	2.06118e-14	1.78151e-13
NPIPA1	1866.39	-1.53817	0.201162	-7.64643	2.06643e-14	1.78512e-13
GCSHP5	75.8683	-6.71382	0.878103	-7.64583	2.07606e-14	1.79251e-13
YWHAQ	5413.31	-1.40931	0.184341	-7.64514	2.08722e-14	1.80121e-13
CUL7	736.741	1.05823	0.138435	7.64424	2.10179e-14	1.81263e-13
RXFP1	148.628	-8.75121	1.14482	-7.64419	2.10263e-14	1.81263e-13
NCAPH2	1177.85	-1.61299	0.211023	-7.64368	2.11095e-14	1.81887e-13
IL11RA	168.996	1.67932	0.219739	7.64234	2.13305e-14	1.83696e-13
S1PR4	752.254	-1.5507	0.202935	-7.64137	2.14929e-14	1.84999e-13
ZBTB46	424.284	3.10629	0.406607	7.63954	2.17995e-14	1.87541e-13
FAT2	126.899	2.42931	0.318019	7.63889	2.19107e-14	1.884e-13
RP11-544M22.13	343.94	2.24172	0.293513	7.63754	2.21415e-14	1.90228e-13
UFSP2	231.784	-1.61594	0.21158	-7.63751	2.2146e-14	1.90228e-13
NPHP4	514.822	-1.34638	0.176316	-7.6362	2.23729e-14	1.92078e-13
TXNDC9	756.345	-1.32828	0.174088	-7.62991	2.3491e-14	2.01573e-13
GPSM3	3080.09	1.59413	0.208972	7.62846	2.37575e-14	2.03755e-13
MITF	106.752	-2.11438	0.277218	-7.62712	2.40059e-14	2.05779e-13
ENC1	184.93	-1.95302	0.25608	-7.62661	2.4101e-14	2.06488e-13
IGFBP7	901.32	-1.76218	0.23109	-7.62551	2.4308e-14	2.08154e-13
GOLT1B	876.076	-1.43338	0.188022	-7.62344	2.47003e-14	2.11405e-13
ADAMTS1	113.325	-3.4863	0.45735	-7.62282	2.48198e-14	2.12319e-13
CYCS	5255.26	-1.71691	0.225276	-7.62138	2.50985e-14	2.14593e-13
PHOSPHO1	76.3033	5.2248	0.685798	7.61857	2.56496e-14	2.19192e-13
C9orf40	409.479	-1.93018	0.253357	-7.61843	2.56788e-14	2.19329e-13
CDCA4	1003.15	-1.92336	0.252473	-7.6181	2.57446e-14	2.19778e-13
GCFC2	399.121	-1.39543	0.183246	-7.61505	2.6359e-14	2.24909e-13
CNTNAP4	777.169	2.17222	0.285281	7.61431	2.65112e-14	2.26091e-13
ACADM	2002.63	-1.26631	0.166329	-7.61333	2.67121e-14	2.27688e-13
STX4	1266.05	1.0143	0.133235	7.61285	2.68114e-14	2.28418e-13
RINL	403.915	1.94781	0.256245	7.60135	2.93048e-14	2.49532e-13
MECR	458.618	-1.23733	0.162811	-7.59981	2.96558e-14	2.52392e-13
TMEM170B	3606.57	1.32707	0.17471	7.59586	3.05754e-14	2.60086e-13
TANGO6	421.837	-1.25522	0.165334	-7.592	3.14996e-14	2.67811e-13
TRAFD1	1437.28	0.952405	0.12545	7.59189	3.15276e-14	2.67913e-13
PRG2	11858.3	-7.90021	1.04088	-7.58997	3.19986e-14	2.71776e-13
COPS8	858.449	-1.11649	0.147147	-7.58757	3.25969e-14	2.76717e-13
CNN2	5291.37	0.944307	0.124457	7.58741	3.26362e-14	2.76909e-13
HSPB1	1166.74	-2.92588	0.385682	-7.58624	3.29315e-14	2.79272e-13
PIGW	394.159	-1.73703	0.22904	-7.58399	3.35076e-14	2.84013e-13
RP11-65B7.2	60.3986	3.66465	0.483226	7.58372	3.35788e-14	2.84472e-13
HABP4	96.5833	2.79784	0.368933	7.58361	3.36064e-14	2.84561e-13
ADGRG5	3126.59	1.8891	0.249165	7.58172	3.4101e-14	2.88603e-13
C18orf32	1163.55	1.15784	0.152725	7.58123	3.42295e-14	2.89396e-13
TUBA1C	6655.28	-1.70696	0.225155	-7.58127	3.42198e-14	2.89396e-13
RASA3	2021.8	-1.20449	0.158898	-7.58025	3.44892e-14	2.91444e-13
MNS1	63.1544	-3.12827	0.41285	-7.57726	3.52922e-14	2.98079e-13
CX3CR1	54.8318	-3.74176	0.493858	-7.5766	3.54735e-14	2.99458e-13
ST3GAL4	1626.12	-1.26799	0.167422	-7.57359	3.63037e-14	3.06311e-13
RP11-848G14.5	108.536	2.14251	0.282926	7.5727	3.65542e-14	3.08269e-13
NEK6	2373.88	0.97949	0.129399	7.56956	3.74482e-14	3.15648e-13
PLD4	1367.17	-2.85874	0.377816	-7.5665	3.83417e-14	3.23016e-13
PIK3R3	599.297	1.45377	0.192186	7.56437	3.89751e-14	3.28187e-13
KDM7A	105.833	2.19198	0.289795	7.5639	3.91151e-14	3.29033e-13
SNU13	2573.47	-1.22424	0.161851	-7.56395	3.91016e-14	3.29033e-13
ALG8	816.073	-1.134	0.149998	-7.56013	4.02661e-14	3.38373e-13
MRPL42	1405.25	-1.32927	0.175825	-7.56016	4.0257e-14	3.38373e-13
CLNS1A	4239.64	-1.3699	0.181283	-7.55669	4.13458e-14	3.47271e-13
FKBP7	117.817	-2.52668	0.334554	-7.55239	4.27355e-14	3.58582e-13
TRAF1	142.428	2.25807	0.298988	7.55239	4.27344e-14	3.58582e-13
SLC27A2	171.067	-3.36525	0.445625	-7.55175	4.29438e-14	3.60148e-13
PTPN18	2549.9	1.25762	0.166559	7.55063	4.33174e-14	3.631e-13
KCNJ11	77.6356	5.68935	0.753572	7.54985	4.35761e-14	3.64971e-13
WAS	4609.69	1.47476	0.195337	7.54982	4.35845e-14	3.64971e-13
STYXL1	627.245	1.29404	0.17144	7.54806	4.41776e-14	3.69751e-13
CELF6	64.6706	5.42871	0.719271	7.54752	4.43623e-14	3.71111e-13
SECTM1	95.3703	4.12195	0.546233	7.54613	4.48378e-14	3.74901e-13
TUFM	6571.06	-0.868484	0.115122	-7.54404	4.55638e-14	3.8078e-13
SMARCA4	4886.29	-0.904343	0.119883	-7.54352	4.57439e-14	3.82093e-13
C8orf33	1307.27	-1.13915	0.151097	-7.53917	4.72965e-14	3.94864e-13
ANKRD28	646.636	-2.0095	0.266576	-7.5382	4.76519e-14	3.97632e-13
RIDA	213.424	-1.88189	0.24969	-7.53691	4.81238e-14	4.01369e-13
NUCB1	4476.37	1.47056	0.195144	7.53576	4.85504e-14	4.04724e-13
[truncated: 18,768 more rows]
