# Supplementary material for: Induced lineage promiscuity undermines the efficiency of all-trans-retinoid-acid-induced differentiation of acute myeloid leukemia
Source: iScience. 2021 Apr 11;24(5):102410. doi: 10.1016/j.isci.2021.102410 (PMC8099557; doi:10.1016/j.isci.2021.102410)
Supplement: Table S3. Lists of genes related to myeloid or lymphoid differentiation, related to figure 1 [file mmc4.xlsx]

## Sheet: genes
myeloid differentiation	lymphocyte differentiation
B2M	B2M
BATF	BATF
BCL6	BCL6
CD4	CD4
CD74	CD74
CTNNB1	CTNNB1
EP300	EP300
FCER1G	FCER1G
ID2	ID2
IL12B	IL12B
IL23A	IL23A
INHBA	INHBA
IRF4	IRF4
ITPKB	ITPKB
JMJD6	JMJD6
KIT	KIT
MAFB	MAFB
MTOR	MTOR
NCKAP1L	NCKAP1L
NOTCH2	NOTCH2
PIK3CD	PIK3CD
PTK2B	PTK2B
PTPN6	PTPN6
RARA	RARA
RELB	RELB
SPI1	SPI1
STAT3	STAT3
TCIRG1	TCIRG1
TGFBR2	TGFBR2
ZBTB7A	ZBTB7A
ADAR	ABL1
AGO1	ADA
AGO3	ADAM17
AGO4	ADAM8
ATP6AP1	ADGRG3
BATF2	AICDA
CASP8	AIRE
CASP9	ANXA1
CCL3	AP3B1
CCR1	AP3D1
CD101	ATG5
CEACAM1	ATM
CEBPB	ATP11C
CEBPE	ATP7A
CLEC1B	AXL
CREBBP	BAD
CSF1	BAK1
CSF1R	BAX
CSF3R	BCL11B
DCSTAMP	BCL2
DNASE2	BCL3
EPAS1	BLNK
ESRRA	BMP4
EVI2B	BTK
F2RL1	BTN2A2
FAM20C	C17orf99
FAM210B	CAMK4
FBN1	CARD11
FES	CBFB
FOS	CCL19
FOXO3	CCR2
G6PD	CCR6
GAB2	CCR7
GAB3	CCR9
GATA1	CD19
GPC3	CD1D
HCLS1	CD2
HIF1A	CD27
HIPK2	CD28
HSPA1A	CD3D
HSPA1B	CD3E
IFI16	CD3G
IRF7	CD40LG
ISG15	CD46
ITGA2B	CD6
JAK2	CD79A
KAT2B	CD79B
KMT2B	CD80
KMT2C	CD83
KMT2D	CD86
L3MBTL1	CD8A
LBR	CDH17
LGALS3	CDK6
LIF	CEBPG
LILRB3	CHD7
LTF	CLCF1
LYN	CLEC4D
MAEA	CLEC4E
MEF2C	CLPTM1
MOV10	CMTM7
MYH9	CR1
NBEAL2	CR2
NR4A3	CRTAM
OCSTAMP	CTLA4
OSTM1	CYLD
P4HTM	CYP26B1
PDE1B	DCAF1
PIAS3	DCLRE1C
PML	DLL1
PPARGC1B	DLL4
PRKCA	DNAJA3
PRKCB	DNAJB9
PRTN3	DOCK10
PSEN1	DOCK11
RARG	DOCK2
RASGRP4	DROSHA
RASSF2	DTX1
RIPK1	DUSP10
ROR2	EGR1
SBNO2	EGR3
SH3PXD2A	EOMES
SIGLEC15	ERBB2
SRC	FADD
STAT1	FANCA
TET2	FANCD2
TFE3	FBXO7
TGFB1	FCGR2B
THBS1	FCRL3
TIRAP	FERMT3
TLR3	FGL2
TLR4	FLT3
TMEM178A	FLT3LG
TNRC6A	FNIP1
TNRC6B	FOXJ1
TNRC6C	FOXN1
TRAF6	FOXP1
TREM2	FOXP3
TRIB1	FUT7
TYROBP	FZD5
UBASH3B	FZD7
WDR1	FZD8
ZBTB46	FZD9
ZFP36	GAS6
ZNF385A	GATA3
	GLI2
	GLI3
	GON4L
	GPR18
	GPR183
	GPS2
	HDAC4
	HDAC5
	HDAC9
	HHEX
	HLA-DOA
	HLA-G
	HLX
	HMGB1
	HMGB3
	IFNA1
	IFNA10
	IFNA14
	IFNA16
	IFNA17
	IFNA2
	IFNA21
	IFNA4
	IFNA5
	IFNA6
	IFNA7
	IFNA8
	IFNB1
	IFNE
	IFNG
	IFNK
	IFNL1
	IFNW1
	IHH
	IKZF1
	IKZF3
	IL10
	IL11
	IL12A
	IL12RB1
	IL15
	IL18
	IL18R1
	IL1A
	IL1B
	IL1RL2
	IL2
	IL23R
	IL27
	IL2RA
	IL36B
	IL4
	IL4R
	IL6
	IL7
	IL7R
	INHA
	INPP5D
	IRF1
	IRF2BP2
	ITFG2
	ITGA4
	ITGB1
	ITK
	ITM2A
	JAG2
	JAK3
	KAT2A
	KAT7
	KDELR1
	KLF6
	LAG3
	LCK
	LEF1
	LEP
	LEPR
	LFNG
	LGALS1
	LGALS9
	LIG4
	LILRB2
	LILRB4
	LMBR1L
	LOXL3
	LRRC8A
	LY6D
	LY9
	LYL1
	MAL
	MALT1
	MDK
	MERTK
	METTL3
	MFNG
	MMP14
	MNDA
	MR1
	MS4A1
	MSH2
	MYB
	NCAPH2
	NDFIP1
	NFAM1
	NFATC2
	NFKBID
	NFKBIZ
	NHEJ1
	NKAP
	NKX2-3
	NLRP3
	NRARP
	NTRK1
	ONECUT1
	PATZ1
	PAX1
	PCID2
	PGLYRP1
	PGLYRP2
	PGLYRP3
	PIK3R1
	PIK3R6
	PKNOX1
	PLA2G2D
	PLCG2
	PLCL2
	PNP
	POLM
	POU1F1
	POU2F2
	PPP2R3C
	PPP3CB
	PRDM1
	PRDX2
	PRELID1
	PREX1
	PRKCZ
	PRKDC
	PRR7
	PSAP
	PSMB11
	PTGER4
	PTPN2
	PTPN22
	PTPRC
	PTPRJ
	RABL3
	RAG1
	RAG2
	RASGRP1
	RBPJ
	RC3H1
	RC3H2
	RHOA
	RHOH
	RIPK2
	RIPK3
	RNF41
	RORA
	RORC
	RSAD2
	RUNX1
	RUNX2
	RUNX3
	SART1
	SASH3
	SATB1
	SEMA4A
	SFRP1
	SH3RF1
	SHH
	SLAMF6
	SLAMF8
	SLC46A2
	SMAD7
	SOCS1
	SOCS5
	SOD1
	SOS1
	SOX12
	SOX13
	SOX4
	SP3
	SPINK5
	SPN
	SRF
	STAT5B
	STAT6
	STK11
	SYK
	TBX21
	TCF3
	TCF7
	TESPA1
	THEMIS
	TLR9
	TMEM131L
	TMEM98
	TNFRSF18
	TNFSF4
	TNFSF8
	TNFSF9
	TOX
	TP53
	TPD52
	TSC1
	TUSC2
	TYRO3
	VAV1
	VCAM1
	VNN1
	VSIR
	WNT1
	WNT4
	XBP1
	XRCC6
	ZAP70
	ZBTB1
	ZBTB16
	ZBTB7B
	ZC3H12A
	ZC3H8
	ZEB1
	ZFP36L1
	ZFP36L2
	ZFPM1
	ZMIZ1
	ZNF683

## Sheet: TFs
myeloid differentiation	lymphocyte differentiation
BATF	BATF
BCL6	BCL6
IRF4	IRF4
MAFB	MAFB
RARA	RARA
RELB	RELB
SPI1	SPI1
STAT3	STAT3
ZBTB7A	ZBTB7A
BATF2	AIRE
CEBPB	BCL11B
CEBPE	CEBPG
EPAS1	EGR1
ESRRA	EGR3
FOS	EOMES
FOXO3	FOXJ1
GATA1	FOXN1
HIF1A	FOXP1
IRF7	FOXP3
KMT2B	GATA3
L3MBTL1	GLI2
LTF	GLI3
MEF2C	HHEX
NR4A3	HLX
RARG	IKZF1
STAT1	IKZF3
TET2	IRF1
TFE3	KAT7
ZBTB46	KLF6
ZNF385A	LEF1
	LYL1
	MYB
	NFATC2
	NKX2-3
	ONECUT1
	PATZ1
	PAX1
	PKNOX1
	POU1F1
	POU2F2
	PRDM1
	RAG1
	RBPJ
	RORA
	RORC
	RUNX1
	RUNX2
	RUNX3
	SATB1
	SOX12
	SOX13
	SOX4
	SP3
	SRF
	STAT5B
	STAT6
	TBX21
	TCF3
	TCF7
	TP53
	XBP1
	ZBTB1
	ZBTB16
	ZBTB7B
	ZC3H8
	ZEB1
	ZFPM1
	ZNF683
