# Supplementary material for: Induced lineage promiscuity undermines the efficiency of all-trans-retinoid-acid-induced differentiation of acute myeloid leukemia
Source: iScience. 2021 Apr 11;24(5):102410. doi: 10.1016/j.isci.2021.102410 (PMC8099557; doi:10.1016/j.isci.2021.102410)
Supplement: Table S4. Summary of marker genes of scRNA-seq clusters, related to figures 2 and 3 [file mmc5.xlsx]

## Sheet: NB4_cluster_marker_genes
p_val	avg_logFC	pct.1	pct.2	p_val_adj	cluster	gene
0	0.568499	0.982	0.793	0	c1	PTMA
2.90118e-167	0.423112	0.768	0.473	2.53737e-163	c1	RPL35
1.07125e-165	0.403258	0.874	0.648	9.36914e-162	c1	RPL21
6.59149e-162	0.415163	0.82	0.537	5.76491e-158	c1	HMGB1
2.47025e-152	0.389562	0.651	0.347	2.16048e-148	c1	NPM1
5.5496e-127	0.437577	0.77	0.509	4.85368e-123	c1	HIST1H4C
3.90415e-109	0.307424	0.709	0.445	3.41457e-105	c1	RPL6
4.61535e-108	0.33197	0.787	0.566	4.03658e-104	c1	RPL18
1.30723e-105	0.320559	0.56	0.301	1.14331e-101	c1	RPS18
3.74959e-104	0.323933	0.763	0.529	3.27939e-100	c1	RPS19
1.7131e-101	0.268309	0.397	0.16	1.49828e-97	c1	NUCB2
5.61349e-101	0.307305	0.596	0.344	4.90956e-97	c1	RPLP0
3.72238e-99	0.270698	0.461	0.214	3.2556e-95	c1	SLIRP
2.97119e-95	0.287008	0.935	0.786	2.5986e-91	c1	RPS6
4.61882e-89	0.286903	0.621	0.377	4.03962e-85	c1	HSPD1
1.7282e-88	0.289027	0.879	0.742	1.51148e-84	c1	RPLP1
4.12379e-88	0.272527	0.597	0.354	3.60666e-84	c1	RPS17
2.5294e-86	0.284968	0.74	0.517	2.21221e-82	c1	HSP90AB1
2.33492e-84	0.264564	0.92	0.696	2.04212e-80	c1	HSP90AA1
1.02723e-82	0.273385	0.787	0.545	8.98418e-79	c1	NCL
7.85854e-81	0.265214	0.599	0.369	6.87308e-77	c1	RPS3
5.77921e-80	0.211867	0.346	0.144	5.0545e-76	c1	GADD45GIP1
2.96537e-79	0.240037	0.467	0.24	2.59352e-75	c1	PA2G4
1.06733e-76	0.273119	0.653	0.441	9.33489e-73	c1	YBX1
8.48745e-74	0.260378	0.714	0.511	7.42312e-70	c1	RPS14
6.874e-73	0.260359	0.553	0.337	6.012e-69	c1	RPL35A
4.26722e-71	0.249	0.77	0.569	3.73211e-67	c1	RPS8
6.95572e-70	0.245461	0.741	0.535	6.08347e-66	c1	RPL13A
4.88884e-68	0.249582	0.788	0.608	4.27578e-64	c1	RPL13
3.32362e-67	0.229833	0.611	0.399	2.90684e-63	c1	RPS2
1.41602e-66	0.24494	0.628	0.428	1.23845e-62	c1	RPS24
1.19307e-64	0.204361	0.344	0.163	1.04346e-60	c1	NUDC
1.7213e-64	0.231813	0.477	0.275	1.50545e-60	c1	RPS23
1.83001e-62	0.224652	0.57	0.364	1.60053e-58	c1	RPL5
7.47797e-60	0.210025	0.384	0.203	6.54023e-56	c1	RPS3A
1.12405e-54	0.208215	0.623	0.438	9.83097e-51	c1	RPL37
2.38763e-54	0.20511	0.457	0.275	2.08822e-50	c1	RPL23
1.19819e-50	0.208139	0.568	0.387	1.04794e-46	c1	RPL32
5.13783e-50	0.201417	0.484	0.306	4.49354e-46	c1	LDHB
5.20246e-50	0.218867	0.658	0.495	4.55007e-46	c1	PSMA7
2.56839e-129	0.672287	0.654	0.29	2.24632e-125	c3	MT-ND4L
1.88805e-102	0.543811	0.77	0.447	1.65129e-98	c3	MT-ND5
3.52544e-93	0.398969	0.968	0.828	3.08335e-89	c3	FTL
3.36398e-91	0.487485	0.896	0.734	2.94214e-87	c3	MT-CO3
3.96731e-90	0.518899	0.582	0.285	3.46981e-86	c3	MT-CYB
3.53963e-70	0.530856	0.756	0.55	3.09576e-66	c3	MT-ND4
7.67783e-66	0.429826	0.858	0.646	6.71503e-62	c3	MT-CO1
1.45965e-54	0.300672	0.94	0.834	1.27661e-50	c3	RPS6
2.62212e-52	0.603007	0.751	0.598	2.29331e-48	c3	HIST1H4C
1.55326e-47	0.261574	0.487	0.263	1.35848e-43	c3	COX7A2
2.77022e-47	0.265826	0.514	0.278	2.42284e-43	c3	PLEK
3.812e-47	0.304434	0.653	0.408	3.33397e-43	c3	MT-ATP6
6.13798e-42	0.253238	0.487	0.273	5.36828e-38	c3	ATP5J
9.72452e-37	0.208585	0.379	0.192	8.50507e-33	c3	NDUFA4
7.01028e-35	0.214348	0.43	0.237	6.13119e-31	c3	PSME2
1.16945e-34	0.218803	0.425	0.236	1.0228e-30	c3	COX5A
1.81806e-32	0.22644	0.508	0.316	1.59008e-28	c3	ATP5L
9.16965e-31	0.22524	0.506	0.322	8.01978e-27	c3	SRP14
4.48894e-30	0.237529	0.616	0.429	3.92602e-26	c3	MT-ND2
6.84284e-25	0.256319	0.773	0.659	5.98475e-21	c3	MT-CO2
1.27605e-23	0.221292	0.742	0.627	1.11603e-19	c3	RPL34
5.29462e-22	0.201992	0.368	0.226	4.63068e-18	c3	MKI67
2.20683e-139	0.565175	0.931	0.759	1.93009e-135	c2	HSP90AA1
1.58951e-112	0.275213	0.356	0.098	1.39018e-108	c2	PVT1
8.28595e-106	0.458451	0.681	0.387	7.24689e-102	c2	ANP32B
9.94806e-97	0.343392	0.589	0.279	8.70057e-93	c2	MYO1F
7.20024e-91	0.233452	0.308	0.088	6.29733e-87	c2	DACH1
4.43505e-88	0.2132	0.288	0.079	3.8789e-84	c2	RABL6
8.54541e-88	0.263327	0.374	0.132	7.47382e-84	c2	SPN
4.47351e-82	0.231383	0.309	0.096	3.91253e-78	c2	WWOX
5.3571e-81	0.304153	0.429	0.179	4.68532e-77	c2	CCDC26
3.67889e-62	0.263237	0.495	0.252	3.21756e-58	c2	NEAT1
1.45781e-61	0.340237	0.676	0.474	1.275e-57	c2	RPL9
7.56576e-55	0.27475	0.594	0.363	6.61701e-51	c2	RBM25
5.65083e-52	0.236292	0.47	0.257	4.94221e-48	c2	BAZ1B
2.62531e-51	0.305855	0.788	0.616	2.2961e-47	c2	NCL
7.21455e-43	0.215254	0.47	0.269	6.30985e-39	c2	NOP56
1.48611e-42	0.212612	0.516	0.299	1.29975e-38	c2	PRAM1
5.55475e-42	0.207887	0.455	0.258	4.85818e-38	c2	KPNB1
3.3603e-38	0.207342	0.507	0.313	2.93891e-34	c2	EIF5B
3.92513e-38	0.242325	0.658	0.476	3.43292e-34	c2	EIF3A
1.04191e-35	0.204131	0.47	0.294	9.11257e-32	c2	SF3B2
3.18597e-35	0.200006	0.474	0.293	2.78645e-31	c2	ZC3H13
1.20269e-28	0.210635	0.659	0.518	1.05187e-24	c2	RPLP2
1.77495e-88	0.491486	0.978	0.83	1.55237e-84	c4	FTL
5.20266e-68	0.443899	0.59	0.306	4.55024e-64	c4	PRAM1
1.86576e-62	0.326646	0.454	0.191	1.6318e-58	c4	CYBB
7.15091e-43	0.316536	0.572	0.344	6.25419e-39	c4	TMSB10
2.23379e-41	0.30755	0.509	0.284	1.95367e-37	c4	PLEK
9.42705e-40	0.212159	0.61	0.353	8.2449e-36	c4	APLP2
3.49111e-35	0.218044	0.365	0.171	3.05332e-31	c4	CTSD
3.4887e-34	0.229502	0.341	0.162	3.05122e-30	c4	AIF1
6.49131e-34	0.319834	0.999	0.992	5.6773e-30	c4	MT-RNR2
1.05281e-31	0.226453	0.433	0.237	9.20791e-28	c4	ITM2B
5.81728e-28	0.230841	0.388	0.217	5.0878e-24	c4	ITPR2
7.22508e-21	0.230064	0.429	0.279	6.31905e-17	c4	NEAT1
4.39503e-18	0.288827	0.742	0.666	3.84389e-14	c4	MT-CO1
1.25942e-16	0.20494	0.456	0.321	1.10149e-12	c4	MYO1F
0	1.72801	0.974	0.287	0	c5	FTH1
0	1.63182	0.881	0.185	0	c5	B2M
0	1.53096	0.966	0.433	0	c5	TMSB4X
0	1.10782	0.833	0.08	0	c5	ISG15
0	1.09081	0.818	0.079	0	c5	IFI6
0	0.867557	0.739	0.136	0	c5	SAT1
0	0.846907	0.722	0.058	0	c5	FCER1G
0	0.836036	0.667	0.07	0	c5	BCL2A1
0	0.509716	0.506	0.046	0	c5	TYROBP
3.76558e-306	0.61078	0.549	0.062	3.29338e-302	c5	CD55
2.10406e-304	0.499604	0.442	0.032	1.84021e-300	c5	NAMPT
3.31432e-296	0.633701	0.635	0.098	2.89871e-292	c5	S100A11
2.79947e-291	0.469137	0.453	0.038	2.44842e-287	c5	BRI3
7.19045e-284	1.07465	0.904	0.325	6.28876e-280	c5	APLP2
1.73775e-245	0.629847	0.545	0.082	1.51984e-241	c5	TIMP1
2.0533e-241	0.600267	0.531	0.079	1.79581e-237	c5	GRN
8.9604e-241	0.587381	0.56	0.092	7.83676e-237	c5	IFITM2
5.1299e-227	0.393351	0.429	0.048	4.48661e-223	c5	MCEMP1
1.86671e-220	0.400946	0.425	0.049	1.63262e-216	c5	SAMSN1
1.48302e-207	0.609977	0.55	0.104	1.29705e-203	c5	PADI4
4.52567e-200	0.52253	0.532	0.099	3.95815e-196	c5	CD63
2.13876e-192	0.62346	0.714	0.209	1.87056e-188	c5	ITM2B
9.84658e-187	0.251431	0.247	0.014	8.61182e-183	c5	FLOT1
5.49832e-182	0.501231	0.589	0.137	4.80883e-178	c5	NOP10
2.12492e-177	0.369076	0.406	0.059	1.85846e-173	c5	CTSS
7.53264e-176	0.362918	0.407	0.059	6.58805e-172	c5	RNF213
8.97624e-174	0.608704	0.531	0.118	7.85062e-170	c5	ATP2B1
1.41244e-170	0.839752	0.99	0.831	1.23532e-166	c5	FTL
5.65025e-169	0.32632	0.357	0.045	4.94171e-165	c5	SAMD9
8.7208e-169	0.257178	0.276	0.023	7.62721e-165	c5	DYNLT1
1.02752e-166	0.535836	0.568	0.142	8.9867e-163	c5	SQSTM1
1.22669e-162	0.35071	0.367	0.052	1.07286e-158	c5	ITGB1
6.03446e-162	0.620591	0.62	0.178	5.27774e-158	c5	MT2A
1.29982e-161	0.231402	0.253	0.02	1.13682e-157	c5	SDCBP
2.90168e-151	0.470676	0.581	0.155	2.53781e-147	c5	SH3BGRL3
5.67458e-149	0.275432	0.292	0.033	4.96298e-145	c5	ADGRE3
1.27213e-144	0.631995	0.612	0.195	1.1126e-140	c5	MNDA
5.18917e-144	0.203956	0.211	0.014	4.53844e-140	c5	HCST
1.61647e-143	0.245031	0.265	0.027	1.41377e-139	c5	AKIRIN2
5.66685e-142	0.236845	0.253	0.025	4.95623e-138	c5	IFITM1
3.10019e-141	0.542826	0.682	0.24	2.71143e-137	c5	CYBA
9.55289e-141	0.254977	0.291	0.035	8.35496e-137	c5	MYL12A
1.36198e-140	0.273978	0.31	0.041	1.19119e-136	c5	IFI16
4.99194e-139	0.299187	0.334	0.05	4.36595e-135	c5	NPC2
4.31094e-127	0.312749	0.351	0.061	3.77034e-123	c5	STAT1
7.92011e-121	0.231805	0.26	0.033	6.92693e-117	c5	SIRPA
6.18746e-120	0.267961	0.279	0.04	5.41155e-116	c5	TXNIP
5.4174e-117	0.428157	0.531	0.156	4.73806e-113	c5	CTSD
8.11107e-117	0.298871	0.328	0.058	7.09394e-113	c5	EML4
6.56378e-116	0.382117	0.521	0.153	5.74068e-112	c5	BST2
2.52306e-108	0.208349	0.224	0.027	2.20667e-104	c5	RBM47
2.23576e-107	0.204795	0.219	0.026	1.95539e-103	c5	PSMB9
4.51689e-107	0.226292	0.245	0.034	3.95047e-103	c5	DDIT3
4.58829e-106	0.290564	0.367	0.081	4.01292e-102	c5	CKLF
6.08178e-106	0.226866	0.252	0.036	5.31913e-102	c5	GPR160
4.72026e-103	0.217264	0.256	0.039	4.12834e-99	c5	CREG1
9.932e-101	0.26907	0.305	0.058	8.68653e-97	c5	BTG1
3.78331e-100	0.37352	0.43	0.12	3.30888e-96	c5	EMP3
1.29409e-95	0.224948	0.242	0.037	1.13181e-91	c5	TMEM154
3.1545e-94	0.335652	0.365	0.09	2.75893e-90	c5	LRG1
3.46513e-94	0.301875	0.37	0.092	3.0306e-90	c5	SP100
1.33832e-93	0.511938	0.468	0.155	1.17049e-89	c5	RETN
1.53276e-90	0.346878	0.448	0.138	1.34055e-86	c5	CEBPE
9.14882e-87	0.266468	0.347	0.086	8.00156e-83	c5	LYN
2.56099e-86	0.208621	0.24	0.041	2.23984e-82	c5	PTPRE
1.99592e-83	0.2612	0.304	0.069	1.74563e-79	c5	BASP1
9.73375e-83	0.417624	0.63	0.275	8.51314e-79	c5	PLEK
1.48428e-82	0.262437	0.292	0.065	1.29815e-78	c5	ANXA5
1.77839e-82	0.218071	0.245	0.045	1.55538e-78	c5	CPD
4.7813e-82	0.204311	0.242	0.044	4.18172e-78	c5	DHRS7
4.84903e-81	0.231726	0.286	0.062	4.24096e-77	c5	ATP6V1F
4.44185e-75	0.26633	0.294	0.071	3.88485e-71	c5	TUBA1A
1.30536e-73	0.361701	0.506	0.204	1.14167e-69	c5	GSTO1
3.96164e-73	0.298033	0.422	0.143	3.46485e-69	c5	SYF2
2.96436e-72	0.265342	0.354	0.103	2.59263e-68	c5	FTLP3
1.69888e-71	0.332674	0.495	0.191	1.48584e-67	c5	CYBB
2.44235e-71	0.208386	0.24	0.05	2.13608e-67	c5	FAM101B
3.43144e-71	0.228096	0.268	0.062	3.00114e-67	c5	TPM4
9.89416e-69	0.247288	0.333	0.095	8.65343e-65	c5	LAP3
5.31666e-68	0.203633	0.247	0.055	4.64995e-64	c5	AP1S2
3.55642e-67	0.314905	0.529	0.222	3.11044e-63	c5	LCP1
1.02642e-66	0.397098	0.62	0.31	8.97708e-63	c5	PFN1
3.05549e-65	0.253606	0.375	0.122	2.67233e-61	c5	ADD3
1.61781e-64	0.348484	0.56	0.258	1.41494e-60	c5	TCEB2
3.87068e-64	0.203002	0.248	0.058	3.3853e-60	c5	CAPG
6.12901e-64	0.263716	0.373	0.124	5.36043e-60	c5	ARPC5
5.72584e-62	0.234906	0.338	0.104	5.00782e-58	c5	PTPRC
3.6756e-60	0.391195	0.792	0.53	3.21468e-56	c5	SERF2
5.46421e-60	0.363252	0.648	0.34	4.779e-56	c5	TMSB10
1.35678e-59	0.206645	0.271	0.072	1.18664e-55	c5	ARHGAP30
1.77408e-59	0.26285	0.321	0.1	1.55161e-55	c5	INSIG1
6.59994e-59	0.238503	0.339	0.11	5.77231e-55	c5	EIF2AK2
5.45232e-58	0.253469	0.364	0.126	4.7686e-54	c5	ARPC3
7.01652e-57	0.216132	0.291	0.086	6.13665e-53	c5	PYGL
2.76771e-56	0.30813	0.57	0.275	2.42064e-52	c5	EIF1
2.31066e-55	0.287468	0.498	0.223	2.02091e-51	c5	SEC62
3.01817e-55	0.204831	0.278	0.08	2.63969e-51	c5	CHMP4B
1.24589e-52	0.206576	0.278	0.083	1.08966e-48	c5	ZFAND6
4.81627e-51	0.234801	0.341	0.122	4.21231e-47	c5	SLA
1.87723e-50	0.208724	0.286	0.09	1.64183e-46	c5	SPI1
8.52607e-50	0.23644	0.435	0.182	7.4569e-46	c5	ARPC1B
1.07496e-49	0.22731	0.308	0.104	9.40161e-46	c5	TNFAIP2
1.73733e-48	0.207077	0.247	0.072	1.51947e-44	c5	DYSF
3.01513e-47	0.303307	0.498	0.245	2.63704e-43	c5	RILPL2
7.93755e-45	0.291582	0.542	0.288	6.94218e-41	c5	MYL6
2.93012e-44	0.214581	0.321	0.12	2.56269e-40	c5	DDX5
3.27909e-44	0.212361	0.278	0.094	2.86789e-40	c5	SQLE
3.61269e-44	0.209471	0.33	0.125	3.15966e-40	c5	CAP1
3.14401e-43	0.25714	0.489	0.238	2.74975e-39	c5	PSME2
8.71201e-42	0.231926	0.359	0.151	7.61952e-38	c5	CALM3
1.48716e-41	0.238838	0.347	0.143	1.30067e-37	c5	PSAP
8.12661e-39	0.361689	0.765	0.568	7.10754e-35	c5	ACTB
1.47205e-36	0.2892	0.555	0.315	1.28746e-32	c5	PRAM1
1.16851e-35	0.206652	0.299	0.121	1.02198e-31	c5	ACSL4
1.20066e-35	0.210774	0.403	0.192	1.0501e-31	c5	SUB1
2.57209e-35	0.22304	0.39	0.186	2.24955e-31	c5	TMBIM6
7.31794e-35	0.290336	0.693	0.475	6.40027e-31	c5	ATP5E
4.43514e-33	0.255833	0.558	0.329	3.87897e-29	c5	CALM1
2.15896e-32	0.281349	0.57	0.359	1.88823e-28	c5	ARPC2
7.85579e-32	0.330362	0.677	0.482	6.87067e-28	c5	PDIA3
7.52677e-31	0.222106	0.383	0.193	6.58291e-27	c5	LBR
5.26148e-28	0.210723	0.442	0.246	4.60169e-24	c5	UBC
2.06285e-27	0.247444	0.476	0.276	1.80417e-23	c5	NEAT1
4.89187e-26	0.235954	0.51	0.319	4.27843e-22	c5	UBL5
2.91515e-20	0.205964	0.602	0.429	2.54959e-16	c5	GAPDH
0	0.807629	0.85	0.024	0	c6	ENO3
0	0.638677	0.667	0.02	0	c6	LIPA
0	0.619836	0.658	0.008	0	c6	BEST1
2.30965e-281	0.35569	0.35	0.004	2.02002e-277	c6	RP11-867G23.3
3.90074e-278	0.512506	0.558	0.017	3.41159e-274	c6	TRABD2A
1.97019e-271	0.616087	0.633	0.025	1.72313e-267	c6	SNX32
1.732e-270	0.67129	0.758	0.039	1.51481e-266	c6	RP11-296A16.1
5.61991e-213	0.345234	0.367	0.009	4.91517e-209	c6	TG
5.61559e-209	0.334954	0.333	0.007	4.91139e-205	c6	LRTOMT
2.13172e-197	0.71068	0.775	0.061	1.8644e-193	c6	MYADM
4.71107e-157	0.805573	0.9	0.109	4.1203e-153	c6	GRN
1.53787e-148	0.324081	0.333	0.012	1.34502e-144	c6	CTD-2369P2.5
3.93643e-142	0.358519	0.383	0.018	3.4428e-138	c6	CRLF1
2.64323e-140	0.271322	0.3	0.01	2.31177e-136	c6	ZNF385A
8.34792e-122	1.02441	0.958	0.178	7.30109e-118	c6	CTSD
1.56676e-97	0.292458	0.317	0.019	1.37029e-93	c6	CAND2
4.93337e-97	0.217561	0.258	0.012	4.31473e-93	c6	NKIRAS1
2.64793e-82	0.303926	0.342	0.027	2.31588e-78	c6	RAC2
6.87266e-82	0.264349	0.308	0.021	6.01083e-78	c6	SP140
5.14198e-76	0.352134	0.408	0.042	4.49718e-72	c6	RAB1B
1.54802e-70	0.298891	0.308	0.026	1.3539e-66	c6	LYPLA2
9.84476e-68	0.224497	0.258	0.018	8.61023e-64	c6	AC018890.6
1.48792e-65	0.296667	0.342	0.034	1.30133e-61	c6	PTPRN2
1.80055e-62	0.214193	0.267	0.021	1.57476e-58	c6	IQCG
2.69391e-61	0.248365	0.292	0.026	2.35609e-57	c6	ARF3
1.37633e-56	0.404747	0.7	0.142	1.20374e-52	c6	IFI6
3.19294e-56	0.253526	0.3	0.03	2.79255e-52	c6	AP000769.1
1.11578e-55	0.254973	0.308	0.032	9.75859e-52	c6	SMG7
2.60317e-55	0.212156	0.225	0.017	2.27673e-51	c6	CNN2
1.34612e-54	0.442468	0.65	0.141	1.17732e-50	c6	LRPAP1
1.80294e-54	0.426619	0.692	0.145	1.57685e-50	c6	ISG15
1.98485e-48	0.219813	0.267	0.028	1.73595e-44	c6	ITGAX
2.4197e-42	0.23639	0.317	0.044	2.11627e-38	c6	CD93
3.0375e-41	0.532486	0.942	0.372	2.6566e-37	c6	APLP2
2.24427e-40	0.538214	0.867	0.331	1.96284e-36	c6	PFN1
8.51751e-40	0.314996	0.533	0.116	7.44941e-36	c6	FCER1G
3.70244e-39	0.303302	0.442	0.087	3.23816e-35	c6	RNF213
7.80971e-39	0.29291	0.417	0.079	6.83037e-35	c6	EML4
5.56374e-38	0.279385	0.4	0.075	4.86604e-34	c6	LDLR
1.23096e-35	0.21418	0.258	0.035	1.0766e-31	c6	ATP6AP1
5.11097e-32	0.279041	0.425	0.096	4.47005e-28	c6	WIPF1
1.20911e-30	0.368788	0.542	0.156	1.05749e-26	c6	PSAP
5.54298e-30	0.272532	0.383	0.084	4.84789e-26	c6	DYSF
8.78554e-29	0.229554	0.3	0.056	7.68383e-25	c6	CREG1
2.66194e-27	0.424067	0.717	0.294	2.32813e-23	c6	CFL1
2.13389e-26	0.209005	0.25	0.043	1.8663e-22	c6	ICAM1
4.05612e-26	0.245346	0.3	0.06	3.54748e-22	c6	CPD
2.04332e-25	0.215939	0.3	0.061	1.78709e-21	c6	LRP10
7.14539e-25	0.255015	0.492	0.142	6.24936e-21	c6	PADI4
1.00137e-23	0.31341	0.567	0.189	8.75799e-20	c6	SAT1
2.62252e-23	0.233199	0.358	0.09	2.29366e-19	c6	NF1
2.09707e-22	0.20079	0.267	0.055	1.8341e-18	c6	PIGS
7.75807e-22	0.304271	0.542	0.191	6.7852e-18	c6	SH3BGRL3
1.1294e-21	0.213908	0.317	0.076	9.87778e-18	c6	HPCAL1
1.43381e-21	0.20823	0.275	0.06	1.25401e-17	c6	TXNIP
1.5628e-21	0.245449	0.45	0.136	1.36682e-17	c6	CD63
2.29541e-20	0.309112	0.725	0.302	2.00757e-16	c6	PLEK
2.55146e-19	0.20224	0.375	0.106	2.23151e-15	c6	CD55
2.0467e-15	0.233566	0.35	0.115	1.79004e-11	c6	LAP3
7.92825e-15	0.356311	0.883	0.582	6.93405e-11	c6	ACTB
1.86262e-14	0.266489	0.475	0.198	1.62905e-10	c6	SCD
3.88472e-14	0.277211	0.433	0.176	3.39758e-10	c6	SRRM2
2.47328e-13	0.247741	0.417	0.167	2.16313e-09	c6	CALM3
4.60278e-13	0.204456	0.567	0.254	4.02559e-09	c6	ITM2B
6.53345e-13	0.217246	0.358	0.133	5.71415e-09	c6	DOCK8
4.99543e-12	0.226593	0.575	0.278	4.369e-08	c6	CYBA
2.89919e-11	0.218728	0.358	0.145	2.53563e-07	c6	CDC37
3.80811e-09	0.216839	0.392	0.184	3.33058e-05	c6	PGD
2.34711e-08	0.206797	0.408	0.207	0.000205279	c6	ARHGDIB
5.36889e-252	0.505372	0.564	0.02	4.69564e-248	c7	FAM69A
3.02048e-217	0.420006	0.47	0.016	2.64171e-213	c7	RP11-603J24.17
3.19368e-202	0.408241	0.453	0.016	2.79319e-198	c7	CAND2
6.87385e-183	0.571294	0.641	0.042	6.01187e-179	c7	RP11-296A16.1
2.03772e-156	0.32991	0.368	0.014	1.78219e-152	c7	RP5-940J5.9
4.29786e-148	0.435322	0.504	0.031	3.7589e-144	c7	ENO3
2.26025e-138	0.308487	0.308	0.011	1.97681e-134	c7	SUMO2P17
1.75704e-133	0.32419	0.385	0.019	1.53671e-129	c7	IQCG
1.01967e-127	0.374652	0.453	0.029	8.91806e-124	c7	SNX32
2.1017e-120	0.323865	0.359	0.019	1.83815e-116	c7	CRLF1
2.02225e-107	0.225776	0.248	0.009	1.76866e-103	c7	RP11-432B6.3
1.39535e-90	0.288218	0.333	0.022	1.22038e-86	c7	TRABD2A
4.32199e-51	0.345581	0.436	0.069	3.78001e-47	c7	PIN4
2.13712e-22	0.216717	0.325	0.077	1.86912e-18	c7	RALY
7.91192e-16	0.20375	0.265	0.071	6.91977e-12	c7	RNF111
2.01655e-13	0.200883	0.325	0.109	1.76367e-09	c7	MT-ND6

## Sheet: HL60_cluster_marker_genes
p_val	avg_logFC	pct.1	pct.2	p_val_adj	cluster	gene
1.03847e-163	0.660854	0.673	0.347	1.22404e-159	c1	LYZ
8.88975e-132	0.418522	0.301	0.073	1.04783e-127	c1	TOP2A
1.93276e-129	0.52092	0.995	0.999	2.27815e-125	c1	MT-RNR2
3.64513e-107	0.396446	0.293	0.082	4.29651e-103	c1	MKI67
5.48299e-95	0.221132	0.15	0.023	6.46279e-91	c1	CR1
9.35033e-64	0.205634	0.15	0.034	1.10212e-59	c1	CENPE
5.0237e-60	0.35208	0.259	0.098	5.92143e-56	c1	CENPF
3.56781e-51	0.240478	0.177	0.055	4.20537e-47	c1	IMMP2L
1.96434e-26	0.260914	0.321	0.205	2.31536e-22	c1	HMGB2
6.65594e-22	0.23001	0.244	0.144	7.84535e-18	c1	RUNX1
3.46062e-20	0.207285	0.21	0.119	4.07903e-16	c1	TPM4
3.56755e-19	0.250078	0.238	0.148	4.20507e-15	c1	SMC4
2.60745e-18	0.216659	0.223	0.136	3.0734e-14	c1	CCDC88A
5.60167e-13	0.251669	0.389	0.342	6.60268e-09	c1	HNRNPU
2.80459e-08	0.244306	0.39	0.372	0.000330578	c1	EIF3A
0	0.900902	0.984	0.711	0	c2	PTMA
0	0.854747	0.808	0.51	0	c2	MT-ND5
0	0.793607	0.971	0.712	0	c2	RPS2
0	0.750706	0.956	0.611	0	c2	RPS16
0	0.747718	0.798	0.255	0	c2	RPS5
0	0.713169	0.523	0.173	0	c2	MT-ND4L
0	0.668827	0.771	0.371	0	c2	MT-ATP8
0	0.652528	0.856	0.445	0	c2	RPS18
0	0.641882	0.974	0.749	0	c2	RPL21
0	0.63485	0.981	0.762	0	c2	RPS8
0	0.610372	0.678	0.166	0	c2	HIST1H4C
0	0.580703	0.727	0.251	0	c2	PSMA7
0	0.57336	0.906	0.522	0	c2	RPL12
0	0.559382	0.669	0.167	0	c2	SERBP1
0	0.554367	0.783	0.347	0	c2	RPL35
0	0.554338	0.831	0.384	0	c2	RPL14
0	0.553482	0.726	0.246	0	c2	NCL
0	0.538659	0.856	0.424	0	c2	RPL6
0	0.526007	0.802	0.36	0	c2	RPL27
0	0.525187	0.973	0.768	0	c2	RPLP2
0	0.521329	0.579	0.138	0	c2	HMGN2
0	0.519357	0.885	0.575	0	c2	RPS27
0	0.51549	0.975	0.782	0	c2	RPL34
0	0.51453	0.733	0.317	0	c2	RPS15
0	0.507783	0.789	0.385	0	c2	ARPC2
0	0.50715	0.826	0.421	0	c2	RPL13
0	0.505472	0.704	0.26	0	c2	RPS15A
0	0.505315	0.63	0.206	0	c2	HMGB1
0	0.498431	0.606	0.145	0	c2	HSP90AB1
0	0.49472	0.976	0.814	0	c2	RPS19
0	0.493593	0.623	0.187	0	c2	RPL18A
0	0.487486	0.827	0.438	0	c2	RPL32
0	0.48316	0.8	0.383	0	c2	RPS13
0	0.469684	0.765	0.361	0	c2	RPS3
0	0.465292	0.922	0.673	0	c2	RPS14
0	0.461626	0.684	0.27	0	c2	YBX1
0	0.459315	0.852	0.534	0	c2	RPS28
0	0.448855	0.929	0.648	0	c2	RPL37A
0	0.439472	0.574	0.182	0	c2	NUCB2
0	0.438663	0.957	0.749	0	c2	RPS24
0	0.433729	0.527	0.122	0	c2	SNRPD2
0	0.431311	0.826	0.472	0	c2	RPL19
0	0.429487	0.682	0.293	0	c2	RPS7
0	0.429126	0.762	0.386	0	c2	RPL3
0	0.417753	0.979	0.834	0	c2	RPL13A
0	0.410445	0.672	0.295	0	c2	RPL8
0	0.404992	0.524	0.148	0	c2	HSPD1
0	0.403342	0.617	0.236	0	c2	GAPDH
0	0.401408	0.568	0.188	0	c2	RPS17
0	0.400164	0.941	0.733	0	c2	RPL27A
0	0.389742	0.478	0.101	0	c2	ATP5G3
0	0.379582	0.478	0.112	0	c2	ATP5J
0	0.377981	0.449	0.093	0	c2	PA2G4
0	0.353463	0.407	0.068	0	c2	SSRP1
0	0.348576	0.419	0.073	0	c2	LDHB
6.07149e-301	0.400774	0.675	0.305	7.15647e-297	c2	RPL22
1.92258e-293	0.544188	0.811	0.59	2.26614e-289	c2	MT-ND2
7.39439e-293	0.395621	0.867	0.575	8.71577e-289	c2	RPS27A
3.57486e-289	0.392059	0.749	0.368	4.21369e-285	c2	RPS21
5.58892e-288	0.417737	0.604	0.244	6.58766e-284	c2	HSP90AA1
5.51844e-284	0.357244	0.534	0.19	6.50459e-280	c2	NPM1
4.18058e-280	0.387663	0.872	0.587	4.92765e-276	c2	RPL35A
1.19553e-274	0.387574	0.915	0.709	1.40917e-270	c2	RPL31
1.28778e-269	0.337386	0.338	0.066	1.5179e-265	c2	MTND2P28
5.75412e-268	0.379104	0.843	0.551	6.78238e-264	c2	RPL23
7.81373e-268	0.374498	0.869	0.593	9.21005e-264	c2	RPS12
1.76155e-266	0.306368	0.438	0.126	2.07634e-262	c2	RPS26
5.37653e-265	0.249884	0.272	0.03	6.33731e-261	c2	NOLC1
9.27462e-262	0.313166	0.431	0.125	1.0932e-257	c2	GPX1
1.45929e-261	0.372325	0.837	0.54	1.72007e-257	c2	RPS20
1.36788e-259	0.302444	0.441	0.132	1.61232e-255	c2	COX6C
1.35693e-249	0.277564	0.349	0.078	1.59942e-245	c2	SNRPD1
6.62771e-249	0.368965	0.75	0.406	7.81208e-245	c2	RPS11
6.68406e-248	0.308896	0.446	0.142	7.8785e-244	c2	COX7C
1.94748e-245	0.222185	0.214	0.011	2.29549e-241	c2	PRTN3
1.16934e-244	0.317962	0.497	0.177	1.3783e-240	c2	HNRNPM
2.03777e-244	0.343451	0.543	0.217	2.40192e-240	c2	RPL26
9.91571e-242	0.310155	0.465	0.157	1.16877e-237	c2	ENO1
1.00978e-241	0.260973	0.346	0.08	1.19023e-237	c2	RPL13P12
1.98775e-241	0.300389	0.461	0.153	2.34297e-237	c2	SET
2.0456e-240	0.339081	0.559	0.234	2.41115e-236	c2	HMGN1
7.09659e-240	0.262787	0.338	0.076	8.36475e-236	c2	ATP5J2
9.44966e-239	0.260674	0.34	0.074	1.11383e-234	c2	NASP
1.79859e-238	0.232838	0.291	0.05	2.11999e-234	c2	CYCS
8.76517e-238	0.350145	0.794	0.457	1.03315e-233	c2	RPL37
1.75233e-237	0.348283	0.675	0.337	2.06548e-233	c2	UBA52
1.38991e-234	0.315965	0.464	0.165	1.63829e-230	c2	RPL29
3.07468e-234	0.345224	0.677	0.342	3.62413e-230	c2	RPL7
9.04648e-230	0.245074	0.32	0.069	1.06631e-225	c2	NDUFB9
1.43131e-229	0.323353	0.493	0.181	1.68709e-225	c2	HSP90B1
5.171e-228	0.327711	0.648	0.311	6.09506e-224	c2	RPS3A
1.37952e-225	0.238854	0.316	0.068	1.62604e-221	c2	SRP14
1.55709e-224	0.340659	0.625	0.301	1.83534e-220	c2	RPS23
1.49701e-223	0.284365	0.394	0.116	1.76452e-219	c2	DEK
2.70342e-223	0.323117	0.663	0.316	3.18652e-219	c2	TPM3
3.6446e-219	0.295172	0.513	0.206	4.29589e-215	c2	RPL10A
2.81958e-217	0.280737	0.428	0.146	3.32344e-213	c2	EEF1B2
1.01803e-215	0.240999	0.304	0.064	1.19995e-211	c2	STMN1
5.54708e-215	0.303704	0.937	0.752	6.53835e-211	c2	RPS6
1.97845e-213	0.264067	0.399	0.123	2.33199e-209	c2	DDX21
9.8691e-213	0.247562	0.347	0.092	1.16327e-208	c2	USMG5
1.83595e-211	0.33234	0.693	0.373	2.16404e-207	c2	RPL28
2.28956e-211	0.269294	0.397	0.126	2.6987e-207	c2	TCEB2
1.90619e-210	0.313881	0.629	0.309	2.24682e-206	c2	ATP5E
2.26476e-210	0.312131	0.58	0.268	2.66947e-206	c2	FAU
8.82662e-208	0.272783	0.488	0.187	1.04039e-203	c2	RSL1D1
8.98773e-208	0.243933	0.29	0.061	1.05938e-203	c2	H2AFZ
2.72447e-205	0.252654	0.363	0.105	3.21134e-201	c2	NOP56
5.83367e-205	0.257946	0.375	0.116	6.87615e-201	c2	ATP5I
1.61616e-204	0.2335	0.327	0.083	1.90497e-200	c2	DNAJC8
5.69234e-203	0.326809	0.741	0.431	6.70956e-199	c2	RPL5
1.49581e-202	0.256032	0.365	0.109	1.76311e-198	c2	PDIA3
2.26609e-202	0.224869	0.304	0.071	2.67104e-198	c2	SSB
3.10985e-201	0.241222	0.347	0.099	3.66558e-197	c2	NDUFA13
2.9982e-200	0.298731	0.925	0.75	3.53398e-196	c2	RPL11
1.34606e-197	0.208661	0.262	0.049	1.5866e-193	c2	LMAN1
3.78152e-197	0.303737	0.585	0.274	4.45728e-193	c2	EIF5B
1.71064e-192	0.233967	0.321	0.086	2.01633e-188	c2	NOP58
1.80143e-190	0.210111	0.28	0.063	2.12335e-186	c2	UQCRQ
4.78959e-190	0.242333	0.333	0.096	5.64549e-186	c2	UQCR10
5.31567e-190	0.246343	0.384	0.13	6.26558e-186	c2	SNHG6
8.5582e-190	0.200092	0.233	0.038	1.00875e-185	c2	RANBP1
8.23448e-189	0.266129	0.495	0.203	9.70598e-185	c2	NUCKS1
2.74625e-188	0.241106	0.356	0.112	3.237e-184	c2	COX7A2
1.54331e-186	0.293136	0.833	0.548	1.8191e-182	c2	SRGN
5.4609e-185	0.21804	0.297	0.076	6.43676e-181	c2	NDUFB2
4.11841e-184	0.218294	0.306	0.081	4.85437e-180	c2	COX7B
3.63277e-179	0.309531	0.643	0.343	4.28195e-175	c2	RPL30
2.91552e-178	0.263406	0.522	0.237	3.43652e-174	c2	UQCRB
2.60994e-176	0.292105	0.58	0.294	3.07633e-172	c2	RPL18
3.72511e-175	0.260026	0.451	0.189	4.39078e-171	c2	UQCRH
5.16046e-172	0.283934	0.594	0.308	6.08263e-168	c2	RPSA
5.1947e-168	0.230908	0.372	0.134	6.12299e-164	c2	RPL23A
6.49279e-166	0.226607	0.358	0.124	7.65306e-162	c2	COX5B
2.66043e-162	0.23607	0.421	0.172	3.13585e-158	c2	ATP5L
3.39309e-162	0.289711	0.636	0.364	3.99943e-158	c2	RPL36
3.97694e-162	0.206956	0.294	0.084	4.68762e-158	c2	NDUFS5
5.4759e-162	0.267978	0.583	0.303	6.45444e-158	c2	RACK1
1.81494e-161	0.22199	0.346	0.114	2.13927e-157	c2	HMGB2
3.00089e-161	0.257486	0.53	0.254	3.53715e-157	c2	RPL4
6.67401e-157	0.215424	0.32	0.104	7.86665e-153	c2	METAP2
1.5151e-156	0.240196	0.434	0.186	1.78585e-152	c2	SERF2
2.0001e-156	0.264626	0.527	0.263	2.35752e-152	c2	RPL15
1.55946e-155	0.235545	0.531	0.25	1.83814e-151	c2	EIF3A
2.89442e-154	0.204912	0.312	0.1	3.41166e-150	c2	AFG3L2
8.62612e-152	0.246578	0.596	0.312	1.01676e-147	c2	RPS25
1.86963e-151	0.247146	0.48	0.224	2.20374e-147	c2	RPL10
7.67955e-150	0.200081	0.325	0.109	9.05189e-146	c2	DBI
3.41731e-148	0.217197	0.38	0.152	4.02798e-144	c2	UQCR11
5.56748e-148	0.424545	0.901	0.836	6.56238e-144	c2	MT-ND4
4.45374e-147	0.206891	0.32	0.11	5.24962e-143	c2	TXN
1.16715e-146	0.212603	0.369	0.144	1.37572e-142	c2	COX6B1
4.44409e-143	0.211453	0.4	0.167	5.23825e-139	c2	EIF2S2
8.50089e-143	0.241083	0.566	0.297	1.002e-138	c2	RPL24
1.85198e-140	0.208528	0.366	0.145	2.18293e-136	c2	UBL5
1.64749e-135	0.231725	0.498	0.252	1.9419e-131	c2	RPL41
1.303e-131	0.226572	0.482	0.238	1.53585e-127	c2	HNRNPD
2.22582e-130	0.24299	0.52	0.274	2.62357e-126	c2	ALOX5AP
9.52405e-128	0.219372	0.503	0.26	1.1226e-123	c2	NACA
4.01064e-124	0.219028	0.39	0.175	4.72734e-120	c2	ANP32B
2.50547e-123	0.286757	0.436	0.225	2.9532e-119	c2	MTATP6P1
3.13749e-123	0.20173	0.483	0.239	3.69816e-119	c2	HNRNPU
3.32781e-122	0.23531	0.524	0.288	3.92249e-118	c2	RPS4X
5.83568e-120	0.313752	0.823	0.706	6.87851e-116	c2	MT-ATP6
2.04617e-118	0.340602	0.772	0.627	2.41182e-114	c2	MT-ND1
4.35724e-115	0.222447	0.9	0.777	5.13588e-111	c2	RPLP1
1.30217e-105	0.214646	0.585	0.353	1.53487e-101	c2	RPLP0
4.52276e-293	0.959101	0.976	0.639	5.33098e-289	c3	TMSB4X
7.04599e-223	0.370402	0.375	0.053	8.30511e-219	c3	JAML
1.13007e-213	0.68873	0.818	0.349	1.33202e-209	c3	TYROBP
3.22117e-210	0.757429	0.836	0.386	3.7968e-206	c3	TMSB10
9.06615e-187	0.678722	0.878	0.494	1.06863e-182	c3	RPS29
1.68228e-171	0.417104	0.501	0.129	1.98291e-167	c3	ITM2B
2.49737e-168	0.266205	0.243	0.028	2.94365e-164	c3	IGSF6
2.12283e-162	0.566263	0.76	0.346	2.50217e-158	c3	RPL38
8.90443e-142	0.57944	0.79	0.43	1.04957e-137	c3	EEF1A1
1.56616e-139	0.529332	0.79	0.405	1.84603e-135	c3	RPL39
2.64273e-131	0.388978	0.574	0.198	3.11499e-127	c3	CST3
1.41241e-129	0.532681	0.65	0.281	1.66481e-125	c3	AIF1
7.29395e-118	0.52148	0.827	0.502	8.59738e-114	c3	TPT1
1.92751e-112	0.451186	0.975	0.812	2.27196e-108	c3	RPL27A
4.4261e-108	0.472325	0.761	0.411	5.21704e-104	c3	RPS25
4.42053e-104	0.430265	0.968	0.816	5.21048e-100	c3	RPL11
2.06006e-103	0.28054	0.387	0.113	2.42819e-99	c3	NPC2
1.92172e-98	0.460618	0.708	0.382	2.26513e-94	c3	RPS9
4.05821e-95	0.426671	0.784	0.45	4.78341e-91	c3	RPL30
2.38165e-93	0.313223	0.413	0.134	2.80725e-89	c3	PALLD
2.52659e-92	0.431623	0.933	0.695	2.97809e-88	c3	RPL35A
1.6954e-88	0.415026	0.843	0.552	1.99837e-84	c3	RPL9
2.54555e-88	0.25618	0.35	0.104	3.00044e-84	c3	FCER1G
4.59421e-87	0.406229	0.63	0.313	5.41519e-83	c3	RPL10
3.81014e-86	0.360245	0.583	0.268	4.49101e-82	c3	PFN1
1.11733e-85	0.427269	0.859	0.585	1.31699e-81	c3	RPL37
5.01149e-85	0.269257	0.399	0.136	5.90704e-81	c3	RP11-475C16.1
1.91544e-84	0.395935	0.906	0.687	2.25772e-80	c3	RPS27A
5.59794e-82	0.258471	0.377	0.124	6.59829e-78	c3	MYL12A
6.20059e-82	0.363415	0.988	0.877	7.30864e-78	c3	RPS19
1.00767e-78	0.377776	0.996	0.966	1.18774e-74	c3	FTL
2.33433e-77	0.366165	0.769	0.43	2.75148e-73	c3	RPS15A
5.75182e-76	0.37136	0.961	0.823	6.77967e-72	c3	RPS6
6.65874e-73	0.39313	0.905	0.699	7.84866e-69	c3	RPS12
1.41427e-70	0.361341	0.625	0.339	1.667e-66	c3	RPL41
5.72925e-69	0.285983	0.468	0.2	6.75306e-65	c3	LCP1
4.60578e-68	0.346266	0.909	0.695	5.42884e-64	c3	RPS27
5.15422e-67	0.318506	0.651	0.354	6.07528e-63	c3	RPL7A
1.32312e-65	0.353878	0.794	0.515	1.55957e-61	c3	RPS21
6.03334e-65	0.269544	0.398	0.158	7.1115e-61	c3	CSTA
9.6739e-65	0.295065	0.493	0.228	1.14026e-60	c3	NCF1C
3.50906e-64	0.230916	0.338	0.121	4.13613e-60	c3	LST1
1.72603e-63	0.272747	0.436	0.187	2.03447e-59	c3	HLA-B
4.05736e-62	0.334599	0.954	0.787	4.78242e-58	c3	RPL31
2.80448e-61	0.322204	0.672	0.389	3.30564e-57	c3	MYL6
1.87067e-60	0.325777	0.716	0.422	2.20496e-56	c3	RPS23
1.99129e-60	0.315007	0.479	0.23	2.34713e-56	c3	ARPC5
2.74942e-60	0.24912	0.359	0.14	3.24074e-56	c3	NCF1
3.11819e-59	0.33801	0.775	0.493	3.67541e-55	c3	RPL28
4.94706e-59	0.278728	0.544	0.273	5.8311e-55	c3	PFDN5
1.10055e-58	0.212647	0.314	0.112	1.29722e-54	c3	PLEKHO1
2.91547e-56	0.326128	0.87	0.654	3.43646e-52	c3	RPS20
3.7767e-55	0.241394	0.408	0.177	4.45159e-51	c3	ZFAS1
6.96719e-52	0.278742	0.605	0.34	8.21222e-48	c3	RPL26
1.8539e-51	0.241724	0.433	0.202	2.18519e-47	c3	B2M
1.95121e-51	0.305277	0.812	0.547	2.29989e-47	c3	RPS13
3.46923e-51	0.299729	0.664	0.4	4.08918e-47	c3	ACTG1
7.53495e-51	0.285649	0.92	0.76	8.88145e-47	c3	RPL37A
8.23548e-51	0.325591	0.788	0.539	9.70716e-47	c3	RPS11
5.78581e-50	0.254191	0.438	0.213	6.81974e-46	c3	FTLP3
2.57954e-49	0.286257	0.607	0.357	3.0405e-45	c3	RPL4
4.12256e-46	0.272077	0.646	0.397	4.85926e-42	c3	RPL24
2.02888e-45	0.212007	0.357	0.156	2.39144e-41	c3	SLC25A5
5.00672e-45	0.224841	0.477	0.243	5.90142e-41	c3	ITGB2
5.17415e-45	0.231649	0.399	0.19	6.09877e-41	c3	HSPA5
2.29542e-42	0.24304	0.969	0.859	2.70562e-38	c3	RPL34
4.21499e-42	0.24128	0.448	0.233	4.96821e-38	c3	CALM1
1.00216e-40	0.290024	0.771	0.52	1.18125e-36	c3	RPS3
3.60668e-40	0.225924	0.432	0.22	4.25119e-36	c3	HNRNPA1
5.27232e-40	0.205812	0.377	0.182	6.21449e-36	c3	H3F3B
1.16283e-37	0.237645	0.973	0.892	1.37063e-33	c3	RPL13A
1.21521e-37	0.243363	0.68	0.442	1.43237e-33	c3	RPS3A
4.91898e-37	0.246406	0.925	0.771	5.79801e-33	c3	RPS14
1.11946e-35	0.241928	0.79	0.535	1.31951e-31	c3	RPL27
1.3239e-35	0.231156	0.587	0.362	1.56048e-31	c3	RPL15
2.5161e-35	0.217605	0.513	0.299	2.96573e-31	c3	ACTR2
3.1071e-35	0.255277	0.826	0.612	3.66234e-31	c3	RPL19
7.42286e-35	0.246755	0.697	0.469	8.74933e-31	c3	UBA52
1.35212e-34	0.244037	0.807	0.562	1.59375e-30	c3	RPL14
1.77942e-33	0.235645	0.609	0.389	2.09741e-29	c3	FAU
7.45954e-33	0.207705	0.421	0.234	8.79256e-29	c3	NDUFA4
5.78575e-31	0.218524	0.806	0.593	6.81966e-27	c3	RPL32
6.5364e-31	0.207364	0.491	0.294	7.70446e-27	c3	VAMP8
1.32082e-30	0.238176	0.686	0.471	1.55685e-26	c3	ACTB
2.99046e-29	0.216069	0.826	0.609	3.52486e-25	c3	RPS18
5.19455e-26	0.207235	0.516	0.332	6.12282e-22	c3	HNRNPA2B1
9.91739e-26	0.204132	0.672	0.475	1.16896e-21	c3	RPL7
4.18943e-24	0.20619	0.824	0.668	4.93808e-20	c3	RPL23
1.23925e-21	0.22483	0.607	0.441	1.4607e-17	c3	APLP2
0	1.59712	0.958	0.14	0	c4	S100A8
0	1.36321	0.85	0.15	0	c4	S100A9
3.21477e-171	0.609494	0.553	0.101	3.78924e-167	c4	ORM1
1.07997e-110	0.843905	0.934	0.654	1.27296e-106	c4	TMSB4X
4.20173e-90	0.645562	0.784	0.368	4.95258e-86	c4	TYROBP
7.16868e-84	0.334008	0.316	0.061	8.44972e-80	c4	ORM2
1.39126e-82	0.255072	0.218	0.029	1.63988e-78	c4	PADI4
3.28955e-73	0.272476	0.311	0.064	3.87739e-69	c4	LTA4H
8.86935e-72	0.201187	0.208	0.031	1.04543e-67	c4	FFAR2
2.20014e-69	0.498132	0.637	0.265	2.59331e-65	c4	MNDA
1.77195e-63	0.260095	0.324	0.078	2.0886e-59	c4	NCF2
2.51108e-58	0.467764	0.995	0.968	2.95981e-54	c4	FTL
8.78711e-53	0.535462	0.816	0.466	1.03574e-48	c4	CTSD
1.53747e-50	0.509438	0.734	0.415	1.81221e-46	c4	NEAT1
1.65987e-48	0.218652	0.274	0.069	1.95649e-44	c4	JAML
1.32085e-47	0.483831	0.774	0.476	1.55689e-43	c4	ACTB
1.03715e-45	0.33884	0.4	0.142	1.22249e-41	c4	CD36
5.88259e-45	0.331682	0.471	0.191	6.93381e-41	c4	MCEMP1
8.91841e-41	0.427632	0.771	0.517	1.05121e-36	c4	TPT1
1.60236e-37	0.364599	0.7	0.409	1.8887e-33	c4	ACTG1
5.69153e-32	0.280987	0.511	0.251	6.7086e-28	c4	ITGB2
6.07311e-32	0.238202	0.374	0.152	7.15838e-28	c4	BRI3
2.10129e-31	0.222988	0.274	0.093	2.47679e-27	c4	PYGL
2.3081e-31	0.339004	0.632	0.373	2.72056e-27	c4	ALOX5AP
3.94329e-31	0.264725	0.426	0.196	4.64796e-27	c4	HLA-B
1.63028e-30	0.373393	0.676	0.445	1.92161e-26	c4	APLP2
1.11127e-29	0.261153	0.445	0.21	1.30985e-25	c4	B2M
2.57808e-26	0.329452	0.634	0.401	3.03878e-22	c4	MYL6
4.82265e-26	0.253991	0.371	0.168	5.68446e-22	c4	PSTPIP2
8.62942e-26	0.213556	0.345	0.149	1.01715e-21	c4	ITM2B
8.31437e-24	0.242213	0.392	0.19	9.80015e-20	c4	CHI3L1
9.60834e-21	0.208751	0.358	0.174	1.13253e-16	c4	PGD
9.11277e-20	0.27936	0.732	0.515	1.07412e-15	c4	PRAM1
3.09985e-19	0.29238	0.539	0.338	3.65379e-15	c4	GRN
3.38059e-18	0.222698	0.511	0.312	3.9847e-14	c4	OAZ1
8.39726e-18	0.230127	0.511	0.315	9.89785e-14	c4	TKT
1.82845e-17	0.240976	0.489	0.302	2.15519e-13	c4	ARHGDIB
2.4422e-17	0.263115	0.639	0.442	2.87862e-13	c4	ATP5E
4.24719e-17	0.228072	0.395	0.223	5.00617e-13	c4	FTLP3
1.18627e-16	0.220906	0.468	0.284	1.39826e-12	c4	PFN1
1.26381e-16	0.252492	0.482	0.302	1.48965e-12	c4	AIF1
1.24472e-15	0.211857	0.411	0.241	1.46715e-11	c4	NCF1C
3.57531e-14	0.229768	0.605	0.427	4.21422e-10	c4	RPL39
1.11891e-12	0.233102	0.558	0.4	1.31886e-08	c4	RPS9
1.60962e-12	0.220959	0.555	0.403	1.89725e-08	c4	ARPC1B
1.45651e-243	0.439815	0.506	0.124	1.71678e-239	c5	S100A8
1.4198e-202	0.306238	0.229	0.026	1.67352e-198	c5	STOX2
4.18014e-182	0.44607	0.43	0.12	4.92713e-178	c5	PTPRJ
1.55908e-176	0.451303	0.454	0.137	1.83769e-172	c5	S100A9
8.34318e-167	0.529498	0.797	0.435	9.83411e-163	c5	CTSD
7.05955e-166	0.532937	0.736	0.384	8.32109e-162	c5	NEAT1
2.01461e-164	0.543586	0.804	0.484	2.37462e-160	c5	PRAM1
5.29601e-157	0.479026	0.478	0.169	6.24241e-153	c5	MEGF9
1.0975e-148	0.249465	0.253	0.049	1.29362e-144	c5	LTA4H
1.99313e-133	0.450486	0.608	0.309	2.3493e-129	c5	GRN
1.16209e-131	0.276979	0.244	0.051	1.36975e-127	c5	DPYD
1.86529e-124	0.441473	0.63	0.314	2.19861e-120	c5	MYO1F
1.8253e-119	0.317435	0.296	0.082	2.15148e-115	c5	MCU
6.78824e-111	0.291738	0.285	0.079	8.0013e-107	c5	STXBP5
4.52248e-106	0.408855	0.521	0.244	5.33065e-102	c5	DLEU2
7.89118e-105	0.240759	0.272	0.076	9.30134e-101	c5	PYGL
1.45265e-97	0.360557	0.529	0.259	1.71224e-93	c5	FAM49B
5.85521e-97	0.371717	0.574	0.3	6.90154e-93	c5	CSF3R
3.03075e-89	0.259157	0.265	0.082	3.57235e-85	c5	ATXN1
5.31955e-89	0.385089	0.511	0.262	6.27015e-85	c5	COL23A1
2.50234e-86	0.288953	0.352	0.137	2.94951e-82	c5	PTPN22
2.39964e-85	0.397754	0.434	0.201	2.82846e-81	c5	SLC22A15
1.13378e-81	0.342888	0.504	0.266	1.33639e-77	c5	PRKCB
8.58116e-70	0.305023	0.469	0.241	1.01146e-65	c5	ATG7
6.64586e-68	0.235812	0.277	0.105	7.83347e-64	c5	PITPNC1
7.31387e-68	0.267024	0.323	0.136	8.62086e-64	c5	MAPK14
1.00209e-64	0.237131	0.273	0.105	1.18116e-60	c5	FGD4
3.24733e-64	0.286922	0.45	0.233	3.82763e-60	c5	DOCK8
2.08782e-63	0.232295	0.25	0.091	2.46091e-59	c5	ADGRE3
2.09311e-62	0.224532	0.29	0.118	2.46715e-58	c5	IPCEF1
2.28483e-62	0.324433	0.586	0.367	2.69313e-58	c5	MBNL1
5.13534e-62	0.278555	0.318	0.138	6.05303e-58	c5	GMDS-AS1
2.0622e-61	0.222506	0.308	0.13	2.43072e-57	c5	CD36
7.90102e-61	0.250503	0.336	0.153	9.31293e-57	c5	PSTPIP2
1.96692e-60	0.21779	0.282	0.114	2.31841e-56	c5	ELMO1
8.7119e-60	0.306666	0.478	0.269	1.02687e-55	c5	ARHGAP15
5.60268e-59	0.259069	0.381	0.19	6.60388e-55	c5	NT5C2
6.38979e-58	0.264911	0.43	0.229	7.53164e-54	c5	FOXP1
6.81188e-55	0.215903	0.465	0.241	8.02917e-51	c5	CADM1
1.26962e-54	0.225677	0.262	0.108	1.4965e-50	c5	NSMCE2
1.68492e-53	0.240563	0.419	0.219	1.98602e-49	c5	ITPR2
3.70768e-53	0.256454	0.449	0.256	4.37024e-49	c5	N4BP2L2
1.24822e-52	0.302906	0.493	0.311	1.47127e-48	c5	SLA
2.98068e-52	0.250383	0.288	0.13	3.51332e-48	c5	LIN7A
2.62273e-47	0.293931	0.412	0.238	3.09142e-43	c5	SSH2
1.12144e-46	0.277697	0.448	0.267	1.32184e-42	c5	ANKRD12
4.83283e-46	0.242335	0.334	0.173	5.69646e-42	c5	ZCCHC11
1.32057e-44	0.248738	0.431	0.252	1.55655e-40	c5	FNDC3B
1.09438e-42	0.287589	0.465	0.297	1.28995e-38	c5	AKAP9
2.03948e-42	0.249191	0.429	0.259	2.40394e-38	c5	RCSD1
3.31604e-42	0.201319	0.318	0.163	3.90862e-38	c5	TRPM2
9.89541e-40	0.209677	0.308	0.161	1.16637e-35	c5	BAZ2B
1.94638e-37	0.238747	0.331	0.186	2.2942e-33	c5	MICU1
4.01516e-37	0.208978	0.265	0.134	4.73267e-33	c5	APBB1IP
1.586e-31	0.219833	0.446	0.297	1.86942e-27	c5	LYST
1.36585e-30	0.211486	0.336	0.204	1.60993e-26	c5	LYN
2.51578e-30	0.221746	0.29	0.163	2.96535e-26	c5	FHIT
5.55509e-29	0.211823	0.602	0.471	6.54779e-25	c5	ACTB
0	0.765794	0.687	0.146	0	c6	CADM1
0	0.643915	0.829	0.376	0	c6	CTSD
0	0.62459	0.582	0.2	0	c6	CD38
0	0.553494	0.564	0.149	0	c6	ITPR2
4.71202e-301	0.417551	0.385	0.077	5.55406e-297	c6	DNAH14
7.18675e-254	0.521024	0.664	0.315	8.47103e-250	c6	MBNL1
1.52123e-231	0.474428	0.781	0.447	1.79308e-227	c6	PRAM1
3.16793e-217	0.434974	0.612	0.276	3.73404e-213	c6	MYO1F
8.14194e-187	0.363021	0.487	0.193	9.5969e-183	c6	DOCK8
4.47599e-165	0.33488	0.425	0.165	5.27585e-161	c6	SLC44A1
8.61323e-162	0.274565	0.331	0.102	1.01524e-157	c6	ATP2B4
1.28562e-161	0.31197	0.342	0.107	1.51536e-157	c6	GMDS-AS1
4.25588e-161	0.284095	0.362	0.121	5.01641e-157	c6	MYO9B
3.48313e-155	0.321502	0.459	0.193	4.10557e-151	c6	FOXP1
5.12484e-155	0.258832	0.309	0.091	6.04065e-151	c6	PIK3CD
2.41792e-154	0.310425	0.399	0.153	2.85e-150	c6	B4GALT5
1.55866e-153	0.299701	0.366	0.128	1.83719e-149	c6	TRPM2
6.25407e-152	0.337069	0.502	0.231	7.37167e-148	c6	FAM49B
1.12565e-151	0.349835	0.505	0.233	1.3268e-147	c6	ARHGAP15
6.57422e-151	0.337161	0.494	0.227	7.74904e-147	c6	EIF4G3
3.39939e-150	0.353535	0.543	0.272	4.00687e-146	c6	CSF3R
1.56823e-148	0.349564	0.661	0.359	1.84847e-144	c6	NEAT1
5.14815e-147	0.310281	0.338	0.115	6.06813e-143	c6	TBXAS1
9.09489e-143	0.277919	0.366	0.134	1.07201e-138	c6	NCOA3
2.41287e-139	0.358241	0.489	0.235	2.84405e-135	c6	COL23A1
9.11539e-137	0.309829	0.472	0.216	1.07443e-132	c6	FNDC3B
3.77093e-135	0.219656	0.276	0.082	4.4448e-131	c6	HNRNPLL
8.43023e-135	0.239177	0.288	0.089	9.93671e-131	c6	RALGAPA2
3.31963e-133	0.375483	0.568	0.322	3.91285e-129	c6	RAB31
1.85418e-129	0.307407	0.46	0.213	2.18552e-125	c6	ATG7
2.68574e-127	0.21412	0.261	0.076	3.16568e-123	c6	VPS13B
1.81908e-124	0.261685	0.331	0.121	2.14415e-120	c6	C10orf11
1.16499e-122	0.299528	0.341	0.131	1.37317e-118	c6	FHIT
2.01591e-121	0.314807	0.477	0.234	2.37616e-117	c6	ANKRD12
7.10337e-119	0.222322	0.309	0.109	8.37275e-115	c6	PALLD
1.27787e-118	0.242568	0.243	0.071	1.50623e-114	c6	ADGRE3
3.11898e-117	0.264446	0.349	0.139	3.67635e-113	c6	SPIDR
2.48065e-114	0.203696	0.224	0.063	2.92394e-110	c6	CSGALNACT1
1.96121e-113	0.26186	0.393	0.175	2.31168e-109	c6	CLTCL1
2.59324e-111	0.249532	0.339	0.136	3.05665e-107	c6	PAN3
1.57298e-109	0.221976	0.281	0.098	1.85407e-105	c6	RFWD2
2.51389e-107	0.272046	0.32	0.128	2.96312e-103	c6	ITFG1
3.39383e-107	0.228919	0.274	0.097	4.0003e-103	c6	DOCK10
2.86413e-106	0.282262	0.472	0.243	3.37595e-102	c6	PRKCB
2.48117e-104	0.258736	0.456	0.226	2.92456e-100	c6	DLEU2
2.76527e-104	0.24847	0.301	0.116	3.25942e-100	c6	SMYD3
4.47176e-104	0.20487	0.245	0.079	5.27086e-100	c6	SUMF1
1.32542e-103	0.210095	0.269	0.096	1.56228e-99	c6	ENG
4.05516e-102	0.223548	0.308	0.12	4.77982e-98	c6	PTPN22
9.96121e-102	0.319378	0.388	0.183	1.17413e-97	c6	SLC22A15
4.88142e-98	0.211309	0.261	0.093	5.75373e-94	c6	LL22NC03-2H8.5
6.83262e-98	0.261068	0.362	0.166	8.05361e-94	c6	ASH1L
4.79205e-96	0.206682	0.289	0.112	5.64839e-92	c6	ZFAND3
1.18697e-95	0.206499	0.268	0.1	1.39908e-91	c6	SNTB1
1.42109e-95	0.264431	0.385	0.186	1.67503e-91	c6	IFNAR2
2.30204e-93	0.208701	0.253	0.092	2.71342e-89	c6	GNG2
4.04878e-93	0.253114	0.358	0.162	4.77229e-89	c6	MEGF9
1.1457e-87	0.208475	0.308	0.132	1.35043e-83	c6	FRY
2.48553e-87	0.240936	0.435	0.234	2.92969e-83	c6	RCSD1
6.45846e-87	0.271058	0.47	0.27	7.61259e-83	c6	LYST
1.41987e-85	0.236708	0.348	0.165	1.6736e-81	c6	CHD9
2.31335e-82	0.221725	0.317	0.141	2.72674e-78	c6	RNF130
3.05246e-81	0.223505	0.32	0.149	3.59794e-77	c6	FYB
5.80346e-81	0.229157	0.354	0.175	6.84054e-77	c6	HSH2D
1.30635e-73	0.219941	0.973	0.94	1.53979e-69	c6	MT-CO1
2.88692e-73	0.235436	0.421	0.238	3.40281e-69	c6	N4BP2L2
1.19802e-67	0.206923	0.304	0.148	1.41211e-63	c6	ME2
1.22367e-67	0.20582	0.286	0.135	1.44234e-63	c6	LPCAT2
1.33975e-67	0.232369	0.427	0.25	1.57917e-63	c6	MT-RNR1
3.1256e-62	0.210563	0.407	0.24	3.68415e-58	c6	SAMHD1
