# Supplementary material for: Induced lineage promiscuity undermines the efficiency of all-trans-retinoid-acid-induced differentiation of acute myeloid leukemia
Source: iScience. 2021 Apr 11;24(5):102410. doi: 10.1016/j.isci.2021.102410 (PMC8099557; doi:10.1016/j.isci.2021.102410)
Supplement: Table S5. Summary of pseudotime analysis of scRNA-seq data, related to figure 4 [file mmc6.xlsx]

## Sheet: NB4_branch_genes
NB4_trajectory_branchpoint_1		NB4_trajectory_branchpoint_2		NB4_trajectory_branchpoint_3
Cluster	GeneName	Cluster	GeneName	Cluster	GeneName
1	B2M	1	ABHD2	1	AIMP2
1	FTH1	1	ADD3	1	ANAPC5
1	FTL	1	ADGRE3	1	ANP32A
1	ISG15	1	AIF1	1	ANP32B
1	TMSB4X	1	ALAS1	1	APEX1
1	IFI6	1	APBB1IP	1	ASPM
1	APLP2	1	APLP2	1	ATAD2
1	FCER1G	1	ATP2B1	1	ATP5G1
1	MT-CO1	1	ATP5E	1	ATP5G3
1	S100A11	1	B2M	1	ATP5J
1	MNDA	1	BCL2A1	1	ATPIF1
1	SAT1	1	BTG1	1	AURKA
1	BCL2A1	1	C10orf11	1	AURKB
1	ITM2B	1	CD55	1	BCAT1
1	MT2A	1	CSF3R	1	BCCIP
1	MT-ND4L	1	CTSD	1	BIRC5
1	GRN	1	CTSS	1	BRIX1
1	TIMP1	1	CYBA	1	BUB1B
1	PADI4	1	CYBB	1	C12orf29
1	PLEK	1	DAPK2	1	C12orf75
1	CD55	1	DDX58	1	C16orf13
1	IFITM2	1	DEFA4	1	C17orf89
1	TYROBP	1	DOCK8	1	C19orf48
1	MT-ND4	1	DYSF	1	C19orf70
1	MT-ND5	1	ELL2	1	C1orf35
1	NOP10	1	EVI2B	1	C1QBP
1	CD63	1	FCER1G	1	C8orf33
1	CTSD	1	FGD4	1	CA8
1	NAMPT	1	FTH1	1	CACYBP
1	SH3BGRL3	1	FTL	1	CALR
1	CYBB	1	GRN	1	CBX5
1	MCEMP1	1	ICAM1	1	CCDC138
1	ATP2B1	1	IFI16	1	CCDC26
1	SERF2	1	IFI6	1	CCDC34
1	SAMSN1	1	ISG15	1	CCDC58
1	PFN1	1	ITGB2	1	CCDC59
1	SAMD9	1	ITM2B	1	CCNA2
1	BRI3	1	ITPR2	1	CCNB1
1	EIF1	1	LCP1	1	CCT2
1	RPL31	1	LRG1	1	CCT3
1	CALM1	1	MAML2	1	CCT4
1	NDUFA4	1	MCEMP1	1	CCT5
1	RPS27	1	MNDA	1	CCT6A
1	SQSTM1	1	MT-CO1	1	CCT8
1	CYBA	1	MT-CO3	1	CDCA5
1	MT-CYB	1	MT-CYB	1	CDCA7L
1	RPLP1	1	MT-ND4	1	CDCA8
1	RNF213	1	MT-ND4L	1	CENPE
1	NPC2	1	MT-ND5	1	CENPF
1	UBL5	1	MT-RNR2	1	CENPK
1	STAT1	1	MYO1F	1	CENPN
1	RPS14	1	NDUFA4	1	CENPU
1	CTSS	1	NEAT1	1	CENPW
1	PDIA3	1	NPC2	1	CHD4
1	TCEB2	1	PADI4	1	CHEK1
1	MT-CO2	1	PAK1	1	CHORDC1
1	IFI16	1	PLEK	1	CKAP2
1	PSME2	1	PRAM1	1	CKS2
1	LCP1	1	PSME2	1	CLSPN
1	ACTB	1	PTPRC	1	CMSS1
1	PRAM1	1	PTPRJ	1	COA7
1	RETN	1	RAB11FIP1	1	COCH
1	RPL35A	1	RBM47	1	CTSG
1	PTPRE	1	RNF213	1	DANCR
1	BTG1	1	RRBP1	1	DDX1
1	ITGB1	1	SAMD9	1	DDX18
1	LRG1	1	SAMSN1	1	DDX21
1	MT-CO3	1	SAT1	1	DDX39A
1	AIF1	1	SERF2	1	DDX46
1	ATP5J	1	SP100	1	DEK
1	RPS23	1	SQSTM1	1	DKC1
1	EML4	1	STAT1	1	DLAT
1	MT-RNR2	1	STAT2	1	DLGAP5
1	TXNIP	1	TMSB10	1	DNAJC12
1	RPS18	1	TMSB4X	1	DNMT1
1	SIRPA	1	TNFAIP2	1	DUT
1	SP100	2	ANP32B	1	EBNA1BP2
1	SRP14	2	CENPE	1	EEF1B2
1	YBX1	2	CENPF	1	EIF3A
1	CEBPE	2	DDX21	1	EIF3B
1	RPL36AL	2	DDX46	1	EIF3J
1	ADD3	2	DNMT1	1	EIF4EBP1
1	PTPRC	2	EIF1AX	1	EIF5B
1	ARPC2	2	EIF5B	1	ENO1
1	AKIRIN2	2	ESF1	1	EPRS
1	MYL12A	2	FASN	1	EXOSC10
1	RPS6	2	HIST1H4C	1	EXOSC8
1	GSTO1	2	HMGB1	1	EZH2
1	DYSF	2	HMGB2	1	FAM136A
1	LAP3	2	HMGN5	1	FAM204A
1	TMSB10	2	HSP90AA1	1	FAM216A
1	ANXA5	2	HSP90AA2P	1	FAM98A
1	EMP3	2	HSPD1	1	FAM98B
1	GAPDH	2	IGFBP2	1	FANCI
1	GPR160	2	ILF3	1	FAU
1	RPS19	2	KCNQ5	1	FKBP3
1	ADGRE3	2	KIF20B	1	GADD45GIP1
1	IFITM1	2	LYAR	1	GAL
1	BST2	2	MPO	1	GAR1
1	ATP5E	2	MRPL4	1	GARS
1	RPL34	2	MRTO4	1	GGCT
1	DNAJA1	2	NCL	1	GMNN
1	CREG1	2	NOLC1	1	GNL3
1	MAML2	2	NOP56	1	GPATCH4
1	LRPAP1	2	NPM1	1	GPN3
1	GAPT	2	NPM1P27	1	GRPEL1
1	RPL13	2	NUCB2	1	GSTP1
1	DDIT3	2	NUCKS1	1	GTF3A
1	ATP6V1F	2	ODC1	1	GTF3C6
1	RPL19	2	PA2G4	1	GTPBP4
1	EVI2B	2	PPM1G	1	GTSE1
1	CD164	2	PRMT1	1	H2AFZ
1	COX7C	2	PRRC2C	1	HDAC2
1	SLA	2	PTMA	1	HELLS
1	SEC62	2	RANBP1	1	HINT1
1	DYNLT1	2	RBM25	1	HIST1H4C
1	SYF2	2	RP11-147L13.11	1	HJURP
1	CKLF	2	RP11-296A16.1	1	HMGB1
1	SDCBP	2	RP11-343H5.4	1	HMGB2
1	BEST1	2	RPL13P12	1	HMGB3
1	TPM4	2	RPL22	1	HMGN1
1	DBI	2	RPL35	1	HMGN2
1	MYADM	2	RPSA	1	HNRNPA2B1
1	TNFAIP2	2	RRM2	1	HNRNPAB
1	SP140	2	SMC4	1	HNRNPDL
1	RBM47	2	TUBA1B	1	HNRNPR
1	LYN	2	WHSC1	1	HNRNPU
1	MT-ND1	2	WWOX	1	HSP90AA1
1	ARPC5			1	HSP90AB1
1	ICAM1			1	HSPA8
1	IL2RG			1	HSPA9
1	RPL18			1	HSPB1
1	TMEM258			1	HSPD1
1	FLOT1			1	HSPE1
1	LBR			1	HSPH1
1	LIPA			1	HTATSF1
1	POMP			1	IFT57
1	HCST			1	IGFBP2
1	HSPA5			1	ILF2
1	C19orf38			1	ILF3
1	JUN			1	IRX3
1	ENO3			1	KIF14
1	HERC5			1	KLHL23
1	PSMA7			1	LARS
1	RPS28			1	LDHA
1	AP000769.1			1	LDHB
1	CAP1			1	LEO1
1	PLAC8			1	LGALS1
1	PLSCR1			1	LSM3
1	MT-ND2			1	LSM5
1	PSMB9			1	LSM7
1	RPS5			1	LUC7L3
1	ARPC1B			1	LYAR
1	SUB1			1	MAGOHB
1	LRP10			1	MALSU1
1	CALM3			1	MCM10
1	OGFRL1			1	MCM3
1	ITGB2			1	MCM4
1	ARHGAP30			1	MCM6
1	FTLP3			1	METAP2
1	COX5A			1	MGST1
1	MAP1LC3B			1	MIS18A
1	PSME1			1	MKI67
1	RPL10			1	MND1
1	INSIG1			1	MPHOSPH10
1	OST4			1	MPO
1	RILPL2			1	MRPL14
1	MYL6			1	MRPL16
1	AP1S2			1	MRPL21
1	BASP1			1	MRPL3
1	UBB			1	MRPL36
1	GLRX			1	MRPL4
1	COX7B			1	MRPL41
1	CARD19			1	MRPL51
1	TRABD2A			1	MRPL55
1	PPP1R15A			1	MRPL57
1	PARP9			1	MRPS34
1	KRAS			1	MRTO4
1	DDX58			1	MT-CO1
1	CAPG			1	MT-CO2
1	MXD1			1	MT-CO3
1	ARPC3			1	MTIF2
1	METTL9			1	MT-ND4
1	RP11-296A16.1			1	MT-ND4L
1	TLN1			1	MYB
1	SH3GLB1			1	MYC
1	PSAP			1	MZT2B
1	STK38L			1	NAE1
1	IFIH1			1	NAP1L1
1	COX7A2			1	NASP
1	DHRS7			1	NCAPG
1	DAPK2			1	NCL
1	RAB11FIP1			1	NDUFAB1
1	CPD			1	NDUFAF2
1	EIF2AK2			1	NDUFAF4
1	APBB1IP			1	NDUFAF6
1	FAM101B			1	NDUFB10
1	FGD4			1	NDUFB11
1	RPL15			1	NDUFB2
1	RPS2			1	NDUFB9
1	SQLE			1	NDUFS3
1	MIR223			1	NDUFS5
1	USMG5			1	NDUFS6
1	CHMP5			1	NHP2
1	SLIRP			1	NIFK
1	CSGALNACT2			1	NME1
1	SIRPB1			1	NOL7
1	VIM			1	NOLC1
1	ZFAND6			1	NOP14
1	SP140L			1	NOP16
1	PYGL			1	NOP56
1	TANK			1	NOP58
1	WAS			1	NPM1
1	PTEN			1	NPM3
1	STX3			1	NUCB2
1	IFNGR1			1	NUCKS1
1	HOTAIRM1			1	NUDC
1	UBC			1	NUSAP1
1	FERMT3			1	OAF
1	DDX5			1	ORC6
1	H3F3B			1	PA2G4
1	FAM200B			1	PAICS
1	S100A6			1	PAK1IP1
1	ATP6V0E1			1	PARP1
1	COX6A1			1	PCNA
1	RAB8B			1	PDCD5
1	CHMP4B			1	PEBP1
1	DUSP6			1	PHB
1	PKM			1	PNN
1	ATP5L			1	POLE3
1	TXN			1	POLR2L
1	MT1F			1	POLR3G
1	SKAP2			1	PPA1
1	ELL2			1	PPAT
1	SRGN			1	PPM1G
1	MTHFS			1	PRC1
1	MT-ATP6			1	PRDX1
1	SERPINB1			1	PRDX2
1	GNG5			1	PRDX4
1	SPI1			1	PRIM1
1	PAK1			1	PRKDC
1	TMEM154			1	PRMT1
1	NRBF2			1	PSIP1
1	CSF3R			1	PSMA7
1	DOCK8			1	PSMB1
1	PLAUR			1	PSMB5
1	EVI2A			1	PTMA
1	FBXL5			1	PTTG1
1	NDUFA1			1	PUM3
1	TUBA1A			1	RACK1
1	S100A10			1	RAN
1	TPT1			1	RANBP1
1	CD53			1	REXO2
1	C11orf31			1	REXO4
1	MYL12B			1	RFC1
1	AC009950.2			1	RFC3
1	PNRC1			1	RNASE2
1	SON			1	RP11-480I12.5
1	M6PR			1	RPF2
1	HBEGF			1	RPL10
1	TMBIM6			1	RPL10A
1	ARHGDIB			1	RPL11
1	SH3KBP1			1	RPL12
1	SNX32			1	RPL13
1	MGAT1			1	RPL13A
1	C4orf3			1	RPL14
1	RPS27A			1	RPL18
1	GABARAP			1	RPL18A
1	TMBIM4			1	RPL19
1	PLP2			1	RPL21
1	ARL6IP1			1	RPL23
1	LAMTOR5			1	RPL24
1	CALM2			1	RPL27
1	ITGAX			1	RPL27A
1	PGD			1	RPL3
1	GMFG			1	RPL30
1	P2RX4			1	RPL31
1	RPL13A			1	RPL32
1	BLOC1S1			1	RPL34
1	EFHD2			1	RPL35
1	FAU			1	RPL35A
1	SP110			1	RPL36
1	STAT2			1	RPL37
1	ASAH1			1	RPL37A
1	ST3GAL6			1	RPL4
1	KIAA1551			1	RPL5
1	SPG21			1	RPL6
1	CLIC1			1	RPL7
1	COX8A			1	RPL7A
1	CTSA			1	RPL8
1	RPS13			1	RPL9
1	RPL37			1	RPLP0
1	BLOC1S2			1	RPLP1
1	MEGF9			1	RPLP2
1	LTA4H			1	RPS11
1	SLK			1	RPS12
1	PALLD			1	RPS13
1	RNF181			1	RPS14
1	RPL12			1	RPS15
1	SPATS2L			1	RPS16
1	ADGRE5			1	RPS17
1	ZNF385A			1	RPS18
1	MT1X			1	RPS19
1	HERC6			1	RPS2
1	UQCRQ			1	RPS20
1	VIMP			1	RPS21
1	LRIF1			1	RPS23
1	CD83			1	RPS24
1	PILRA			1	RPS26
1	H2AFZ			1	RPS27A
1	C14orf119			1	RPS3
1	UQCR11			1	RPS3A
1	SEC61B			1	RPS4X
1	N4BP2L2			1	RPS5
1	ATP5J2			1	RPS6
1	PPIB			1	RPS7
1	TAX1BP1			1	RPS8
1	CR1			1	RPSA
1	EIF1B			1	RRM1
1	YWHAZ			1	RRP15
1	GRB2			1	RSL1D1
1	CIR1			1	RUVBL1
1	ALAS1			1	RWDD1
1	LRTOMT			1	SBDSP1
1	DYNLT3			1	SEPT7
1	NUB1			1	SERBP1
1	CHI3L1			1	SET
1	RPS3			1	SF3A3
1	RAC2			1	SF3B2
1	RPS16			1	SIVA1
1	RP11-867G23.3			1	SKA3
1	PTPRJ			1	SLBP
1	CSTB			1	SLC7A5
1	CAND2			1	SLIRP
1	RPL36			1	SMARCC1
1	DHRS9			1	SMC3
1	ATP6V1G1			1	SMC4
1	CD58			1	SNHG17
1	FAM21C			1	SNHG5
1	SIPA1L1			1	SNRPA1
1	RNF13			1	SNRPB
1	MORF4L1			1	SNRPD1
1	LUCAT1			1	SNRPD2
1	TRIM38			1	SNRPD3
1	UBE2Q1			1	SNRPE
1	ANXA2			1	SNRPF
1	COMMD6			1	SNRPG
1	NPTN			1	SNU13
1	NABP1			1	SOD1
1	ABHD2			1	SPDL1
1	PLXNC1			1	SRM
1	AKAP13			1	SRSF10
1	RAB8A			1	SRSF3
1	ABCA1			1	SSB
1	TPM3			1	SSBP1
1	RPS15			1	SSRP1
1	MCOLN1			1	STIP1
1	ICAM3			1	STMN1
1	DOCK10			1	STOML2
1	CCPG1			1	SUPT16H
1	TLE4			1	SYNCRIP
1	C20orf24			1	TCOF1
1	OSBPL11			1	TCP1
1	TG			1	TEX30
1	RNF130			1	TFAM
1	UQCR10			1	TGDS
1	RPL32			1	TIMM10
1	RALB			1	TIMM13
1	ENY2			1	TIMM8A
1	HNRNPA2B1			1	TMA16
1	MACC1			1	TMEM160
1	ACSL1			1	TMEM97
1	RPS20			1	TOMM6
1	ICAM4			1	TOMM7
1	CREBRF			1	TOP2A
1	DYNLL1			1	TPX2
1	SRA1			1	TUBA1B
1	MERTK			1	TUFM
1	SAP18			1	TWISTNB
1	RGS19			1	U2SURP
1	NR3C1			1	UBA52
1	MRPS6			1	UQCC2
1	PECAM1			1	UQCC3
1	CTD-2369P2.5			1	UQCR10
1	PLD1			1	UQCRH
1	LGALS3BP			1	UQCRQ
1	TNFSF13B			1	USMG5
1	CST3			1	USP1
1	ATPIF1			1	UTP11
1	LST1			1	VRK1
1	DOCK5			1	WDR43
1	PNRC2			1	WHSC1
1	ANKRD22			1	YBX1
1	PHACTR1			1	YBX3
1	RPL27A			1	ZNF22
1	NMI			2	AAK1
1	CYSTM1			2	ABCA1
1	HIF1A			2	ABHD2
1	IQGAP1			2	AC002480.5
1	ISCU			2	AC009950.2
1	COX14			2	ACAP2
1	RAB2A			2	ACOT9
1	APOBR			2	ACSL1
1	HAVCR2			2	ACSL3
1	CACNA1A			2	ACSL4
1	ALDH1A2			2	ACSS2
1	LPCAT2			2	ACTB
1	STK17A			2	ACTR2
1	RBM39			2	ADAM10
1	SYTL3			2	ADAR
1	COX5B			2	ADD3
1	CTNNB1			2	ADGRE3
1	ATP5H			2	ADGRE5
1	TXNRD1			2	AFF4
1	TTC19			2	AGO1
1	NAGK			2	AGO3
1	PTTG1IP			2	AIF1
1	KLF3			2	AKAP13
1	GK			2	AKAP9
1	ACSS2			2	AKIRIN2
1	NDUFB4			2	AKNA
1	SNRPB2			2	ALAS1
1	PDCD6IP			2	ALDH1A2
1	RP5-940J5.9			2	ANKIB1
1	TYMP			2	ANKRD10
1	MAP4K4			2	ANKRD22
1	XIAP			2	ANXA5
1	ACOT9			2	ANXA6
1	RPL26			2	AP000769.1
1	TNIK			2	AP1G2
1	HCLS1			2	AP1S2
1	CRLF1			2	APBB1IP
1	MICU1			2	APLP2
1	SLC12A6			2	APOBR
1	SLC2A3			2	APOL6
1	FBXL13			2	ARF3
1	BROX			2	ARHGAP12
1	NDUFA6			2	ARHGAP15
1	RNF7			2	ARHGAP26
1	ATP6V1D			2	ARHGAP30
1	RRBP1			2	ARHGAP9
1	LDLR			2	ARHGDIB
1	COX17			2	ARHGEF2
1	COX6C			2	ARID3A
1	TRMT112			2	ARID4B
1	ARHGAP9			2	ARL6IP1
1	CYTH1			2	ARPC1B
1	ATP6V1E1			2	ARPC3
1	CCR1			2	ARPC5
1	COX4I1			2	ASAH1
1	CWC15			2	ASAP1
1	NFE2L2			2	ASRGL1
1	NDUFB2			2	ATF5
1	ADAM10			2	ATG7
1	STARD4			2	ATP2B1
1	WBP2			2	ATP5E
1	TMEM123			2	ATP6AP1
1	RPL14			2	ATP6V0A1
1	GNAS			2	ATP6V0B
1	MTND2P28			2	ATP6V0D1
1	PYCARD			2	ATP6V0E1
1	CHMP2B			2	ATP6V1E1
1	RPS11			2	ATP6V1F
1	NOL7			2	ATP8B4
1	SRPRA			2	ATXN1
1	GYG1			2	B2M
1	GTF3A			2	B4GALT5
1	CNIH4			2	BACH1
1	IGF2R			2	BAIAP2-AS1
1	CFL1			2	BASP1
1	SECISBP2L			2	BAZ1A
1	PDCD10			2	BAZ2B
1	CTSC			2	BCL2A1
1	RAB31			2	BEST1
1	ZNF438			2	BLOC1S1
1	HINT1			2	BLOC1S2
1	IVNS1ABP			2	BOD1L1
1	LEPROT			2	BRI3
1	TMED4			2	BST2
1	ARGLU1			2	BTG1
1	PHF11			2	BTN3A1
1	HPS1			2	C10orf11
1	LAMTOR1			2	C10orf54
1	BTN3A1			2	C14orf119
1	RIPK2			2	C19orf38
1	MBD6			2	C20orf24
1	JAK2			2	C6orf62
1	SPG20			2	CACNA1A
1	CFLAR			2	CALM3
1	TLR1			2	CAP1
1	FAM160A2			2	CAPG
1	LACTB			2	CAPZA2
1	PPP4R2			2	CAPZB
1	IER2			2	CARD19
1	STX4			2	CARD8
1	HOXA1			2	CCDC186
1	NCOA4			2	CCDC69
1	SNX10			2	CCDC88B
1	CORO1A			2	CCPG1
1	NACA			2	CCR1
1	C6orf1			2	CD164
1	RPL37A			2	CD38
1	ETS2			2	CD46
1	HIGD2A			2	CD53
1	ZFAND5			2	CD55
1	KLHL24			2	CD58
1	EVL			2	CD59
1	AC018890.6			2	CD63
1	CCNK			2	CD68
1	UBE2A			2	CD83
1	STAM2			2	CD93
1	RPL41			2	CEBPE
1	NFKBIA			2	CFL1
1	FAM96B			2	CFLAR
1	FYTTD1			2	CHD2
1	PDCD4			2	CHD9
1	LPAR6			2	CHI3L1
1	CAPZB			2	CHKA
1	VPS4B			2	CHMP4B
1	AAK1			2	CHMP5
1	CHMP2A			2	CIR1
1	BAIAP2-AS1			2	CKLF
1	CCDC69			2	CLIP1
1	TOMM6			2	CMTM6
1	ATG2A			2	CNN2
1	RPS25			2	COL4A3BP
1	CCDC6			2	CORO1A
1	NADK			2	COTL1
1	RP11-513G19.1			2	CPD
1	LPIN2			2	CPPED1
1	RPL27			2	CR1
1	PABPC1			2	CREBRF
1	GLIPR1			2	CREG1
1	CD93			2	CRLF1
1	ADAR			2	CSF3R
1	PRSS21			2	CSGALNACT2
1	TMEM179B			2	CSNK1D
1	COPE			2	CST3
1	ZNF655			2	CTD-2369P2.5
1	RTN3			2	CTNNB1
1	LAMP2			2	CTSA
1	COL4A3BP			2	CTSD
1	LINC00493			2	CTSS
1	CCDC186			2	CUX1
1	EMC4			2	CXXC5
1	IRF1			2	CYB5R4
1	ELF1			2	CYBA
1	TET2			2	CYBB
1	CARD8			2	CYTH1
1	PFDN1			2	DAPK2
1	CPPED1			2	DDIT3
1	HMGCR			2	DDX5
1	WIPF1			2	DDX58
1	RHOC			2	DENND4C
1	C9orf16			2	DHRS7
1	ZFYVE26			2	DHRS9
1	STXBP3			2	DHX34
1	SOD2			2	DMXL2
1	EEF1A1			2	DNM2
1	RASGRP3			2	DOCK10
1	HMGN1			2	DOCK5
1	S100A13			2	DOCK8
1	TXNDC17			2	DPYD
1	APOL6			2	DTX3L
1	SH3BGRL			2	DUSP6
1	PPCS			2	DYNLT1
1	MX2			2	DYSF
1	PFDN5			2	EFHD2
1	UBALD2			2	EFR3A
1	PDE3B			2	EIF1
1	B3GNT2			2	EIF1B
1	C19orf53			2	EIF2AK2
1	CD37			2	EIF4G3
1	RP11-571M6.7			2	ELL2
1	CAPZA2			2	EML4
1	ATP5G3			2	ENO3
1	PSMB10			2	ENY2
1	ARFIP1			2	EVI2A
1	FYB			2	EVI2B
1	CORO1B			2	EVL
1	CDC42			2	FADS2
1	SHFM1			2	FAM101B
1	MR1			2	FAM13B
1	BACH1			2	FAM200B
1	SRRM2			2	FAM21C
1	UBXN11			2	FAM49B
1	RPL23			2	FAR2
1	43892			2	FBXL13
1	SFT2D1			2	FBXL5
1	RPL29			2	FCER1G
1	CD68			2	FERMT3
1	ANKRD10			2	FGD3
1	CLIP1			2	FGD4
1	DECR1			2	FLOT1
1	RRAGC			2	FNBP1
1	YWHAH			2	FNDC3B
1	MOSPD1			2	FTH1
1	CCDC82			2	FTL
1	RAB1A			2	FTLP3
1	PDIA3P1			2	FTX
1	PHC2			2	FYB
1	SEPHS2			2	FYTTD1
1	ATXN1			2	GABARAP
1	TMX4			2	GAK
1	FMNL1			2	GALM
1	TMEM60			2	GAPT
1	UBAP1			2	GCC2
1	C1orf162			2	GLRX
1	RPL30			2	GMDS
1	RP11-513I15.6			2	GNPDA1
1	SKP1			2	GOLGB1
1	RIT1			2	GPBP1L1
1	HEXB			2	GPM6A
1	H3F3A			2	GPR160
1	RBPJ			2	GRB2
1	NEXN			2	GRIN2D
1	NUDT4			2	GRIPAP1
1	CTSB			2	GRN
1	TAB2			2	GSTO1
1	JAK1			2	GUK1
1	TIMP2			2	GYG1
1	FNIP2			2	HBEGF
1	CASP4			2	HCLS1
1	STAC3			2	HCST
1	N4BP1			2	HERC5
1	NBR1			2	HERC6
1	ZBTB43			2	HEXA
1	PELO			2	HEXB
1	ZCCHC6			2	HIF1A
1	CHCHD2			2	HIPK2
1	CNP			2	HMGCR
1	TMEM50A			2	HNRNPLL
1	ATG16L2			2	HOTAIRM1
1	FOXO3			2	HOXA1
1	COX6B1			2	HPCAL1
1	TOM1			2	ICAM1
1	OBSL1			2	ICAM3
1	NKIRAS1			2	ICAM4
1	RPL11			2	IFI16
1	NDUFA12			2	IFI6
1	PAIP2			2	IFIH1
1	PNPLA8			2	IFITM1
1	TRIO			2	IFITM2
1	ASRGL1			2	IFNGR1
1	DOCK4			2	IGBP1
1	USP3			2	IGF2R
1	REL			2	IL10RB
1	PIK3R5			2	IL2RG
1	DAPP1			2	IL6R
1	RPL39			2	INSIG1
1	NAPA			2	IPCEF1
1	AZI2			2	IQGAP1
1	KIDINS220			2	IRF1
2	HSP90AA1			2	ISG15
2	ANP32B			2	ITGAX
2	NCL			2	ITGB1
2	PTMA			2	ITGB2
2	MPO			2	ITM2B
2	CCDC26			2	ITPR1
2	HMGB1			2	ITPR2
2	TOP2A			2	JAK2
2	RPL9			2	JMJD1C
2	DACH1			2	JUN
2	PVT1			2	JUND
2	RPSA			2	KCNE1
2	SPN			2	KDM2A
2	HIST1H4C			2	KIAA1109
2	WHSC1			2	KIAA1551
2	KCNQ5			2	KIDINS220
2	CENPF			2	KMT2C
2	NOP56			2	KMT2E
2	CENPE			2	KRAS
2	WWOX			2	KRCC1
2	PA2G4			2	LAMTOR4
2	CLSPN			2	LAP3
2	EIF5B			2	LAPTM5
2	MKI67			2	LBR
2	PRKDC			2	LCP1
2	SMC4			2	LCP2
2	DDX21			2	LDLR
2	RABL6			2	LGALS3BP
2	APOLD1			2	LGALS9
2	DNMT1			2	LIMS1
2	HSPD1			2	LINC-PINT
2	KIF20B			2	LIPA
2	TIMM23B			2	LITAF
2	EIF1AX			2	LPAR6
2	PRR11			2	LPCAT2
2	LUC7L3			2	LPGAT1
2	FASN			2	LPIN1
2	SMARCC1			2	LRG1
2	GABPB1-AS1			2	LRMP
2	CENPP			2	LRP10
2	FAF1			2	LRPAP1
2	CASC5			2	LRRC75A
2	BAZ1B			2	LST1
2	ARID2			2	LTA4H
2	BRCA1			2	LYN
2	FANCI			2	LYST
2	RFC3			2	M6PR
2	EIF3B			2	MACC1
2	SLC1A5			2	MAML2
2	PDE4D			2	MAP1LC3B
2	PARP1			2	MAP3K3
2	TCOF1			2	MAP3K5
2	KHSRP			2	MAP4K4
2	CCAR1			2	MCEMP1
2	MYO1F			2	MCL1
2	HSP90AA2P			2	MCOLN1
2	DIAPH3			2	MEF2A
2	SAE1			2	MEF2C
2	NUDC			2	MEGF9
2	NPM1			2	MERTK
2	NUP210			2	METTL9
2	RPL4			2	MGAT1
2	SCMH1			2	MICU1
2	TPX2			2	MIR223
2	MRPL4			2	MKLN1
2	EIF3A			2	MNDA
2	METAP2			2	MPHOSPH8
2	RPLP2			2	MR1
2	MTDH			2	MRPS6
2	DKC1			2	MTF1
2	ITPR2			2	MTHFR
2	NUP160			2	MT-RNR2
2	PKP4			2	MXD1
2	HMGN5			2	MYADM
2	ZNF804A			2	MYL12A
2	ASPM			2	MYL6
2	MCM7			2	MYO1F
2	KIF14			2	MYO9B
2	GPHN			2	MYOF
2	DEK			2	N4BP2L2
2	PDS5A			2	NABP1
2	MRTO4			2	NAMPT
2	TRIM28			2	NCKAP1L
2	CCT4			2	NCOA3
2	RIF1			2	NDUFA13
2	NOM1			2	NDUFB1
2	NUCB2			2	NEAT1
2	HACD3			2	NF1
2	KPNB1			2	NFE2L2
2	SMC2			2	NHLRC3
2	DLEU2			2	NINJ2
2	RPL7L1			2	NIPBL
2	TCF12			2	NOP10
2	SSRP1			2	NORAD
2	NASP			2	NPC2
2	SBNO1			2	NPTN
2	TFDP1			2	NR3C1
2	BRI3BP			2	NRBF2
2	GTPBP4			2	NT5C2
2	NAP1L1			2	NUB1
2	CELF1			2	NUDT4
2	SPIDR			2	NUMB
2	IGFBP2			2	OGFRL1
2	EIF3J			2	OS9
2	C19orf48			2	P2RX1
2	BCAT1			2	P2RX4
2	SUPT16H			2	PADI4
2	PSIP1			2	PAK1
2	U2SURP			2	PALLD
2	RP1-167A14.2			2	PAN3
2	HSP90AB1			2	PARP4
2	HDGF			2	PARP9
2	CSE1L			2	PARVG
2	PDCD11			2	PBX3
2	STAG1			2	PCNX1
2	PNN			2	PDCD6IP
2	DDX46			2	PDLIM5
2	LYAR			2	PDLIM7
2	DUT			2	PECAM1
2	NUCKS1			2	PFN1
2	IARS			2	PGD
2	RFWD3			2	PGPEP1
2	KNOP1			2	PHACTR1
2	WDR43			2	PHACTR2
2	HELLS			2	PIAS1
2	BPTF			2	PICALM
2	RFC1			2	PILRA
2	TRG-AS1			2	PITPNC1
2	PIBF1			2	PKM
2	KIAA0100			2	PKN1
2	KLHL42			2	PLAC8
2	ASH1L			2	PLAUR
2	R3HDM1			2	PLCB2
2	RPL7			2	PLCG2
2	ADK			2	PLD1
2	NCAPG			2	PLEK
2	BIRC5			2	PLSCR1
2	LRPPRC			2	PLXNC1
2	RPS17			2	POR
2	GCN1			2	PPFIBP2
2	CHD4			2	PPP1R15A
2	NEAT1			2	PPP2R5A
2	USP1			2	PPP6R2
2	CEP128			2	PRAM1
2	MCM4			2	PRDX5
2	SREK1			2	PRKCA
2	XPO1			2	PRKCB
2	GRWD1			2	PSAP
2	MMS22L			2	PSEN1
2	ATAD2			2	PSMB9
2	MYBL2			2	PSME1
2	CHAF1A			2	PSME2
2	SAPCD2			2	PTAFR
2	RPL23A			2	PTEN
2	RBL1			2	PTPN12
2	ATRX			2	PTPN22
2	RRM2			2	PTPN7
2	RPL5			2	PTPRC
2	RRM1			2	PTPRE
2	NR6A1			2	PTPRJ
2	RPL35			2	PYGL
2	TCERG1			2	PYROXD1
2	ILF3			2	RAB11FIP1
2	KIF22			2	RAB1A
2	GBE1			2	RAB20
2	DAP3			2	RAB2A
2	MPHOSPH9			2	RAB31
2	UGGT2			2	RAB6A
2	TUBA1C			2	RAB8B
2	SLC2A5			2	RAC2
2	POLE			2	RAP1B
2	KIAA1524			2	RAPGEF1
2	CCDC88A			2	RBM47
2	NUP107			2	RBPJ
2	CCDC138			2	RC3H1
2	SUZ12P1			2	RCSD1
2	HDAC2			2	RERE
2	POLQ			2	RETN
2	CCDC34			2	RHOQ
2	KIF4A			2	RICTOR
2	UBE2G2			2	RNF213
2	CDT1			2	RP11-106M3.2
2	FASTKD1			2	RP11-296A16.1
2	TM7SF3			2	RP11-513G19.1
2	LL22NC03-2H8.5			2	RP11-867G23.3
2	MGST1			2	RP3-477O4.14
2	RPL3			2	RP5-940J5.9
2	RPN2			2	RP5-972B16.2
2	EZH2			2	RPL39
2	FBL			2	RRBP1
2	JMJD1C			2	RSPH3
2	ZNF609			2	RTN3
2	BUB1B			2	S100A11
2	RPLP0			2	SAMD9
2	NOLC1			2	SAMHD1
2	NDC1			2	SAMSN1
2	STMN1			2	SASH3
2	POLD2			2	SAT1
2	KCNJ14			2	SCD
2	SMC3			2	SDCBP
2	ZC3H13			2	SEC62
2	EHBP1			2	SERF2
2	FANCA			2	SERPINB1
2	NAA50			2	SETX
2	HNRNPH1			2	SH3BGRL3
2	FAM216A			2	SH3GLB1
2	GRIN2D			2	SH3KBP1
2	MRPL12			2	SH3RF3
2	PPM1G			2	SIPA1L1
2	NAA15			2	SIRPA
2	DLGAP5			2	SIRPB1
2	ANKRD11			2	SKAP2
2	ZMYND8			2	SKIL
2	PRKCB			2	SLA
2	MTHFD1L			2	SLC12A6
2	NFATC3			2	SLC16A3
2	RUVBL2			2	SLC26A3
2	CMSS1			2	SLC44A1
2	NME1			2	SLC5A3
2	SF3B2			2	SLC9A8
2	XPO4			2	SLK
2	C2orf48			2	SNX32
2	NOC2L			2	SOD2
2	ERAP2			2	SP100
2	TACC3			2	SP110
2	P4HB			2	SP140
2	GAL			2	SP140L
2	NAT8L			2	SPATS2
2	PTBP2			2	SPATS2L
2	SSH2			2	SPECC1
2	RFX7			2	SPG11
2	UBE3C			2	SPG21
2	PPIG			2	SPI1
2	SIMC1			2	SPPL2A
2	INTS1			2	SPRED2
2	ALYREF			2	SQSTM1
2	PIGL			2	SREBF1
2	PAICS			2	SRGN
2	ATAD3A			2	SSH2
2	BICD1			2	STAC3
2	BZW2			2	STAT1
2	MRPL1			2	STAT2
2	ENSA			2	STK10
2	SLC16A1-AS1			2	STK17A
2	C10orf11			2	STK38L
2	MRPS34			2	STX12
2	CCNF			2	STX3
2	LARS			2	STXBP2
2	MPHOSPH10			2	SUCNR1
2	DIS3L			2	SYF2
2	ARHGAP35			2	SYTL3
2	LINC01572			2	TAB2
2	RPS8			2	TANK
2	SMYD3			2	TAX1BP1
2	ELAVL1			2	TBK1
2	TMC6			2	TBXAS1
2	DDX55			2	TCIRG1
2	ODC1			2	TG
2	NDUFV1			2	TGOLN2
2	WDR34			2	TIMP1
2	PDCD7			2	TIMP2
2	FAM133B			2	TKT
2	PPRC1			2	TLE4
2	TNPO2			2	TLN1
2	ILF3-AS1			2	TMBIM6
2	IGF2BP3			2	TMEM123
2	MT-RNR1			2	TMEM135
2	LDHA			2	TMEM154
2	ESF1			2	TMEM156
2	SNHG16			2	TMEM59
2	GTF2H3			2	TMSB10
2	CD320			2	TMSB4X
2	SF3A3			2	TNFAIP2
2	RPL21			2	TNFSF13B
2	PBRM1			2	TNKS2
2	EIF3E			2	TOR1B
2	PHF14			2	TPP1
2	ARID1A			2	TRABD2A
2	HECTD4			2	TRIM38
2	RP11-1277A3.2			2	TRIM5
2	CAMKMT			2	TRIM56
2	TMEM245			2	TRIO
2	SIK3			2	TRPC4AP
2	TRAP1			2	TUBA1A
2	SLC38A1			2	TXNIP
2	NFATC2IP			2	TXNRD1
2	BIRC6			2	TYROBP
2	PRRC2C			2	UBC
2	AKAP9			2	UBE2H
2	RASSF1			2	UBE2Q1
2	ATXN2			2	UPB1
2	HSPH1			2	UQCR11
2	SUGP2			2	USP4
2	EIF4B			2	VPS13C
2	LINC01515			2	WARS
2	PROSER2-AS1			2	WAS
2	PTPN7			2	WBP2
2	PCNA			2	WDR1
2	ANKRD17			2	WIPF1
2	FCHSD2			2	WIPF2
2	PDSS2			2	WSB1
2	PUM3			2	WWP2
2	PRPF19			2	XIAP
2	SFXN4			2	XRN1
2	EPRS			2	ZCCHC6
2	WDHD1			2	ZFAND3
2	TUBA4A			2	ZFAND6
2	NFX1			2	ZFPM2-AS1
2	DNAJC2			2	ZFYVE26
2	GPATCH4			2	ZNF385A
2	PRPF38B			2	ZNF385D
2	ARHGAP11B			2	ZNF438
2	GINS1			2	ZNFX1
2	BRIP1
2	CEP152
2	CAMK2G
2	KIF11
2	GTSE1
2	POLE2
2	KDM2A
2	CASP8AP2
2	MDN1
2	SET
2	FOXK2
2	CHD9
2	TESC
2	ENO1
2	TMEM173
2	SLC38A5
2	KIF18B
2	XRCC6
2	CUX1
2	TTC17
2	XRCC2
2	ZNF593
2	FIRRE
2	PPP1CC
2	HIP1
2	NUTM2A-AS1
2	YARS
2	DCAF7
2	SRSF3
2	ACSL4
2	SCARB1
2	DTL
2	RSL1D1
2	LARP1
2	IPO7
2	DCAF10
2	GNAQ
2	MBD3
2	WSB1
2	C12orf75
2	LRRC58
2	HTT
2	GBF1
2	RCSD1
2	PNISR
2	FAM35A
2	PHACTR4
2	PPAN
2	HNRNPAB
2	NPM3
2	RNGTT
2	ASF1B
2	UBA2
2	RBM25
2	PDDC1
2	CHST11
2	IPO9
2	C1QBP
2	B4GALT5
2	PUM1
2	PPA1
2	RBM6
2	RPL6
2	KIF2C
2	CERS6
2	ALG8
2	TAOK3
2	CTB-133G6.1
2	BLM
2	RBM10
2	ZNF131
2	DNM1L
2	GPI
2	CELF2
2	EXOC6
2	MEIS2
2	MND1
2	EEF2K
2	ITFG1
2	TBCA
2	UPF3A
2	NUSAP1
2	ADNP
2	RCC1
2	MCM3
2	CHID1
2	PPP2R5E
2	TBC1D1
2	PABPC4
2	HSPA9
2	SLC25A3
2	GNB2
2	KIF15
2	SNRPA
2	LRBA
2	PM20D2
2	RNF4
2	CORO2A
2	EIF4G3
2	IDH2
2	ARID1B
2	NCAPG2
2	AC156455.1
2	LARP1B
2	NOL10
2	ELOVL6
2	RPL8
2	PTTG1
2	POLA2
2	SYNPO2
2	ANP32E
2	DNAJC11
2	JPX
2	RRP1B
2	GALM
2	VPS51
2	NVL
2	SYMPK
2	TAF1D
2	CKAP5
2	SURF6
2	NCOA3
2	PHIP
2	PRMT1
2	DNA2
2	GPATCH8
2	SLC7A1
2	KDM3B
2	CLASP2
2	NUDT3
2	LYST
2	STIL
2	CLUH
2	CCDC85B
2	NUTM2B-AS1
2	DANCR
2	TIMM13
2	CD38
2	DHCR24
2	ATAD5
2	CLNS1A
2	ZRANB3
2	EMC3-AS1
2	DDX10
2	HPRT1
2	TYMS
2	BRCA2
2	CDCA5
2	EXOC4
2	CNTLN
2	CCDC18
2	RERE
2	GNL3
2	YY1
2	MFSD10
2	KIAA0101
2	SYNCRIP
2	PARPBP
2	YWHAG
2	NOP58
2	BRAF
2	MT-ND6
2	TRMT1
2	ZCCHC7
2	CDKAL1
2	FARS2
2	WRN
2	REXO4
2	GARS
2	CHEK1
2	CENPU
2	GADD45GIP1
2	ATR
2	CDC27
2	MVD
2	FKBP4
2	RBM14-RBM4
2	RP11-444A22.1
2	IKZF1
2	UBAP2
2	SLC25A43
2	TP53
2	SRM
2	SRPRB
2	SHCBP1
2	TMEM106C
2	PUS7
2	MIS18BP1
2	NAA25
2	NPEPPS
2	GNB1
2	HMMR
2	CLN6
2	KEAP1
2	GEN1
2	CTD-2510F5.6
2	C7orf50
2	NT5C2
2	FAM222B
2	SNRNP70
2	POU2F1
2	POLA1
2	RPF2
2	CMTM6
2	TMEM156
2	DARS
2	LRRK1
2	UBE2S
2	UTP14A
2	PTMAP5
2	AFG3L1P
2	SCFD2
2	AHCY
2	DLG1
2	YTHDF2
2	LRP8
2	VKORC1L1
2	CENPK
2	CEP78
2	PRTN3
2	ARHGAP15
2	CHPT1
2	UBE3A
2	NCKAP1L
2	DDB1
2	CCNA2
2	ELF2
2	DHX15
2	ETV4
2	UVRAG
2	MBNL1
2	PTBP1
2	ACACA
2	MCM10
2	POLR1A
2	BRD3
2	GRK2
2	CDCA2
2	ISG20L2
2	ATXN10
2	AGAP3
2	BAZ1A
2	PRC1
2	SMG1
2	TTF2
2	METTL15
2	KMT2A
2	CIT
2	ATG7
2	LINC01036
2	TAGLN2
2	RPN1
2	MCM6
2	RFWD2
2	TRPM7
2	IPO5
2	EIF4EBP1
2	CDCA7L
2	CTPS1
2	TNPO1
2	KLHDC4
2	DDX27
2	TOPBP1
2	CCND3
2	LAPTM5
2	PLCB2
2	ANKRD18B
2	ATP2A3
2	ACOT7
2	HECTD1
2	RP11-1023L17.1
2	ATP1B3
2	PIAS1
2	HMGB1P8
2	EFTUD2
2	PPP6R3
2	ARNTL2
2	RP11-673C5.1
2	UBR1
2	WBSCR22
2	LONP1
2	IGF2BP1
2	SLTM
2	KRI1
2	MFSD14C
2	PTPN22
2	NUP205
2	IMMP2L
2	MED13L
2	EIF2B3
2	LMNB1
2	TRIM65
2	ATAD3B
2	NUF2
2	TNPO3
2	EYA3
2	CWC27
2	SLC16A3
2	UPF3B
2	FOXM1
2	AGO3
2	FEN1
2	ZNF714
2	SNRPD1
2	TXLNG
2	SYK
2	CEP290
2	ABHD18
2	PRKAR2A
2	MLXIP
2	SMARCA4
2	CUL5
2	KLHL23
2	RFC2
2	C21orf58
2	PSMC5
2	DENND4A
2	PPAT
2	PPP5C
2	EEF1AKMT1
2	TKT
2	COG5
2	PDE7A
2	AC013461.1
2	DNAJC21
2	DDX11
2	TANGO6
2	CPT1A
2	RTF1
2	ROCK2
2	ARIH1
2	FNBP4
2	CENPJ
2	RBM26
2	PKN1
2	HNRNPUL2
2	HDAC1
2	MCM8
2	PRRC2B
2	WDR76
2	MTHFD1
2	C17orf89
2	MBTD1
2	ZFAND3
2	PHF20
2	SNTB1
2	ZWINT
2	C10orf76
2	BOD1L1
2	CCDC14
2	C9orf3
2	CLTCL1
2	GYS1
2	DHX33
2	CDC42SE2
2	SMARCD2
2	E2F1
2	KIF23
2	SND1
2	SAC3D1
2	PPP1R14B
2	SFPQ
2	CCT7
2	LRRC75A-AS1
2	ARID4B
2	MTIF2
2	TOMM40
2	TUFM
2	RANBP1
2	SMC6
2	TXNL4A
2	PAPD4
2	CKS2
2	HM13
2	TAF3
2	ST3GAL3
2	HIPK2
2	PDS5B
2	IQCB1
2	MIS18A
2	D2HGDH
2	SORD
2	CBX5
2	AHI1
2	DFFA
2	GSTCD
2	CCDC66
2	QTRT1
2	OGDH
2	CPSF3
2	RRP1
2	MED13
2	NUP155
2	MCU
2	WDR33
2	ACLY
2	PIF1
2	RPS6KB2
2	PAN3
2	FANCM
2	CHD2
2	METTL16
2	MDH2
2	INTS10
2	SKA2
2	COCH
2	NUBPL
2	RNF216
2	ANAPC5
2	SSBP4
2	CCT2
2	DUXAP9
2	LARP4
2	PPP3CB
2	JUND
2	ITGA4
2	44080
2	ZNF292
2	HEATR1
2	NUP153
2	CEP295
2	CTCF
2	RABEPK
2	RABEP1
2	KDM2B
2	SUZ12
2	NF1
2	RANGAP1
2	DEPDC1B
2	RALGAPA2
2	NUPL2
2	PICALM
2	CCNB2
2	SRRT
2	CCP110
2	DHRS7B
2	CBR4
2	RAP1GDS1
2	PHB
2	TWISTNB
2	IVD
2	NAE1
2	SERBP1
2	STK10
2	TMA16
2	PPARGC1B
2	MYCBP2
2	TTLL5
2	DLEU1
2	DENND6A
2	IGBP1
2	APEX1
2	AGPS
2	UBE2E1
2	PTGES3
2	SKA3
2	PIK3CD
2	UTP20
2	KTN1
2	AFF1
2	PGK1
2	HERC1
2	RP11-479O9.4
2	CCDC137
2	ESPL1
2	SATB2
2	CD3EAP
2	WDR4
2	STIP1
2	FAM13A
2	THADA
2	RP11-371A22.1
2	DDX50
2	PPCDC
2	GGCT
2	HN1
2	ATP11A
2	FAM49B
2	NCAPD3
2	XPO5
2	CMIP
2	SCD
2	TRIM56
2	LIN52
2	MAGT1
2	NKTR
2	CBFB
2	CDC25A
2	CPSF6
2	AURKB
2	RRP7A
2	DOPEY2
2	SLMAP
2	FBXW7
2	MED1
2	GOLGA4
2	AC009133.22
2	MAD2L1
2	WWP2
2	TBXAS1
2	TRIM24
2	DHX29
2	CTR9
2	CTD-2116N17.1
2	TSEN2
2	OXNAD1
2	FAM208B
2	RANBP2
2	TIPIN
2	PLEKHA5
2	NUP62
2	BRIX1
2	NARS2
2	EIF2S3
2	ZMYM4
2	GPBP1
2	GLG1
2	FTO
2	C1orf35
2	NAT10
2	KPNA2
2	COPS3
2	ATP5A1
2	REV3L
2	JADE1
2	OIP5
2	RBBP6
2	SIPA1
2	TUBGCP4
2	BRAT1
2	LDAH
2	CASC4
2	CTNNAL1
2	CDC7
2	SLF1
2	COTL1
2	ERCC6L2
2	SLC36A4
2	GCC2
2	PEX6
2	GANAB
2	TMEM135
2	CCNI
2	KPNA6
2	SULT1A1
2	LIG1
2	SLC25A12
2	PRR14L
2	ZNF75A
2	RPGR
2	CTC-559E9.6
2	ALMS1
2	DAZAP1
2	EXOSC9
2	CDK13
2	EARS2
2	LIMS1
2	POGZ
2	GLRX5
2	AKAP1
2	MIR4435-2HG
2	TUBA1B
2	HSPA8
2	UBR3
2	GSE1
2	THOP1
2	FBXL17
2	IL6R
2	SGTA
2	RPS24
2	UBR5
2	EI24
2	CHCHD3
2	ABL1
2	VTI1A
2	MT-ND3
2	ZNF638
2	RP11-156P1.3
2	TYK2
2	DBF4B
2	INO80
2	ROCK1
2	TFCP2
2	PTPRA
2	BCL7C
2	MTHFD2
2	RNF24
2	ZCCHC8
2	DROSHA
2	DIAPH2
2	SCAPER
2	RACK1
2	ALDH18A1
2	DNAJC9
2	SLC43A1
2	SRSF1
2	CENPC
2	KIAA0907
2	SAMHD1
2	PTMAP2
2	GPATCH11
2	FAM136A
2	UHRF2
2	CDK1
2	RELL1
2	HELLPAR
2	PTPRG
2	CLEC11A
2	PPFIA1
2	MICU2
2	XPOT
2	NBPF14
2	SPATA5
2	PRKX
2	RPRD2
2	UCK2
2	PHGDH
2	SUMF2
2	EFCAB2
2	NLN
2	GLMN
2	NBAS
2	DDX6
2	TBC1D5
2	C19orf68
2	MRPL37
2	CCT3
2	IREB2
2	EMG1
2	KAT6A
2	ANLN
2	SH3RF3
2	WDR3
2	BCLAF1
2	NAA35
2	FTX
2	PPP2R2D
2	LIN7A
2	FRA10AC1
2	RP11-144L1.8
2	TRERF1
2	THOC2
2	AP3M1
2	POLD3
2	EEF1B2
2	RPAP2
2	KDM5A
2	PTCD3
2	FOXP1
2	MTBP
2	SF3B3
2	NFAT5
2	RP11-464F9.1
2	TRUB2
2	SLC20A2
2	TNFAIP8
2	UBE3D
2	CSK
2	C1orf159
2	CDCA8
2	DDX51
2	CCND2
2	AFMID
2	AP3D1
2	RPTOR
2	KNTC1
2	NEMF
2	PSMA1
2	BRD4
2	MAN2B1
2	MAT2A
2	HUWE1
2	QRICH1
2	TPCN1
2	BBX
2	CSPP1
2	SOS1
2	GLYR1
2	ADCY9
2	MRE11A
2	GNPAT
2	HIBCH
2	USP34
2	SNX5
2	LRCH3
2	DPY19L3
2	SKIV2L2
2	VCP
2	EIF5A
2	NDUFS5
2	ZNF644
2	POLR2D
2	OLA1
2	ZNF124
2	ATP8B4
2	GAPVD1
2	PCNX4
2	KMT5A
2	DDX54
2	QSOX2
2	CAMKK1
2	WDR73
2	PHACTR2
2	MIEF1
2	NDC80
2	RP11-96H19.1
2	ARHGEF2
2	CAND1
2	ZNF788
2	ILF2
2	UBE2T
2	MYB
2	TTC3
2	TIAM2
2	NBPF8
2	RUNX1
2	TRIM14
2	KHDRBS1
2	RBM3
2	AC009120.6
2	TRA2A
2	PCNT
2	TFRC
2	VPS13A
2	AGPAT5
2	CSNK2A1
2	SLC2A13
2	PKD2
2	ZNF22
2	HMGB2
2	RNF38
2	COLGALT1
2	PEAK1
2	SPDL1
2	ATF4
2	MAPKAPK2
2	FDPS
2	COMMD10
2	RP11-480I12.5
2	MMS19
2	RAD51
2	ZNF652
2	C8orf33
2	NCAPH
2	GRSF1
2	UTP11
2	RRP15
2	KIF2A
2	FAM126B
2	NSA2
2	GTF3C2
2	SGO2
2	C11orf49
2	TOMM20
2	PTP4A2
2	FHIT
2	NLRC5
2	PFDN4
2	FADS2
2	ZMYND19
2	ABHD3
2	GAR1
2	DCUN1D5
2	TMEM97
2	RDX
2	PNP
2	RABGAP1
2	HTATSF1
2	CEP135
2	ASUN
2	RIOK1
2	TMEM192
2	NIPBL
2	MRPS27
2	RAD51D
2	PDE8A
2	ATP5B
2	MACF1
2	SETD5
2	B4GALT3
2	VPS54
2	C2CD3
2	DNAH14
2	DCBLD2
2	PRIM1
2	CTD-2017F17.2
2	API5
2	SLC7A5
2	BLMH
2	EPT1
2	RP11-418J17.1
2	RAVER1
2	CD70
2	PPIF
2	SMURF2
2	SREBF2
2	KPNA3
2	CHD1L
2	NR2C1
2	SLC30A9
2	KIF9-AS1
2	NEIL3
2	GDI2
2	CUL1
2	MYO9A
2	ZGRF1
2	MYO9B
2	STT3B
2	RPLP0P2
2	DIAPH1
2	APOO
2	REPS1
2	PRIM2
2	RPL3P4
2	SETD2
2	ADAM15
2	CDR2
2	GART
2	GOT2
2	USP33
2	ATP2B4
2	SRPK2
2	TSPAN14
2	MIR181A1HG
2	TYW1B
2	CEP83
2	USP36
2	LRRC8B
2	INPP5D
2	NMT1
2	NCOR1
2	WDR82
2	GMPS
2	STOML2
2	CNTRL
2	SLC25A17
2	CDC20
2	NCOA2
2	SNRPA1
2	SPOP
2	TPR
2	STRBP
2	ORC2
2	RP5-875O13.7
2	CPXM1
2	ANKRD26
2	CHD7
2	CCNB1
2	RPS6KA5
2	SPEN
2	LSM7
2	SFMBT2
2	RBBP5
2	NDUFAF2
2	HOMER3
2	NAA10
2	COA1
2	CWF19L1
2	SLBP
2	DAGLB
2	PLOD3
2	TBL1XR1
2	LARS2
2	ASCC3
2	PCNX1
2	MTA3
2	ZBTB7A
2	RP11-398K22.12
2	MLLT10
2	HDAC8
2	XPO7
2	RARS
2	ATG4B
2	ARID4A
2	CUL4A
2	UHRF1
2	SEC63
2	PEBP1
2	NTHL1
2	PSMD13
2	LETMD1
2	KRR1
2	RPL22
2	PLIN3
2	ORAI2
2	GNAI2
2	DIS3L2
2	FBXO11
2	SLC26A3
2	BRD9
2	RAB44
2	AK3
2	NOL11
2	PARD3
2	NBPF17P
2	EEF2
2	ERC1
2	UBE4B
2	MRFAP1
2	METTL8
2	PARP4
2	MSH3
2	LCOR
2	SLC39A11
2	ACTN4
2	HELZ
2	EXO1
2	CYP20A1
2	PXK
2	ZNRF1
2	ITGB1BP1
2	SPRY1
2	MIR17HG
2	FAM13B
2	QARS
2	TRIP11
2	DCUN1D2
2	STRAP
2	TRAK1
2	FBXO28
2	HNRNPUL1
2	RPS6KA3
2	ACTR3B
2	LUC7L
2	ELFN1-AS1
2	MIB1
2	SLC29A1
2	TYW1
2	ARL2
2	DHX37
2	NCLN
2	HNRNPLL
2	ZNF785
2	IMPDH2
2	IWS1
2	FAM129A
2	EBPL
2	ACSL3
2	EIF2AK4
2	DTYMK
2	UBE2O
2	NAALADL2
2	RRP7BP
2	IRAK3
2	LATS1
2	FANCD2
2	UTP18
2	TMTC3
2	VSIG10
2	ZNF106
2	KIAA1958
2	ANKRD36C
2	HERC4
2	ZNF346
2	C11orf84
2	TTF1
2	RRP12
2	GFOD1
2	ATP5G1
2	IDH3A
2	LARP4B
2	PTDSS1
2	TALDO1
2	BCKDHB
2	HPCAL1
2	MCPH1
2	MRI1
2	IFT57
2	ARPC4
2	SEC22A
2	FXR1
2	INVS
2	SCAI
2	GCLM
2	TAOK1
2	RBBP4
2	CCNB1IP1
2	CEP57
2	ABCF1
2	DTNB
2	LETM1
2	SENP5
2	DENND4C
2	PAFAH1B2
2	GPR89B
2	KLHDC10
2	CKAP2L
2	CCDC88B
2	GALNT6
2	GPAA1
2	SART3
2	RPL13AP5
2	C10orf54
2	ZNHIT6
2	AP001347.6
2	NUP88
2	GEMIN5
2	STK3
2	MRPL3
2	CES2
2	TLN2
2	TRNT1
2	SLC35E3
2	PKMYT1
2	STIM1
2	KIF5B
2	FOCAD
2	COMT
2	HADHB
2	KCNAB2
2	MRPS35
2	ZWILCH
2	CCDC57
2	MFHAS1
2	SPECC1
2	G3BP1
2	BMPR1A
2	SMARCA2
2	TACC1
2	UQCC3
2	POLR2H
2	DHX9
2	TCAIM
2	MTFMT
2	MRM2
2	NDUFAF6
2	DYNLL2
2	ARFRP1
2	CALR
2	ZXDC
2	ZC3H18
2	FUT11
[truncated: 1,073 more rows]

## Sheet: HL60_branch_genes
HL60_trajectory_branchpoint_1		HL60_trajectory_branchpoint_2
Cluster	GeneName	Cluster	GeneName
1	ABAT	1	ADK
1	ABCA13	1	AKAP9
1	ABCA7	1	ANKRD12
1	ABCC5	1	ARHGAP15
1	ABHD12	1	ASH1L
1	ABHD18	1	ATG7
1	ABHD2	1	ATXN1
1	ABHD3	1	B4GALT5
1	ABL1	1	C10orf11
1	ABR	1	CD38
1	ABTB1	1	CHD9
1	AC002117.1	1	CLTCL1
1	AC004893.11	1	COL23A1
1	AC005037.3	1	CSF3R
1	AC005154.6	1	CTB-133G6.1
1	AC007038.7	1	CTSD
1	AC007566.10	1	DCAF10
1	AC009120.6	1	DLEU2
1	AC009229.6	1	DNAH14
1	AC009961.3	1	DOCK8
1	AC018890.6	1	DPYD
1	AC026188.1	1	EIF4G3
1	AC068533.7	1	FAM49B
1	AC087294.2	1	FHIT
1	AC130469.1	1	FNDC3B
1	ACAA1	1	FOXP1
1	ACAD10	1	FRY
1	ACAP1	1	GIT2
1	ACAP2	1	GMDS-AS1
1	ACER3	1	GRN								7
1	ACOT11	1	IFNAR2
1	ACOX1	1	IPCEF1
1	ACPP	1	ITPR2
1	ACSL1	1	LEPR
1	ACSL4	1	LIN7A
1	ACSS2	1	LL22NC03-2H8.5
1	ACSS3	1	LYST
1	ACTB	1	MBD5
1	ACTG1	1	MBNL1
1	ACTR1B	1	MCU
1	ACTR2	1	ME2
1	ACYP2	1	MEGF9
1	ADAM10	1	MICU1
1	ADAM28	1	MIR646HG
1	ADAM9	1	MIS18BP1
1	ADAMTS10	1	MPO
1	ADAMTSL4-AS1	1	MT-ATP6
1	ADAP2	1	MTATP6P1
1	ADCY10P1	1	MT-ATP8
1	ADD1	1	MT-CO1
1	ADD3	1	MT-CO2
1	ADGRE1	1	MT-CO3
1	ADGRE2	1	MT-CYB
1	ADGRE3	1	MT-ND1
1	ADGRE4P	1	MT-ND2
1	ADGRE5	1	MT-ND4
1	ADGRG3	1	MT-ND4L
1	ADGRG5	1	MT-ND5
1	ADK	1	MT-RNR1
1	ADORA3	1	MT-RNR2
1	ADPGK	1	MYO1F
1	AEBP2	1	N4BP2L2
1	AFF1	1	NEAT1
1	AFF3	1	NFAT5
1	AFG3L1P	1	NSMCE2
1	AFTPH	1	NSUN6
1	AGO3	1	PABPC1
1	AGO4	1	PRAM1
1	AGTPBP1	1	PRKCB
1	AHCYL2	1	PTPN22
1	AHRR	1	PTPRJ
1	AHSA2	1	RAB31
1	AIM1	1	RFWD2
1	AK9	1	RNF24
1	AKAP10	1	S100A9
1	AKAP8L	1	SCLT1
1	AKAP9	1	SLC22A15
1	AKNA	1	SLC44A1
1	AL356053.1	1	SMYD3
1	ALCAM	1	SOS1
1	ALPK1	1	SREBF2
1	ALS2CR12	1	SRGN
1	AMBRA1	1	SSH2
1	AMN1	1	STOX2
1	AMPD3	1	STXBP5
1	AMY2B	1	TET2
1	ANGPTL6	1	TRPM2
1	ANKHD1-EIF4EBP3	1	UFL1-AS1
1	ANKIB1	1	WIPF1
1	ANKMY1	1	ZNF717
1	ANKRD11	2	A2MP1
1	ANKRD12	2	AASDHPPT
1	ANKRD13C	2	ABCC9
1	ANKRD13D	2	ABRACL
1	ANKRD17	2	AC004386.4
1	ANKRD35	2	AC004453.8
1	ANKRD36	2	AC005251.3
1	ANKRD36C	2	AC007969.5
1	ANKRD44	2	AC009362.2
1	ANKS1A	2	AC016739.2
1	ANO10	2	AC018890.6
1	ANTXR2	2	AC019129.1
1	ANXA11	2	AC092610.12
1	ANXA4	2	ACAA2
1	ANXA6	2	ACP1
1	AOAH	2	ADORA3
1	AOC1	2	AIF1
1	AP000304.12	2	ANAPC11
1	AP000320.7	2	ANXA5
1	AP000347.2	2	APEX1
1	AP000437.3	2	APOO
1	AP000769.1	2	ARF5
1	AP006621.5	2	ARMC9
1	AP1G1	2	ARPC3
1	AP1G2	2	ARPC5
1	AP2A1	2	ASNSD1
1	AP3B1	2	ATG3
1	AP5Z1	2	ATP5C1
1	APBB1IP	2	ATP5D
1	APC	2	ATP5EP2
1	APOBR	2	ATP5F1
1	APPBP2	2	ATP5G1
1	APPL2	2	ATP5G2
1	ARAP1	2	ATP5G3
1	ARAP3	2	ATP5H
1	AREL1	2	ATP5I
1	ARFGEF1	2	ATP5J
1	ARFGEF2	2	ATP5J2
1	ARFIP1	2	ATP5O
1	ARHGAP1	2	ATP6V1F
1	ARHGAP12	2	ATPIF1
1	ARHGAP15	2	ATXN2L
1	ARHGAP18	2	ATXN7L3B
1	ARHGAP22	2	B2M
1	ARHGAP24	2	BAG1
1	ARHGAP25	2	BANF1
1	ARHGAP26	2	BAX
1	ARHGAP4	2	BLOC1S1
1	ARHGAP44	2	BST2
1	ARHGAP9	2	BTBD6
1	ARHGEF1	2	BTF3
1	ARHGEF2	2	BTG2
1	ARHGEF7	2	BUD31
1	ARID1A	2	BZW1
1	ARID1B	2	C11orf31
1	ARID2	2	C12orf57
1	ARID3A	2	C14orf2
1	ARID4A	2	C19orf53
1	ARID4B	2	C19orf70
1	ARID5A	2	C1orf162
1	ARIH1	2	C21orf59
1	ARL15	2	C6orf48
1	ARL6IP6	2	C9orf16
1	ARMC8	2	C9orf78
1	ARNT	2	CACYBP
1	ARPC1B	2	CALM1
1	ARPC4	2	CALM2
1	ARRB1	2	CALM3
1	ARRDC1	2	CAND2
1	ARSA	2	CBR1
1	ARSB	2	CCDC43
1	ASAH1	2	CCDC58
1	ASAP1	2	CCL2
1	ASB16-AS1	2	CCNL2
1	ASH1L	2	CCT6A
1	ATAD2B	2	CD48
1	ATE1-AS1	2	CD74
1	ATF1	2	CDV3
1	ATF7IP	2	CEBPB
1	ATF7IP2	2	CFD
1	ATG16L2	2	CFP
1	ATG7	2	CHCHD10
1	ATL2	2	CHCHD7
1	ATM	2	CHMP2A
1	ATP11A	2	CHMP4B
1	ATP11B	2	CKB
1	ATP2A3	2	CKLF
1	ATP2B4	2	CLIC1
1	ATP6AP1	2	CMTM3
1	ATP6AP2	2	COMMD6
1	ATP6V0A1	2	COMMD8
1	ATP6V0D1	2	COPE
1	ATP6V1A	2	COX17
1	ATP6V1B2	2	COX20
1	ATP6V1H	2	COX4I1
1	ATP7A	2	COX5B
1	ATP8B4	2	COX6A1
1	ATP9B	2	COX6B1
1	ATRN	2	COX6C
1	ATRX	2	COX7A2
1	ATXN1	2	COX7B
1	ATXN10	2	COX8A
1	ATXN2	2	CPNE1
1	ATXN3	2	CST3
1	ATXN7L1	2	CSTA
1	AUH	2	CSTB
1	AVL9	2	CTB-33G10.1
1	AZIN1-AS1	2	CTB-47B8.1
1	B3GAT3	2	CTB-50L17.10
1	B4GALT1	2	CTC-484M2.1
1	B4GALT5	2	CTC-575D19.1
1	BACE1	2	CTD-2192J16.15
1	BACH1	2	CTD-2666L21.3
1	BAG4	2	CTD-3035D6.1
1	BAIAP2	2	CTSH
1	BAIAP2-AS1	2	CTSS
1	BASP1	2	CUTA
1	BAZ2A	2	CWC15
1	BAZ2B	2	CXCL8
1	BBS9	2	CYCS
1	BCAS3	2	DAD1
1	BCL2A1	2	DAPK1
1	BCL2L13	2	DCTN3
1	BCORL1	2	DDOST
1	BDNF-AS	2	DDT
1	BEAN1	2	DDX1
1	BIN2	2	DHRS7
1	BIN3	2	DKK2
1	BIRC6	2	DNAJA1
1	BMP2K	2	DPY30
1	BMPR2	2	DSE
1	BMT2	2	DVL3
1	BNC2	2	DYNLL1
1	BNIP3L	2	ECHDC1
1	BOD1L1	2	EEF1A1
1	BPI	2	EEF1B2
1	BPTF	2	EEF1B2P3
1	BRAF	2	EFHD2
1	BRE	2	EID1
1	BRI3	2	EIF3D
1	BRWD1	2	EIF3F
1	BRWD3	2	EMP3
1	BST1	2	ENY2
1	BTBD10	2	EPB41L3
1	BTBD9	2	EPB42
1	BTG1	2	FAM96B
1	BTG2	2	FAUP1
1	BTRC	2	FCER1G
1	C10orf11	2	FCGRT
1	C10orf54	2	FGL2
1	C10orf76	2	FILIP1L
1	C11orf84	2	FMR1
1	C14orf159	2	FNTA
1	C14orf37	2	FTH1
1	C16orf52	2	FTLP2
1	C16orf62	2	FTLP3
1	C16orf70	2	FUCA1
1	C19orf25	2	GADD45GIP1
1	C19orf38	2	GAPT
1	C1orf43	2	GAR1
1	C1RL	2	GGNBP2
1	C20orf194	2	GHITM
1	C2CD5	2	GLIPR1
1	C2orf42	2	GLO1
1	C3	2	GLRX
1	C4orf32	2	GNG5
1	C6orf106	2	GNL3
1	C6orf62	2	GPX1
1	C7orf43	2	GRWD1
1	C8orf44-SGK3	2	GSPT1
1	C9orf3	2	GSTM3
1	CA5B	2	GSTM4
1	CAB39	2	GSTP1
1	CAB39L	2	GTF2A2
1	CABLES1	2	GTF3C6
1	CACNA1D	2	H3F3A
1	CACUL1	2	HDAC2
1	CADM1	2	HINT1
1	CALCOCO1	2	HIRIP3
1	CAMK2D	2	HIST1H4C
1	CAMK2G	2	HLA-B
1	CAMKK1	2	HLA-C
1	CAMKK2	2	HLA-E
1	CAMKMT	2	HLA-H
1	CAPZA1	2	HNRNPA1
1	CAPZB	2	HNRNPA2B1
1	CARD8	2	HNRNPAB
1	CARD9	2	HNRNPDL
1	CARS2	2	HNRNPR
1	CASC4	2	HSPA5
1	CASS4	2	HSPA8
1	CAT	2	HSPE1
1	CATSPERG	2	HTATSF1
1	CBFA2T2	2	IFITM2
1	CBFB	2	IGSF6
1	CBL	2	IL2RG
1	CBLB	2	INO80D
1	CBR3-AS1	2	ITM2B
1	CBR4	2	ITM2C
1	CC2D2B	2	JADE2
1	CCDC122	2	JAML
1	CCDC126	2	KIAA1143
1	CCDC146	2	KIZ-AS1
1	CCDC18-AS1	2	LCP1
1	CCDC30	2	LDHB
1	CCDC69	2	LGALS1
1	CCDC7	2	LRPPRC
1	CCDC88B	2	LSM7
1	CCDC91	2	LST1
1	CCL2	2	LTV1
1	CCM2	2	LYZ
1	CCND3	2	M6PR
1	CCNG2	2	MAP1LC3B
1	CCNI	2	MDH2
1	CCNL1	2	METAP1
1	CCNY	2	MIEN1
1	CCR1	2	MINOS1
1	CCR3	2	MORF4L1
1	CCS	2	MPP1
1	CD101	2	MRPL13
1	CD244	2	MRPL21
1	CD300A	2	MRPL33
1	CD300LB	2	MRPL51
1	CD300LF	2	MRPL52
1	CD36	2	MRPL54
1	CD38	2	MRPS18C
1	CD4	2	MRPS21
1	CD44	2	MYDGF
1	CD46	2	MYH13
1	CD47	2	MYL12A
1	CD53	2	MYL12B
1	CD63	2	NAA10
1	CD68	2	NACA2
1	CD70	2	NAP1L4
1	CDC14A	2	NBN
1	CDC27	2	NCF1
1	CDC42SE1	2	NCL
1	CDC42SE2	2	NDUFA1
1	CDH23	2	NDUFA11
1	CDK13	2	NDUFA12
1	CDK14	2	NDUFA13
1	CDK17	2	NDUFA2
1	CDK19	2	NDUFA3
1	CDK8	2	NDUFA4
1	CDK9	2	NDUFA6
1	CDKAL1	2	NDUFA8
1	CDR2	2	NDUFAB1
1	CDS2	2	NDUFB1
1	CEBPD	2	NDUFB10
1	CEBPE	2	NDUFB2
1	CELF1	2	NDUFB4
1	CELF2	2	NDUFB8
1	CENPP	2	NDUFC1
1	CEP192	2	NDUFC2
1	CEP350	2	NDUFS4
1	CERS5	2	NDUFS5
1	CERS6	2	NDUFS7
1	CFD	2	NEDD8
1	CFLAR	2	NFXL1
1	CFP	2	NHP2
1	CH17-340M24.3	2	NME1
1	CHD2	2	NMI
1	CHD6	2	NOL7
1	CHD9	2	NONO
1	CHFR	2	NOP10
1	CHIC2	2	NOP14
1	CHKA	2	NPC2
1	CHMP6	2	NPM1
1	CHP1	2	NPM1P27
1	CHRM3	2	NPM1P39
1	CHST11	2	NPM1P40
1	CIRBP	2	NRIP1
1	CKB	2	NUDT1
1	CLASP1	2	OGFRL1
1	CLASP2	2	OOEP
1	CLASRP	2	OST4
1	CLCN4	2	PARP1
1	CLCN6	2	PDCD10
1	CLCN7	2	PDCL3
1	CLEC11A	2	PDHB
1	CLEC16A	2	PEBP1
1	CLEC2D	2	PET100
1	CLHC1	2	PFN1
1	CLIP1	2	PFN1P1
1	CLIP2	2	PHPT1
1	CLTC	2	PLEKHO1
1	CLTCL1	2	PLIN2
1	CMIP	2	PMAIP1
1	CMTM4	2	PNRC2
1	CMTM6	2	POLR2G
1	CMTM7	2	POLR2L
1	CNNM2	2	POMP
1	CNNM4	2	PPIA
1	CNOT4	2	PPIAP22
1	CNPY3	2	PPID
1	CNST	2	PQBP1
1	CNTNAP4	2	PRDX1
1	COG4	2	PRELID1
1	COG5	2	PSMA2
1	COG6	2	PSMA3
1	COL23A1	2	PSMB1
1	COL4A3BP	2	PSMB3
1	COL9A3	2	PSMB4
1	COLEC12	2	PSMD12
1	COLGALT1	2	PSMD14
1	COMMD1	2	PSMD7
1	COMMD10	2	PSME1
1	COPG2	2	PSME2
1	COQ10B	2	PTMA
1	COTL1	2	PTMAP2
1	CPD	2	PYCARD
1	CPEB2	2	PYURF
1	CPEB3	2	RAB14
1	CPEB4	2	RAB4A
1	CPPED1	2	RAD21
1	CPQ	2	RANBP1
1	CPT1A	2	RASGEF1B
1	CR1	2	RBBP7
1	CRADD	2	RBM22
1	CREB1	2	RBM3
1	CREBBP	2	RBM8A
1	CREBRF	2	RBX1
1	CREM	2	RGS10
1	CRLF3	2	RGS2
1	CRTC1	2	RNASEH2C
1	CRYBB2P1	2	RNF181
1	CSAD	2	ROMO1
1	CSF2RB	2	RP1-102E24.1
1	CSF3R	2	RP11-112J1.1
1	CSGALNACT1	2	RP11-114H7.1
1	CST3	2	RP11-12M9.3
1	CTB-133G6.1	2	RP11-146N23.1
1	CTB-50L17.10	2	RP11-169K16.8
1	CTBP2	2	RP11-179H18.5
1	CTC-490E21.12	2	RP11-203F10.6
1	CTC-490E21.14	2	RP11-234A1.1
1	CTC-510F12.4	2	RP11-270C12.3
1	CTC-548K16.6	2	RP11-290D2.6
1	CTC-559E9.4	2	RP11-297L17.6
1	CTC-559E9.6	2	RP11-314A20.1
1	CTD-2006C1.2	2	RP11-318C24.1
1	CTD-2020K17.1	2	RP11-343H5.4
1	CTD-2207O23.3	2	RP11-34P1.2
1	CTD-2336H13.2	2	RP11-367G18.2
1	CTD-2337A12.1	2	RP11-36C20.1
1	CTD-2516F10.2	2	RP11-371A22.1
1	CTD-2561J22.3	2	RP11-390K5.1
1	CTD-2666L21.1	2	RP11-392P7.1
1	CTD-3131K8.2	2	RP11-397P13.7
1	CTDSP2	2	RP11-408P14.1
1	CTNNB1	2	RP11-40C6.2
1	CTNND1	2	RP11-425L10.1
1	CTSA	2	RP11-436H11.1
1	CTSC	2	RP11-464D20.2
1	CTSD	2	RP11-466H18.1
1	CUEDC1	2	RP11-475C16.1
1	CUL3	2	RP11-480N24.4
1	CUX1	2	RP11-488C13.1
1	CXCR4	2	RP11-51O6.1
1	CYB561D1	2	RP11-641D5.1
1	CYB5R4	2	RP11-69L16.5
1	CYBB	2	RP11-778D9.4
1	CYLD	2	RP1-181J22.1
1	CYP1B1	2	RP11-832N8.1
1	CYP1B1-AS1	2	RP11-864N7.2
1	CYP4F3	2	RP11-889L3.1
1	CYSLTR1	2	RP11-92K2.2
1	CYSTM1	2	RP11-941H19.1
1	CYTH1	2	RP3-417G15.1
1	CYTH3	2	RP3-423B22.5
1	DAB1	2	RP3-486I3.4
1	DAPK1	2	RP4-575N6.2
1	DAPK2	2	RP4-765C7.2
1	DAZAP2	2	RP5-1056L3.3
1	DBP	2	RP5-827C21.1
1	DCAF10	2	RPAP3
1	DCAF5	2	RPL10
1	DCAF7	2	RPL10A
1	DCP1A	2	RPL10P3
1	DDX10P1	2	RPL13AP5
1	DDX17	2	RPL13P12
1	DDX6	2	RPL14
1	DEF6	2	RPL14P1
1	DEFA3	2	RPL18AP3
1	DEGS1	2	RPL21P131
1	DENND1A	2	RPL22
1	DENND1B	2	RPL23A
1	DENND3	2	RPL24P4
1	DENND4A	2	RPL24P8
1	DENND4C	2	RPL26
1	DENND5A	2	RPL26P19
1	DENND6A	2	RPL27A
1	DEPDC5	2	RPL27AP
1	DGCR2	2	RPL27AP5
1	DGKG	2	RPL28
1	DGKZ	2	RPL30
1	DHRS1	2	RPL31P28
1	DHRS7B	2	RPL34P18
1	DHX34	2	RPL34P27
1	DIAPH2	2	RPL35A
1	DIP2A	2	RPL35P5
1	DIP2B	2	RPL36A
1	DIRC2	2	RPL36AL
1	DIS3L2	2	RPL37
1	DISC1	2	RPL37A
1	DKK2	2	RPL38
1	DLEU1	2	RPL39
1	DLEU2	2	RPL3P4
1	DLEU7-AS1	2	RPL3P7
1	DLG1	2	RPL4
1	DMXL1	2	RPL41
1	DMXL2	2	RPL4P4
1	DNAH14	2	RPL6P27
1	DNAJB14	2	RPL7
1	DNAJC13	2	RPL7A
1	DNAJC16	2	RPL7P23
1	DNAJC3-AS1	2	RPL7P9
1	DNAJC4	2	RPL9
1	DNAJC5	2	RPLP0P2
1	DNASE1	2	RPLP0P6
1	DNASE1L1	2	RPS10
1	DNM1	2	RPS11P5
1	DNM2	2	RPS13
1	DNMT3A	2	RPS13P2
1	DOC2A	2	RPS15A
1	DOCK10	2	RPS15AP1
1	DOCK11	2	RPS17
1	DOCK2	2	RPS18
1	DOCK3	2	RPS19P1
1	DOCK4	2	RPS19P3
1	DOCK5	2	RPS2
1	DOCK8	2	RPS20P14
1	DOK3	2	RPS21
1	DOPEY1	2	RPS21P4
1	DOPEY2	2	RPS23
1	DPEP2	2	RPS23P8
1	DPP7	2	RPS25
1	DPY19L3	2	RPS26
1	DPYD	2	RPS27
1	DSE	2	RPS27A
1	DSTYK	2	RPS28P7
1	DTNBP1	2	RPS29
1	DTX2	2	RPS2P46
1	DTX2P1-UPK3BP1-PMS2P11	2	RPS2P5
1	DUS2	2	RPS3A
1	DUSP16	2	RPS3AP26
1	DUSP22	2	RPS5
1	DUSP4	2	RPS6P25
1	DUSP6	2	RPS7
1	DYM	2	RPS7P1
1	DYNC1LI2	2	RPS9
1	DYNC2H1	2	S100A11
1	DYRK1A	2	S100A4
1	DYSF	2	SAMM50
1	EDEM2	2	SAMSN1
1	EDEM3	2	SARAF
1	EEF1A1	2	SC22CB-1E7.1
1	EEF2K	2	SDCBP
1	EEPD1	2	SDF4
1	EFHC1	2	SDHD
1	EGLN1	2	SEPHS2
1	EHBP1	2	SEPT7
1	EHD1	2	SERBP1
1	EHMT1	2	SF3B5
1	EIF1B	2	SFT2D1
1	EIF1B-AS1	2	SH3BGRL3
1	EIF2AK3	2	SHFM1
1	EIF4E3	2	SKP1
1	EIF4G3	2	SLC25A3
1	ELF1	2	SLC25A5
1	ELF2	2	SLC2A6
1	ELL	2	SMAP2
1	ELL2	2	SMARCE1
1	ELMO1	2	SMS
1	ELMOD3	2	SNHG25
1	ELP4	2	SNHG6
1	EML2	2	SNHG8
1	EML4	2	SNRPB
1	EMSY	2	SNRPC
1	ENG	2	SNRPD2
1	ENOX1	2	SNRPD3
1	ENTPD1	2	SNRPE
1	ENTPD1-AS1	2	SNRPF
1	ENTPD4	2	SNRPG
1	EP300	2	SOD1
1	EPB41L5	2	SPCS2
1	EPC1	2	SRP14
1	EPDR1	2	SRP9
1	EPG5	2	SRSF2
1	EPS15	2	SRSF3
1	ERC1	2	SRSF9
1	ERCC6L2	2	SSBP1
1	ESRRA	2	ST13
1	ESYT1	2	STMN1
1	ETNK1	2	STX4
1	ETS2	2	SUB1
1	ETV6	2	SUMO2
1	EVI2A	2	SUMO3
1	EVI2B	2	SUPT4H1
1	EVI5	2	SYNCRIP
1	EVL	2	TAF10
1	EXD3	2	TAGLN2
1	EXOC2	2	TBC1D3P1-DHX40P1
1	EXOC4	2	TBCB
1	EXOC6	2	TCEA1
1	EXOC6B	2	TFAM
1	EYA3	2	TGIF2
1	F11R	2	THOC7
1	FAF1	2	TIMM13
1	FAM110B	2	TIMM8B
1	FAM117A	2	TIMP1
1	FAM118B	2	TLN1
1	FAM122C	2	TLR1
1	FAM126B	2	TMED9
1	FAM134B	2	TMEM14B
1	FAM134C	2	TMEM256
1	FAM135A	2	TMEM50A
1	FAM13B	2	TMEM70
1	FAM149B1	2	TMPO
1	FAM168A	2	TMSB10
1	FAM172A	2	TMSB10P1
1	FAM185A	2	TMSB4XP4
1	FAM185BP	2	TNFAIP8L2
1	FAM193A	2	TNNI2
1	FAM193B	2	TOMM20
1	FAM19A2	2	TPM3
1	FAM20C	2	TPT1P9
1	FAM222B	2	TXN
1	FAM228B	2	TXN2
1	FAM46A	2	TXNDC17
1	FAM49B	2	TYROBP
1	FAM63B	2	UBE2A
1	FAM73A	2	UBE2D1
1	FAR1	2	UBL5
1	FAR2	2	UCP2
1	FARS2	2	UQCC3
1	FBN2	2	UQCRB
1	FBXL17	2	UQCRQ
1	FBXL20	2	USMG5
1	FBXL5	2	UTP11
1	FBXO11	2	VKORC1
1	FBXO22	2	VSIG4
1	FBXO28	2	WAS
1	FBXO33	2	WDR83OS
1	FBXO42	2	YBX1P2
1	FBXW11	2	YWHAG
1	FBXW2	2	ZCRB1
1	FBXW4	2	ZFAS1
1	FBXW7	2	ZNF704
1	FCGRT
1	FCHO2
1	FCHSD2
1	FCRL1
1	FDFT1
1	FFAR2
1	FGD3
1	FGD4
1	FGL2
1	FGR
1	FHIT
1	FIG4
1	FLCN
1	FLI1
1	FLOT2
1	FLT3
1	FLYWCH1
1	FMNL1
1	FMR1
1	FNBP1
1	FNDC3A
1	FNDC3B
1	FNIP2
1	FOXJ3
1	FOXK1
1	FOXK2
1	FOXN2
1	FOXN3
1	FOXO3
1	FOXP1
1	FOXP1-IT1
1	FPR1
1	FRS2
1	FRY
1	FRYL
1	FTO
1	FTX
1	FUCA1
1	FUT8
1	FYB
1	G0S2
1	GAA
1	GAB2
1	GAB3
1	GABPB1
1	GAK
1	GALK2
1	GALNS
1	GALNT11
1	GALNT2
1	GALNT7
1	GAPVD1
1	GATAD2A
1	GATS
1	GATSL2
1	GBF1
1	GCA
1	GCLC
1	GDAP2
1	GDI1
1	GFOD1
1	GFOD2
1	GFPT1
1	GGA3
1	GHRL
1	GIMAP8
1	GIPR
1	GIT2
1	GK
1	GLB1
1	GLCCI1
1	GLE1
1	GLG1
1	GLIPR1
1	GLIS3
1	GLRX
1	GLS
1	GLTSCR1L
1	GLYR1
1	GM2A
1	GMDS
1	GMDS-AS1
1	GMEB1
1	GMIP
1	GNAI2
1	GNAQ
1	GNB1
1	GNB2
1	GNB5
1	GNG2
1	GNG7
1	GNS
1	GOLGA4
1	GOLGB1
1	GOLPH3
1	GOLPH3L
1	GON4L
1	GPATCH2L
1	GPATCH8
1	GPBP1
1	GPBP1L1
1	GPD2
1	GPHN
1	GPI
1	GPR107
1	GPR132
1	GPR160
1	GPR34
1	GRAMD1A
1	GRAMD1B
1	GRAMD4
1	GRIN2D
1	GRK2
1	GRK3
1	GRN
1	GS1-114I9.3
1	GS1-124K5.12
1	GSAP
1	GSK3B
1	GSN
1	GTDC1
1	GTF2IRD2
1	GTF2IRD2B
1	GUSBP11
1	GYS1
1	H6PD
1	HABP4
1	HAGH
1	HCK
1	HDAC10
1	HDAC4
1	HDAC8
1	HEATR5B
1	HECTD4
1	HELZ
1	HERC1
1	HERC3
1	HERC4
1	HERPUD2
1	HEXA
1	HEXDC
1	HIBADH
1	HIBCH
1	HIF1A
1	HIP1
1	HIPK1
1	HIPK2
1	HIPK3
1	HIRA
1	HIST1H2AC
1	HIVEP3
1	HK1
1	HK2
1	HLA-A
1	HLA-B
1	HNRNPL
1	HNRNPLL
1	HP
1	HS1BP3
1	HS2ST1
1	HSF1
1	HSH2D
1	HSPBAP1
1	HTT
1	ICAM1
1	ICAM3
1	ICAM4
1	IDS
1	IER5L
1	IFFO1
1	IFITM2
1	IFNAR2
1	IFNGR1
1	IFRD1
1	IGF2BP3
1	IGF2R
1	IGSF6
1	IKBKB
1	IKZF1
1	IL10RB
1	IL17RA
1	IL18
1	IL1RAP
1	IL2RA
1	IL4R
1	IL6R
1	IMPA2
1	INO80D
1	INPP4A
1	INPP4B
1	INPP5A
1	INPP5B
1	INPP5D
1	INPP5F
1	INPPL1
1	INTS6
1	INVS
1	IP6K1
1	IPCEF1
1	IPMK
1	IQSEC2
1	IRAK3
1	IRAK4
1	IRF2BP2
1	ITCH
1	ITFG1
1	ITGA9
1	ITGAM
1	ITGAV
1	ITGB2
1	ITGB2-AS1
1	ITGB7
1	ITM2B
1	ITPKB
1	ITPR1
1	ITPR2
1	ITPRIP
1	ITPRIPL2
1	ITSN1
1	ITSN2
1	IVNS1ABP
1	JADE2
1	JAK2
1	JAML
1	JARID2
1	JMJD1C
1	JPX
1	KANSL1L
1	KAT2B
1	KAT6A
1	KAT6B
1	KATNBL1
1	KCMF1
1	KCNAB2
1	KCNE3
1	KCNQ1OT1
1	KCTD12
1	KCTD7
1	KDM1B
1	KDM2A
1	KDM2B
1	KDM3B
1	KDM4B
1	KDM4C
1	KDM5A
1	KDM5B
1	KDM6A
1	KIAA0100
1	KIAA0232
1	KIAA0319L
1	KIAA0513
1	KIAA0556
1	KIAA0825
1	KIAA0922
1	KIAA1033
1	KIAA1109
1	KIAA1328
1	KIAA1468
1	KIAA1551
1	KIAA1958
1	KIAA2026
1	KIF13A
1	KIF1B
1	KIF9-AS1
1	KIFC2
1	KLF6
1	KLF7
1	KLHDC10
1	KLHL20
1	KLHL22
1	KLHL24
1	KLHL36
1	KLHL5
1	KMT2C
1	KMT2D
1	KMT2E
1	KMT5B
1	KPNA6
1	KRCC1
1	KSR1
1	KYAT3
1	L3MBTL1
1	LACE1
1	LAMP1
1	LAMTOR4
1	LAPTM5
1	LARP4B
1	LATS1
1	LCLAT1
1	LCOR
1	LCORL
1	LCP2
1	LDAH
1	LDLR
1	LDLRAD4
1	LEPR
1	LHFPL2
1	LIMK2
1	LIMS1
1	LIN7A
1	LINC00599
1	LINC00649
1	LINC00662
1	LINC00862
1	LINC00869
1	LINC00886
1	LINC00893
1	LINC00894
1	LINC00907
1	LINC00996
1	LINC01004
1	LINC01094
1	LINC01138
1	LINC01278
1	LINC01376
1	LINC01435
1	LINC01451
1	LINC01619
1	LINC-PINT
1	LIPE-AS1
1	LITAF
1	LL22NC03-2H8.5
1	LLfos-48D6.2
1	LLNLR-470E3.1
1	LMAN2L
1	LMBR1
1	LMBRD1
1	LMF1
1	LMTK2
1	LONP2
1	LOXL3
1	LPAR2
1	LPAR6
1	LPCAT2
1	LPGAT1
1	LPP
1	LRBA
1	LRCH3
1	LRMP
1	LRP10
1	LRRC23
1	LRRC25
1	LRRC29
1	LRRC41
1	LRRC69
1	LRRC75A-AS1
1	LRRK2
1	LRSAM1
1	LSP1
1	LTA4H
1	LTB4R
1	LUC7L3
1	LYN
1	LYPD8
1	LYST
1	MACF1
1	MACROD2
1	MAML1
1	MAML3
1	MAN1A2
1	MAN2B1
1	MANBA
1	MAP2K1
1	MAP2K5
1	MAP2K6
1	MAP3K1
1	MAP3K14
1	MAP3K2
1	MAP3K3
1	MAP3K5
1	MAP3K8
1	MAP4K3
1	MAPK1
1	MAPK14
1	MAPK8
1	MAPK8IP3
1	MAPKAP1
1	MAPKAPK2
1	MAPRE2
1	MARCH1
1	MARCH2
1	MARCH3
1	MARCH6
1	MARCH7
1	MARCKS
1	MARCKSL1
1	MARK2
1	MARK3
1	MARK4
1	MAST2
1	MAST3
1	MAU2
1	MAVS
1	MAX
1	MBD5
1	MBNL1
1	MBOAT1
1	MBP
1	MBTD1
1	MCCC1
1	MCEMP1
1	MCM3AP
1	MCM9
1	MCPH1
1	MCPH1-AS1
1	MCRIP1
1	MCTP1
1	MCU
1	ME2
1	MECOM
1	MED13
1	MED13L
1	MED27
1	MED9
1	MEGF9
1	MEIS2
1	MEMO1
1	MFSD11
1	MFSD14A
1	MFSD14B
1	MFSD14C
1	MGAT1
1	MGAT5
1	MGEA5
1	MGME1
1	MICAL2
1	MICU1
1	MICU2
1	MIDN
1	MILR1
1	MINK1
1	MIR142
1	MIR181A1HG
1	MIR223
1	MIR4435-2HG
1	MIR646HG
1	MIS18BP1
1	MKL1
1	MKLN1
1	MKNK1
1	MKRN1
1	MKRN3
1	MLLT10
1	MLLT3
1	MLXIP
1	MMP24-AS1
1	MMP25
1	MOB3A
1	MON2
1	MORC3
1	MPHOSPH8
1	MPPE1
1	MPZL3
1	MR1
1	MRC2
1	MROH1
1	MS4A3
1	MSI2
1	MSL1
1	MSL2
1	MSRA
1	MSRB1
1	MT-CO1
1	MT-CO2
1	MTERF1
1	MTF1
1	MTG2
1	MTHFD1L
1	MTHFR
1	MTM1
1	MTMR3
1	MTMR8
1	MT-RNR1
1	MT-RNR2
1	MVP
1	MX2
1	MXD1
1	MXI1
1	MYCBP2
1	MYH15
1	MYH9
1	MYO1D
1	MYO1F
1	MYO9A
1	MYO9B
1	MYOM1
1	MYPOP
1	N4BP1
1	N4BP2L2
1	NADK
1	NADSYN1
1	NAPB
1	NAV3
1	NBAS
1	NBEAL2
1	NBPF12
1	NBPF19
1	NBR1
1	NCEH1
1	NCF2
1	NCF4
1	NCKAP1L
1	NCOA1
1	NCOA2
1	NCOA3
1	NCOA6
1	NCOR1
1	NDST1
1	NEAT1
1	NECTIN2
1	NEDD9
1	NEK6
1	NEK7
1	NF1
1	NFAM1
1	NFAT5
1	NFATC1
1	NFATC2
1	NFATC3
1	NFIC
1	NFKBIE
1	NFXL1
1	NFYC
1	NHLRC2
1	NIFK-AS1
1	NIN
1	NINJ2
1	NIPBL
1	NKTR
1	NLK
1	NLRC4
1	NLRC5
1	NLRP12
1	NMNAT1
1	NOTCH1
1	NOXA1
1	NPC1
1	NPEPPS
1	NPL
1	NPLOC4
1	NQO2
1	NR3C1
1	NR3C2
1	NR6A1
1	NRF1
1	NRP1
1	NSMCE2
1	NSRP1P1
1	NSUN6
1	NT5C2
1	NTNG2
1	NUCB1
1	NUDT4
1	NUMB
1	NUP50-AS1
1	NUP98
1	NUPL2
1	NUTM2A-AS1
1	NUTM2B-AS1
1	NXN
1	OGDH
1	OGT
1	OLIG1
1	OLR1
1	OPHN1
1	ORAI2
1	ORAI3
1	ORC2
1	OS9
1	OSBPL1A
1	OSBPL8
1	OSGIN2
1	OSTF1
1	OSTM1
1	OTUD7B
1	OXSR1
1	P4HB
1	PACS1
1	PACS2
1	PADI2
1	PADI4
1	PAK1
1	PAK4
1	PALLD
1	PAN3
1	PAPD4
1	PAPSS1
1	PARGP1
1	PARK2
1	PARL
1	PARP11
1	PARP8
1	PBRM1
1	PBX3
1	PBXIP1
1	PCMTD1
1	PCNX1
1	PCNX4
1	PCSK7
1	PCTP
1	PCYOX1L
1	PDE3B
1	PDE4B
1	PDE7A
1	PDK3
1	PDLIM2
1	PDLIM5
1	PDSS2
1	PDXK
1	PDZD8
1	PELI1
1	PELI2
1	PER3
1	PEX13
1	PEX14
1	PEX6
1	PFKFB3
1	PGD
1	PGGT1B
1	PGPEP1
1	PHACTR1
1	PHACTR2
1	PHACTR4
1	PHC2
1	PHC3
1	PHF20
1	PHF21A
1	PHIP
1	PHKA2
1	PHKB
1	PHLPP1
1	PHYKPL
1	PI4KA
1	PI4KB
1	PIAS1
1	PIBF1
1	PICALM
1	PIGK
1	PIK3AP1
1	PIK3C2A
1	PIK3CA
1	PIK3CB
1	PIK3CD
1	PIK3CD-AS2
1	PIK3CG
1	PIK3R5
1	PIK3R6
1	PIKFYVE
1	PILRA
1	PIM1
1	PIP5K1A
1	PIPOX
1	PITPNA
1	PITPNC1
1	PIWIL4
1	PKD2
1	PKN1
1	PKN2
1	PKNOX1
1	PLA2G7
1	PLAG1
1	PLAUR
1	PLB1
1	PLCB1
1	PLCB2
1	PLCG2
1	PLCL1
1	PLCL2
1	PLD1
1	PLD3
1	PLEC
1	PLEKHA2
1	PLEKHM1P1
1	PLEKHM2
1	PLEKHO1
1	PLEKHO2
1	PLPP1
1	PLXDC2
1	PLXNC1
1	PMAIP1
1	PNISR
1	PNPLA7
1	POGZ
1	POLR3C
1	POR
1	POU2F1
1	PPARA
1	PPARG
1	PPFIA1
1	PPM1B
1	PPM1F
1	PPM1H
1	PPM1L
1	PPP1CB
1	PPP1R12A
1	PPP1R12B
1	PPP1R16B
1	PPP1R21
1	PPP1R3B
1	PPP1R3E
1	PPP1R9B
1	PPP2CB
1	PPP2R5A
1	PPP2R5B
1	PPP2R5C
1	PPP2R5E
1	PPP3CA
1	PPP3CB
1	PPP4C
1	PPP6C
1	PPP6R2
1	PPP6R3
1	PRAM1
1	PRCP
1	PRDM1
1	PREX1
1	PRKAG1
1	PRKAG2
1	PRKAR1A
1	PRKAR2A
1	PRKCA
1	PRKCB
1	PRKCD
1	PRKCE
1	PRKD2
1	PRKRIP1
1	PRMT2
1	PRMT9
1	PRPF38B
1	PRR12
1	PRR14L
1	PRR5
1	PSD4
1	PSEN1
1	PSMA3-AS1
1	PSTPIP2
1	PTBP2
1	PTBP3
1	PTEN
1	PTGFRN
1	PTGS1
1	PTH2R
1	PTK2B
1	PTP4A2
1	PTPN12
1	PTPN2
1	PTPN22
1	PTPN4
1	PTPN7
1	PTPRC
1	PTPRJ
1	PUM1
1	PUM2
1	PXDNL
1	PXK
1	PYGL
1	QKI
1	QRICH1
1	QSOX1
1	R3HDM2
1	RAB10
1	RAB11FIP1
1	RAB11FIP4
1	RAB18
1	RAB1A
1	RAB20
1	RAB24
1	RAB27A
1	RAB28
1	RAB2A
1	RAB30-AS1
1	RAB31
1	RAB3C
1	RAB3D
1	RAB3GAP1
1	RAB40C
1	RAB5B
1	RAB6A
1	RAB7A
1	RABGAP1
1	RABGAP1L
1	RAD51B
1	RAD52
1	RAF1
1	RALGAPA1
1	RALGAPA2
1	RANBP10
1	RANBP9
1	RAP1A
1	RAP1B
1	RAP1GDS1
1	RAPGEF1
1	RAPGEF2
1	RASA1
1	RASA2
1	RASAL1
1	RASAL3
1	RASGEF1B
1	RASGRP4
1	RASSF1
1	RASSF2
1	RASSF3
1	RB1
1	RBKS
1	RBL2
1	RBM41
1	RBM47
1	RBM6
1	RBMS1
1	RBMS2
1	RC3H1
1	RC3H2
1	RCBTB2
1	RCSD1
1	REL
1	RELL1
1	RELT
1	RENBP
1	REPS1
1	REPS2
1	RERE
1	RETN
1	REV3L
1	RFFL
1	RFPL1S
1	RFWD2
1	RFX2
1	RFX3
1	RFX7
1	RGPD2
1	RGS14
1	RGS2
1	RHBDD1
1	RHOF
1	RHOH
1	RHOT1
1	RICTOR
1	RIN3
1	RIPK1
1	RLF
1	RNASET2
1	RNF115
1	RNF13
1	RNF130
1	RNF149
1	RNF166
1	RNF169
1	RNF170
1	RNF19A
1	RNF19B
1	RNF213
1	RNF216
1	RNF24
1	RNF38
1	RNF41
1	RNPC3
1	ROCK1
1	RP11-106M3.2
1	RP11-106M3.3
1	RP11-111H13.1
1	RP11-1134I14.2
1	RP11-147I3.1
1	RP11-154H23.4
1	RP11-156P1.3
1	RP11-15E18.1
1	RP11-162G10.1
1	RP11-166B2.8
1	RP11-16C1.3
1	RP11-17A1.3
1	RP11-195C7.1
1	RP11-206L10.9
1	RP11-20D14.3
1	RP11-212I21.4
1	RP11-218M22.1
1	RP11-229D13.3
1	RP11-239H6.2
1	RP11-248J23.7
1	RP11-283G6.4
1	RP11-285F7.2
1	RP11-286N22.8
1	RP11-295K2.3
1	RP11-296O14.3
1	RP11-297D21.4
1	RP11-298J20.4
1	RP11-299J3.8
1	RP11-314N13.10
1	RP11-318C24.1
1	RP11-35G9.5
1	RP11-403I13.8
1	RP11-405A12.2
1	RP11-40C6.2
1	RP11-421E14.2
1	RP11-428O18.6
1	RP11-42I10.1
1	RP11-435I10.4
1	RP11-44F14.1
1	RP11-459O1.2
1	RP11-463O12.5
1	RP11-467H10.2
1	RP11-473O4.3
1	RP11-479O9.4
1	RP11-513G19.1
1	RP11-513I15.6
1	RP11-518L10.5
1	RP11-529H2.2
1	RP11-53I6.2
1	RP11-545I5.3
1	RP11-550I24.2
1	RP11-580I16.2
1	RP11-588H23.3
1	RP11-58C22.1
1	RP11-613M10.9
1	RP11-665G4.1
1	RP1-167A14.2
1	RP11-692D12.1
1	RP11-694I15.7
1	RP11-717K11.2
1	RP11-729L2.2
1	RP11-734K2.4
1	RP11-809N8.4
1	RP11-83A24.2
1	RP11-96H19.1
1	RP13-104F24.2
1	RP1-43E13.2
1	RP1-90G24.10
1	RP2
1	RP3-449O17.1
1	RP3-477O4.14
1	RP4-576H24.2
1	RP4-576H24.4
1	RP4-605O3.4
1	RP4-613B23.1
1	RP4-635A23.6
1	RP5-1091N2.9
1	RP5-1165K10.2
1	RP5-864K19.4
1	RPAP2
1	RPIA
1	RPL39
1	RPRD2
1	RPS15AP10
1	RPS6KA1
1	RPS6KA2
1	RPS6KA3
1	RPS6KA5
1	RPS6KC1
1	RPTOR
1	RREB1
1	RSF1
1	RSPH3
1	RSRP1
1	RTN3
1	RUBCN
1	RUNX1
1	RUNX2
1	RXRA
1	RYK
1	S100A8
1	S100A9
1	S100PBP
1	SACM1L
1	SAMD9L
1	SAMHD1
1	SAMSN1
1	SAT1
1	SATB2
1	SBF2
1	SCAF8
1	SCAI
1	SCAPER
1	SCARB1
1	SCFD1
1	SCFD2
1	SCLT1
1	SCPEP1
1	SCYL2
1	SDCBP
1	SDF2
1	SEC14L1
1	SEC22A
1	SEC24A
1	SEC24B
1	SEC31B
1	SEC62
1	SECISBP2L
1	SEMA4D
1	SEMA6B
1	SENP5
1	SENP6
1	SENP7
1	SEPT2
1	SEPT6
1	SERPINB1
1	SERTAD2
1	SESN1
1	SETD2
1	SETD5
1	SETDB1
1	SETX
1	SFMBT2
1	SFXN5
1	SGK1
1	SGO1-AS1
1	SGPL1
1	SH2D3C
1	SH3BGRL
1	SH3BP1
1	SH3BP2
1	SH3GL1
1	SH3PXD2A
1	SH3RF1
1	SIAH1
1	SIGLEC7
1	SIGLEC9
1	SIK2
1	SIK3
1	SIL1
1	SIPA1
1	SIPA1L3
1	SIRPA
1	SIRPB2
1	SIRT5
1	SKI
1	SLA
1	SLA2
1	SLC12A6
1	SLC12A9
1	SLC17A5
1	SLC22A15
1	SLC25A13
1	SLC25A16
1	SLC25A20
1	SLC25A40
1	SLC25A53
1	SLC26A8
1	SLC27A6
1	SLC2A13
1	SLC2A3
1	SLC30A7
1	SLC35D1
1	SLC36A1
1	SLC38A9
1	SLC39A11
1	SLC39A9
1	SLC44A1
1	SLC44A2
1	SLC45A4
1	SLC4A2
1	SLC6A6
1	SLC8A1
1	SLC8B1
1	SLC9A1
1	SLC9A8
1	SLCO4C1
1	SLMAP
1	SLX4IP
1	SMAD2
1	SMARCAL1
1	SMARCD2
1	SMG1P3
1	SMG6
1	SMIM14
1	SMIM8
1	SMURF1
1	SMURF2
1	SMYD3
1	SNAP29
1	SNRK
1	SNTB1
1	SNX13
1	SNX14
1	SNX18
1	SNX27
1	SNX29
1	SNX30
1	SOD2
1	SOGA1
1	SORL1
1	SOS1
1	SOS2
1	SP1
1	SP100
1	SP3
1	SPACA6
1	SPAST
1	SPDYA
1	SPG11
1	SPI1
1	SPIDR
1	SPINT1
1	SPN
1	SPOP
1	SPOPL
1	SPPL2A
1	SPPL3
1	SPRED2
1	SPTAN1
1	SPTLC2
1	SREBF2
1	SRP54-AS1
1	SRPK1
1	SRPK2
1	SSBP2
1	SSBP3
1	SSH1
1	SSH2
1	ST3GAL2
1	ST3GAL6
1	STAG1
1	STAG3L1
1	STAG3L3
1	STARD10
1	STAT1
1	STAT2
1	STAT3
1	STAT5B
1	STAT6
1	STIM1
1	STIM2
1	STK10
1	STK11IP
1	STK17A
1	STK17B
1	STK3
1	STK38
1	STK38L
1	STK40
1	STOX2
1	STRN
1	STRN3
1	STT3B
1	STX3
1	STX5
1	STX6
1	STX7
1	STX8
1	STXBP1
1	STXBP2
1	STXBP5
1	STXBP5-AS1
1	STYXL1
1	SUFU
1	SULF2
1	SUMF1
1	SUMF2
1	SUN2
1	SUPT3H
1	SUSD1
1	SUSD6
1	SUZ12P1
1	SVIL
1	SYCP2
1	SYCP2L
1	SYK
1	SYNJ1
1	SZT2
1	TAB2
1	TAGAP
1	TANC2
1	TANGO2
1	TANGO6
1	TANK
1	TAOK1
1	TAOK3
1	TAPT1
1	TAPT1-AS1
1	TBC1D10C
1	TBC1D14
1	TBC1D22A
1	TBC1D22B
1	TBC1D25
1	TBC1D2B
1	TBC1D32
1	TBC1D5
1	TBC1D8
1	TBCK
1	TBK1
1	TBL1XR1
1	TBXAS1
1	TCAIM
1	TCEB3-AS1
1	TCF4
1	TCIRG1
1	TEC
1	TECPR1
1	TECPR2
1	TEP1
1	TESK2
1	TET2
1	TET3
1	TEX22
1	TFCP2
1	TFE3
1	TFEB
1	TGFB1
1	TGFBR1
1	TGFBR2
1	TGOLN2
1	THADA
1	THEMIS2
1	TIAM2
1	TIMM23B
1	TIMP2
1	TKT
1	TLK1
1	TM9SF2
1	TMC6
1	TMC8
1	TMCC1
1	TMEM127
1	TMEM135
1	TMEM144
1	TMEM14C
1	TMEM154
1	TMEM156
1	TMEM170B
1	TMEM175
1	TMEM181
1	TMEM184B
1	TMEM259
1	TMEM260
1	TMEM30A
1	TMEM55A
1	TMEM57
1	TMEM63A
1	TMEM63B
1	TMEM65
1	TMEM71
1	TMEM72-AS1
1	TMEM87A
1	TMEM87B
1	TMEM9B
1	TMLHE
1	TMLHE-AS1
1	TMOD2
1	TMSB4X
1	TMSB4XP4
1	TMTC2
1	TNFAIP2
1	TNFAIP8
1	TNFAIP8L1
1	TNFRSF1A
1	TNFSF14
1	TNFSF9
1	TNKS
1	TNKS2
1	TNPO3
1	TNRC18
1	TNRC6A
1	TNRC6B
1	TNRC6C
1	TNRC6C-AS1
1	TOM1
1	TOM1L2
1	TOR1AIP1
1	TOR1B
1	TP53I11
1	TPCN1
1	TPCN2
1	TPST1
1	TPT1
1	TPT1-AS1
1	TPT1P4
1	TPTE2P5
1	TRA2A
1	TRAF1
1	TRAF3
1	TRAF3IP2
1	TRAF3IP3
1	TRAFD1
1	TRAK1
1	TRAPPC10
1	TRAPPC13
1	TRAPPC8
1	TRAPPC9
1	TRERF1
1	TRIM13
1	TRIM33
1	TRIM38
1	TRIM56
1	TRPC4AP
1	TRPM2
1	TRPM7
1	TRPS1
1	TRRAP
1	TSC1
1	TSC22D2
1	TSC22D3
1	TSG101
1	TSGA10
1	TSHZ3
1	TSNARE1
1	TTC17
1	TTC3
1	TTC39C
1	TTI2
1	TTL
1	TTLL3
1	TTLL4
1	TUBD1
1	TUG1
1	TXK
1	TXNDC11
1	TXNIP
1	TYK2
1	TYMP
1	TYROBP
1	TYW1
1	TYW1B
1	UBA3
1	UBA6
1	UBA6-AS1
1	UBALD2
1	UBAP1
1	UBASH3B
1	UBE2E1
1	UBE2F
1	UBE2F-SCLY
1	UBE2H
1	UBE2R2
1	UBE2Z
1	UBE4B
1	UBL3
1	UBN2
1	UBOX5
1	UBR1
1	UBR2
1	UBR5
1	UBTD1
1	UBXN2A
1	UBXN2B
1	UBXN6
1	UEVLD
1	UFL1-AS1
1	UHMK1
1	UHRF1BP1
1	UHRF2
1	ULK1
1	UNC13D
1	URGCP
1	USP15
1	USP20
1	USP24
1	USP25
1	USP3
1	USP32
1	USP33
1	USP34
1	USP47
1	UTRN
1	UVRAG
1	VASP
1	VAV1
1	VCL
1	VIPAS39
1	VIT
1	VMP1
1	VOPP1
1	VPS13A
[truncated: 2,551 more rows]
