# Supplementary material for: Induced lineage promiscuity undermines the efficiency of all-trans-retinoid-acid-induced differentiation of acute myeloid leukemia
Source: iScience. 2021 Apr 11;24(5):102410. doi: 10.1016/j.isci.2021.102410 (PMC8099557; doi:10.1016/j.isci.2021.102410)
Supplement: Table S6. Summary of SCENIC analysis of scRNA-seq data, related to figure 6 [file mmc7.xlsx]

## Sheet: NB4_SCENIC_output
		Enrichment	Enrichment	Enrichment	Enrichment	Enrichment	Enrichment	Enrichment	Enrichment
		AUC	Annotation	Context	MotifSimilarityQvalue	NES	OrthologousIdentity	RankAtMax	TargetGenes
TF	MotifID
ARNT	dbcorrdb__MAX__ENCSR000DYG_1__m1	0.0768953	motif similar to swissregulon__hs__ARNT_ARNT2_BHLHB2_MAX_MYC_USF1.p2 ('hs__ARNT_ARNT2_BHLHB2_MAX_MYC_USF1.p2'; q-value = 0.000442) which is directly annotated	frozenset({'weight>75.0%', 'activating', 'hg38_refseq-r80_10kb_up_and_down_tss.mc9nr'})	0.000442	3.15782	1	1675	[('NCL', 1.0), ('DKC1', 3.27421496037329), ('OSBPL1A', 3.0459575154319016), ('STK4', 2.4758310563912995), ('HNRNPUL1', 1.203802206355053), ('LPIN2', 0.4572513948160761), ('NRF1', 3.4109529994525936), ('LITAF', 3.865916005293332)]
ARNT	dbcorrdb__MAX__ENCSR000ECN_1__m1	0.0841435	motif similar to swissregulon__hs__ARNT_ARNT2_BHLHB2_MAX_MYC_USF1.p2 ('hs__ARNT_ARNT2_BHLHB2_MAX_MYC_USF1.p2'; q-value = 0.000148) which is directly annotated	frozenset({'weight>75.0%', 'activating', 'hg38_refseq-r80_10kb_up_and_down_tss.mc9nr'})	0.000148	3.55738	1	219	[('NCL', 1.0), ('DKC1', 3.27421496037329), ('OSBPL1A', 3.0459575154319016), ('NRF1', 2.4758310563912995)]
ARNT	dbcorrdb__MXI1__ENCSR000EDU_1__m1	0.0954622	motif similar to swissregulon__hs__ARNT_ARNT2_BHLHB2_MAX_MYC_USF1.p2 ('hs__ARNT_ARNT2_BHLHB2_MAX_MYC_USF1.p2'; q-value = 0.000776) which is directly annotated	frozenset({'weight>75.0%', 'activating', 'hg38_refseq-r80_10kb_up_and_down_tss.mc9nr'})	0.000776	4.18134	1	560	[('NCL', 1.0), ('HNRNPDL', 3.27421496037329), ('DKC1', 3.0459575154319016), ('HNRNPUL1', 2.4758310563912995), ('EIF2S3', 1.203802206355053)]
ARNT	dbcorrdb__MAX__ENCSR000DZF_1__m1	0.0784068	motif similar to swissregulon__hs__ARNT_ARNT2_BHLHB2_MAX_MYC_USF1.p2 ('hs__ARNT_ARNT2_BHLHB2_MAX_MYC_USF1.p2'; q-value = 0.000367) which is directly annotated	frozenset({'weight>75.0%', 'activating', 'hg38_refseq-r80_10kb_up_and_down_tss.mc9nr'})	0.000367	3.24114	1	183	[('NCL', 1.0), ('DKC1', 3.27421496037329), ('HNRNPUL1', 3.0459575154319016)]
ARNTL2	taipale_cyt_meth__MLX_NCACGTGN_eDBD_repr	0.0703564	motif similar to cisbp__M5231 ('ARNTL2[gene ID: "ENSG00000029153" species: "Homo sapiens" TF status: "inferred" TF family: "bHLH" DBDs: "HLH"]; cyc[gene ID: "FBgn0023094" species: "Drosophila melanogaster" TF status: "direct" TF family: "bHLH" DBDs: "HLH"]'; q-value = 0.000247) which is annotated for orthologous gene FBgn0023094 in D. melanogaster (identity = 48%)	frozenset({'weight>75.0%', 'activating', 'hg38_refseq-r80_10kb_up_and_down_tss.mc9nr'})	0.000247	3.74123	0.486683	386	[('NCL', 0.4941560552840815), ('GLYR1', 0.7853065161515426), ('KCNQ5', 5.257465204726421), ('TET3', 0.5333347041603043), ('TFDP1', 0.6593454864666937), ('THOP1', 0.44714953566075183), ('PICALM', 0.6125896013174672), ('PRMT1', 0.5334442030823024), ('SMG1', 2.8525763283737238), ('ALOX12-AS1', 1.3288913889245515), ('UTP20', 1.0)]
ARNTL2	factorbook__USF	0.062957	motif similar to transfac_pro__M07637 ('I$CYC_01: cyc'; q-value = 0.000252) which is annotated for orthologous gene FBgn0023094 in D. melanogaster (identity = 48%)	frozenset({'weight>75.0%', 'activating', 'hg38_refseq-r80_10kb_up_and_down_tss.mc9nr'})	0.000252	3.13304	0.486683	1185	[('PICALM', 0.4941560552840815), ('GLYR1', 0.7853065161515426), ('ALOX12-AS1', 5.257465204726421), ('STAG1', 0.5333347041603043), ('RBBP6', 0.6593454864666937), ('CCAR1', 0.44714953566075183), ('TFDP1', 0.6125896013174672), ('CELF2', 0.5334442030823024), ('ANKRD17', 2.8525763283737238), ('ZRANB2', 1.3288913889245515), ('VGLL4', 1.0), ('MED13L', 3.686578408415373), ('THOP1', 3.0289876557080526), (…
ARNTL2	cisbp__M4893	0.0685146	gene is orthologous to FBgn0023094 in D. melanogaster (identity = 31%) which is annotated for similar motif flyfactorsurvey__Clk_cyc_SANGER_5_FBgn0023094 ('Clk_cyc_SANGER_5_FBgn0023094'; q-value = 1.71e-06)	frozenset({'weight>75.0%', 'activating', 'hg38_refseq-r80_10kb_up_and_down_tss.mc9nr'})	2e-06	3.58985	0.316038	573	[('NCL', 0.4941560552840815), ('KCNQ5', 0.7853065161515426), ('THOP1', 5.257465204726421), ('PRMT1', 0.5333347041603043), ('SMG1', 0.6593454864666937), ('TFDP1', 0.44714953566075183), ('RREB1', 0.6125896013174672), ('CMSS1', 0.5334442030823024), ('MED13L', 2.8525763283737238), ('VGLL4', 1.3288913889245515), ('TBC1D1', 1.0), ('TNFAIP8', 3.686578408415373)]
ARNTL2	taipale_cyt_meth__ARNTL_RTCACGTGMN_eDBD	0.0613506	gene is orthologous to FBgn0023094 in D. melanogaster (identity = 31%) which is annotated for similar motif flyfactorsurvey__tgo_cyc_SANGER_5_FBgn0023094 ('tgo_cyc_SANGER_5_FBgn0023094'; q-value = 0.000479)	frozenset({'weight>75.0%', 'activating', 'hg38_refseq-r80_10kb_up_and_down_tss.mc9nr'})	0.000479	3.001	0.316038	1307	[('GLYR1', 0.4941560552840815), ('PICALM', 0.7853065161515426), ('NCL', 5.257465204726421), ('ALOX12-AS1', 0.5333347041603043), ('KCNQ5', 0.6593454864666937), ('TET3', 0.44714953566075183), ('TFDP1', 0.6125896013174672), ('RREB1', 0.5334442030823024), ('SMG1', 2.8525763283737238), ('TBC1D1', 1.3288913889245515), ('ANKRD17', 1.0), ('VGLL4', 3.686578408415373), ('RAB3GAP2', 3.0289876557080526), ('C…
ARNTL2	taipale__USF1_DBD_RTCACGTGAY	0.0668621	motif similar to transfac_pro__M07637 ('I$CYC_01: cyc'; q-value = 8.69e-05) which is annotated for orthologous gene FBgn0023094 in D. melanogaster (identity = 48%)	frozenset({'weight>75.0%', 'activating', 'hg38_refseq-r80_10kb_up_and_down_tss.mc9nr'})	8.7e-05	3.45402	0.486683	889	[('PICALM', 0.4941560552840815), ('GLYR1', 0.7853065161515426), ('ALOX12-AS1', 5.257465204726421), ('THOP1', 0.5333347041603043), ('RREB1', 0.6593454864666937), ('STAG1', 0.44714953566075183), ('NCL', 0.6125896013174672), ('ANKRD17', 0.5334442030823024), ('SMG1', 2.8525763283737238), ('CCAR1', 1.3288913889245515), ('ADGRE5', 1.0), ('RAB3GAP2', 3.686578408415373), ('VGLL4', 3.0289876557080526), ('…
ARNTL2	swissregulon__sacCer__CBF1	0.0633401	motif similar to cisbp__M5231 ('ARNTL2[gene ID: "ENSG00000029153" species: "Homo sapiens" TF status: "inferred" TF family: "bHLH" DBDs: "HLH"]; cyc[gene ID: "FBgn0023094" species: "Drosophila melanogaster" TF status: "direct" TF family: "bHLH" DBDs: "HLH"]'; q-value = 0.000351) which is annotated for orthologous gene FBgn0023094 in D. melanogaster (identity = 48%)	frozenset({'weight>75.0%', 'activating', 'hg38_refseq-r80_10kb_up_and_down_tss.mc9nr'})	0.000351	3.16453	0.486683	2544	[('GLYR1', 0.4941560552840815), ('TFDP1', 0.7853065161515426), ('PICALM', 5.257465204726421), ('NCL', 0.5333347041603043), ('TET3', 0.6593454864666937), ('KCNQ5', 0.44714953566075183), ('ALOX12-AS1', 0.6125896013174672), ('PRMT1', 0.5334442030823024), ('SMG1', 2.8525763283737238), ('THOP1', 1.3288913889245515), ('UTP20', 1.0), ('VGLL4', 3.686578408415373), ('MED13L', 3.0289876557080526), ('ZRANB2…
ARNTL2	cisbp__M0156	0.0631001	motif similar to swissregulon__hs__bHLH_family.p2 ('hs__bHLH_family.p2'; q-value = 0.000949) which is directly annotated	frozenset({'weight>75.0%', 'activating', 'hg38_refseq-r80_10kb_up_and_down_tss.mc9nr'})	0.000949	3.1448	1	1014	[('TFDP1', 0.4941560552840815), ('PICALM', 0.7853065161515426), ('NCL', 5.257465204726421), ('THOP1', 0.5333347041603043), ('GLYR1', 0.6593454864666937), ('KCNQ5', 0.44714953566075183), ('PRMT1', 0.6125896013174672), ('TET3', 0.5334442030823024), ('RREB1', 2.8525763283737238), ('VGLL4', 1.3288913889245515), ('ALOX12-AS1', 1.0), ('SMG1', 3.686578408415373), ('SPN', 3.0289876557080526), ('UTP20', 1…
ARNTL2	transfac_pro__M00371	0.0838949	motif similar to transfac_pro__M07637 ('I$CYC_01: cyc'; q-value = 0.000942) which is annotated for orthologous gene FBgn0023094 in D. melanogaster (identity = 48%)	frozenset({'weight>75.0%', 'activating', 'hg38_refseq-r80_10kb_up_and_down_tss.mc9nr'})	0.000942	4.85403	0.486683	1533	[('PICALM', 0.4941560552840815), ('GLYR1', 0.7853065161515426), ('RREB1', 5.257465204726421), ('TFDP1', 0.5333347041603043), ('THOP1', 0.6593454864666937), ('NCL', 0.44714953566075183), ('ALOX12-AS1', 0.6125896013174672), ('MYDGF', 0.5334442030823024), ('SMG1', 2.8525763283737238), ('MORF4L2', 1.3288913889245515), ('RAB3GAP2', 1.0), ('MED13L', 3.686578408415373), ('LMBR1', 3.0289876557080526), ('…
ARNTL2	cisbp__M4514	0.0617614	motif similar to transfac_pro__M07637 ('I$CYC_01: cyc'; q-value = 0.000149) which is annotated for orthologous gene FBgn0023094 in D. melanogaster (identity = 48%)	frozenset({'weight>75.0%', 'activating', 'hg38_refseq-r80_10kb_up_and_down_tss.mc9nr'})	0.000149	3.03477	0.486683	1231	[('PICALM', 0.4941560552840815), ('ALOX12-AS1', 0.7853065161515426), ('GLYR1', 5.257465204726421), ('STAG1', 0.5333347041603043), ('RBBP6', 0.6593454864666937), ('CCAR1', 0.44714953566075183), ('TFDP1', 0.6125896013174672), ('ADK', 0.5334442030823024), ('ANKRD17', 2.8525763283737238), ('KCNQ5', 1.3288913889245515), ('VGLL4', 1.0), ('ZRANB2', 3.686578408415373), ('KAT6A', 3.0289876557080526), ('RP…
ARNTL2	taipale_cyt_meth__SREBF1_NTCACGTGAN_eDBD	0.0621769	motif similar to transfac_pro__M07637 ('I$CYC_01: cyc'; q-value = 0.000129) which is annotated for orthologous gene FBgn0023094 in D. melanogaster (identity = 48%)	frozenset({'weight>75.0%', 'activating', 'hg38_refseq-r80_10kb_up_and_down_tss.mc9nr'})	0.000129	3.06892	0.486683	1269	[('PICALM', 0.4941560552840815), ('RREB1', 0.7853065161515426), ('GLYR1', 5.257465204726421), ('ALOX12-AS1', 0.5333347041603043), ('TFDP1', 0.6593454864666937), ('ANKRD17', 0.44714953566075183), ('STAG1', 0.6125896013174672), ('VGLL4', 0.5334442030823024), ('SMG1', 2.8525763283737238), ('CELF2', 1.3288913889245515), ('RAB3GAP2', 1.0), ('CCAR1', 3.686578408415373), ('SCART1', 3.0289876557080526), …
ARNTL2	cisbp__M4500	0.0624908	motif similar to transfac_pro__M07637 ('I$CYC_01: cyc'; q-value = 0.00022) which is annotated for orthologous gene FBgn0023094 in D. melanogaster (identity = 48%)	frozenset({'weight>75.0%', 'activating', 'hg38_refseq-r80_10kb_up_and_down_tss.mc9nr'})	0.00022	3.09472	0.486683	1082	[('PICALM', 0.4941560552840815), ('GLYR1', 0.7853065161515426), ('ALOX12-AS1', 5.257465204726421), ('STAG1', 0.5333347041603043), ('RBBP6', 0.6593454864666937), ('WHSC1', 0.44714953566075183), ('CELF2', 0.6125896013174672), ('ANKRD17', 0.5334442030823024), ('CCAR1', 2.8525763283737238), ('VGLL4', 1.3288913889245515), ('RAB3GAP2', 1.0), ('TFDP1', 3.686578408415373), ('SCART1', 3.0289876557080526),…
ARNTL2	swissregulon__sacCer__TYE7	0.0681592	motif similar to transfac_pro__M07637 ('I$CYC_01: cyc'; q-value = 0.000818) which is annotated for orthologous gene FBgn0023094 in D. melanogaster (identity = 48%)	frozenset({'weight>75.0%', 'activating', 'hg38_refseq-r80_10kb_up_and_down_tss.mc9nr'})	0.000818	3.56063	0.486683	687	[('PICALM', 0.4941560552840815), ('ALOX12-AS1', 0.7853065161515426), ('GLYR1', 5.257465204726421), ('RREB1', 0.5333347041603043), ('THOP1', 0.6593454864666937), ('CCAR1', 0.44714953566075183), ('VGLL4', 0.6125896013174672), ('STAG1', 0.5334442030823024), ('ANKRD17', 2.8525763283737238), ('SMG1', 1.3288913889245515), ('MED13L', 1.0), ('CELF2', 3.686578408415373), ('ADGRE5', 3.0289876557080526), ('…
ARNTL2	scertf__macisaac.CBF1	0.066382	motif similar to transfac_pro__M07637 ('I$CYC_01: cyc'; q-value = 0.000214) which is annotated for orthologous gene FBgn0023094 in D. melanogaster (identity = 48%)	frozenset({'weight>75.0%', 'activating', 'hg38_refseq-r80_10kb_up_and_down_tss.mc9nr'})	0.000214	3.41456	0.486683	1000	[('GLYR1', 0.4941560552840815), ('PICALM', 0.7853065161515426), ('ALOX12-AS1', 5.257465204726421), ('TFDP1', 0.5333347041603043), ('ZRANB2', 0.6593454864666937), ('RBBP6', 0.44714953566075183), ('RREB1', 0.6125896013174672), ('ANKRD17', 0.5334442030823024), ('RAB3GAP2', 2.8525763283737238), ('CCAR1', 1.3288913889245515), ('KAT6A', 1.0), ('STAG1', 3.686578408415373), ('VGLL4', 3.0289876557080526),…
ARNTL2	cisbp__M4578	0.0630447	motif similar to transfac_pro__M07637 ('I$CYC_01: cyc'; q-value = 0.000371) which is annotated for orthologous gene FBgn0023094 in D. melanogaster (identity = 48%)	frozenset({'weight>75.0%', 'activating', 'hg38_refseq-r80_10kb_up_and_down_tss.mc9nr'})	0.000371	3.14025	0.486683	1185	[('PICALM', 0.4941560552840815), ('ALOX12-AS1', 0.7853065161515426), ('GLYR1', 5.257465204726421), ('RBBP6', 0.5333347041603043), ('STAG1', 0.6593454864666937), ('ANKRD17', 0.44714953566075183), ('CCAR1', 0.6125896013174672), ('CELF2', 0.5334442030823024), ('EIF3A', 2.8525763283737238), ('VGLL4', 1.3288913889245515), ('ZRANB2', 1.0), ('WHSC1', 3.686578408415373), ('THOP1', 3.0289876557080526), ('…
ARNTL2	cisbp__M5943	0.066562	motif similar to transfac_pro__M07637 ('I$CYC_01: cyc'; q-value = 6.96e-05) which is annotated for orthologous gene FBgn0023094 in D. melanogaster (identity = 48%)	frozenset({'weight>75.0%', 'activating', 'hg38_refseq-r80_10kb_up_and_down_tss.mc9nr'})	7e-05	3.42936	0.486683	857	[('PICALM', 0.4941560552840815), ('GLYR1', 0.7853065161515426), ('ALOX12-AS1', 5.257465204726421), ('RREB1', 0.5333347041603043), ('THOP1', 0.6593454864666937), ('STAG1', 0.44714953566075183), ('NCL', 0.6125896013174672), ('ANKRD17', 0.5334442030823024), ('SMG1', 2.8525763283737238), ('CCAR1', 1.3288913889245515), ('ADGRE5', 1.0), ('RAB3GAP2', 3.686578408415373), ('VGLL4', 3.0289876557080526), ('…
ARNTL2	jaspar__MA0409.1	0.0646187	gene is orthologous to FBgn0023094 in D. melanogaster (identity = 31%) which is annotated for similar motif transfac_pro__M07637 ('I$CYC_01: cyc'; q-value = 0.000829)	frozenset({'weight>75.0%', 'activating', 'hg38_refseq-r80_10kb_up_and_down_tss.mc9nr'})	0.000829	3.26962	0.316038	2627	[('GLYR1', 0.4941560552840815), ('PICALM', 0.7853065161515426), ('TFDP1', 5.257465204726421), ('NCL', 0.5333347041603043), ('SMG1', 0.6593454864666937), ('ALOX12-AS1', 0.44714953566075183), ('KCNQ5', 0.6125896013174672), ('THOP1', 0.5334442030823024), ('VGLL4', 2.8525763283737238), ('UTP20', 1.3288913889245515), ('MED13L', 1.0), ('TET3', 3.686578408415373), ('PRMT1', 3.0289876557080526), ('SCART1…
ARNTL2	cisbp__M4552	0.0636032	motif similar to transfac_pro__M07637 ('I$CYC_01: cyc'; q-value = 0.000177) which is annotated for orthologous gene FBgn0023094 in D. melanogaster (identity = 48%)	frozenset({'weight>75.0%', 'activating', 'hg38_refseq-r80_10kb_up_and_down_tss.mc9nr'})	0.000177	3.18615	0.486683	1181	[('PICALM', 0.4941560552840815), ('GLYR1', 0.7853065161515426), ('ALOX12-AS1', 5.257465204726421), ('STAG1', 0.5333347041603043), ('RBBP6', 0.6593454864666937), ('WHSC1', 0.44714953566075183), ('CCAR1', 0.6125896013174672), ('ANKRD17', 0.5334442030823024), ('CELF2', 2.8525763283737238), ('RAB3GAP2', 1.3288913889245515), ('TFDP1', 1.0), ('EIF3A', 3.686578408415373), ('KAT6A', 3.0289876557080526), …
ARNTL2	transfac_pro__M01954	0.0651126	gene is orthologous to FBgn0023094 in D. melanogaster (identity = 31%) which is annotated for similar motif transfac_pro__M07637 ('I$CYC_01: cyc'; q-value = 0.000829)	frozenset({'weight>75.0%', 'activating', 'hg38_refseq-r80_10kb_up_and_down_tss.mc9nr'})	0.000829	3.31022	0.316038	2664	[('GLYR1', 0.4941560552840815), ('PICALM', 0.7853065161515426), ('TFDP1', 5.257465204726421), ('NCL', 0.5333347041603043), ('SMG1', 0.6593454864666937), ('ALOX12-AS1', 0.44714953566075183), ('KCNQ5', 0.6125896013174672), ('THOP1', 0.5334442030823024), ('VGLL4', 2.8525763283737238), ('UTP20', 1.3288913889245515), ('MED13L', 1.0), ('PRMT1', 3.686578408415373), ('TET3', 3.0289876557080526), ('SCART1…
ATF1	cisbp__M0299	0.0563016	gene is annotated for similar motif homer__GATGACGTCA_Atf1 ('Atf1(bZIP)/K562-ATF1-ChIP-Seq(GSE31477)/Homer'; q-value = 0.000503)	frozenset({'weight>75.0%', 'activating', 'hg38_refseq-r80_10kb_up_and_down_tss.mc9nr'})	0.000503	3.08831	1	956	[('VRK1', 1.1829424410417466), ('SEC23B', 0.9575756754117224), ('RNPS1', 1.0), ('ERLIN2', 0.43732300160515547), ('PDS5B', 0.6857257140052341), ('TTC19', 2.2208491790999827), ('PHIP', 0.4569728897014097), ('NEAT1', 0.9862658916849746), ('SREBF2', 1.5621413841928404), ('RPS29', 2.253109441185808), ('SLC26A3', 0.7425285280154758)]
ATF1	transfac_pro__M01186	0.0578458	gene is annotated for similar motif dbcorrdb__ATF1__ENCSR000DNZ_1__m1 ('ATF1 (ENCSR000DNZ-1, motif 1)'; q-value = 4.26e-05)	frozenset({'weight>75.0%', 'activating', 'hg38_refseq-r80_10kb_up_and_down_tss.mc9nr'})	4.3e-05	3.21381	1	2159	[('RPS29', 1.1829424410417466), ('CREM', 0.9575756754117224), ('RNPS1', 1.0), ('NEAT1', 0.43732300160515547), ('SREBF2', 0.6857257140052341), ('SEC23B', 2.2208491790999827), ('HSP90AB1', 0.4569728897014097), ('UBC', 0.9862658916849746), ('EEF2', 1.5621413841928404), ('PPA1', 2.253109441185808), ('NR6A1', 0.7425285280154758), ('FAU', 6.101130917317014), ('VRK1', 1.2563584162814987), ('PHIP', 0.472…
ATF1	cisbp__M4307	0.0645898	gene is annotated for similar motif dbcorrdb__ATF1__ENCSR000DNZ_1__m1 ('ATF1 (ENCSR000DNZ-1, motif 1)'; q-value = 0.000184)	frozenset({'weight>75.0%', 'activating', 'hg38_refseq-r80_10kb_up_and_down_tss.mc9nr'})	0.000184	3.7619	1	955	[('PHIP', 1.1829424410417466), ('RPS29', 0.9575756754117224), ('CREM', 1.0), ('HSP90AB1', 0.43732300160515547), ('NEAT1', 0.6857257140052341), ('SREBF2', 2.2208491790999827), ('RNPS1', 0.4569728897014097), ('UBC', 0.9862658916849746), ('NR6A1', 1.5621413841928404), ('SEC23B', 2.253109441185808)]
ATF1	transfac_public__M00039	0.0569058	gene is annotated for similar motif homer__GATGACGTCA_Atf1 ('Atf1(bZIP)/K562-ATF1-ChIP-Seq(GSE31477)/Homer'; q-value = 4.43e-05)	frozenset({'weight>75.0%', 'activating', 'hg38_refseq-r80_10kb_up_and_down_tss.mc9nr'})	4.4e-05	3.13742	1	1574	[('CREM', 1.1829424410417466), ('NEAT1', 0.9575756754117224), ('NR6A1', 1.0), ('RNPS1', 0.43732300160515547), ('RPS29', 0.6857257140052341), ('HSP90AB1', 2.2208491790999827), ('PHIP', 0.4569728897014097), ('UBC', 0.9862658916849746), ('EEF2', 1.5621413841928404), ('PPA1', 2.253109441185808), ('TTC19', 0.7425285280154758), ('SREBF2', 6.101130917317014), ('SEC23B', 1.2563584162814987), ('TDG', 0.47…
ATF1	jaspar__MA0605.1	0.0577712	gene is annotated for similar motif homer__GATGACGTCA_Atf1 ('Atf1(bZIP)/K562-ATF1-ChIP-Seq(GSE31477)/Homer'; q-value = 0.000503)	frozenset({'weight>75.0%', 'activating', 'hg38_refseq-r80_10kb_up_and_down_tss.mc9nr'})	0.000503	3.20775	1	995	[('VRK1', 1.1829424410417466), ('SEC23B', 0.9575756754117224), ('RNPS1', 1.0), ('ERLIN2', 0.43732300160515547), ('PDS5B', 0.6857257140052341), ('PHIP', 2.2208491790999827), ('TTC19', 0.4569728897014097), ('NEAT1', 0.9862658916849746), ('SREBF2', 1.5621413841928404), ('RPS29', 2.253109441185808), ('SLC26A3', 0.7425285280154758)]
ATF1	transfac_pro__M00916	0.0566597	gene is annotated for similar motif dbcorrdb__ATF1__ENCSR000DNZ_1__m1 ('ATF1 (ENCSR000DNZ-1, motif 1)'; q-value = 1.24e-05)	frozenset({'weight>75.0%', 'activating', 'hg38_refseq-r80_10kb_up_and_down_tss.mc9nr'})	1.2e-05	3.11741	1	1145	[('CREM', 1.1829424410417466), ('RNPS1', 0.9575756754117224), ('RPS29', 1.0), ('EIF4EBP1', 0.43732300160515547), ('NEAT1', 0.6857257140052341), ('UBC', 2.2208491790999827), ('PHIP', 0.4569728897014097), ('HSP90AB1', 0.9862658916849746), ('EEF2', 1.5621413841928404), ('VRK1', 2.253109441185808), ('SREBF2', 0.7425285280154758)]
ATF1	transfac_pro__M09520	0.0590021	gene is annotated for similar motif homer__GATGACGTCA_Atf1 ('Atf1(bZIP)/K562-ATF1-ChIP-Seq(GSE31477)/Homer'; q-value = 2.74e-05)	frozenset({'weight>75.0%', 'activating', 'hg38_refseq-r80_10kb_up_and_down_tss.mc9nr'})	2.7e-05	3.30779	1	1449	[('CREM', 1.1829424410417466), ('RPS29', 0.9575756754117224), ('ERLIN2', 1.0), ('RNPS1', 0.43732300160515547), ('NEAT1', 0.6857257140052341), ('EEF2', 2.2208491790999827), ('PPA1', 0.4569728897014097), ('VRK1', 0.9862658916849746), ('SREBF2', 1.5621413841928404), ('UBC', 2.253109441185808), ('TDG', 0.7425285280154758), ('HIBCH', 6.101130917317014)]
ATF1	jaspar__MA0609.1	0.0651344	gene is annotated for similar motif homer__GATGACGTCA_Atf1 ('Atf1(bZIP)/K562-ATF1-ChIP-Seq(GSE31477)/Homer'; q-value = 0.000951)	frozenset({'weight>75.0%', 'activating', 'hg38_refseq-r80_10kb_up_and_down_tss.mc9nr'})	0.000951	3.80616	1	1488	[('PHIP', 1.1829424410417466), ('SREBF2', 0.9575756754117224), ('CREM', 1.0), ('HSP90AB1', 0.43732300160515547), ('RNPS1', 0.6857257140052341), ('RPS29', 2.2208491790999827), ('NEAT1', 0.4569728897014097), ('NR6A1', 0.9862658916849746), ('SEC23B', 1.5621413841928404), ('SLC26A3', 2.253109441185808), ('PPA1', 0.7425285280154758), ('UBC', 6.101130917317014), ('HERC1', 1.2563584162814987)]
ATF1	transfac_pro__M01615	0.0642093	gene is annotated for similar motif dbcorrdb__ATF1__ENCSR000DNZ_1__m1 ('ATF1 (ENCSR000DNZ-1, motif 1)'; q-value = 0.000142)	frozenset({'weight>75.0%', 'activating', 'hg38_refseq-r80_10kb_up_and_down_tss.mc9nr'})	0.000142	3.73098	1	984	[('PHIP', 1.1829424410417466), ('CREM', 0.9575756754117224), ('RPS29', 1.0), ('NEAT1', 0.43732300160515547), ('HSP90AB1', 0.6857257140052341), ('SREBF2', 2.2208491790999827), ('RNPS1', 0.4569728897014097), ('UBC', 0.9862658916849746), ('NR6A1', 1.5621413841928404), ('SEC23B', 2.253109441185808)]
ATF1	yetfasco__YIL036W_585	0.0644629	gene is annotated for similar motif dbcorrdb__ATF1__ENCSR000DNZ_1__m1 ('ATF1 (ENCSR000DNZ-1, motif 1)'; q-value = 0.000142)	frozenset({'weight>75.0%', 'activating', 'hg38_refseq-r80_10kb_up_and_down_tss.mc9nr'})	0.000142	3.7516	1	961	[('PHIP', 1.1829424410417466), ('RPS29', 0.9575756754117224), ('CREM', 1.0), ('NEAT1', 0.43732300160515547), ('HSP90AB1', 0.6857257140052341), ('SREBF2', 2.2208491790999827), ('RNPS1', 0.4569728897014097), ('UBC', 0.9862658916849746), ('NR6A1', 1.5621413841928404), ('SEC23B', 2.253109441185808)]
ATF1	jaspar__MA1047.1	0.0616505	motif similar to cisbp__M0295 ('Atf1[gene ID: "ENSMUSG00000023027" species: "Mus musculus" TF status: "direct" TF family: "bZIP" DBDs: "bZIP_1"]; CrebB-17A[gene ID: "FBgn0014467" species: "Drosophila melanogaster" TF status: "inferred" TF family: "bZIP" DBDs: "bZIP_1"]'; q-value = 0.000818) which is annotated for orthologous gene ENSMUSG00000023027 in M. musculus (identity = 91%)	frozenset({'weight>75.0%', 'activating', 'hg38_refseq-r80_10kb_up_and_down_tss.mc9nr'})	0.000818	3.52302	0.918216	944	[('PHIP', 1.1829424410417466), ('CREM', 0.9575756754117224), ('RNPS1', 1.0), ('TTC19', 0.43732300160515547), ('NEAT1', 0.6857257140052341), ('UBC', 2.2208491790999827), ('SEC23B', 0.4569728897014097), ('SREBF2', 0.9862658916849746), ('RPS29', 1.5621413841928404), ('SLC26A3', 2.253109441185808), ('NR6A1', 0.7425285280154758)]
ATF1	cisbp__M0275	0.0688346	gene is annotated for similar motif homer__GATGACGTCA_Atf1 ('Atf1(bZIP)/K562-ATF1-ChIP-Seq(GSE31477)/Homer'; q-value = 0.000152)	frozenset({'weight>75.0%', 'activating', 'hg38_refseq-r80_10kb_up_and_down_tss.mc9nr'})	0.000152	4.10688	1	1002	[('CREM', 1.1829424410417466), ('RPS29', 0.9575756754117224), ('RNPS1', 1.0), ('NEAT1', 0.43732300160515547), ('PHIP', 0.6857257140052341), ('HSP90AB1', 2.2208491790999827), ('SREBF2', 0.4569728897014097), ('MIR4435-2HG', 0.9862658916849746), ('NR6A1', 1.5621413841928404), ('SEC23B', 2.253109441185808), ('UBC', 0.7425285280154758), ('SLC26A3', 6.101130917317014), ('PPA1', 1.2563584162814987)]
ATF1	cisbp__M0303	0.0643958	gene is annotated for similar motif homer__GATGACGTCA_Atf1 ('Atf1(bZIP)/K562-ATF1-ChIP-Seq(GSE31477)/Homer'; q-value = 7.03e-05)	frozenset({'weight>75.0%', 'activating', 'hg38_refseq-r80_10kb_up_and_down_tss.mc9nr'})	7e-05	3.74614	1	613	[('CREM', 1.1829424410417466), ('NEAT1', 0.9575756754117224), ('RNPS1', 1.0), ('PHIP', 0.43732300160515547), ('HSP90AB1', 0.6857257140052341), ('SREBF2', 2.2208491790999827), ('UBC', 0.4569728897014097), ('RPS29', 0.9862658916849746)]
ATF1	cisbp__M2091	0.0644555	gene is annotated for similar motif dbcorrdb__ATF1__ENCSR000DNZ_1__m1 ('ATF1 (ENCSR000DNZ-1, motif 1)'; q-value = 0.000184)	frozenset({'weight>75.0%', 'activating', 'hg38_refseq-r80_10kb_up_and_down_tss.mc9nr'})	0.000184	3.75099	1	959	[('PHIP', 1.1829424410417466), ('CREM', 0.9575756754117224), ('RPS29', 1.0), ('NEAT1', 0.43732300160515547), ('HSP90AB1', 0.6857257140052341), ('SREBF2', 2.2208491790999827), ('RNPS1', 0.4569728897014097), ('UBC', 0.9862658916849746), ('NR6A1', 1.5621413841928404), ('SEC23B', 2.253109441185808)]
ATF1	cisbp__M0347	0.057898	gene is annotated for similar motif transfac_pro__M00981 ('V$CREBATF_Q6: CREB, ATF'; q-value = 0.000363)	frozenset({'weight>75.0%', 'activating', 'hg38_refseq-r80_10kb_up_and_down_tss.mc9nr'})	0.000363	3.21806	1	821	[('CREM', 1.1829424410417466), ('NEAT1', 0.9575756754117224), ('RNPS1', 1.0), ('HSP90AB1', 0.43732300160515547), ('NR6A1', 0.6857257140052341), ('RPS29', 2.2208491790999827), ('SREBF2', 0.4569728897014097), ('PHIP', 0.9862658916849746), ('EEF2', 1.5621413841928404)]
ATF1	jaspar__MA1069.1	0.0635901	gene is annotated for similar motif homer__GATGACGTCA_Atf1 ('Atf1(bZIP)/K562-ATF1-ChIP-Seq(GSE31477)/Homer'; q-value = 4.06e-06)	frozenset({'weight>75.0%', 'activating', 'hg38_refseq-r80_10kb_up_and_down_tss.mc9nr'})	4e-06	3.68066	1	876	[('CREM', 1.1829424410417466), ('RPS29', 0.9575756754117224), ('HSP90AB1', 1.0), ('NEAT1', 0.43732300160515547), ('RNPS1', 0.6857257140052341), ('NR6A1', 2.2208491790999827), ('UBC', 0.4569728897014097), ('PPA1', 0.9862658916849746), ('SREBF2', 1.5621413841928404), ('EEF2', 2.253109441185808), ('PHIP', 0.7425285280154758)]
ATF1	cisbp__M0342	0.0553914	gene is annotated for similar motif homer__GATGACGTCA_Atf1 ('Atf1(bZIP)/K562-ATF1-ChIP-Seq(GSE31477)/Homer'; q-value = 9.03e-06)	frozenset({'weight>75.0%', 'activating', 'hg38_refseq-r80_10kb_up_and_down_tss.mc9nr'})	9e-06	3.01434	1	1704	[('CREM', 1.1829424410417466), ('RPS29', 0.9575756754117224), ('RNPS1', 1.0), ('UBC', 0.43732300160515547), ('SREBF2', 0.6857257140052341), ('NEAT1', 2.2208491790999827), ('PPA1', 0.4569728897014097), ('EEF2', 0.9862658916849746), ('PHIP', 1.5621413841928404), ('HSP90AB1', 2.253109441185808), ('TDG', 0.7425285280154758), ('VRK1', 6.101130917317014), ('SEC23B', 1.2563584162814987), ('NR6A1', 0.472…
ATF1	dbcorrdb__BRCA1__ENCSR000EDB_1__m1	0.0757352	gene is annotated for similar motif dbcorrdb__ATF1__ENCSR000DNZ_1__m1 ('ATF1 (ENCSR000DNZ-1, motif 1)'; q-value = 0.000112)	frozenset({'weight>75.0%', 'activating', 'hg38_refseq-r80_10kb_up_and_down_tss.mc9nr'})	0.000112	4.6677	1	2544	[('HERC1', 1.1829424410417466), ('TMEM18', 0.9575756754117224), ('CREM', 1.0), ('RPS7', 0.43732300160515547), ('ERLIN2', 0.6857257140052341), ('RNPS1', 2.2208491790999827), ('APEX1', 0.4569728897014097), ('COX7B', 0.9862658916849746), ('RPS6', 1.5621413841928404), ('VDAC1', 2.253109441185808), ('SMARCA4', 0.7425285280154758), ('NEAT1', 6.101130917317014), ('RNF115', 1.2563584162814987), ('RPS29',…
ATF1	taipale__XBP1_DBD_GATGACGTCATC	0.0585023	gene is annotated for similar motif dbcorrdb__ATF1__ENCSR000DNZ_1__m1 ('ATF1 (ENCSR000DNZ-1, motif 1)'; q-value = 1.73e-06)	frozenset({'weight>75.0%', 'activating', 'hg38_refseq-r80_10kb_up_and_down_tss.mc9nr'})	2e-06	3.26717	1	1886	[('RPS29', 1.1829424410417466), ('CREM', 0.9575756754117224), ('NEAT1', 1.0), ('SREBF2', 0.43732300160515547), ('RNPS1', 0.6857257140052341), ('ERLIN2', 2.2208491790999827), ('TDG', 0.4569728897014097), ('UBC', 0.9862658916849746), ('HSP90AB1', 1.5621413841928404), ('PPA1', 2.253109441185808), ('RNF115', 0.7425285280154758), ('HERC1', 6.101130917317014), ('NR6A1', 1.2563584162814987), ('SEC23B', …
ATF1	transfac_pro__M09585	0.0693866	gene is annotated for similar motif homer__GATGACGTCA_Atf1 ('Atf1(bZIP)/K562-ATF1-ChIP-Seq(GSE31477)/Homer'; q-value = 4.54e-05)	frozenset({'weight>75.0%', 'activating', 'hg38_refseq-r80_10kb_up_and_down_tss.mc9nr'})	4.5e-05	4.15175	1	1342	[('CREM', 1.1829424410417466), ('RPS29', 0.9575756754117224), ('RNPS1', 1.0), ('PHIP', 0.43732300160515547), ('SREBF2', 0.6857257140052341), ('NEAT1', 2.2208491790999827), ('EEF2', 0.4569728897014097), ('HSP90AB1', 0.9862658916849746), ('TDG', 1.5621413841928404), ('UBC', 2.253109441185808), ('PPA1', 0.7425285280154758), ('ERLIN2', 6.101130917317014), ('SEC23B', 1.2563584162814987), ('VRK1', 0.47…
ATF1	transfac_pro__M00917	0.0566373	motif similar to homer__GATGACGTCA_Atf1 ('Atf1(bZIP)/K562-ATF1-ChIP-Seq(GSE31477)/Homer'; q-value = 1.81e-06) which is directly annotated	frozenset({'weight>75.0%', 'activating', 'hg38_refseq-r80_10kb_up_and_down_tss.mc9nr'})	2e-06	3.11559	1	1138	[('CREM', 1.1829424410417466), ('RNPS1', 0.9575756754117224), ('EIF4EBP1', 1.0), ('HSP90AB1', 0.43732300160515547), ('RPS29', 0.6857257140052341), ('NEAT1', 2.2208491790999827), ('VRK1', 0.4569728897014097), ('PHIP', 0.9862658916849746), ('ERLIN2', 1.5621413841928404), ('UBC', 2.253109441185808), ('NR6A1', 0.7425285280154758), ('PPA1', 6.101130917317014)]
ATF1	cisbp__M0265	0.0622249	gene is annotated for similar motif homer__GATGACGTCA_Atf1 ('Atf1(bZIP)/K562-ATF1-ChIP-Seq(GSE31477)/Homer'; q-value = 4.06e-06)	frozenset({'weight>75.0%', 'activating', 'hg38_refseq-r80_10kb_up_and_down_tss.mc9nr'})	4e-06	3.56971	1	916	[('CREM', 1.1829424410417466), ('RPS29', 0.9575756754117224), ('HSP90AB1', 1.0), ('NEAT1', 0.43732300160515547), ('RNPS1', 0.6857257140052341), ('NR6A1', 2.2208491790999827), ('UBC', 0.4569728897014097), ('PPA1', 0.9862658916849746), ('SREBF2', 1.5621413841928404), ('PHIP', 2.253109441185808), ('EEF2', 0.7425285280154758)]
ATF1	cisbp__M3083	0.0592931	gene is annotated for similar motif transfac_pro__M00981 ('V$CREBATF_Q6: CREB, ATF'; q-value = 1.47e-05)	frozenset({'weight>75.0%', 'activating', 'hg38_refseq-r80_10kb_up_and_down_tss.mc9nr'})	1.5e-05	3.33143	1	1408	[('CREM', 1.1829424410417466), ('NEAT1', 0.9575756754117224), ('NR6A1', 1.0), ('RPS29', 0.43732300160515547), ('HSP90AB1', 0.6857257140052341), ('RNPS1', 2.2208491790999827), ('PHIP', 0.4569728897014097), ('UBC', 0.9862658916849746), ('EEF2', 1.5621413841928404), ('PPA1', 2.253109441185808), ('TTC19', 0.7425285280154758), ('SREBF2', 6.101130917317014), ('SEC23B', 1.2563584162814987), ('TDG', 0.47…
ATF1	cisbp__M0287	0.0568536	gene is orthologous to FBgn0265784 in D. melanogaster (identity = 27%) which is annotated for similar motif transfac_pro__M07682 ('I$CREBB_01: CrebB'; q-value = 0.000803)	frozenset({'weight>75.0%', 'activating', 'hg38_refseq-r80_10kb_up_and_down_tss.mc9nr'})	0.000803	3.13318	0.276753	685	[('PHIP', 1.1829424410417466), ('TBCA', 0.9575756754117224), ('EIF4EBP1', 1.0), ('ERLIN2', 0.43732300160515547), ('GARS', 0.6857257140052341), ('SREBF2', 2.2208491790999827), ('PDS5B', 0.4569728897014097)]
ATF1	jaspar__MA0286.1	0.0645226	gene is annotated for similar motif dbcorrdb__ATF1__ENCSR000DNZ_1__m1 ('ATF1 (ENCSR000DNZ-1, motif 1)'; q-value = 0.000184)	frozenset({'weight>75.0%', 'activating', 'hg38_refseq-r80_10kb_up_and_down_tss.mc9nr'})	0.000184	3.75645	1	950	[('PHIP', 1.1829424410417466), ('CREM', 0.9575756754117224), ('RPS29', 1.0), ('NEAT1', 0.43732300160515547), ('HSP90AB1', 0.6857257140052341), ('SREBF2', 2.2208491790999827), ('RNPS1', 0.4569728897014097), ('UBC', 0.9862658916849746), ('NR6A1', 1.5621413841928404), ('SEC23B', 2.253109441185808)]
ATF1	transfac_pro__M09580	0.0611283	gene is annotated for similar motif transfac_pro__M00981 ('V$CREBATF_Q6: CREB, ATF'; q-value = 0.000135)	frozenset({'weight>75.0%', 'activating', 'hg38_refseq-r80_10kb_up_and_down_tss.mc9nr'})	0.000135	3.48058	1	1292	[('CREM', 1.1829424410417466), ('RPS29', 0.9575756754117224), ('PHIP', 1.0), ('RNPS1', 0.43732300160515547), ('NEAT1', 0.6857257140052341), ('SREBF2', 2.2208491790999827), ('UBC', 0.4569728897014097), ('PPA1', 0.9862658916849746), ('EEF2', 1.5621413841928404), ('TDG', 2.253109441185808), ('HSP90AB1', 0.7425285280154758), ('NR6A1', 6.101130917317014), ('SEC23B', 1.2563584162814987)]
ATF1	transfac_pro__M04744	0.0576817	gene is annotated for similar motif dbcorrdb__ATF1__ENCSR000DNZ_1__m1 ('ATF1 (ENCSR000DNZ-1, motif 1)'; q-value = 0.000195)	frozenset({'weight>75.0%', 'activating', 'hg38_refseq-r80_10kb_up_and_down_tss.mc9nr'})	0.000195	3.20048	1	3698	[('FAU', 1.1829424410417466), ('RNPS1', 0.9575756754117224), ('RNF115', 1.0), ('NEAT1', 0.43732300160515547), ('TDG', 0.6857257140052341), ('NIPA2', 2.2208491790999827), ('RPS29', 0.4569728897014097), ('NR6A1', 0.9862658916849746), ('APEX1', 1.5621413841928404), ('ERLIN2', 2.253109441185808), ('SLC35C2', 0.7425285280154758), ('UBC', 6.101130917317014), ('TASP1', 1.2563584162814987), ('VDAC1', 0.4…
ATF4	cisbp__M3089	0.0550712	gene is annotated for similar motif swissregulon__hs__ATF4.p2 ('hs__ATF4.p2'; q-value = 2.91e-06)	frozenset({'weight>75.0%', 'activating', 'hg38_refseq-r80_10kb_up_and_down_tss.mc9nr'})	3e-06	3.09559	1	1185	[('BRAF', 3.575846554983471), ('CCND2', 0.5794734389780971), ('CBFB', 0.9646264398710318), ('WHSC1', 0.5500449622429354), ('SRSF3', 4.623050749673941), ('GLYR1', 2.669871128947435), ('GUK1', 3.9811779705448815), ('GTF2F1', 0.6680016127611742), ('HSPA9', 3.020755364626948), ('TAGLN2', 0.6904479024889328), ('COMMD1', 0.9634099361792872), ('MYL6', 1.8112827635344932), ('RPL38', 1.9564879393089), ('D…
ATF4	transfac_pro__M07667	0.0592476	gene is annotated for similar motif transfac_pro__M00981 ('V$CREBATF_Q6: CREB, ATF'; q-value = 0.000447)	frozenset({'weight>75.0%', 'activating', 'hg38_refseq-r80_10kb_up_and_down_tss.mc9nr'})	0.000447	3.49812	1	639	[('BRAF', 3.575846554983471), ('DACH1', 0.5794734389780971), ('WHSC1', 0.9646264398710318), ('MYL6', 0.5500449622429354), ('CCND2', 4.623050749673941), ('RPL23', 2.669871128947435), ('HSP90AB1', 3.9811779705448815), ('CCNA2', 0.6680016127611742), ('CDADC1', 3.020755364626948), ('JUND', 0.6904479024889328), ('NUMB', 0.9634099361792872), ('APTX', 1.8112827635344932), ('EXOSC9', 1.9564879393089), ('…
ATF4	cisbp__M0287	0.054764	motif similar to taipale_cyt_meth__ATF4_GGATGACGTCATCC_eDBD ('ATF4 [bZIP]'; q-value = 0.000953) which is directly annotated	frozenset({'weight>75.0%', 'activating', 'hg38_refseq-r80_10kb_up_and_down_tss.mc9nr'})	0.000953	3.06598	1	254	[('USP8', 3.575846554983471), ('TBCA', 0.5794734389780971), ('EMC7', 0.9646264398710318), ('ANKRD11', 0.5500449622429354), ('KDM6A', 4.623050749673941), ('ARID4B', 2.669871128947435), ('CCNA2', 3.9811779705448815), ('CCND2', 0.6680016127611742), ('ACTB', 3.020755364626948), ('PTPN11', 0.6904479024889328), ('BRAF', 0.9634099361792872), ('JUND', 1.8112827635344932)]
BACH1	cisbp__M4451	0.0621471	gene is annotated for similar motif cisbp__M4680 ('BACH1[gene ID: "ENSG00000156273" species: "Homo sapiens" TF status: "direct" TF family: "bZIP" DBDs: "bZIP_1"]; Bach1[gene ID: "ENSMUSG00000025612" species: "Mus musculus" TF status: "inferred" TF family: "bZIP" DBDs: "bZIP_1"]; Bach2[gene ID: "ENSMUSG00000040270" species: "Mus musculus" TF status: "inferred" TF family: "bZIP" DBDs: "bZIP_1"]'; q…	frozenset({'weight>75.0%', 'activating', 'hg38_refseq-r80_10kb_up_and_down_tss.mc9nr'})	0.000113	3.01776	1	2248	[('PICALM', 1.226608935737845), ('BLOC1S1', 0.5575668549626562), ('LAMTOR1', 1.5557526211690091), ('ZZZ3', 3.4240913186586623), ('TNPO2', 0.8335877189872114), ('UBE4B', 0.5235091225840404), ('RBBP6', 4.859302774017856), ('PCM1', 17.981143348803002), ('STX6', 0.7087297403113819), ('WHSC1', 1.3071497943594066), ('DDX5', 0.7916452848841287), ('SLC12A6', 0.6294735039282426), ('PSMB3', 6.0178914370988…
BACH1	cisbp__M4429	0.0620576	motif similar to cisbp__M4680 ('BACH1[gene ID: "ENSG00000156273" species: "Homo sapiens" TF status: "direct" TF family: "bZIP" DBDs: "bZIP_1"]; Bach1[gene ID: "ENSMUSG00000025612" species: "Mus musculus" TF status: "inferred" TF family: "bZIP" DBDs: "bZIP_1"]; Bach2[gene ID: "ENSMUSG00000040270" species: "Mus musculus" TF status: "inferred" TF family: "bZIP" DBDs: "bZIP_1"]'; q-value = 0.000252) …	frozenset({'weight>75.0%', 'activating', 'hg38_refseq-r80_10kb_up_and_down_tss.mc9nr'})	0.000252	3.00993	1	1454	[('PICALM', 1.226608935737845), ('LAMTOR1', 0.5575668549626562), ('RBBP6', 1.5557526211690091), ('UBE4B', 3.4240913186586623), ('TNPO2', 0.8335877189872114), ('ZZZ3', 0.5235091225840404), ('HMGN2', 4.859302774017856), ('PSMB3', 17.981143348803002), ('LMNB1', 0.7087297403113819), ('ATP6V0E1', 1.3071497943594066), ('STX6', 0.7916452848841287), ('DDX5', 0.6294735039282426), ('H2AFZ', 6.0178914370988…
BACH1	cisbp__M4596	0.0644875	gene is annotated for similar motif cisbp__M4680 ('BACH1[gene ID: "ENSG00000156273" species: "Homo sapiens" TF status: "direct" TF family: "bZIP" DBDs: "bZIP_1"]; Bach1[gene ID: "ENSMUSG00000025612" species: "Mus musculus" TF status: "inferred" TF family: "bZIP" DBDs: "bZIP_1"]; Bach2[gene ID: "ENSMUSG00000040270" species: "Mus musculus" TF status: "inferred" TF family: "bZIP" DBDs: "bZIP_1"]'; q…	frozenset({'weight>75.0%', 'activating', 'hg38_refseq-r80_10kb_up_and_down_tss.mc9nr'})	0.00062	3.22223	1	693	[('PICALM', 1.226608935737845), ('ZZZ3', 0.5575668549626562), ('TNPO2', 1.5557526211690091), ('RBBP6', 3.4240913186586623), ('UBE4B', 0.8335877189872114), ('H2AFZ', 0.5235091225840404), ('NME2', 4.859302774017856), ('USP15', 17.981143348803002), ('MEGF9', 0.7087297403113819), ('SAE1', 1.3071497943594066), ('PSMB3', 0.7916452848841287), ('HMGN2', 0.6294735039282426), ('LAMTOR1', 6.017891437098869)…
BACH1	homer__CCGGTCACGTGA_E-box	0.0656193	gene is annotated for similar motif cisbp__M4680 ('BACH1[gene ID: "ENSG00000156273" species: "Homo sapiens" TF status: "direct" TF family: "bZIP" DBDs: "bZIP_1"]; Bach1[gene ID: "ENSMUSG00000025612" species: "Mus musculus" TF status: "inferred" TF family: "bZIP" DBDs: "bZIP_1"]; Bach2[gene ID: "ENSMUSG00000040270" species: "Mus musculus" TF status: "inferred" TF family: "bZIP" DBDs: "bZIP_1"]'; q…	frozenset({'weight>75.0%', 'activating', 'hg38_refseq-r80_10kb_up_and_down_tss.mc9nr'})	0.000575	3.32111	1	1293	[('PICALM', 1.226608935737845), ('BLOC1S1', 0.5575668549626562), ('ZZZ3', 1.5557526211690091), ('LAMTOR1', 3.4240913186586623), ('UBE4B', 0.8335877189872114), ('RBBP6', 0.5235091225840404), ('TNPO2', 4.859302774017856), ('GRN', 17.981143348803002), ('STX6', 0.7087297403113819), ('PDCD6IP', 1.3071497943594066), ('DDX5', 0.7916452848841287), ('PCM1', 0.6294735039282426), ('BRI3', 6.017891437098869)…
BACH1	hocomoco__MITF_HUMAN.H11MO.0.A	0.0628729	motif similar to cisbp__M4680 ('BACH1[gene ID: "ENSG00000156273" species: "Homo sapiens" TF status: "direct" TF family: "bZIP" DBDs: "bZIP_1"]; Bach1[gene ID: "ENSMUSG00000025612" species: "Mus musculus" TF status: "inferred" TF family: "bZIP" DBDs: "bZIP_1"]; Bach2[gene ID: "ENSMUSG00000040270" species: "Mus musculus" TF status: "inferred" TF family: "bZIP" DBDs: "bZIP_1"]'; q-value = 6.46e-05) …	frozenset({'weight>75.0%', 'activating', 'hg38_refseq-r80_10kb_up_and_down_tss.mc9nr'})	6.5e-05	3.08116	1	874	[('LAMTOR1', 1.226608935737845), ('BLOC1S1', 0.5575668549626562), ('PICALM', 1.5557526211690091), ('ZZZ3', 3.4240913186586623), ('UBE4B', 0.8335877189872114), ('TNPO2', 0.5235091225840404), ('PCM1', 4.859302774017856), ('STX6', 17.981143348803002), ('GRN', 0.7087297403113819), ('NT5C3A', 1.3071497943594066), ('RBBP6', 0.7916452848841287), ('DDX5', 0.6294735039282426), ('SLC12A6', 6.01789143709886…
BACH1	dbcorrdb__ATF3__ENCSR000BJY_1__m1	0.0705014	motif similar to cisbp__M4680 ('BACH1[gene ID: "ENSG00000156273" species: "Homo sapiens" TF status: "direct" TF family: "bZIP" DBDs: "bZIP_1"]; Bach1[gene ID: "ENSMUSG00000025612" species: "Mus musculus" TF status: "inferred" TF family: "bZIP" DBDs: "bZIP_1"]; Bach2[gene ID: "ENSMUSG00000040270" species: "Mus musculus" TF status: "inferred" TF family: "bZIP" DBDs: "bZIP_1"]'; q-value = 0.000721) …	frozenset({'weight>75.0%', 'activating', 'hg38_refseq-r80_10kb_up_and_down_tss.mc9nr'})	0.000721	3.74765	1	507	[('PICALM', 1.226608935737845), ('ZZZ3', 0.5575668549626562), ('LAMTOR1', 1.5557526211690091), ('TNPO2', 3.4240913186586623), ('RBBP6', 0.8335877189872114), ('UBE2H', 0.5235091225840404), ('RAD23A', 4.859302774017856), ('DDX5', 17.981143348803002), ('ATP6V0E1', 0.7087297403113819), ('UBE4B', 1.3071497943594066), ('BLOC1S1', 0.7916452848841287), ('SLC12A6', 0.6294735039282426), ('H2AFZ', 6.0178914…
BACH1	transfac_pro__M04679	0.063362	gene is annotated for similar motif cisbp__M4680 ('BACH1[gene ID: "ENSG00000156273" species: "Homo sapiens" TF status: "direct" TF family: "bZIP" DBDs: "bZIP_1"]; Bach1[gene ID: "ENSMUSG00000025612" species: "Mus musculus" TF status: "inferred" TF family: "bZIP" DBDs: "bZIP_1"]; Bach2[gene ID: "ENSMUSG00000040270" species: "Mus musculus" TF status: "inferred" TF family: "bZIP" DBDs: "bZIP_1"]'; q…	frozenset({'weight>75.0%', 'activating', 'hg38_refseq-r80_10kb_up_and_down_tss.mc9nr'})	0.000106	3.1239	1	2014	[('PICALM', 1.226608935737845), ('BLOC1S1', 0.5575668549626562), ('LAMTOR1', 1.5557526211690091), ('UBE4B', 3.4240913186586623), ('TNPO2', 0.8335877189872114), ('GRN', 0.5235091225840404), ('STX6', 4.859302774017856), ('PCM1', 17.981143348803002), ('SAE1', 0.7087297403113819), ('DDX5', 1.3071497943594066), ('ZZZ3', 0.7916452848841287), ('BACH1', 0.6294735039282426), ('PDCD6IP', 6.017891437098869)…
BACH1	transfac_pro__M04684	0.0626203	gene is annotated for similar motif cisbp__M4680 ('BACH1[gene ID: "ENSG00000156273" species: "Homo sapiens" TF status: "direct" TF family: "bZIP" DBDs: "bZIP_1"]; Bach1[gene ID: "ENSMUSG00000025612" species: "Mus musculus" TF status: "inferred" TF family: "bZIP" DBDs: "bZIP_1"]; Bach2[gene ID: "ENSMUSG00000040270" species: "Mus musculus" TF status: "inferred" TF family: "bZIP" DBDs: "bZIP_1"]'; q…	frozenset({'weight>75.0%', 'activating', 'hg38_refseq-r80_10kb_up_and_down_tss.mc9nr'})	0.000153	3.0591	1	1330	[('PICALM', 1.226608935737845), ('BLOC1S1', 0.5575668549626562), ('LAMTOR1', 1.5557526211690091), ('UBE4B', 3.4240913186586623), ('GRN', 0.8335877189872114), ('TNPO2', 0.5235091225840404), ('BACH1', 4.859302774017856), ('STX6', 17.981143348803002), ('PCM1', 0.7087297403113819), ('HNRNPA2B1', 1.3071497943594066), ('SKAP2', 0.7916452848841287), ('SAE1', 0.6294735039282426), ('ACTN1', 6.017891437098…
BACH1	hocomoco__TFE3_HUMAN.H11MO.0.B	0.0640974	gene is annotated for similar motif cisbp__M4680 ('BACH1[gene ID: "ENSG00000156273" species: "Homo sapiens" TF status: "direct" TF family: "bZIP" DBDs: "bZIP_1"]; Bach1[gene ID: "ENSMUSG00000025612" species: "Mus musculus" TF status: "inferred" TF family: "bZIP" DBDs: "bZIP_1"]; Bach2[gene ID: "ENSMUSG00000040270" species: "Mus musculus" TF status: "inferred" TF family: "bZIP" DBDs: "bZIP_1"]'; q…	frozenset({'weight>75.0%', 'activating', 'hg38_refseq-r80_10kb_up_and_down_tss.mc9nr'})	0.000106	3.18815	1	566	[('PICALM', 1.226608935737845), ('BLOC1S1', 0.5575668549626562), ('LAMTOR1', 1.5557526211690091), ('UBE4B', 3.4240913186586623), ('ZZZ3', 0.8335877189872114), ('TNPO2', 0.5235091225840404), ('GRN', 4.859302774017856), ('PCM1', 17.981143348803002), ('STX6', 0.7087297403113819), ('NT5C3A', 1.3071497943594066), ('DDX5', 0.7916452848841287), ('BACH1', 0.6294735039282426), ('SLC12A6', 6.01789143709886…
BACH1	cisbp__M4552	0.0664473	gene is annotated for similar motif cisbp__M4680 ('BACH1[gene ID: "ENSG00000156273" species: "Homo sapiens" TF status: "direct" TF family: "bZIP" DBDs: "bZIP_1"]; Bach1[gene ID: "ENSMUSG00000025612" species: "Mus musculus" TF status: "inferred" TF family: "bZIP" DBDs: "bZIP_1"]; Bach2[gene ID: "ENSMUSG00000040270" species: "Mus musculus" TF status: "inferred" TF family: "bZIP" DBDs: "bZIP_1"]'; q…	frozenset({'weight>75.0%', 'activating', 'hg38_refseq-r80_10kb_up_and_down_tss.mc9nr'})	0.000465	3.39346	1	1775	[('PICALM', 1.226608935737845), ('BLOC1S1', 0.5575668549626562), ('LAMTOR1', 1.5557526211690091), ('ZZZ3', 3.4240913186586623), ('UBE2H', 0.8335877189872114), ('TNPO2', 0.5235091225840404), ('UBE4B', 4.859302774017856), ('RBBP6', 17.981143348803002), ('WHSC1', 0.7087297403113819), ('STX6', 1.3071497943594066), ('RAD23A', 0.7916452848841287), ('SLC12A6', 0.6294735039282426), ('PCM1', 6.01789143709…
BACH1	cisbp__M6530	0.065453	gene is annotated for similar motif cisbp__M4680 ('BACH1[gene ID: "ENSG00000156273" species: "Homo sapiens" TF status: "direct" TF family: "bZIP" DBDs: "bZIP_1"]; Bach1[gene ID: "ENSMUSG00000025612" species: "Mus musculus" TF status: "inferred" TF family: "bZIP" DBDs: "bZIP_1"]; Bach2[gene ID: "ENSMUSG00000040270" species: "Mus musculus" TF status: "inferred" TF family: "bZIP" DBDs: "bZIP_1"]'; q…	frozenset({'weight>75.0%', 'activating', 'hg38_refseq-r80_10kb_up_and_down_tss.mc9nr'})	0.000179	3.30658	1	1124	[('PICALM', 1.226608935737845), ('BLOC1S1', 0.5575668549626562), ('ZZZ3', 1.5557526211690091), ('LAMTOR1', 3.4240913186586623), ('TNPO2', 0.8335877189872114), ('UBE4B', 0.5235091225840404), ('RBBP6', 4.859302774017856), ('H2AFZ', 17.981143348803002), ('HMGN2', 0.7087297403113819), ('SLC12A6', 1.3071497943594066), ('STX6', 0.7916452848841287), ('FAF1', 0.6294735039282426), ('LMNB1', 6.017891437098…
CEBPB	dbcorrdb__GABPA__ENCSR000BJK_1__m1	0.127465	motif similar to dbcorrdb__CEBPB__ENCSR000EBV_1__m2 ('CEBPB (ENCSR000EBV-1, motif 2)'; q-value = 0.000959) which is directly annotated	frozenset({'weight>75.0%', 'activating', 'hg38_refseq-r80_10kb_up_and_down_tss.mc9nr'})	0.000959	5.97631	1	1918	[('GTPBP4', 2.361582121748587), ('PDAP1', 0.6462222340973535), ('SUMO1', 1.3875339823475288), ('RPS14', 0.5406682675075324), ('SLC30A9', 0.9838705307814992), ('POLR2K', 1.0), ('SNRPD1', 0.9316349941364602), ('SNRPD2', 1.5687576807062518), ('YWHAB', 0.6780121984716446), ('XRCC5', 1.4318203338726412), ('PGS1', 0.9369357948177512), ('PSMB1', 1.5609136065901186)]
CEBPB	dbcorrdb__POLR2A__ENCSR000BHH_1__m1	0.12207	gene is annotated for similar motif dbcorrdb__CEBPB__ENCSR000EBV_1__m2 ('CEBPB (ENCSR000EBV-1, motif 2)'; q-value = 0.000854)	frozenset({'weight>75.0%', 'activating', 'hg38_refseq-r80_10kb_up_and_down_tss.mc9nr'})	0.000854	5.69306	1	2363	[('GTPBP4', 2.361582121748587), ('SUMO1', 0.6462222340973535), ('YWHAB', 1.3875339823475288), ('PGS1', 0.5406682675075324), ('LSM5', 0.9838705307814992), ('SNRPD1', 1.0), ('AP2S1', 0.9316349941364602), ('SLC30A9', 1.5687576807062518), ('PDAP1', 0.6780121984716446), ('PSMB1', 1.4318203338726412), ('LRRC75A-AS1', 0.9369357948177512)]
CEBPB	factorbook__CREB	0.0767613	gene is orthologous to ENSMUSG00000056501 in M. musculus (identity = 57%) which is annotated for similar motif cisbp__M0314 ('Cebpb[gene ID: "ENSMUSG00000056501" species: "Mus musculus" TF status: "direct" TF family: "bZIP" DBDs: "bZIP_1"]'; q-value = 5.21e-05)	frozenset({'weight>75.0%', 'activating', 'hg38_refseq-r80_10kb_up_and_down_tss.mc9nr'})	5.2e-05	3.31418	0.573913	182	[('RPL9', 2.361582121748587), ('PDAP1', 0.6462222340973535), ('NEMF', 1.3875339823475288), ('CEBPB', 0.5406682675075324)]
CEBPB	dbcorrdb__HCFC1__ENCSR000EFN_1__m1	0.0826697	gene is annotated for similar motif dbcorrdb__CEBPB__ENCSR000EBV_1__m2 ('CEBPB (ENCSR000EBV-1, motif 2)'; q-value = 0.000257)	frozenset({'weight>75.0%', 'activating', 'hg38_refseq-r80_10kb_up_and_down_tss.mc9nr'})	0.000257	3.6244	1	643	[('EIF4G2', 2.361582121748587), ('STIP1', 0.6462222340973535), ('FAF1', 1.3875339823475288), ('AP2S1', 0.5406682675075324), ('CEBPB', 0.9838705307814992)]
CEBPB	transfac_public__M00398	0.0806307	gene is orthologous to ENSMUSG00000056501 in M. musculus (identity = 57%) which is annotated for similar motif cisbp__M0314 ('Cebpb[gene ID: "ENSMUSG00000056501" species: "Mus musculus" TF status: "direct" TF family: "bZIP" DBDs: "bZIP_1"]'; q-value = 0.000197)	frozenset({'weight>75.0%', 'activating', 'hg38_refseq-r80_10kb_up_and_down_tss.mc9nr'})	0.000197	3.51734	0.573913	2086	[('SUMO1', 2.361582121748587), ('CBX3', 0.6462222340973535), ('TOPORS', 1.3875339823475288), ('RPL9', 0.5406682675075324), ('PDAP1', 0.9838705307814992), ('CEBPB', 1.0), ('EIF4G2', 0.9316349941364602), ('NEMF', 1.5687576807062518), ('UBXN4', 0.6780121984716446)]
CEBPB	cisbp__M2594	0.0807752	gene is orthologous to ENSMUSG00000056501 in M. musculus (identity = 57%) which is annotated for similar motif cisbp__M0314 ('Cebpb[gene ID: "ENSMUSG00000056501" species: "Mus musculus" TF status: "direct" TF family: "bZIP" DBDs: "bZIP_1"]'; q-value = 0.000197)	frozenset({'weight>75.0%', 'activating', 'hg38_refseq-r80_10kb_up_and_down_tss.mc9nr'})	0.000197	3.52492	0.573913	2099	[('SUMO1', 2.361582121748587), ('CBX3', 0.6462222340973535), ('TOPORS', 1.3875339823475288), ('RPL9', 0.5406682675075324), ('PDAP1', 0.9838705307814992), ('CEBPB', 1.0), ('EIF4G2', 0.9316349941364602), ('NEMF', 1.5687576807062518), ('UBXN4', 0.6780121984716446)]
CEBPB	transfac_pro__M07861	0.104955	gene is orthologous to ENSMUSG00000056501 in M. musculus (identity = 57%) which is annotated for similar motif cisbp__M0314 ('Cebpb[gene ID: "ENSMUSG00000056501" species: "Mus musculus" TF status: "direct" TF family: "bZIP" DBDs: "bZIP_1"]'; q-value = 0.000958)	frozenset({'weight>75.0%', 'activating', 'hg38_refseq-r80_10kb_up_and_down_tss.mc9nr'})	0.000958	4.79445	0.573913	870	[('HNRNPH2', 2.361582121748587), ('CBX3', 0.6462222340973535), ('CEBPB', 1.3875339823475288), ('NEMF', 0.5406682675075324), ('RPL9', 0.9838705307814992), ('SLC30A9', 1.0), ('TOPORS', 0.9316349941364602)]
CEBPB	cisbp__M0324	0.0977137	gene is annotated for similar motif transfac_pro__M08910 ('V$CEBPB_08: C/EBPBETA'; q-value = 0.000209)	frozenset({'weight>75.0%', 'activating', 'hg38_refseq-r80_10kb_up_and_down_tss.mc9nr'})	0.000209	4.41427	1	1713	[('CBX3', 2.361582121748587), ('RPL9', 0.6462222340973535), ('CEBPB', 1.3875339823475288), ('EIF4G2', 0.5406682675075324), ('PDAP1', 0.9838705307814992), ('SUMO1', 1.0), ('NEMF', 0.9316349941364602), ('TOPORS', 1.5687576807062518)]
CEBPB	taipale__ATF4_DBD_NNATGAYGCAATN	0.0726832	gene is annotated for similar motif factorbook__CEBPB ('CEBPB'; q-value = 1.54e-05)	frozenset({'weight>75.0%', 'activating', 'hg38_refseq-r80_10kb_up_and_down_tss.mc9nr'})	1.5e-05	3.10006	1	155	[('CEBPB', 2.361582121748587), ('PDAP1', 0.6462222340973535), ('RPL9', 1.3875339823475288)]
CEBPB	dbcorrdb__E2F6__ENCSR000BLI_1__m1	0.0959315	gene is annotated for similar motif dbcorrdb__CEBPB__ENCSR000EBV_1__m2 ('CEBPB (ENCSR000EBV-1, motif 2)'; q-value = 3.7e-05)	frozenset({'weight>75.0%', 'activating', 'hg38_refseq-r80_10kb_up_and_down_tss.mc9nr'})	3.7e-05	4.3207	1	267	[('XRCC5', 2.361582121748587), ('RIF1', 0.6462222340973535), ('FUS', 1.3875339823475288), ('AP2S1', 0.5406682675075324), ('CBX3', 0.9838705307814992)]
CEBPB	taipale_cyt_meth__HLF_NRTTRYGYAAYN_FL	0.0793944	gene is annotated for similar motif taipale_cyt_meth__CEBPB_NRTTGCGYAAYN_eDBD ('CEBPB [bZIP]'; q-value = 7.48e-05)	frozenset({'weight>75.0%', 'activating', 'hg38_refseq-r80_10kb_up_and_down_tss.mc9nr'})	7.5e-05	3.45243	1	988	[('SUMO1', 2.361582121748587), ('CBX3', 0.6462222340973535), ('TOPORS', 1.3875339823475288), ('RPL9', 0.5406682675075324), ('EIF4G2', 0.9838705307814992), ('CEBPB', 1.0)]
CEBPB	dbcorrdb__E2F6__ENCSR000EVK_1__m1	0.101134	gene is annotated for similar motif dbcorrdb__CEBPB__ENCSR000EBV_1__m2 ('CEBPB (ENCSR000EBV-1, motif 2)'; q-value = 0.000447)	frozenset({'weight>75.0%', 'activating', 'hg38_refseq-r80_10kb_up_and_down_tss.mc9nr'})	0.000447	4.59382	1	210	[('FUS', 2.361582121748587), ('XRCC5', 0.6462222340973535), ('RIF1', 1.3875339823475288), ('CBX3', 0.5406682675075324), ('AP2S1', 0.9838705307814992)]
CEBPB	flyfactorsurvey__slbo_SANGER_5_FBgn0005638	0.0772108	gene is annotated for similar motif dbcorrdb__CEBPB__ENCSR000EBV_1__m1 ('CEBPB (ENCSR000EBV-1, motif 1)'; q-value = 0.00025)	frozenset({'weight>75.0%', 'activating', 'hg38_refseq-r80_10kb_up_and_down_tss.mc9nr'})	0.00025	3.33778	1	232	[('CEBPB', 2.361582121748587), ('PDAP1', 0.6462222340973535), ('CBX3', 1.3875339823475288), ('RPL9', 0.5406682675075324)]
CEBPB	cisbp__M0326	0.0727956	motif similar to transfac_pro__M08910 ('V$CEBPB_08: C/EBPBETA'; q-value = 6.35e-07) which is directly annotated	frozenset({'weight>75.0%', 'activating', 'hg38_refseq-r80_10kb_up_and_down_tss.mc9nr'})	1e-06	3.10596	1	481	[('CBX3', 2.361582121748587), ('CEBPB', 0.6462222340973535), ('RPL9', 1.3875339823475288), ('EIF4G2', 0.5406682675075324)]
CLOCK	dbcorrdb__MAX__ENCSR000FAE_1__m1	0.0564612	motif similar to cisbp__M4984 ('Clk[gene ID: "FBgn0023076" species: "Drosophila melanogaster" TF status: "direct" TF family: "bHLH" DBDs: "HLH"]; NPAS2[gene ID: "ENSG00000170485" species: "Homo sapiens" TF status: "inferred" TF family: "bHLH" DBDs: "HLH"]'; q-value = 0.000637) which is annotated for orthologous gene FBgn0023076 in D. melanogaster (identity = 29%)	frozenset({'weight>75.0%', 'activating', 'hg38_refseq-r80_10kb_up_and_down_tss.mc9nr'})	0.000637	3.00816	0.296008	749	[('AFF4', 1.677186211126097), ('DNAJC8', 0.6780708855160232), ('HNRNPD', 1.5341212424519248), ('SERBP1', 1.199637306577065), ('LAMP1', 0.4450269697222853), ('SET', 0.6355843167656361), ('LINC00884', 0.9225750161154508), ('SMC3', 1.178204149978291), ('NUP62', 3.669575843101657), ('SYNCRIP', 0.4882950171607259), ('ATP6V0B', 2.2636570145664883), ('RABL6', 0.46175519409699606)]
CLOCK	transfac_pro__M07635	0.0568864	gene is annotated for similar motif transfac_pro__M08909 ('V$BMAL1CLOCK_01: BMAL1:CLOCK'; q-value = 0.000592)	frozenset({'weight>75.0%', 'activating', 'hg38_refseq-r80_10kb_up_and_down_tss.mc9nr'})	0.000592	3.04436	1	886	[('AFF4', 1.677186211126097), ('SREK1', 0.6780708855160232), ('DNAJC8', 1.5341212424519248), ('CUL5', 1.199637306577065), ('HNRNPD', 0.4450269697222853), ('LAMP1', 0.6355843167656361), ('LINC00884', 0.9225750161154508), ('RABL6', 1.178204149978291), ('SYNCRIP', 3.669575843101657), ('ANKRD17', 0.4882950171607259), ('DENND3', 2.2636570145664883), ('SERBP1', 0.46175519409699606), ('ATP6V0B', 1.46199…
CLOCK	transfac_pro__M04679	0.0576116	gene is annotated for similar motif transfac_pro__M08909 ('V$BMAL1CLOCK_01: BMAL1:CLOCK'; q-value = 0.000695)	frozenset({'weight>75.0%', 'activating', 'hg38_refseq-r80_10kb_up_and_down_tss.mc9nr'})	0.000695	3.10608	1	419	[('SRSF3', 1.677186211126097), ('AFF4', 0.6780708855160232), ('SREK1', 1.5341212424519248), ('CUL5', 1.199637306577065), ('HNRNPD', 0.4450269697222853), ('ANKRD17', 0.6355843167656361), ('ASXL2', 0.9225750161154508), ('LAMP1', 1.178204149978291), ('RABL6', 3.669575843101657), ('DNAJC8', 0.4882950171607259)]
CLOCK	taipale_cyt_meth__BHLHE40_GTCACGTGAC_eDBD_meth_repr	0.0571998	gene is annotated for similar motif transfac_pro__M08909 ('V$BMAL1CLOCK_01: BMAL1:CLOCK'; q-value = 0.000869)	frozenset({'weight>75.0%', 'activating', 'hg38_refseq-r80_10kb_up_and_down_tss.mc9nr'})	0.000869	3.07103	1	2281	[('AFF4', 1.677186211126097), ('SREK1', 0.6780708855160232), ('CUL5', 1.5341212424519248), ('HNRNPD', 1.199637306577065), ('DNAJC8', 0.4450269697222853), ('LAMP1', 0.6355843167656361), ('RABL6', 0.9225750161154508), ('ANKRD17', 1.178204149978291), ('LINC00884', 3.669575843101657), ('ATP6V0B', 0.4882950171607259), ('SRSF3', 2.2636570145664883), ('ASXL2', 0.46175519409699606), ('DENND3', 1.46199095…
CLOCK	taipale_cyt_meth__ARNT2_RTCACGTGMN_eDBD	0.0585247	gene is annotated for similar motif transfac_pro__M08909 ('V$BMAL1CLOCK_01: BMAL1:CLOCK'; q-value = 0.000493)	frozenset({'weight>75.0%', 'activating', 'hg38_refseq-r80_10kb_up_and_down_tss.mc9nr'})	0.000493	3.18381	1	900	[('AFF4', 1.677186211126097), ('DNAJC8', 0.6780708855160232), ('SREK1', 1.5341212424519248), ('ATP6V0B', 1.199637306577065), ('LAMP1', 0.4450269697222853), ('CUL5', 0.6355843167656361), ('RABL6', 0.9225750161154508), ('HNRNPD', 1.178204149978291), ('LINC00884', 3.669575843101657), ('DENND3', 0.4882950171607259), ('SERBP1', 2.2636570145664883), ('ANKRD17', 0.46175519409699606), ('DHDDS', 1.4619909…
CLOCK	transfac_pro__M04684	0.0569088	gene is annotated for similar motif transfac_pro__M08909 ('V$BMAL1CLOCK_01: BMAL1:CLOCK'; q-value = 0.000695)	frozenset({'weight>75.0%', 'activating', 'hg38_refseq-r80_10kb_up_and_down_tss.mc9nr'})	0.000695	3.04626	1	1558	[('SRSF3', 1.677186211126097), ('AFF4', 0.6780708855160232), ('SREK1', 1.5341212424519248), ('CUL5', 1.199637306577065), ('ASXL2', 0.4450269697222853), ('HNRNPD', 0.6355843167656361), ('LAMP1', 0.9225750161154508), ('RABL6', 1.178204149978291), ('ANKRD17', 3.669575843101657), ('DNAJC8', 0.4882950171607259), ('JMJD1C', 2.2636570145664883), ('ATP6V0B', 0.46175519409699606), ('PAPD4', 1.461990955311…
CLOCK	swissregulon__hs__ARNT_ARNT2_BHLHB2_MAX_MYC_USF1.p2	0.0590305	motif similar to cisbp__M4984 ('Clk[gene ID: "FBgn0023076" species: "Drosophila melanogaster" TF status: "direct" TF family: "bHLH" DBDs: "HLH"]; NPAS2[gene ID: "ENSG00000170485" species: "Homo sapiens" TF status: "inferred" TF family: "bHLH" DBDs: "HLH"]'; q-value = 0.000533) which is annotated for orthologous gene FBgn0023076 in D. melanogaster (identity = 29%)	frozenset({'weight>75.0%', 'activating', 'hg38_refseq-r80_10kb_up_and_down_tss.mc9nr'})	0.000533	3.22686	0.296008	728	[('AFF4', 1.677186211126097), ('DNAJC8', 0.6780708855160232), ('ATP6V0B', 1.5341212424519248), ('SERBP1', 1.199637306577065), ('HNRNPD', 0.4450269697222853), ('LAMP1', 0.6355843167656361), ('NUP62', 0.9225750161154508), ('ANKRD17', 1.178204149978291), ('SET', 3.669575843101657), ('RABL6', 0.4882950171607259), ('SMC3', 2.2636570145664883), ('SREK1', 0.46175519409699606), ('LINC00884', 1.4619909553…
CREB1	dbcorrdb__BRF2__ENCSR000DNV_1__m2	0.0626836	motif similar to dbcorrdb__CREB1__ENCSR000BRB_1__m1 ('CREB1 (ENCSR000BRB-1, motif 1)'; q-value = 0.000222) which is directly annotated	frozenset({'weight>75.0%', 'activating', 'hg38_refseq-r80_10kb_up_and_down_tss.mc9nr'})	0.000222	3.00259	1	2870	[('CTBP2', 0.9360848392928875), ('RSF1', 0.815035243647603), ('PHIP', 0.9265915396763891), ('MRPL23', 1.1161118025123455), ('ATXN2', 1.108071089276134), ('NCOR2', 0.7157114793445128), ('GLTSCR1L', 0.4898271739944551), ('FAM49B', 1.556665744563298), ('CRLF1', 1.3533665458922801), ('ZNF804A', 0.7518793042668687), ('CREB1', 1.7090760119827615), ('ACTR3', 0.9521484783625608), ('CUX1', 0.7661279297603…
CREM	cisbp__M4307	0.0713626	gene is annotated for similar motif transfac_pro__M00981 ('V$CREBATF_Q6: CREB, ATF'; q-value = 0.000447)	frozenset({'weight>75.0%', 'activating', 'hg38_refseq-r80_10kb_up_and_down_tss.mc9nr'})	0.000447	3.75609	1	1062	[('LARP7', 3.097467917709356), ('CREM', 1.865764250426441), ('HSP90AB1', 1.8209090254128888), ('EFCAB14', 2.6147345892037253), ('CCT4', 3.5240459677297857), ('PDXK', 2.0821092645798007), ('PUM3', 1.4126683856925044), ('LDHA', 2.8668438821537667), ('MRPL4', 0.6458860372693647)]
CREM	transfac_public__M00039	0.0632898	gene is annotated for similar motif transfac_pro__M00981 ('V$CREBATF_Q6: CREB, ATF'; q-value = 5.19e-05)	frozenset({'weight>75.0%', 'activating', 'hg38_refseq-r80_10kb_up_and_down_tss.mc9nr'})	5.2e-05	3.20264	1	2575	[('CREM', 3.097467917709356), ('LDHA', 1.865764250426441), ('EFCAB14', 1.8209090254128888), ('LARP7', 2.6147345892037253), ('HSP90AB1', 3.5240459677297857), ('CCT4', 2.0821092645798007), ('PUM3', 1.4126683856925044), ('PDXK', 2.8668438821537667), ('SLAIN2', 0.6458860372693647), ('PPP6C', 1.0), ('UBE2D3', 2.116284037387916), ('ELMO1', 0.7623736368642534), ('COX6A1', 1.7241052351781605), ('MRPL4', …
CREM	jaspar__MA0609.1	0.072491	gene is orthologous to ENSMUSG00000063889 in M. musculus (identity = 87%) which is directly annotated for motif	frozenset({'weight>75.0%', 'activating', 'hg38_refseq-r80_10kb_up_and_down_tss.mc9nr'})	0	3.83344	0.873333	4738	[('LARP7', 3.097467917709356), ('CREM', 1.865764250426441), ('PDXK', 1.8209090254128888), ('HSP90AB1', 2.6147345892037253), ('PUM3', 3.5240459677297857), ('CCT4', 2.0821092645798007), ('LDHA', 1.4126683856925044), ('EFCAB14', 2.8668438821537667), ('MRPL4', 0.6458860372693647), ('PPP6C', 1.0), ('ERLIN2', 2.116284037387916), ('MRPL1', 0.7623736368642534), ('RNASEH2B', 1.7241052351781605), ('COX6A1'…
CREM	hocomoco__CREB5_HUMAN.H11MO.0.D	0.0619871	gene is annotated for similar motif transfac_pro__M00981 ('V$CREBATF_Q6: CREB, ATF'; q-value = 0.000135)	frozenset({'weight>75.0%', 'activating', 'hg38_refseq-r80_10kb_up_and_down_tss.mc9nr'})	0.000135	3.11332	1	1121	[('LARP7', 3.097467917709356), ('PUM3', 1.865764250426441), ('CREM', 1.8209090254128888), ('EFCAB14', 2.6147345892037253), ('ERLIN2', 3.5240459677297857), ('HSP90AB1', 2.0821092645798007), ('MRPL4', 1.4126683856925044), ('MRPL1', 2.8668438821537667), ('GATAD2A', 0.6458860372693647)]
CREM	transfac_pro__M01615	0.0713524	gene is annotated for similar motif transfac_pro__M00981 ('V$CREBATF_Q6: CREB, ATF'; q-value = 0.000412)	frozenset({'weight>75.0%', 'activating', 'hg38_refseq-r80_10kb_up_and_down_tss.mc9nr'})	0.000412	3.75538	1	1089	[('LARP7', 3.097467917709356), ('CREM', 1.865764250426441), ('HSP90AB1', 1.8209090254128888), ('EFCAB14', 2.6147345892037253), ('CCT4', 3.5240459677297857), ('PDXK', 2.0821092645798007), ('LDHA', 1.4126683856925044), ('PUM3', 2.8668438821537667), ('MRPL4', 0.6458860372693647)]
CREM	yetfasco__YIL036W_585	0.0711677	gene is annotated for similar motif transfac_pro__M00981 ('V$CREBATF_Q6: CREB, ATF'; q-value = 0.000412)	frozenset({'weight>75.0%', 'activating', 'hg38_refseq-r80_10kb_up_and_down_tss.mc9nr'})	0.000412	3.74272	1	1068	[('LARP7', 3.097467917709356), ('CREM', 1.865764250426441), ('HSP90AB1', 1.8209090254128888), ('EFCAB14', 2.6147345892037253), ('CCT4', 3.5240459677297857), ('PDXK', 2.0821092645798007), ('LDHA', 1.4126683856925044), ('PUM3', 2.8668438821537667), ('MRPL4', 0.6458860372693647)]
CREM	stark__TGACGTCAT	0.0640694	gene is annotated for similar motif taipale_cyt_meth__CREM_NRTGACGTCAYN_eDBD ('CREM [bZIP]'; q-value = 0.000569)	frozenset({'weight>75.0%', 'activating', 'hg38_refseq-r80_10kb_up_and_down_tss.mc9nr'})	0.000569	3.25608	1	975	[('HSP90AB1', 3.097467917709356), ('CREM', 1.865764250426441), ('LARP7', 1.8209090254128888), ('PUM3', 2.6147345892037253), ('LDHA', 3.5240459677297857), ('MRPL4', 2.0821092645798007), ('ERLIN2', 1.4126683856925044)]
CREM	cisbp__M5952	0.0619666	gene is annotated for similar motif taipale_cyt_meth__CREM_NRTGACGTCAYN_eDBD ('CREM [bZIP]'; q-value = 0.000193)	frozenset({'weight>75.0%', 'activating', 'hg38_refseq-r80_10kb_up_and_down_tss.mc9nr'})	0.000193	3.11192	1	1752	[('CREM', 3.097467917709356), ('LARP7', 1.865764250426441), ('LDHA', 1.8209090254128888), ('PUM3', 2.6147345892037253), ('EFCAB14', 3.5240459677297857), ('ERLIN2', 2.0821092645798007), ('MRPL4', 1.4126683856925044), ('HSP90AB1', 2.8668438821537667), ('SRSF5', 0.6458860372693647), ('PDXK', 1.0), ('COX6A1', 2.116284037387916)]
CREM	cisbp__M0303	0.0615666	gene is annotated for similar motif transfac_pro__M00917 ('V$CREB_Q4_01: CREB'; q-value = 0.000316)	frozenset({'weight>75.0%', 'activating', 'hg38_refseq-r80_10kb_up_and_down_tss.mc9nr'})	0.000316	3.08449	1	750	[('CREM', 3.097467917709356), ('LARP7', 1.865764250426441), ('HSP90AB1', 1.8209090254128888), ('UBE2D3', 2.6147345892037253), ('LDHA', 3.5240459677297857), ('PUM3', 2.0821092645798007)]
CREM	cisbp__M2091	0.0710446	gene is annotated for similar motif transfac_pro__M00981 ('V$CREBATF_Q6: CREB, ATF'; q-value = 0.000447)	frozenset({'weight>75.0%', 'activating', 'hg38_refseq-r80_10kb_up_and_down_tss.mc9nr'})	0.000447	3.73428	1	1098	[('LARP7', 3.097467917709356), ('CREM', 1.865764250426441), ('HSP90AB1', 1.8209090254128888), ('EFCAB14', 2.6147345892037253), ('CCT4', 3.5240459677297857), ('PDXK', 2.0821092645798007), ('LDHA', 1.4126683856925044), ('PUM3', 2.8668438821537667), ('MRPL4', 0.6458860372693647)]
CREM	transfac_pro__M07670	0.0650747	gene is annotated for similar motif taipale_cyt_meth__CREM_NRTGACGTCAYN_eDBD ('CREM [bZIP]'; q-value = 0.000596)	frozenset({'weight>75.0%', 'activating', 'hg38_refseq-r80_10kb_up_and_down_tss.mc9nr'})	0.000596	3.325	1	555	[('LARP7', 3.097467917709356), ('ERLIN2', 1.865764250426441), ('LDHA', 1.8209090254128888), ('CREM', 2.6147345892037253), ('PUM3', 3.5240459677297857), ('EFCAB14', 2.0821092645798007)]
CREM	cisbp__M0347	0.0655158	gene is annotated for similar motif transfac_pro__M00981 ('V$CREBATF_Q6: CREB, ATF'; q-value = 0.000363)	frozenset({'weight>75.0%', 'activating', 'hg38_refseq-r80_10kb_up_and_down_tss.mc9nr'})	0.000363	3.35524	1	3846	[('LDHA', 3.097467917709356), ('CREM', 1.865764250426441), ('EFCAB14', 1.8209090254128888), ('LARP7', 2.6147345892037253), ('HSP90AB1', 3.5240459677297857), ('UBE2D3', 2.0821092645798007), ('CCT4', 1.4126683856925044), ('PUM3', 2.8668438821537667), ('COX6A1', 0.6458860372693647), ('PPP6C', 1.0), ('MRPL4', 2.116284037387916), ('MRPL1', 0.7623736368642534), ('POP5', 1.7241052351781605), ('PDXK', 1.…
CREM	transfac_pro__M07667	0.0767274	motif similar to taipale_cyt_meth__CREM_NRTGACGTCAYN_eDBD ('CREM [bZIP]'; q-value = 0.000244) which is directly annotated	frozenset({'weight>75.0%', 'activating', 'hg38_refseq-r80_10kb_up_and_down_tss.mc9nr'})	0.000244	4.12388	1	802	[('LARP7', 3.097467917709356), ('HSP90AB1', 1.865764250426441), ('PUM3', 1.8209090254128888), ('HNRNPA3', 2.6147345892037253), ('EFCAB14', 3.5240459677297857), ('ERLIN2', 2.0821092645798007), ('MRPL4', 1.4126683856925044), ('MRPL1', 2.8668438821537667)]
CREM	jaspar__MA1069.1	0.0669416	gene is annotated for similar motif transfac_pro__M00917 ('V$CREB_Q4_01: CREB'; q-value = 0.000125)	frozenset({'weight>75.0%', 'activating', 'hg38_refseq-r80_10kb_up_and_down_tss.mc9nr'})	0.000125	3.45299	1	2515	[('CREM', 3.097467917709356), ('LARP7', 1.865764250426441), ('LDHA', 1.8209090254128888), ('HSP90AB1', 2.6147345892037253), ('EFCAB14', 3.5240459677297857), ('PUM3', 2.0821092645798007), ('CCT4', 1.4126683856925044), ('MRPL4', 2.8668438821537667), ('COX6A1', 0.6458860372693647), ('MRPL1', 1.0), ('ELMO1', 2.116284037387916), ('PPP6C', 0.7623736368642534), ('PDXK', 1.7241052351781605)]
CREM	taipale__XBP1_DBD_GATGACGTCATC	0.0637925	gene is annotated for similar motif taipale_cyt_meth__CREM_NRTGACGTCAYN_eDBD ('CREM [bZIP]'; q-value = 0.000209)	frozenset({'weight>75.0%', 'activating', 'hg38_refseq-r80_10kb_up_and_down_tss.mc9nr'})	0.000209	3.23709	1	2352	[('CREM', 3.097467917709356), ('LARP7', 1.865764250426441), ('LDHA', 1.8209090254128888), ('PUM3', 2.6147345892037253), ('EFCAB14', 3.5240459677297857), ('ERLIN2', 2.0821092645798007), ('HSP90AB1', 1.4126683856925044), ('MRPL4', 2.8668438821537667), ('PDXK', 0.6458860372693647), ('COX6A1', 1.0), ('SRSF5', 2.116284037387916), ('FUCA2', 0.7623736368642534)]
CREM	hocomoco__JDP2_HUMAN.H11MO.0.D	0.0623461	gene is annotated for similar motif taipale_cyt_meth__CREM_NRTGACGTCAYN_eDBD ('CREM [bZIP]'; q-value = 0.000384)	frozenset({'weight>75.0%', 'activating', 'hg38_refseq-r80_10kb_up_and_down_tss.mc9nr'})	0.000384	3.13794	1	767	[('LARP7', 3.097467917709356), ('PUM3', 1.865764250426441), ('EFCAB14', 1.8209090254128888), ('CREM', 2.6147345892037253), ('HSP90AB1', 3.5240459677297857), ('MRPL4', 2.0821092645798007), ('ERLIN2', 1.4126683856925044)]
CREM	cisbp__M0319	0.069147	gene is orthologous to ENSMUSG00000063889 in M. musculus (identity = 87%) which is directly annotated for motif	frozenset({'weight>75.0%', 'activating', 'hg38_refseq-r80_10kb_up_and_down_tss.mc9nr'})	0	3.60419	0.873333	997	[('LARP7', 3.097467917709356), ('CREM', 1.865764250426441), ('PDXK', 1.8209090254128888), ('HSP90AB1', 2.6147345892037253), ('PUM3', 3.5240459677297857), ('CCT4', 2.0821092645798007), ('LDHA', 1.4126683856925044), ('EFCAB14', 2.8668438821537667)]
CREM	yetfasco__YER045C_8	0.0763068	gene is annotated for similar motif transfac_pro__M00916 ('V$CREB_Q2_01: CREB'; q-value = 0.000471)	frozenset({'weight>75.0%', 'activating', 'hg38_refseq-r80_10kb_up_and_down_tss.mc9nr'})	0.000471	4.09505	1	1796	[('LDHA', 3.097467917709356), ('PDXK', 1.865764250426441), ('CREM', 1.8209090254128888), ('EFCAB14', 2.6147345892037253), ('LARP7', 3.5240459677297857), ('HSP90AB1', 2.0821092645798007), ('CCT4', 1.4126683856925044), ('UBE2D3', 2.8668438821537667), ('SLAIN2', 0.6458860372693647), ('PPP6C', 1.0), ('PUM3', 2.116284037387916), ('HNRNPA3', 0.7623736368642534), ('COX6A1', 1.7241052351781605)]
CREM	taipale_cyt_meth__ATF6B_NRTGAYGTCAYN_eDBD	0.0642951	gene is annotated for similar motif taipale_cyt_meth__CREM_NRTGACGTCAYN_eDBD ('CREM [bZIP]'; q-value = 3.91e-05)	frozenset({'weight>75.0%', 'activating', 'hg38_refseq-r80_10kb_up_and_down_tss.mc9nr'})	3.9e-05	3.27155	1	4557	[('CREM', 3.097467917709356), ('EFCAB14', 1.865764250426441), ('LARP7', 1.8209090254128888), ('ERLIN2', 2.6147345892037253), ('LDHA', 3.5240459677297857), ('HSP90AB1', 2.0821092645798007), ('PUM3', 1.4126683856925044), ('MRPL4', 2.8668438821537667), ('COX6A1', 0.6458860372693647), ('FUCA2', 1.0), ('ELMO1', 2.116284037387916), ('MRPL1', 0.7623736368642534), ('RPL41', 1.7241052351781605), ('CCT4', …
CREM	cisbp__M0265	0.0653516	gene is annotated for similar motif transfac_pro__M00917 ('V$CREB_Q4_01: CREB'; q-value = 0.000125)	frozenset({'weight>75.0%', 'activating', 'hg38_refseq-r80_10kb_up_and_down_tss.mc9nr'})	0.000125	3.34399	1	2590	[('CREM', 3.097467917709356), ('LARP7', 1.865764250426441), ('LDHA', 1.8209090254128888), ('HSP90AB1', 2.6147345892037253), ('EFCAB14', 3.5240459677297857), ('PUM3', 2.0821092645798007), ('CCT4', 1.4126683856925044), ('MRPL4', 2.8668438821537667), ('COX6A1', 0.6458860372693647), ('PDXK', 1.0), ('PPP6C', 2.116284037387916), ('MRPL1', 0.7623736368642534), ('ELMO1', 1.7241052351781605), ('POP5', 1.7…
CREM	cisbp__M3083	0.0667159	gene is annotated for similar motif transfac_pro__M00981 ('V$CREBATF_Q6: CREB, ATF'; q-value = 1.47e-05)	frozenset({'weight>75.0%', 'activating', 'hg38_refseq-r80_10kb_up_and_down_tss.mc9nr'})	1.5e-05	3.43752	1	2288	[('CREM', 3.097467917709356), ('LDHA', 1.865764250426441), ('EFCAB14', 1.8209090254128888), ('LARP7', 2.6147345892037253), ('CCT4', 3.5240459677297857), ('HSP90AB1', 2.0821092645798007), ('PUM3', 1.4126683856925044), ('PDXK', 2.8668438821537667), ('UBE2D3', 0.6458860372693647), ('PPP6C', 1.0), ('SLAIN2', 2.116284037387916), ('ELMO1', 0.7623736368642534), ('COX6A1', 1.7241052351781605), ('MRPL4', …
CREM	taipale_cyt_meth__ATF6_NRTGACGTCAYN_eDBD	0.0650644	gene is annotated for similar motif taipale_cyt_meth__CREM_NRTGACGTCAYN_eDBD ('CREM [bZIP]'; q-value = 4.36e-05)	frozenset({'weight>75.0%', 'activating', 'hg38_refseq-r80_10kb_up_and_down_tss.mc9nr'})	4.4e-05	3.3243	1	920	[('LARP7', 3.097467917709356), ('EFCAB14', 1.865764250426441), ('CREM', 1.8209090254128888), ('LDHA', 2.6147345892037253), ('ERLIN2', 3.5240459677297857), ('HSP90AB1', 2.0821092645798007), ('PUM3', 1.4126683856925044), ('MRPL4', 2.8668438821537667)]
CREM	hocomoco__E4F1_HUMAN.H11MO.0.D	0.0665826	gene is annotated for similar motif taipale_cyt_meth__CREM_NRTGACGTCAYN_eDBD ('CREM [bZIP]'; q-value = 0.000872)	frozenset({'weight>75.0%', 'activating', 'hg38_refseq-r80_10kb_up_and_down_tss.mc9nr'})	0.000872	3.42838	1	3591	[('CREM', 3.097467917709356), ('LARP7', 1.865764250426441), ('PDXK', 1.8209090254128888), ('CCT4', 2.6147345892037253), ('EFCAB14', 3.5240459677297857), ('HNRNPA3', 2.0821092645798007), ('UBE2D3', 1.4126683856925044), ('ERLIN2', 2.8668438821537667), ('HSP90AB1', 0.6458860372693647), ('ATF1', 1.0), ('SRPK1', 2.116284037387916), ('PUM3', 0.7623736368642534), ('PPP6C', 1.7241052351781605), ('SLAIN2'…
CREM	jaspar__MA0286.1	0.0709626	gene is annotated for similar motif transfac_pro__M00981 ('V$CREBATF_Q6: CREB, ATF'; q-value = 0.000486)	frozenset({'weight>75.0%', 'activating', 'hg38_refseq-r80_10kb_up_and_down_tss.mc9nr'})	0.000486	3.72866	1	1090	[('LARP7', 3.097467917709356), ('CREM', 1.865764250426441), ('HSP90AB1', 1.8209090254128888), ('EFCAB14', 2.6147345892037253), ('CCT4', 3.5240459677297857), ('PDXK', 2.0821092645798007), ('LDHA', 1.4126683856925044), ('PUM3', 2.8668438821537667), ('MRPL4', 0.6458860372693647)]
CTCF	dbcorrdb__SREBF2__ENCSR000DYT_1__m6	0.068985	gene is annotated for similar motif dbcorrdb__CTCF__ENCSR000DLW_1__m3 ('CTCF (ENCSR000DLW-1, motif 3)'; q-value = 0.000103)	frozenset({'weight>75.0%', 'activating', 'hg38_refseq-r80_10kb_up_and_down_tss.mc9nr'})	0.000103	3.8417	1	4286	[('RPS27', 0.4703739652543757), ('PHF20', 1.0802337615313882), ('HMGB1', 0.6177201341365729), ('DYNLL1', 1.147038561778449), ('CASC5', 1.3952678386416784), ('PRMT1', 0.5645037277119107), ('TAOK1', 0.5536292222797959), ('AFG3L1P', 0.7378951183582472), ('ADIPOR2', 0.7118400279607707), ('AGO1', 0.5597834642271974), ('CLIP2', 0.8202885446189113), ('HNRNPF', 2.017426445349328), ('GIGYF2', 0.9753784177…
CTCF	dbcorrdb__IRF3__ENCSR000DZX_1__m4	0.0660575	gene is annotated for similar motif dbcorrdb__CTCF__ENCSR000DLW_1__m3 ('CTCF (ENCSR000DLW-1, motif 3)'; q-value = 3.12e-09)	frozenset({'weight>75.0%', 'activating', 'hg38_refseq-r80_10kb_up_and_down_tss.mc9nr'})	0	3.57231	1	4609	[('HMGB1', 0.4703739652543757), ('RPS27', 1.0802337615313882), ('PHF20', 0.6177201341365729), ('PRMT1', 1.147038561778449), ('HMGA1', 1.3952678386416784), ('CLIP2', 0.5645037277119107), ('DYNLL1', 0.5536292222797959), ('HNRNPF', 0.7378951183582472), ('AFG3L1P', 0.7118400279607707), ('KMT2C', 0.5597834642271974), ('CASC5', 0.8202885446189113), ('ADGRE5', 2.017426445349328), ('GTF2I', 0.97537841775…
CTCF	dbcorrdb__CUX1__ENCSR000EFO_1__m5	0.0709507	gene is annotated for similar motif dbcorrdb__CTCF__ENCSR000DLW_1__m3 ('CTCF (ENCSR000DLW-1, motif 3)'; q-value = 0.000374)	frozenset({'weight>75.0%', 'activating', 'hg38_refseq-r80_10kb_up_and_down_tss.mc9nr'})	0.000374	4.02259	1	1137	[('HMGB1', 0.4703739652543757), ('AGO1', 1.0802337615313882), ('ADGRE5', 0.6177201341365729), ('CASC5', 1.147038561778449), ('TAOK1', 1.3952678386416784), ('ELAVL1', 0.5645037277119107), ('GTF2I', 0.5536292222797959), ('YTHDC1', 0.7378951183582472), ('STAG1', 0.7118400279607707), ('RTF1', 0.5597834642271974), ('RPS27', 0.8202885446189113), ('NT5C2', 2.017426445349328), ('KIAA1551', 0.975378417751…
CTCF	dbcorrdb__CTCF__ENCSR000DLW_1__m3	0.0607407	gene is directly annotated	frozenset({'weight>75.0%', 'activating', 'hg38_refseq-r80_10kb_up_and_down_tss.mc9nr'})	0	3.08304	1	2089	[('HMGB1', 0.4703739652543757), ('HMGA1', 1.0802337615313882), ('CASC5', 0.6177201341365729), ('KMT2C', 1.147038561778449), ('RPS27', 1.3952678386416784), ('IPO7', 0.5645037277119107), ('CLIP2', 0.5536292222797959), ('AGO1', 0.7378951183582472), ('GTF2I', 0.7118400279607707), ('FADS2', 0.5597834642271974), ('HNRNPF', 0.8202885446189113), ('PHF20', 2.017426445349328), ('GPR160', 0.9753784177511244…
CTCF	dbcorrdb__POLR3G__ENCSR000EHQ_1__m4	0.0747656	gene is annotated for similar motif dbcorrdb__CTCF__ENCSR000DLW_1__m3 ('CTCF (ENCSR000DLW-1, motif 3)'; q-value = 4.01e-07)	frozenset({'weight>75.0%', 'activating', 'hg38_refseq-r80_10kb_up_and_down_tss.mc9nr'})	0	4.37364	1	702	[('HMGB1', 0.4703739652543757), ('RPS27', 1.0802337615313882), ('CASC5', 0.6177201341365729), ('HMGA1', 1.147038561778449), ('ADGRE5', 1.3952678386416784), ('TAOK1', 0.5645037277119107), ('AGO1', 0.5536292222797959), ('IPO7', 0.7378951183582472), ('AFG3L1P', 0.7118400279607707), ('PRRC2C', 0.5597834642271974), ('GTF2I', 0.8202885446189113), ('RMDN3', 2.017426445349328), ('FADS2', 0.97537841775112…
CTCF	predrem__nrMotif2348	0.0693113	gene is annotated for similar motif dbcorrdb__CTCF__ENCSR000BHW_1__m2 ('CTCF (ENCSR000BHW-1, motif 2)'; q-value = 0.000119)	frozenset({'weight>75.0%', 'activating', 'hg38_refseq-r80_10kb_up_and_down_tss.mc9nr'})	0.000119	3.87173	1	4964	[('NR2F2', 0.4703739652543757), ('PTP4A2', 1.0802337615313882), ('CTCF', 0.6177201341365729), ('ADNP', 1.147038561778449), ('PKP4', 1.3952678386416784), ('HMGB1', 0.5645037277119107), ('ADIPOR2', 0.5536292222797959), ('CPSF4', 0.7378951183582472), ('ARID1A', 0.7118400279607707), ('PDS5B', 0.5597834642271974), ('SOS1', 0.8202885446189113), ('INO80', 2.017426445349328), ('HMGA1', 0.9753784177511244…
CTCF	dbcorrdb__CEBPZ__ENCSR000EDO_1__m5	0.0716644	gene is annotated for similar motif dbcorrdb__CTCF__ENCSR000DLW_1__m3 ('CTCF (ENCSR000DLW-1, motif 3)'; q-value = 2.24e-07)	frozenset({'weight>75.0%', 'activating', 'hg38_refseq-r80_10kb_up_and_down_tss.mc9nr'})	0	4.08827	1	3361	[('RPS27', 0.4703739652543757), ('HMGB1', 1.0802337615313882), ('AFG3L1P', 0.6177201341365729), ('CLIP2', 1.147038561778449), ('PRMT1', 1.3952678386416784), ('PHF20', 0.5645037277119107), ('CASC5', 0.5536292222797959), ('RBM47', 0.7378951183582472), ('KMT2C', 0.7118400279607707), ('HNRNPF', 0.5597834642271974), ('AGO1', 0.8202885446189113), ('P4HB', 2.017426445349328), ('DYNLL1', 0.97537841775112…
CTCF	dbcorrdb__RAD21__ENCSR000EHX_1__m6	0.0758056	gene is annotated for similar motif dbcorrdb__CTCF__ENCSR000DLW_1__m3 ('CTCF (ENCSR000DLW-1, motif 3)'; q-value = 1.22e-05)	frozenset({'weight>75.0%', 'activating', 'hg38_refseq-r80_10kb_up_and_down_tss.mc9nr'})	1.2e-05	4.46935	1	4672	[('RPS27', 0.4703739652543757), ('AFG3L1P', 1.0802337615313882), ('HMGB1', 0.6177201341365729), ('RBM47', 1.147038561778449), ('PRMT1', 1.3952678386416784), ('CLIP2', 0.5645037277119107), ('CASC5', 0.5536292222797959), ('AGO1', 0.7378951183582472), ('DYNLL1', 0.7118400279607707), ('P4HB', 0.5597834642271974), ('KMT2C', 0.8202885446189113), ('TAOK1', 2.017426445349328), ('PHF20', 0.975378417751124…
CTCF	dbcorrdb__TAF1__ENCSR000BJN_1__m1	0.0694735	gene is annotated for similar motif dbcorrdb__CTCF__ENCSR000BHW_1__m2 ('CTCF (ENCSR000BHW-1, motif 2)'; q-value = 0.000728)	frozenset({'weight>75.0%', 'activating', 'hg38_refseq-r80_10kb_up_and_down_tss.mc9nr'})	0.000728	3.88666	1	4899	[('SRSF2', 0.4703739652543757), ('RSRC2', 1.0802337615313882), ('CTCF', 0.6177201341365729), ('AUP1', 1.147038561778449), ('MAP2K5', 1.3952678386416784), ('GRIN2D', 0.5645037277119107), ('CCAR1', 0.5536292222797959), ('PCM1', 0.7378951183582472), ('SYNCRIP', 0.7118400279607707), ('TNRC6B', 0.5597834642271974), ('ADNP', 0.8202885446189113), ('GPBP1', 2.017426445349328), ('APC', 0.9753784177511244)…
CUX1	dbcorrdb__CUX1__ENCSR000EFO_1__m5	0.0787769	gene is directly annotated	frozenset({'weight>75.0%', 'activating', 'hg38_refseq-r80_10kb_up_and_down_tss.mc9nr'})	0	4.8588	1	2402	[('PHACTR4', 0.5740966156225351), ('MYADM', 0.4881938080945189), ('MARK2', 0.5590269272932946), ('ORAI2', 1.552218658354994), ('HLCS', 0.8823223030048286), ('ICAM1', 0.7340069921335941), ('DCTD', 0.4522523388211024), ('HPCAL1', 1.9653565369469423), ('PTPRJ', 1.7786773797651394), ('AGO3', 1.5658382443847847), ('SMG1', 1.087084034876256), ('PTPN11', 0.4653853964733975), ('CXXC5', 1.1954361038179353…
CUX1	dbcorrdb__POLR3G__ENCSR000EHQ_1__m4	0.0685078	motif similar to dbcorrdb__CUX1__ENCSR000EFO_1__m5 ('CUX1 (ENCSR000EFO-1, motif 5)'; q-value = 1.53e-14) which is directly annotated	frozenset({'weight>75.0%', 'activating', 'hg38_refseq-r80_10kb_up_and_down_tss.mc9nr'})	0	3.81828	1	4931	[('PHACTR4', 0.5740966156225351), ('MYADM', 0.4881938080945189), ('MARK2', 0.5590269272932946), ('EIF4G3', 1.552218658354994), ('PTPRJ', 0.8823223030048286), ('PRRC2C', 0.7340069921335941), ('MED13', 0.4522523388211024), ('SMG1', 1.9653565369469423), ('PVT1', 1.7786773797651394), ('WHSC1', 1.5658382443847847), ('FADS2', 1.087084034876256), ('VSIG10', 0.4653853964733975), ('CXXC5', 1.1954361038179…
DBP	cisbp__M0341	0.0873381	motif similar to transfac_pro__M07683 ('I$GT_02: gt'; q-value = 0.000987) which is annotated for orthologous gene FBgn0001150 in D. melanogaster (identity = 10%)	frozenset({'weight>75.0%', 'activating', 'hg38_refseq-r80_10kb_up_and_down_tss.mc9nr'})	0.000987	3.87454	0.104911	341	[('HNRNPA3', 10.810311720077353), ('RPL9', 3.7323058465652506), ('CBX3', 3.2277883938607075), ('CREBBP', 8.535507225487164)]
DBP	taipale_cyt_meth__CEBPG_NRTTGCGYAAYN_FL	0.0753152	gene is annotated for similar motif taipale_cyt_meth__DBP_NRTTAYGTAAYN_eDBD ('DBP [bZIP]'; q-value = 2.31e-05)	frozenset({'weight>75.0%', 'activating', 'hg38_refseq-r80_10kb_up_and_down_tss.mc9nr'})	2.3e-05	3.21991	1	847	[('CBX3', 10.810311720077353), ('HNRNPA3', 3.7323058465652506), ('CALM1', 3.2277883938607075), ('HMGN2', 8.535507225487164), ('RPL9', 0.8789769687730847)]
DBP	cisbp__M0313	0.0729621	motif similar to cisbp__M5338 ('CG7786[gene ID: "FBgn0034096" species: "Drosophila melanogaster" TF status: "inferred" TF family: "bZIP" DBDs: "bZIP_1"]; DBP[gene ID: "ENSG00000105516" species: "Homo sapiens" TF status: "direct" TF family: "bZIP" DBDs: "bZIP_1"]; Pdp1[gene ID: "FBgn0016694" species: "Drosophila melanogaster" TF status: "inferred" TF family: "bZIP" DBDs: "bZIP_1"]'; q-value = 0.00…	frozenset({'weight>75.0%', 'activating', 'hg38_refseq-r80_10kb_up_and_down_tss.mc9nr'})	0.000826	3.09179	1	400	[('CBX3', 10.810311720077353), ('HNRNPA3', 3.7323058465652506), ('DBP', 3.2277883938607075), ('CREBBP', 8.535507225487164)]
DBP	cisbp__M0314	0.0878362	motif similar to taipale_cyt_meth__DBP_NRTTAYGTAAYN_eDBD ('DBP [bZIP]'; q-value = 0.000197) which is directly annotated	frozenset({'weight>75.0%', 'activating', 'hg38_refseq-r80_10kb_up_and_down_tss.mc9nr'})	0.000197	3.90166	1	513	[('CBX3', 10.810311720077353), ('HNRNPA3', 3.7323058465652506), ('DBP', 3.2277883938607075), ('CREBBP', 8.535507225487164), ('HMGN2', 0.8789769687730847)]
DBP	cisbp__M0274	0.0808801	motif similar to cisbp__M0317 ('CG7786[gene ID: "FBgn0034096" species: "Drosophila melanogaster" TF status: "inferred" TF family: "bZIP" DBDs: "bZIP_1"]; Dbp[gene ID: "ENSMUSG00000059824" species: "Mus musculus" TF status: "direct" TF family: "bZIP" DBDs: "bZIP_1"]; Pdp1[gene ID: "FBgn0016694" species: "Drosophila melanogaster" TF status: "inferred" TF family: "bZIP" DBDs: "bZIP_1"]'; q-value = 0…	frozenset({'weight>75.0%', 'activating', 'hg38_refseq-r80_10kb_up_and_down_tss.mc9nr'})	0.000757	3.52291	0.916923	866	[('HNRNPA3', 10.810311720077353), ('CBX3', 3.7323058465652506), ('CREBBP', 3.2277883938607075), ('DBP', 8.535507225487164), ('HMGN2', 0.8789769687730847)]
DEAF1	transfac_pro__M01238	0.121912	gene is orthologous to FBgn0013799 in D. melanogaster (identity = 21%) which is directly annotated for motif	frozenset({'weight>75.0%', 'activating', 'hg38_refseq-r80_10kb_up_and_down_tss.mc9nr'})	0	4.63723	0.210619	1124	[('DEAF1', 1.5244875686789263), ('ACTB', 6.278083936528133), ('KPNB1', 6.139681802088499), ('NAP1L1', 1.7637433884733345), ('SRSF3', 5.793122508799756), ('HNRNPH3', 7.1440659767174735), ('INO80D', 4.6291877609746335), ('STAG1', 4.732297136350842)]
E2F1	taipale_tf_pairs__E2F1_HES7_RRCRCGYGYNNNNSGCGCSN_CAP_repr	0.0931695	gene is directly annotated	frozenset({'weight>75.0%', 'activating', 'hg38_refseq-r80_10kb_up_and_down_tss.mc9nr'})	0	3.00131	1	574	[('MPHOSPH8', 2.015400150931143), ('CALN1', 10.004085221765367), ('ENO1', 1.063651483288223), ('NCOA6', 13.930558071328184)]
E2F1	factorbook__E2F1	0.113469	gene is directly annotated	frozenset({'weight>75.0%', 'activating', 'hg38_refseq-r80_10kb_up_and_down_tss.mc9nr'})	0	3.87949	1	1011	[('TBC1D5', 2.015400150931143), ('RNF24', 10.004085221765367), ('TAOK1', 1.063651483288223), ('NCOA6', 13.930558071328184), ('TUBA4A', 3.4064859777906227), ('CENPP', 1.0)]
E2F1	dbcorrdb__MAX__ENCSR000EFV_1__m1	0.170337	motif similar to dbcorrdb__HA-E2F1__ENCSR000EVM_1__m1 ('HA-E2F1 (ENCSR000EVM-1, motif 1)'; q-value = 0.000902) which is directly annotated	frozenset({'weight>75.0%', 'activating', 'hg38_refseq-r80_10kb_up_and_down_tss.mc9nr'})	0.000902	6.33976	1	819	[('NCL', 2.015400150931143), ('SERF2', 10.004085221765367), ('NCOA6', 1.063651483288223), ('ENO1', 13.930558071328184), ('ARHGAP15', 3.4064859777906227), ('CENPP', 1.0), ('TUBA4A', 0.5092557012425599), ('TCF25', 9.240192511884436)]
E2F1	dbcorrdb__E2F6__ENCSR000EWJ_1__m1	0.158005	motif similar to dbcorrdb__HA-E2F1__ENCSR000EVM_1__m1 ('HA-E2F1 (ENCSR000EVM-1, motif 1)'; q-value = 0.000271) which is directly annotated	frozenset({'weight>75.0%', 'activating', 'hg38_refseq-r80_10kb_up_and_down_tss.mc9nr'})	0.000271	5.80626	1	757	[('NCL', 2.015400150931143), ('ENO1', 10.004085221765367), ('SERF2', 1.063651483288223), ('CENPP', 13.930558071328184), ('NCOA6', 3.4064859777906227), ('CALN1', 1.0), ('TUBA4A', 0.5092557012425599)]
E2F1	dbcorrdb__MAX__ENCSR000DYG_1__m1	0.142675	motif similar to dbcorrdb__HA-E2F1__ENCSR000EVM_1__m1 ('HA-E2F1 (ENCSR000EVM-1, motif 1)'; q-value = 0.000603) which is directly annotated	frozenset({'weight>75.0%', 'activating', 'hg38_refseq-r80_10kb_up_and_down_tss.mc9nr'})	0.000603	5.14303	1	1479	[('NCL', 2.015400150931143), ('SERF2', 10.004085221765367), ('NCOA6', 1.063651483288223), ('ENO1', 13.930558071328184), ('CENPP', 3.4064859777906227), ('TCF25', 1.0), ('TUBA4A', 0.5092557012425599), ('ARHGAP15', 9.240192511884436), ('RNF24', 10.680510899815774)]
E2F1	cisbp__M1856	0.0983841	gene is directly annotated	frozenset({'weight>75.0%', 'activating', 'hg38_refseq-r80_10kb_up_and_down_tss.mc9nr'})	0	3.2269	1	431	[('SERF2', 2.015400150931143), ('TAOK1', 10.004085221765367), ('E2F1', 1.063651483288223), ('TBC1D5', 13.930558071328184)]
E2F1	dbcorrdb__E2F1__ENCSR000EVJ_1__m1	0.14695	gene is directly annotated	frozenset({'weight>75.0%', 'activating', 'hg38_refseq-r80_10kb_up_and_down_tss.mc9nr'})	0	5.32796	1	4078	[('TAOK1', 2.015400150931143), ('TBC1D5', 10.004085221765367), ('NCOA6', 1.063651483288223), ('NCAPH', 13.930558071328184), ('CENPP', 3.4064859777906227), ('ENO1', 1.0), ('NCL', 0.5092557012425599), ('CALN1', 9.240192511884436), ('UBC', 10.680510899815774), ('FAM228B', 6.089047822867409), ('RNF24', 23.10342936606473), ('SERF2', 0.7094557159949448), ('TCF25', 9.155253680996767), ('TUBA4A', 11.0992…
E2F1	transfac_pro__M00940	0.10991	gene is annotated for similar motif transfac_pro__M00431 ('V$E2F1_Q6: E2F-1'; q-value = 3.8e-06)	frozenset({'weight>75.0%', 'activating', 'hg38_refseq-r80_10kb_up_and_down_tss.mc9nr'})	4e-06	3.72554	1	617	[('E2F1', 2.015400150931143), ('UBC', 10.004085221765367), ('SERF2', 1.063651483288223), ('NCOA6', 13.930558071328184), ('ZC3H13', 3.4064859777906227)]
E2F1	cisbp__M0668	0.113066	motif similar to cisbp__M5352 ('E2F1[gene ID: "ENSG00000101412" species: "Homo sapiens" TF status: "direct" TF family: "E2F" DBDs: "E2F_TDP"]; E2f1[gene ID: "ENSMUSG00000027490" species: "Mus musculus" TF status: "inferred" TF family: "E2F" DBDs: "E2F_TDP"]'; q-value = 2.37e-06) which is directly annotated	frozenset({'weight>75.0%', 'activating', 'hg38_refseq-r80_10kb_up_and_down_tss.mc9nr'})	2e-06	3.86206	1	1733	[('NCL', 2.015400150931143), ('E2F1', 10.004085221765367), ('TAOK1', 1.063651483288223), ('FAM228B', 13.930558071328184), ('NCAPH', 3.4064859777906227), ('RNF24', 1.0), ('NCOA6', 0.5092557012425599), ('CALN1', 9.240192511884436), ('ENO1', 10.680510899815774)]
E2F1	cisbp__M4536	0.0999284	gene is directly annotated	frozenset({'weight>75.0%', 'activating', 'hg38_refseq-r80_10kb_up_and_down_tss.mc9nr'})	0	3.29371	1	443	[('TBC1D5', 2.015400150931143), ('RNF24', 10.004085221765367), ('TAOK1', 1.063651483288223), ('NCOA6', 13.930558071328184)]
E2F1	cisbp__M5363	0.0946466	gene is annotated for similar motif cisbp__M3134 ('E2F1[gene ID: "ENSG00000101412" species: "Homo sapiens" TF status: "direct" TF family: "E2F" DBDs: "E2F_TDP"]; E2f1[gene ID: "ENSMUSG00000027490" species: "Mus musculus" TF status: "inferred" TF family: "E2F" DBDs: "E2F_TDP"]'; q-value = 0.000783)	frozenset({'weight>75.0%', 'activating', 'hg38_refseq-r80_10kb_up_and_down_tss.mc9nr'})	0.000783	3.06521	1	416	[('SERF2', 2.015400150931143), ('E2F1', 10.004085221765367), ('CALN1', 1.063651483288223), ('TAOK1', 13.930558071328184)]
E2F1	dbcorrdb__MAX__ENCSR000ECN_1__m1	0.134931	motif similar to dbcorrdb__HA-E2F1__ENCSR000EVM_1__m1 ('HA-E2F1 (ENCSR000EVM-1, motif 1)'; q-value = 0.000597) which is directly annotated	frozenset({'weight>75.0%', 'activating', 'hg38_refseq-r80_10kb_up_and_down_tss.mc9nr'})	0.000597	4.80802	1	2373	[('NCL', 2.015400150931143), ('SERF2', 10.004085221765367), ('ENO1', 1.063651483288223), ('TCF25', 13.930558071328184), ('NCOA6', 3.4064859777906227), ('CENPP', 1.0), ('CALN1', 0.5092557012425599), ('TUBA4A', 9.240192511884436), ('ARHGAP15', 10.680510899815774), ('RNF24', 6.089047822867409), ('RHOT1', 23.10342936606473)]
E2F1	taipale_cyt_meth__E2F2_NWTTTGGCGCCAWWWN_eDBD_repr	0.131709	motif similar to taipale_cyt_meth__E2F1_NWTTTGGCGCCAWWWN_FL ('E2F1 [E2F]'; q-value = 1.61e-10) which is directly annotated	frozenset({'weight>75.0%', 'activating', 'hg38_refseq-r80_10kb_up_and_down_tss.mc9nr'})	0	4.6686	1	1293	[('E2F1', 2.015400150931143), ('NCAPH', 10.004085221765367), ('TAOK1', 1.063651483288223), ('CALN1', 13.930558071328184), ('ENO1', 3.4064859777906227), ('NCL', 1.0), ('NCOA6', 0.5092557012425599), ('RNF24', 9.240192511884436), ('ADK', 10.680510899815774)]
E2F1	cisbp__M0671	0.139228	motif similar to cisbp__M5352 ('E2F1[gene ID: "ENSG00000101412" species: "Homo sapiens" TF status: "direct" TF family: "E2F" DBDs: "E2F_TDP"]; E2f1[gene ID: "ENSMUSG00000027490" species: "Mus musculus" TF status: "inferred" TF family: "E2F" DBDs: "E2F_TDP"]'; q-value = 5.75e-07) which is directly annotated	frozenset({'weight>75.0%', 'activating', 'hg38_refseq-r80_10kb_up_and_down_tss.mc9nr'})	1e-06	4.99392	1	1449	[('NCL', 2.015400150931143), ('ENO1', 10.004085221765367), ('CALN1', 1.063651483288223), ('E2F1', 13.930558071328184), ('FAM228B', 3.4064859777906227), ('RNF24', 1.0), ('TAOK1', 0.5092557012425599), ('NCAPH', 9.240192511884436), ('NCOA6', 10.680510899815774)]
E2F1	taipale_tf_pairs__E2F1_ELK1_SGCGCNNNNNNNNNNNCGGAAGN_CAP_repr	0.0999731	gene is directly annotated	frozenset({'weight>75.0%', 'activating', 'hg38_refseq-r80_10kb_up_and_down_tss.mc9nr'})	0	3.29565	1	482	[('ENO1', 2.015400150931143), ('TCOF1', 10.004085221765367), ('TBC1D5', 1.063651483288223), ('E2F1', 13.930558071328184)]
E2F1	dbcorrdb__MAX__ENCSR000BLP_1__m1	0.14075	motif similar to dbcorrdb__E2F1__ENCSR000EVJ_1__m1 ('E2F1 (ENCSR000EVJ-1, motif 1)'; q-value = 0.000221) which is directly annotated	frozenset({'weight>75.0%', 'activating', 'hg38_refseq-r80_10kb_up_and_down_tss.mc9nr'})	0.000221	5.05976	1	1834	[('NCL', 2.015400150931143), ('ENO1', 10.004085221765367), ('SERF2', 1.063651483288223), ('TUBA4A', 13.930558071328184), ('TCF25', 3.4064859777906227), ('CENPP', 1.0), ('CALN1', 0.5092557012425599), ('ARHGAP15', 9.240192511884436), ('NCOA6', 10.680510899815774)]
E2F1	transfac_pro__M07206	0.0993017	gene is directly annotated	frozenset({'weight>75.0%', 'activating', 'hg38_refseq-r80_10kb_up_and_down_tss.mc9nr'})	0	3.2666	1	1188	[('SERF2', 2.015400150931143), ('TAOK1', 10.004085221765367), ('TBC1D5', 1.063651483288223), ('E2F1', 13.930558071328184), ('NCOA6', 3.4064859777906227), ('CENPP', 1.0)]
E2F1	dbcorrdb__MYC__ENCSR000DMM_1__m1	0.124166	motif similar to dbcorrdb__HA-E2F1__ENCSR000EVM_1__m1 ('HA-E2F1 (ENCSR000EVM-1, motif 1)'; q-value = 0.000749) which is directly annotated	frozenset({'weight>75.0%', 'activating', 'hg38_refseq-r80_10kb_up_and_down_tss.mc9nr'})	0.000749	4.3423	1	1089	[('NCL', 2.015400150931143), ('CENPP', 10.004085221765367), ('ARHGAP15', 1.063651483288223), ('CALN1', 13.930558071328184), ('ENO1', 3.4064859777906227), ('SERF2', 1.0), ('NCOA6', 0.5092557012425599)]
E2F1	cisbp__M0672	0.141511	motif similar to cisbp__M5350 ('E2F1[gene ID: "ENSG00000101412" species: "Homo sapiens" TF status: "direct" TF family: "E2F" DBDs: "E2F_TDP"]; E2f1[gene ID: "ENSMUSG00000027490" species: "Mus musculus" TF status: "inferred" TF family: "E2F" DBDs: "E2F_TDP"]'; q-value = 1.8e-06) which is directly annotated	frozenset({'weight>75.0%', 'activating', 'hg38_refseq-r80_10kb_up_and_down_tss.mc9nr'})	2e-06	5.09268	1	1030	[('NCL', 2.015400150931143), ('ENO1', 10.004085221765367), ('FAM228B', 1.063651483288223), ('RNF24', 13.930558071328184), ('CALN1', 3.4064859777906227), ('TAOK1', 1.0), ('NCAPH', 0.5092557012425599), ('NCOA6', 9.240192511884436)]
E2F1	cisbp__M0665	0.0947138	motif similar to cisbp__M3134 ('E2F1[gene ID: "ENSG00000101412" species: "Homo sapiens" TF status: "direct" TF family: "E2F" DBDs: "E2F_TDP"]; E2f1[gene ID: "ENSMUSG00000027490" species: "Mus musculus" TF status: "inferred" TF family: "E2F" DBDs: "E2F_TDP"]'; q-value = 7.59e-05) which is directly annotated	frozenset({'weight>75.0%', 'activating', 'hg38_refseq-r80_10kb_up_and_down_tss.mc9nr'})	7.6e-05	3.06812	1	2078	[('E2F1', 2.015400150931143), ('NCL', 10.004085221765367), ('FAM228B', 1.063651483288223), ('TAOK1', 13.930558071328184), ('NCOA6', 3.4064859777906227), ('SERF2', 1.0), ('ENO1', 0.5092557012425599), ('RNF24', 9.240192511884436), ('CALN1', 10.680510899815774)]
E2F1	taipale_tf_pairs__E2F1_EOMES_RGGTGTNNNGGCGSNNTNNCRSNN_CAP	0.105344	gene is directly annotated	frozenset({'weight>75.0%', 'activating', 'hg38_refseq-r80_10kb_up_and_down_tss.mc9nr'})	0	3.52802	1	1349	[('TBC1D5', 2.015400150931143), ('NCOA6', 10.004085221765367), ('SERF2', 1.063651483288223), ('E2F1', 13.930558071328184), ('NCAPH', 3.4064859777906227), ('ENO1', 1.0), ('RNF24', 0.5092557012425599)]
E2F1	taipale__E2F8_DBD_TTTCCCGCCAAA_repr	0.0935276	gene is annotated for similar motif cisbp__M3134 ('E2F1[gene ID: "ENSG00000101412" species: "Homo sapiens" TF status: "direct" TF family: "E2F" DBDs: "E2F_TDP"]; E2f1[gene ID: "ENSMUSG00000027490" species: "Mus musculus" TF status: "inferred" TF family: "E2F" DBDs: "E2F_TDP"]'; q-value = 0.000783)	frozenset({'weight>75.0%', 'activating', 'hg38_refseq-r80_10kb_up_and_down_tss.mc9nr'})	0.000783	3.0168	1	459	[('SERF2', 2.015400150931143), ('E2F1', 10.004085221765367), ('CALN1', 1.063651483288223), ('TAOK1', 13.930558071328184)]
E2F3	cisbp__M0677	0.0589874	gene is orthologous to ENSMUSG00000016477 in M. musculus (identity = 94%) which is annotated for similar motif cisbp__M0669 ('E2f3[gene ID: "ENSMUSG00000016477" species: "Mus musculus" TF status: "direct" TF family: "E2F" DBDs: "E2F_TDP"]'; q-value = 1.06e-06)	frozenset({'weight>75.0%', 'activating', 'hg38_refseq-r80_10kb_up_and_down_tss.mc9nr'})	1e-06	3.45347	0.941936	4363	[('HNRNPD', 0.8825642028923931), ('GNAS', 0.6338953234090554), ('POU2F1', 0.9433681819451606), ('RAB6A', 0.8630548984770777), ('DNMT1', 0.4902251787835306), ('FIRRE', 0.8967169471613526), ('CLSPN', 2.7922473452611003), ('NME1', 0.8483397770673351), ('FUBP1', 0.5631949678718403), ('RBBP4', 1.873362645469383), ('TBCA', 10.0622465846066), ('BUB3', 1.6355682739023305), ('PARD3', 0.5596566456718199), …
E2F3	transfac_pro__M00736	0.0564686	gene is annotated for similar motif transfac_pro__M00940 ('V$E2F1_Q6_01: E2F-1'; q-value = 0.00065)	frozenset({'weight>75.0%', 'activating', 'hg38_refseq-r80_10kb_up_and_down_tss.mc9nr'})	0.00065	3.21692	1	827	[('E2F3', 0.8825642028923931), ('NOLC1', 0.6338953234090554), ('BUB3', 0.9433681819451606), ('RANBP3', 0.8630548984770777), ('PHIP', 0.4902251787835306), ('PIBF1', 0.8967169471613526), ('SET', 2.7922473452611003), ('EIF2AK4', 0.8483397770673351), ('RPL38', 0.5631949678718403), ('RFC3', 1.873362645469383), ('SKA2', 10.0622465846066), ('PBRM1', 1.6355682739023305), ('FCHSD2', 0.5596566456718199), (…
E2F3	cisbp__M6193	0.0554269	motif similar to hocomoco__E2F3_HUMAN.H11MO.0.A ('E2F3_HUMAN'; q-value = 0.000507) which is directly annotated	frozenset({'weight>75.0%', 'activating', 'hg38_refseq-r80_10kb_up_and_down_tss.mc9nr'})	0.000507	3.11909	1	631	[('E2F3', 0.8825642028923931), ('NOLC1', 0.6338953234090554), ('RBBP4', 0.9433681819451606), ('RFC1', 0.8630548984770777), ('DNMT1', 0.4902251787835306), ('SKA2', 0.8967169471613526), ('RANBP3', 2.7922473452611003), ('BUB3', 0.8483397770673351), ('SERBP1', 0.5631949678718403), ('SERF2', 1.873362645469383), ('NOP58', 10.0622465846066), ('RFC3', 1.6355682739023305), ('HNRNPD', 0.5596566456718199), …
E2F4	homer__GGCGGGAAAH_E2F4	0.0680901	gene is directly annotated	frozenset({'weight>75.0%', 'activating', 'hg38_refseq-r80_10kb_up_and_down_tss.mc9nr'})	0	3.5181	1	4572	[('XRCC5', 1.23593281837989), ('RANBP3', 2.128130638544692), ('H2AFV', 2.4475121141526), ('DUSP6', 2.1063402278514323), ('MSH3', 0.7426933766145914), ('HDGF', 0.9545176132478829), ('TRG-AS1', 2.8759916825102896), ('PTK2B', 1.620593398348431), ('EIF1AX', 2.9388157580603416), ('FMR1', 0.7022936022751363), ('CNBP', 0.7373531332361819), ('ATP5G1', 1.5696765915061284), ('ALDH3A2', 0.5099303236891466),…
E2F4	hocomoco__E2F3_MOUSE.H11MO.0.A	0.0688507	gene is annotated for similar motif jaspar__MA0470.1 ('E2F4'; q-value = 9.71e-05)	frozenset({'weight>75.0%', 'activating', 'hg38_refseq-r80_10kb_up_and_down_tss.mc9nr'})	9.7e-05	3.57016	1	1349	[('XRCC5', 1.23593281837989), ('ALDH3A2', 2.128130638544692), ('FMR1', 2.4475121141526), ('RANBP3', 2.1063402278514323), ('DUSP6', 0.7426933766145914), ('PAK1', 0.9545176132478829), ('H2AFV', 2.8759916825102896), ('TBC1D5', 1.620593398348431), ('CNST', 2.9388157580603416)]
E2F4	dbcorrdb__E2F4__ENCSR000DOR_1__m2	0.0606936	gene is directly annotated	frozenset({'weight>75.0%', 'activating', 'hg38_refseq-r80_10kb_up_and_down_tss.mc9nr'})	0	3.01185	1	4137	[('P4HB', 1.23593281837989), ('CEP57', 2.128130638544692), ('ACAT2', 2.4475121141526), ('CNBP', 2.1063402278514323), ('ATP5G1', 0.7426933766145914), ('MRPL51', 0.9545176132478829), ('DUSP6', 2.8759916825102896), ('TMA7', 1.620593398348431), ('STXBP5', 2.9388157580603416), ('MYB', 0.7022936022751363), ('TBC1D5', 0.7373531332361819), ('ALDH3A2', 1.5696765915061284), ('CNST', 0.5099303236891466), ('…
E2F4	transfac_pro__M00740	0.080855	motif similar to transfac_public__M00050 ('V$E2F_02: E2F'; q-value = 8.8e-05) which is directly annotated	frozenset({'weight>75.0%', 'activating', 'hg38_refseq-r80_10kb_up_and_down_tss.mc9nr'})	8.8e-05	4.39178	1	3395	[('MSH3', 1.23593281837989), ('CNST', 2.128130638544692), ('H2AFV', 2.4475121141526), ('GAPDH', 2.1063402278514323), ('CEP57', 0.7426933766145914), ('XRCC5', 0.9545176132478829), ('EIF1AX', 2.8759916825102896), ('MYB', 1.620593398348431), ('HSPA9', 2.9388157580603416), ('CTCF', 0.7022936022751363), ('PAK1', 0.7373531332361819), ('PHEX', 1.5696765915061284), ('PTK2B', 0.5099303236891466), ('CNBP',…
E2F4	transfac_pro__M04683	0.0712868	gene is annotated for similar motif dbcorrdb__E2F4__ENCSR000DYY_1__m2 ('E2F4 (ENCSR000DYY-1, motif 2)'; q-value = 5.99e-10)	frozenset({'weight>75.0%', 'activating', 'hg38_refseq-r80_10kb_up_and_down_tss.mc9nr'})	0	3.7369	1	319	[('P4HB', 1.23593281837989), ('CEP57', 2.128130638544692), ('ACAT2', 2.4475121141526), ('ATP5G1', 2.1063402278514323), ('CNBP', 0.7426933766145914)]
E2F4	transfac_public__M00287	0.0650698	gene is annotated for similar motif dbcorrdb__E2F4__ENCSR000DYY_1__m2 ('E2F4 (ENCSR000DYY-1, motif 2)'; q-value = 3.7e-12)	frozenset({'weight>75.0%', 'activating', 'hg38_refseq-r80_10kb_up_and_down_tss.mc9nr'})	0	3.31138	1	3775	[('CEP57', 1.23593281837989), ('P4HB', 2.128130638544692), ('ATP5G1', 2.4475121141526), ('ACAT2', 2.1063402278514323), ('CNBP', 0.7426933766145914), ('DUSP6', 0.9545176132478829), ('MRPL51', 2.8759916825102896), ('TMA7', 1.620593398348431), ('STXBP5', 2.9388157580603416), ('THG1L', 0.7022936022751363), ('TBC1D5', 0.7373531332361819), ('CNST', 1.5696765915061284), ('SENP5', 0.5099303236891466), ('…
E2F4	factorbook__NFY	0.0651469	gene is annotated for similar motif dbcorrdb__E2F4__ENCSR000DYY_1__m2 ('E2F4 (ENCSR000DYY-1, motif 2)'; q-value = 3.7e-12)	frozenset({'weight>75.0%', 'activating', 'hg38_refseq-r80_10kb_up_and_down_tss.mc9nr'})	0	3.31666	1	230	[('P4HB', 1.23593281837989), ('CEP57', 2.128130638544692), ('ACAT2', 2.4475121141526), ('ATP5G1', 2.1063402278514323)]
E2F4	transfac_pro__M02106	0.0721687	gene is annotated for similar motif dbcorrdb__E2F4__ENCSR000DYY_1__m2 ('E2F4 (ENCSR000DYY-1, motif 2)'; q-value = 1.34e-12)	frozenset({'weight>75.0%', 'activating', 'hg38_refseq-r80_10kb_up_and_down_tss.mc9nr'})	0	3.79726	1	389	[('P4HB', 1.23593281837989), ('CEP57', 2.128130638544692), ('ACAT2', 2.4475121141526), ('ATP5G1', 2.1063402278514323), ('CNBP', 0.7426933766145914)]
E2F4	cisbp__M4473	0.0618179	gene is annotated for similar motif dbcorrdb__E2F4__ENCSR000DYY_1__m2 ('E2F4 (ENCSR000DYY-1, motif 2)'; q-value = 5.05e-10)	frozenset({'weight>75.0%', 'activating', 'hg38_refseq-r80_10kb_up_and_down_tss.mc9nr'})	0	3.08881	1	542	[('CEP57', 1.23593281837989), ('P4HB', 2.128130638544692), ('ACAT2', 2.4475121141526), ('ATP5G1', 2.1063402278514323), ('CNBP', 0.7426933766145914)]
E2F4	transfac_pro__M00425	0.0760709	gene is annotated for similar motif transfac_pro__M08875 ('V$E2F_Q4_03: E2F'; q-value = 0.000107)	frozenset({'weight>75.0%', 'activating', 'hg38_refseq-r80_10kb_up_and_down_tss.mc9nr'})	0.000107	4.06434	1	3225	[('MSH3', 1.23593281837989), ('CEP57', 2.128130638544692), ('CNST', 2.4475121141526), ('DUSP6', 2.1063402278514323), ('MYB', 0.7426933766145914), ('GAPDH', 0.9545176132478829), ('CTCF', 2.8759916825102896), ('EIF1AX', 1.620593398348431), ('PAK1', 2.9388157580603416), ('H2AFV', 0.7022936022751363), ('HSPA9', 0.7373531332361819), ('FMR1', 1.5696765915061284), ('PHEX', 0.5099303236891466), ('STXBP5'…
E2F4	taipale_cyt_meth__E2F8_NTTTCCCGCCAAAN_eDBD	0.089905	gene is annotated for similar motif cisbp__M6193 ('E2F4[gene ID: "ENSG00000205250" species: "Homo sapiens" TF status: "direct" TF family: "E2F" DBDs: "E2F_TDP"]; E2f4[gene ID: "ENSMUSG00000014859" species: "Mus musculus" TF status: "inferred" TF family: "E2F" DBDs: "E2F_TDP"]; E2f5[gene ID: "ENSMUSG00000027552" species: "Mus musculus" TF status: "inferred" TF family: "E2F" DBDs: "E2F_TDP"]'; q-va…	frozenset({'weight>75.0%', 'activating', 'hg38_refseq-r80_10kb_up_and_down_tss.mc9nr'})	4e-06	5.01121	1	874	[('MSH3', 1.23593281837989), ('CNBP', 2.128130638544692), ('MYB', 2.4475121141526), ('USP32', 2.1063402278514323), ('RANBP3', 0.7426933766145914), ('HDGF', 0.9545176132478829), ('XRCC5', 2.8759916825102896), ('EIF1AX', 1.620593398348431), ('ATP5G1', 2.9388157580603416), ('H2AFV', 0.7022936022751363)]
E2F4	cisbp__M3134	0.0877334	motif similar to transfac_pro__M00918 ('V$E2F_Q3_01: E2F'; q-value = 1.1e-05) which is directly annotated	frozenset({'weight>75.0%', 'activating', 'hg38_refseq-r80_10kb_up_and_down_tss.mc9nr'})	1.1e-05	4.86258	1	652	[('MSH3', 1.23593281837989), ('EIF1AX', 2.128130638544692), ('CEP57', 2.4475121141526), ('MYB', 2.1063402278514323), ('GAPDH', 0.7426933766145914), ('CNBP', 0.9545176132478829), ('CNST', 2.8759916825102896), ('CTCF', 1.620593398348431)]
E2F4	transfac_public__M00050	0.065169	gene is directly annotated	frozenset({'weight>75.0%', 'activating', 'hg38_refseq-r80_10kb_up_and_down_tss.mc9nr'})	0	3.31817	1	755	[('MSH3', 1.23593281837989), ('H2AFV', 2.128130638544692), ('CEP57', 2.4475121141526), ('MYB', 2.1063402278514323), ('GAPDH', 0.7426933766145914), ('CNST', 0.9545176132478829), ('PAK1', 2.8759916825102896)]
E2F4	transfac_pro__M00940	0.06421	motif similar to homer__GGCGGGAAAH_E2F4 ('E2F4(E2F)/K562-E2F4-ChIP-Seq(GSE31477)/Homer'; q-value = 0.000579) which is directly annotated	frozenset({'weight>75.0%', 'activating', 'hg38_refseq-r80_10kb_up_and_down_tss.mc9nr'})	0.000579	3.25253	1	3772	[('XRCC5', 1.23593281837989), ('RANBP3', 2.128130638544692), ('MSH3', 2.4475121141526), ('H2AFV', 2.1063402278514323), ('PAK1', 0.7426933766145914), ('CNST', 0.9545176132478829), ('CTCF', 2.8759916825102896), ('TRG-AS1', 1.620593398348431), ('EIF1AX', 2.9388157580603416), ('CEP57', 0.7022936022751363), ('MYB', 0.7373531332361819), ('CNBP', 1.5696765915061284), ('FMR1', 0.5099303236891466), ('DUSP…
E2F4	dbcorrdb__IRF3__ENCSR000EDF_1__m1	0.0623911	gene is annotated for similar motif dbcorrdb__E2F4__ENCSR000DYY_1__m2 ('E2F4 (ENCSR000DYY-1, motif 2)'; q-value = 3.2e-09)	frozenset({'weight>75.0%', 'activating', 'hg38_refseq-r80_10kb_up_and_down_tss.mc9nr'})	0	3.12804	1	420	[('CEP57', 1.23593281837989), ('ATP5G1', 2.128130638544692), ('P4HB', 2.4475121141526), ('ACAT2', 2.1063402278514323), ('CNBP', 0.7426933766145914)]
E2F4	jaspar__MA0470.1	0.0687736	gene is directly annotated	frozenset({'weight>75.0%', 'activating', 'hg38_refseq-r80_10kb_up_and_down_tss.mc9nr'})	0	3.56488	1	2829	[('XRCC5', 1.23593281837989), ('RANBP3', 2.128130638544692), ('H2AFV', 2.4475121141526), ('ALDH3A2', 2.1063402278514323), ('CNST', 0.7426933766145914), ('CNBP', 0.9545176132478829), ('HDGF', 2.8759916825102896), ('FMR1', 1.620593398348431), ('TBC1D5', 2.9388157580603416), ('AHCYL2', 0.7022936022751363), ('USP32', 0.7373531332361819), ('PTK2B', 1.5696765915061284), ('PAK1', 0.5099303236891466), ('…
E2F4	dbcorrdb__SP1__ENCSR000BIR_1__m1	0.0647722	gene is annotated for similar motif dbcorrdb__E2F4__ENCSR000DOR_1__m2 ('E2F4 (ENCSR000DOR-1, motif 2)'; q-value = 2.86e-23)	frozenset({'weight>75.0%', 'activating', 'hg38_refseq-r80_10kb_up_and_down_tss.mc9nr'})	0	3.291	1	1464	[('P4HB', 1.23593281837989), ('CEP57', 2.128130638544692), ('ATP5G1', 2.4475121141526), ('ACAT2', 2.1063402278514323), ('CNBP', 0.7426933766145914), ('DUSP6', 0.9545176132478829), ('STXBP5', 2.8759916825102896), ('MRPL51', 1.620593398348431)]
E2F4	hocomoco__PBX1_MOUSE.H11MO.1.A	0.0619061	gene is annotated for similar motif dbcorrdb__E2F4__ENCSR000DYY_1__m2 ('E2F4 (ENCSR000DYY-1, motif 2)'; q-value = 4.18e-07)	frozenset({'weight>75.0%', 'activating', 'hg38_refseq-r80_10kb_up_and_down_tss.mc9nr'})	0	3.09484	1	503	[('P4HB', 1.23593281837989), ('CEP57', 2.128130638544692), ('ACAT2', 2.4475121141526), ('ATP5G1', 2.1063402278514323), ('CNBP', 0.7426933766145914)]
E2F4	factorbook__E2F4	0.064221	gene is directly annotated	frozenset({'weight>75.0%', 'activating', 'hg38_refseq-r80_10kb_up_and_down_tss.mc9nr'})	0	3.25328	1	3426	[('XRCC5', 1.23593281837989), ('CTCF', 2.128130638544692), ('H2AFV', 2.4475121141526), ('MSH3', 2.1063402278514323), ('RANBP3', 0.7426933766145914), ('PAK1', 0.9545176132478829), ('CNST', 2.8759916825102896), ('USP32', 1.620593398348431), ('EXOSC9', 2.9388157580603416), ('STXBP5', 0.7022936022751363), ('EIF1AX', 0.7373531332361819), ('FMR1', 1.5696765915061284), ('PTK2B', 0.5099303236891466), ('T…
E2F4	hocomoco__E2F4_HUMAN.H11MO.1.A	0.0629533	gene is directly annotated	frozenset({'weight>75.0%', 'activating', 'hg38_refseq-r80_10kb_up_and_down_tss.mc9nr'})	0	3.16652	1	4561	[('XRCC5', 1.23593281837989), ('H2AFV', 2.128130638544692), ('RANBP3', 2.4475121141526), ('MSH3', 2.1063402278514323), ('ATP5G1', 0.7426933766145914), ('PAK1', 0.9545176132478829), ('PTK2B', 2.8759916825102896), ('HDGF', 1.620593398348431), ('TRG-AS1', 2.9388157580603416), ('GAPDH', 0.7022936022751363), ('EIF1AX', 0.7373531332361819), ('CTCF', 1.5696765915061284), ('EXOSC9', 0.5099303236891466), …
E2F4	dbcorrdb__SP1__ENCSR000BHK_1__m1	0.0634714	gene is annotated for similar motif dbcorrdb__E2F4__ENCSR000DYY_1__m2 ('E2F4 (ENCSR000DYY-1, motif 2)'; q-value = 7.87e-22)	frozenset({'weight>75.0%', 'activating', 'hg38_refseq-r80_10kb_up_and_down_tss.mc9nr'})	0	3.20198	1	3919	[('P4HB', 1.23593281837989), ('CEP57', 2.128130638544692), ('ACAT2', 2.4475121141526), ('ATP5G1', 2.1063402278514323), ('CNBP', 0.7426933766145914), ('DUSP6', 0.9545176132478829), ('MRPL51', 2.8759916825102896), ('TMA7', 1.620593398348431), ('STXBP5', 2.9388157580603416), ('RPL18A', 0.7022936022751363), ('THG1L', 0.7373531332361819), ('TBC1D5', 1.5696765915061284), ('PTK2B', 0.5099303236891466), …
E2F4	cisbp__M6192	0.0786062	gene is annotated for similar motif transfac_pro__M00920 ('V$E2F_Q6_01: E2F'; q-value = 8.7e-05)	frozenset({'weight>75.0%', 'activating', 'hg38_refseq-r80_10kb_up_and_down_tss.mc9nr'})	8.7e-05	4.23787	1	2108	[('CTCF', 1.23593281837989), ('MSH3', 2.128130638544692), ('CEP57', 2.4475121141526), ('STXBP5', 2.1063402278514323), ('CNST', 0.7426933766145914), ('DNAJC11', 0.9545176132478829), ('FXR1', 2.8759916825102896), ('HDGF', 1.620593398348431), ('MYB', 2.9388157580603416), ('P4HB', 0.7022936022751363), ('DUSP6', 0.7373531332361819), ('EIF1AX', 1.5696765915061284)]
E2F4	swissregulon__hs__NFY_A_B_C_.p2	0.0739545	gene is annotated for similar motif dbcorrdb__E2F4__ENCSR000DYY_1__m2 ('E2F4 (ENCSR000DYY-1, motif 2)'; q-value = 7.29e-11)	frozenset({'weight>75.0%', 'activating', 'hg38_refseq-r80_10kb_up_and_down_tss.mc9nr'})	0	3.91948	1	361	[('CEP57', 1.23593281837989), ('P4HB', 2.128130638544692), ('ACAT2', 2.4475121141526), ('CNBP', 2.1063402278514323), ('DUSP6', 0.7426933766145914), ('ATP5G1', 0.9545176132478829)]
E2F4	dbcorrdb__FOS__ENCSR000EYZ_1__m1	0.0626116	gene is annotated for similar motif dbcorrdb__E2F4__ENCSR000DYY_1__m2 ('E2F4 (ENCSR000DYY-1, motif 2)'; q-value = 1.25e-08)	frozenset({'weight>75.0%', 'activating', 'hg38_refseq-r80_10kb_up_and_down_tss.mc9nr'})	0	3.14313	1	2757	[('CEP57', 1.23593281837989), ('P4HB', 2.128130638544692), ('ATP5G1', 2.4475121141526), ('ACAT2', 2.1063402278514323), ('CNBP', 0.7426933766145914), ('MRPL51', 0.9545176132478829), ('STXBP5', 2.8759916825102896), ('DUSP6', 1.620593398348431), ('TMA7', 2.9388157580603416), ('RPL18A', 0.7022936022751363), ('MYB', 0.7373531332361819), ('TBC1D5', 1.5696765915061284), ('THG1L', 0.5099303236891466), ('…
E2F4	dbcorrdb__FOS__ENCSR000FAI_1__m1	0.0665469	gene is annotated for similar motif dbcorrdb__E2F4__ENCSR000DYY_1__m2 ('E2F4 (ENCSR000DYY-1, motif 2)'; q-value = 1.43e-18)	frozenset({'weight>75.0%', 'activating', 'hg38_refseq-r80_10kb_up_and_down_tss.mc9nr'})	0	3.41248	1	4715	[('P4HB', 1.23593281837989), ('CEP57', 2.128130638544692), ('ATP5G1', 2.4475121141526), ('ACAT2', 2.1063402278514323), ('CNBP', 0.7426933766145914), ('DUSP6', 0.9545176132478829), ('TMA7', 2.8759916825102896), ('MRPL51', 1.620593398348431), ('STXBP5', 2.9388157580603416), ('THG1L', 0.7022936022751363), ('RPL18A', 0.7373531332361819), ('TBC1D5', 1.5696765915061284), ('MYB', 0.5099303236891466), ('…
E2F4	dbcorrdb__IRF3__ENCSR000EEJ_1__m1	0.0644855	gene is annotated for similar motif dbcorrdb__E2F4__ENCSR000DYY_1__m2 ('E2F4 (ENCSR000DYY-1, motif 2)'; q-value = 1.14e-09)	frozenset({'weight>75.0%', 'activating', 'hg38_refseq-r80_10kb_up_and_down_tss.mc9nr'})	0	3.27139	1	433	[('ATP5G1', 1.23593281837989), ('P4HB', 2.128130638544692), ('CEP57', 2.4475121141526), ('ACAT2', 2.1063402278514323), ('CNBP', 0.7426933766145914)]
E2F4	dbcorrdb__NFYA__ENCSR000EGR_1__m1	0.0681452	gene is annotated for similar motif dbcorrdb__E2F4__ENCSR000DYY_1__m2 ('E2F4 (ENCSR000DYY-1, motif 2)'; q-value = 9.11e-11)	frozenset({'weight>75.0%', 'activating', 'hg38_refseq-r80_10kb_up_and_down_tss.mc9nr'})	0	3.52187	1	2105	[('P4HB', 1.23593281837989), ('CEP57', 2.128130638544692), ('ATP5G1', 2.4475121141526), ('ACAT2', 2.1063402278514323), ('CNBP', 0.7426933766145914), ('DUSP6', 0.9545176132478829), ('TMA7', 2.8759916825102896), ('THG1L', 1.620593398348431), ('RPL18A', 2.9388157580603416), ('MRPL51', 0.7022936022751363)]
E2F4	dbcorrdb__RFX5__ENCSR000DZW_1__m2	0.0659406	gene is annotated for similar motif dbcorrdb__E2F4__ENCSR000DYY_1__m2 ('E2F4 (ENCSR000DYY-1, motif 2)'; q-value = 8.98e-21)	frozenset({'weight>75.0%', 'activating', 'hg38_refseq-r80_10kb_up_and_down_tss.mc9nr'})	0	3.37098	1	3663	[('P4HB', 1.23593281837989), ('CEP57', 2.128130638544692), ('ATP5G1', 2.4475121141526), ('ACAT2', 2.1063402278514323), ('CNBP', 0.7426933766145914), ('DUSP6', 0.9545176132478829), ('TMA7', 2.8759916825102896), ('STXBP5', 1.620593398348431), ('MRPL51', 2.9388157580603416), ('THG1L', 0.7022936022751363), ('TBC1D5', 0.7373531332361819), ('MYB', 1.5696765915061284), ('CNST', 0.5099303236891466), ('PY…
E2F4	hocomoco__NFYB_HUMAN.H11MO.0.A	0.0733482	gene is annotated for similar motif dbcorrdb__E2F4__ENCSR000DYY_1__m2 ('E2F4 (ENCSR000DYY-1, motif 2)'; q-value = 2.59e-11)	frozenset({'weight>75.0%', 'activating', 'hg38_refseq-r80_10kb_up_and_down_tss.mc9nr'})	0	3.87799	1	1912	[('P4HB', 1.23593281837989), ('CEP57', 2.128130638544692), ('ATP5G1', 2.4475121141526), ('ACAT2', 2.1063402278514323), ('CNBP', 0.7426933766145914), ('DUSP6', 0.9545176132478829), ('MRPL51', 2.8759916825102896), ('TMA7', 1.620593398348431), ('THG1L', 2.9388157580603416), ('TBC1D5', 0.7022936022751363)]
E2F4	hocomoco__NFYA_HUMAN.H11MO.0.A	0.0648824	gene is annotated for similar motif dbcorrdb__E2F4__ENCSR000DYY_1__m2 ('E2F4 (ENCSR000DYY-1, motif 2)'; q-value = 1.25e-08)	frozenset({'weight>75.0%', 'activating', 'hg38_refseq-r80_10kb_up_and_down_tss.mc9nr'})	0	3.29855	1	461	[('CEP57', 1.23593281837989), ('P4HB', 2.128130638544692), ('ATP5G1', 2.4475121141526), ('ACAT2', 2.1063402278514323), ('CNBP', 0.7426933766145914)]
E2F4	cisbp__M4711	0.0839525	motif similar to dbcorrdb__E2F4__ENCSR000DYY_1__m1 ('E2F4 (ENCSR000DYY-1, motif 1)'; q-value = 0.000502) which is directly annotated	frozenset({'weight>75.0%', 'activating', 'hg38_refseq-r80_10kb_up_and_down_tss.mc9nr'})	0.000502	4.60379	1	3954	[('MSH3', 1.23593281837989), ('CNST', 2.128130638544692), ('RANBP3', 2.4475121141526), ('DUSP6', 2.1063402278514323), ('XRCC5', 0.7426933766145914), ('EIF1AX', 0.9545176132478829), ('MYB', 2.8759916825102896), ('CEP57', 1.620593398348431), ('ATP5G1', 2.9388157580603416), ('H2AFV', 0.7022936022751363), ('PTK2B', 0.7373531332361819), ('EXOSC9', 1.5696765915061284), ('PAK1', 0.5099303236891466), ('C…
E2F4	cisbp__M6372	0.0717498	gene is annotated for similar motif dbcorrdb__E2F4__ENCSR000DYY_1__m2 ('E2F4 (ENCSR000DYY-1, motif 2)'; q-value = 2.59e-11)	frozenset({'weight>75.0%', 'activating', 'hg38_refseq-r80_10kb_up_and_down_tss.mc9nr'})	0	3.76859	1	1935	[('P4HB', 1.23593281837989), ('CEP57', 2.128130638544692), ('ATP5G1', 2.4475121141526), ('ACAT2', 2.1063402278514323), ('CNBP', 0.7426933766145914), ('DUSP6', 0.9545176132478829), ('MRPL51', 2.8759916825102896), ('TMA7', 1.620593398348431), ('THG1L', 2.9388157580603416), ('TBC1D5', 0.7022936022751363)]
E2F4	dbcorrdb__RFX5__ENCSR000ECF_1__m2	0.0655107	gene is annotated for similar motif dbcorrdb__E2F4__ENCSR000DYY_1__m2 ('E2F4 (ENCSR000DYY-1, motif 2)'; q-value = 1.63e-06)	frozenset({'weight>75.0%', 'activating', 'hg38_refseq-r80_10kb_up_and_down_tss.mc9nr'})	2e-06	3.34155	1	3480	[('P4HB', 1.23593281837989), ('CEP57', 2.128130638544692), ('ATP5G1', 2.4475121141526), ('ACAT2', 2.1063402278514323), ('DUSP6', 0.7426933766145914), ('CNBP', 0.9545176132478829), ('STXBP5', 2.8759916825102896), ('CNST', 1.620593398348431), ('TBC1D5', 2.9388157580603416), ('MYB', 0.7022936022751363), ('RPL18A', 0.7373531332361819), ('MRPL51', 1.5696765915061284), ('ALDH3A2', 0.5099303236891466), …
E2F4	cisbp__M6371	0.0692145	gene is annotated for similar motif dbcorrdb__E2F4__ENCSR000DYY_1__m2 ('E2F4 (ENCSR000DYY-1, motif 2)'; q-value = 3.7e-12)	frozenset({'weight>75.0%', 'activating', 'hg38_refseq-r80_10kb_up_and_down_tss.mc9nr'})	0	3.59506	1	2260	[('P4HB', 1.23593281837989), ('CEP57', 2.128130638544692), ('ATP5G1', 2.4475121141526), ('ACAT2', 2.1063402278514323), ('CNBP', 0.7426933766145914), ('MRPL51', 0.9545176132478829), ('DUSP6', 2.8759916825102896), ('TMA7', 1.620593398348431), ('STXBP5', 2.9388157580603416), ('THG1L', 0.7022936022751363), ('TBC1D5', 0.7373531332361819)]
E2F4	transfac_pro__M00431	0.0654776	motif similar to transfac_pro__M08875 ('V$E2F_Q4_03: E2F'; q-value = 2.76e-05) which is directly annotated	frozenset({'weight>75.0%', 'activating', 'hg38_refseq-r80_10kb_up_and_down_tss.mc9nr'})	2.8e-05	3.33929	1	896	[('PAK1', 1.23593281837989), ('XRCC5', 2.128130638544692), ('MYB', 2.4475121141526), ('H2AFV', 2.1063402278514323), ('CTCF', 0.7426933766145914), ('CNST', 0.9545176132478829), ('RANBP3', 2.8759916825102896)]
E2F4	hocomoco__NFYC_MOUSE.H11MO.0.B	0.0674177	gene is annotated for similar motif dbcorrdb__E2F4__ENCSR000DYY_1__m2 ('E2F4 (ENCSR000DYY-1, motif 2)'; q-value = 1.25e-08)	frozenset({'weight>75.0%', 'activating', 'hg38_refseq-r80_10kb_up_and_down_tss.mc9nr'})	0	3.47208	1	214	[('P4HB', 1.23593281837989), ('CEP57', 2.128130638544692), ('ATP5G1', 2.4475121141526), ('ACAT2', 2.1063402278514323)]
E2F4	cisbp__M6373	0.0694019	gene is annotated for similar motif dbcorrdb__E2F4__ENCSR000DYY_1__m2 ('E2F4 (ENCSR000DYY-1, motif 2)'; q-value = 3.94e-07)	frozenset({'weight>75.0%', 'activating', 'hg38_refseq-r80_10kb_up_and_down_tss.mc9nr'})	0	3.60788	1	691	[('CEP57', 1.23593281837989), ('P4HB', 2.128130638544692), ('ACAT2', 2.4475121141526), ('CNBP', 2.1063402278514323), ('DUSP6', 0.7426933766145914), ('ATP5G1', 0.9545176132478829)]
E2F4	homer__AGCCAATCGG_NFY	0.063284	gene is annotated for similar motif dbcorrdb__E2F4__ENCSR000DYY_1__m2 ('E2F4 (ENCSR000DYY-1, motif 2)'; q-value = 3.33e-08)	frozenset({'weight>75.0%', 'activating', 'hg38_refseq-r80_10kb_up_and_down_tss.mc9nr'})	0	3.18915	1	2043	[('ACAT2', 1.23593281837989), ('CEP57', 2.128130638544692), ('ATP5G1', 2.4475121141526), ('P4HB', 2.1063402278514323), ('CNBP', 0.7426933766145914), ('TMA7', 0.9545176132478829), ('TBC1D5', 2.8759916825102896), ('MRPL51', 1.620593398348431), ('DUSP6', 2.9388157580603416), ('THG1L', 0.7022936022751363), ('STXBP5', 0.7373531332361819)]
E2F4	cisbp__M2272	0.0623911	gene is directly annotated	frozenset({'weight>75.0%', 'activating', 'hg38_refseq-r80_10kb_up_and_down_tss.mc9nr'})	0	3.12804	1	2938	[('RANBP3', 1.23593281837989), ('XRCC5', 2.128130638544692), ('H2AFV', 2.4475121141526), ('ALDH3A2', 2.1063402278514323), ('CNST', 0.7426933766145914), ('CNBP', 0.9545176132478829), ('HDGF', 2.8759916825102896), ('FMR1', 1.620593398348431), ('TBC1D5', 2.9388157580603416), ('AHCYL2', 0.7022936022751363), ('USP32', 0.7373531332361819), ('PAK1', 1.5696765915061284), ('TRG-AS1', 0.5099303236891466), …
E2F4	transfac_pro__M07380	0.0715404	gene is directly annotated	frozenset({'weight>75.0%', 'activating', 'hg38_refseq-r80_10kb_up_and_down_tss.mc9nr'})	0	3.75425	1	2808	[('RANBP3', 1.23593281837989), ('XRCC5', 2.128130638544692), ('MSH3', 2.4475121141526), ('H2AFV', 2.1063402278514323), ('DUSP6', 0.7426933766145914), ('MYB', 0.9545176132478829), ('CNBP', 2.8759916825102896), ('FMR1', 1.620593398348431), ('EXOSC9', 2.9388157580603416), ('CNST', 0.7022936022751363), ('PTK2B', 0.7373531332361819), ('HSPA9', 1.5696765915061284), ('TRG-AS1', 0.5099303236891466), ('TB…
E2F4	cisbp__M4598	0.0849886	gene is directly annotated	frozenset({'weight>75.0%', 'activating', 'hg38_refseq-r80_10kb_up_and_down_tss.mc9nr'})	0	4.67471	1	1778	[('XRCC5', 1.23593281837989), ('RANBP3', 2.128130638544692), ('H2AFV', 2.4475121141526), ('CNST', 2.1063402278514323), ('PTK2B', 0.7426933766145914), ('CTCF', 0.9545176132478829), ('EXOSC9', 2.8759916825102896), ('MSH3', 1.620593398348431), ('FMR1', 2.9388157580603416), ('EIF1AX', 0.7022936022751363), ('PAK1', 0.7373531332361819), ('TRG-AS1', 1.5696765915061284)]
E2F4	dbcorrdb__SP1__ENCSR000BKO_1__m1	0.0615203	gene is annotated for similar motif dbcorrdb__E2F4__ENCSR000DOR_1__m2 ('E2F4 (ENCSR000DOR-1, motif 2)'; q-value = 7.84e-12)	frozenset({'weight>75.0%', 'activating', 'hg38_refseq-r80_10kb_up_and_down_tss.mc9nr'})	0	3.06843	1	2917	[('P4HB', 1.23593281837989), ('CEP57', 2.128130638544692), ('ACAT2', 2.4475121141526), ('CNBP', 2.1063402278514323), ('ATP5G1', 0.7426933766145914), ('TMA7', 0.9545176132478829), ('MRPL51', 2.8759916825102896), ('DUSP6', 1.620593398348431), ('STXBP5', 2.9388157580603416), ('PYURF', 0.7022936022751363), ('TBC1D5', 0.7373531332361819), ('THG1L', 1.5696765915061284), ('MYB', 0.5099303236891466)]
E2F4	homer__VDTTTCCCGCCA_E2F7	0.0814502	gene is annotated for similar motif homer__GGCGGGAAAH_E2F4 ('E2F4(E2F)/K562-E2F4-ChIP-Seq(GSE31477)/Homer'; q-value = 8.83e-05)	frozenset({'weight>75.0%', 'activating', 'hg38_refseq-r80_10kb_up_and_down_tss.mc9nr'})	8.8e-05	4.43253	1	1189	[('XRCC5', 1.23593281837989), ('RANBP3', 2.128130638544692), ('MSH3', 2.4475121141526), ('H2AFV', 2.1063402278514323), ('EIF1AX', 0.7426933766145914), ('CNBP', 0.9545176132478829), ('PTK2B', 2.8759916825102896), ('TRG-AS1', 1.620593398348431), ('USP32', 2.9388157580603416)]
E2F4	transfac_pro__M00919	0.07229	gene is directly annotated	frozenset({'weight>75.0%', 'activating', 'hg38_refseq-r80_10kb_up_and_down_tss.mc9nr'})	0	3.80556	1	299	[('MSH3', 1.23593281837989), ('MYB', 2.128130638544692), ('CNST', 2.4475121141526), ('CEP57', 2.1063402278514323), ('CTCF', 0.7426933766145914)]
E2F4	dbcorrdb__SIN3A__ENCSR000BLR_1__m2	0.0637029	motif similar to dbcorrdb__E2F4__ENCSR000EWL_1__m1 ('E2F4 (ENCSR000EWL-1, motif 1)'; q-value = 0.000336) which is directly annotated	frozenset({'weight>75.0%', 'activating', 'hg38_refseq-r80_10kb_up_and_down_tss.mc9nr'})	0.000336	3.21782	1	4584	[('E2F4', 1.23593281837989), ('PTK2B', 2.128130638544692), ('TMA7', 2.4475121141526), ('SART1', 2.1063402278514323), ('P4HB', 0.7426933766145914), ('TBC1D5', 0.9545176132478829), ('STXBP5', 2.8759916825102896), ('HSPE1', 1.620593398348431), ('FBXO28', 2.9388157580603416), ('SENP5', 0.7022936022751363), ('MRPL16', 0.7373531332361819), ('CNST', 1.5696765915061284), ('DUSP6', 0.5099303236891466), ('…
E2F4	dbcorrdb__E2F4__ENCSR000EWL_1__m1	0.0842501	gene is directly annotated	frozenset({'weight>75.0%', 'activating', 'hg38_refseq-r80_10kb_up_and_down_tss.mc9nr'})	0	4.62416	1	2890	[('XRCC5', 1.23593281837989), ('RANBP3', 2.128130638544692), ('MSH3', 2.4475121141526), ('EIF1AX', 2.1063402278514323), ('H2AFV', 0.7426933766145914), ('CTCF', 0.9545176132478829), ('PTK2B', 2.8759916825102896), ('CNST', 1.620593398348431), ('FMR1', 2.9388157580603416), ('ATP5G1', 0.7022936022751363), ('PAK1', 0.7373531332361819), ('HDGF', 1.5696765915061284), ('CNBP', 0.5099303236891466), ('USP3…
E2F4	dbcorrdb__NFYA__ENCSR000DNN_1__m1	0.0662823	gene is annotated for similar motif dbcorrdb__E2F4__ENCSR000DOR_1__m2 ('E2F4 (ENCSR000DOR-1, motif 2)'; q-value = 7.84e-11)	frozenset({'weight>75.0%', 'activating', 'hg38_refseq-r80_10kb_up_and_down_tss.mc9nr'})	0	3.39437	1	2901	[('CEP57', 1.23593281837989), ('ATP5G1', 2.128130638544692), ('CNBP', 2.4475121141526), ('ACAT2', 2.1063402278514323), ('P4HB', 0.7426933766145914), ('DUSP6', 0.9545176132478829), ('MRPL51', 2.8759916825102896), ('PYURF', 1.620593398348431), ('STXBP5', 2.9388157580603416), ('MYB', 0.7022936022751363), ('THG1L', 0.7373531332361819), ('TBC1D5', 1.5696765915061284), ('TMA7', 0.5099303236891466)]
E2F4	dbcorrdb__E2F6__ENCSR000BLI_1__m1	0.0871933	motif similar to jaspar__MA0470.1 ('E2F4'; q-value = 0.000224) which is directly annotated	frozenset({'weight>75.0%', 'activating', 'hg38_refseq-r80_10kb_up_and_down_tss.mc9nr'})	0.000224	4.82561	1	1016	[('XRCC5', 1.23593281837989), ('PAK1', 2.128130638544692), ('RANBP3', 2.4475121141526), ('TBC1D5', 2.1063402278514323), ('H2AFV', 0.7426933766145914), ('CNBP', 0.9545176132478829), ('PTK2B', 2.8759916825102896), ('ALDH3A2', 1.620593398348431), ('FMR1', 2.9388157580603416)]
E2F4	transfac_public__M00516	0.0826407	motif similar to transfac_pro__M00939 ('V$E2F_Q4_02: E2F'; q-value = 8.01e-06) which is directly annotated	frozenset({'weight>75.0%', 'activating', 'hg38_refseq-r80_10kb_up_and_down_tss.mc9nr'})	8e-06	4.51401	1	800	[('MSH3', 1.23593281837989), ('EIF1AX', 2.128130638544692), ('MYB', 2.4475121141526), ('CNST', 2.1063402278514323), ('CEP57', 0.7426933766145914), ('CNBP', 0.9545176132478829), ('GAPDH', 2.8759916825102896), ('CTCF', 1.620593398348431)]
E2F4	cisbp__M4537	0.0757071	gene is directly annotated	frozenset({'weight>75.0%', 'activating', 'hg38_refseq-r80_10kb_up_and_down_tss.mc9nr'})	0	4.03944	1	3123	[('H2AFV', 1.23593281837989), ('XRCC5', 2.128130638544692), ('RANBP3', 2.4475121141526), ('CTCF', 2.1063402278514323), ('MSH3', 0.7426933766145914), ('EXOSC9', 0.9545176132478829), ('CNST', 2.8759916825102896), ('PAK1', 1.620593398348431), ('EIF1AX', 2.9388157580603416), ('FMR1', 0.7022936022751363), ('PTK2B', 0.7373531332361819), ('TRG-AS1', 1.5696765915061284), ('USP32', 0.5099303236891466), ('…
E2F4	dbcorrdb__ETS1__ENCSR000BKQ_1__m3	0.0659516	motif similar to dbcorrdb__E2F4__ENCSR000EWL_1__m1 ('E2F4 (ENCSR000EWL-1, motif 1)'; q-value = 0.00054) which is directly annotated	frozenset({'weight>75.0%', 'activating', 'hg38_refseq-r80_10kb_up_and_down_tss.mc9nr'})	0.00054	3.37173	1	3431	[('E2F4', 1.23593281837989), ('TMA7', 2.128130638544692), ('PTK2B', 2.4475121141526), ('SART1', 2.1063402278514323), ('P4HB', 0.7426933766145914), ('FBXO28', 0.9545176132478829), ('CNST', 2.8759916825102896), ('TBC1D5', 1.620593398348431), ('CAPZA1', 2.9388157580603416), ('DUSP6', 0.7022936022751363), ('IFNGR1', 0.7373531332361819), ('CTCF', 1.5696765915061284), ('SENP5', 0.5099303236891466), ('X…
E2F4	dbcorrdb__NFYA__ENCSR000DNS_1__m1	0.0722128	gene is annotated for similar motif dbcorrdb__E2F4__ENCSR000DYY_1__m2 ('E2F4 (ENCSR000DYY-1, motif 2)'; q-value = 4.05e-15)	frozenset({'weight>75.0%', 'activating', 'hg38_refseq-r80_10kb_up_and_down_tss.mc9nr'})	0	3.80028	1	2513	[('P4HB', 1.23593281837989), ('CEP57', 2.128130638544692), ('ACAT2', 2.4475121141526), ('ATP5G1', 2.1063402278514323), ('CNBP', 0.7426933766145914), ('DUSP6', 0.9545176132478829), ('MRPL51', 2.8759916825102896), ('TMA7', 1.620593398348431), ('THG1L', 2.9388157580603416), ('STXBP5', 0.7022936022751363), ('TBC1D5', 0.7373531332361819), ('RPL18A', 1.5696765915061284)]
E2F4	cisbp__M2301	0.0654776	gene is annotated for similar motif dbcorrdb__E2F4__ENCSR000DYY_1__m2 ('E2F4 (ENCSR000DYY-1, motif 2)'; q-value = 9.73e-05)	frozenset({'weight>75.0%', 'activating', 'hg38_refseq-r80_10kb_up_and_down_tss.mc9nr'})	9.7e-05	3.33929	1	2160	[('P4HB', 1.23593281837989), ('ATP5G1', 2.128130638544692), ('ACAT2', 2.4475121141526), ('CNBP', 2.1063402278514323), ('CEP57', 0.7426933766145914), ('TMA7', 0.9545176132478829), ('TBC1D5', 2.8759916825102896), ('STXBP5', 1.620593398348431), ('PYURF', 2.9388157580603416), ('MYB', 0.7022936022751363), ('DUSP6', 0.7373531332361819), ('MRPL51', 1.5696765915061284)]
E2F4	dbcorrdb__E2F6__ENCSR000EVK_1__m1	0.0671311	gene is annotated for similar motif cisbp__M2272 ('E2F4[gene ID: "ENSG00000205250" species: "Homo sapiens" TF status: "direct" TF family: "E2F" DBDs: "E2F_TDP"]; E2f4[gene ID: "ENSMUSG00000014859" species: "Mus musculus" TF status: "inferred" TF family: "E2F" DBDs: "E2F_TDP"]; E2f5[gene ID: "ENSMUSG00000027552" species: "Mus musculus" TF status: "inferred" TF family: "E2F" DBDs: "E2F_TDP"]'; q-va…	frozenset({'weight>75.0%', 'activating', 'hg38_refseq-r80_10kb_up_and_down_tss.mc9nr'})	0.0003	3.45246	1	1782	[('XRCC5', 1.23593281837989), ('H2AFV', 2.128130638544692), ('PAK1', 2.4475121141526), ('ALDH3A2', 2.1063402278514323), ('TBC1D5', 0.7426933766145914), ('USP32', 0.9545176132478829), ('RANBP3', 2.8759916825102896), ('PTK2B', 1.620593398348431), ('CNBP', 2.9388157580603416), ('GAPDH', 0.7022936022751363), ('FMR1', 0.7373531332361819)]
E2F4	dbcorrdb__NFYB__ENCSR000DNR_1__m1	0.0702507	gene is annotated for similar motif dbcorrdb__E2F4__ENCSR000DYY_1__m2 ('E2F4 (ENCSR000DYY-1, motif 2)'; q-value = 0.000943)	frozenset({'weight>75.0%', 'activating', 'hg38_refseq-r80_10kb_up_and_down_tss.mc9nr'})	0.000943	3.66598	1	2439	[('CEP57', 1.23593281837989), ('P4HB', 2.128130638544692), ('ACAT2', 2.4475121141526), ('ATP5G1', 2.1063402278514323), ('CNBP', 0.7426933766145914), ('DUSP6', 0.9545176132478829), ('STXBP5', 2.8759916825102896), ('MRPL51', 1.620593398348431), ('TMA7', 2.9388157580603416), ('RPL18A', 0.7022936022751363), ('THG1L', 0.7373531332361819), ('TBC1D5', 1.5696765915061284)]
E2F4	jaspar__MA0502.1	0.0658634	gene is annotated for similar motif dbcorrdb__E2F4__ENCSR000DYY_1__m2 ('E2F4 (ENCSR000DYY-1, motif 2)'; q-value = 0.000134)	frozenset({'weight>75.0%', 'activating', 'hg38_refseq-r80_10kb_up_and_down_tss.mc9nr'})	0.000134	3.3657	1	3050	[('ATP5G1', 1.23593281837989), ('P4HB', 2.128130638544692), ('ACAT2', 2.4475121141526), ('CNBP', 2.1063402278514323), ('CEP57', 0.7426933766145914), ('TMA7', 0.9545176132478829), ('STXBP5', 2.8759916825102896), ('TBC1D5', 1.620593398348431), ('PYURF', 2.9388157580603416), ('MYB', 0.7022936022751363), ('DUSP6', 0.7373531332361819), ('MRPL51', 1.5696765915061284), ('SENP5', 0.5099303236891466), ('A…
E2F4	dbcorrdb__PBX3__ENCSR000BGR_1__m2	0.0640777	gene is annotated for similar motif dbcorrdb__E2F4__ENCSR000DYY_1__m2 ('E2F4 (ENCSR000DYY-1, motif 2)'; q-value = 1.89e-11)	frozenset({'weight>75.0%', 'activating', 'hg38_refseq-r80_10kb_up_and_down_tss.mc9nr'})	0	3.24347	1	2594	[('P4HB', 1.23593281837989), ('CEP57', 2.128130638544692), ('ACAT2', 2.4475121141526), ('ATP5G1', 2.1063402278514323), ('CNBP', 0.7426933766145914), ('DUSP6', 0.9545176132478829), ('STXBP5', 2.8759916825102896), ('MRPL51', 1.620593398348431), ('TMA7', 2.9388157580603416), ('THG1L', 0.7022936022751363), ('MYB', 0.7373531332361819), ('CNST', 1.5696765915061284), ('RPL18A', 0.5099303236891466), ('TB…
E2F4	transfac_pro__M00920	0.104125	gene is directly annotated	frozenset({'weight>75.0%', 'activating', 'hg38_refseq-r80_10kb_up_and_down_tss.mc9nr'})	0	5.98448	1	763	[('MSH3', 1.23593281837989), ('MYB', 2.128130638544692), ('CNST', 2.4475121141526), ('CEP57', 2.1063402278514323), ('XRCC5', 0.7426933766145914), ('EIF1AX', 0.9545176132478829), ('CTCF', 2.8759916825102896), ('HDGF', 1.620593398348431), ('CNBP', 2.9388157580603416)]
E2F4	dbcorrdb__E2F4__ENCSR000DYY_1__m2	0.0724333	gene is directly annotated	frozenset({'weight>75.0%', 'activating', 'hg38_refseq-r80_10kb_up_and_down_tss.mc9nr'})	0	3.81537	1	384	[('P4HB', 1.23593281837989), ('ACAT2', 2.128130638544692), ('CEP57', 2.4475121141526), ('ATP5G1', 2.1063402278514323), ('CNBP', 0.7426933766145914)]
E2F4	transfac_pro__M07302	0.0673957	motif similar to dbcorrdb__E2F4__ENCSR000DYY_1__m2 ('E2F4 (ENCSR000DYY-1, motif 2)'; q-value = 1.79e-08) which is directly annotated	frozenset({'weight>75.0%', 'activating', 'hg38_refseq-r80_10kb_up_and_down_tss.mc9nr'})	0	3.47057	1	2109	[('P4HB', 1.23593281837989), ('ACAT2', 2.128130638544692), ('CEP57', 2.4475121141526), ('CNBP', 2.1063402278514323), ('ATP5G1', 0.7426933766145914), ('MRPL51', 0.9545176132478829), ('TMA7', 2.8759916825102896), ('TBC1D5', 1.620593398348431), ('STXBP5', 2.9388157580603416), ('DUSP6', 0.7022936022751363)]
E2F4	transfac_pro__M00738	0.0725986	gene is annotated for similar motif transfac_public__M00050 ('V$E2F_02: E2F'; q-value = 4.38e-05)	frozenset({'weight>75.0%', 'activating', 'hg38_refseq-r80_10kb_up_and_down_tss.mc9nr'})	4.4e-05	3.82668	1	2445	[('MSH3', 1.23593281837989), ('H2AFV', 2.128130638544692), ('CNST', 2.4475121141526), ('GAPDH', 2.1063402278514323), ('CEP57', 0.7426933766145914), ('XRCC5', 0.9545176132478829), ('EIF1AX', 2.8759916825102896), ('MYB', 1.620593398348431), ('PAK1', 2.9388157580603416), ('HSPA9', 0.7022936022751363), ('PHEX', 0.7373531332361819), ('CNBP', 1.5696765915061284), ('FMR1', 0.5099303236891466)]
E2F4	dbcorrdb__E2F4__ENCSR000EVL_1__m2	0.0796755	gene is directly annotated	frozenset({'weight>75.0%', 'activating', 'hg38_refseq-r80_10kb_up_and_down_tss.mc9nr'})	0	4.31106	1	749	[('P4HB', 1.23593281837989), ('ACAT2', 2.128130638544692), ('DUSP6', 2.4475121141526), ('CNBP', 2.1063402278514323), ('ATP5G1', 0.7426933766145914), ('MRPL51', 0.9545176132478829), ('CEP57', 2.8759916825102896)]
E2F4	dbcorrdb__E2F4__ENCSR000DOR_1__m1	0.0607156	gene is directly annotated	frozenset({'weight>75.0%', 'activating', 'hg38_refseq-r80_10kb_up_and_down_tss.mc9nr'})	0	3.01336	1	4585	[('XRCC5', 1.23593281837989), ('H2AFV', 2.128130638544692), ('RANBP3', 2.4475121141526), ('CTCF', 2.1063402278514323), ('MSH3', 0.7426933766145914), ('ATP5G1', 0.9545176132478829), ('PAK1', 2.8759916825102896), ('PTK2B', 1.620593398348431), ('EIF1AX', 2.9388157580603416), ('CNST', 0.7022936022751363), ('CNBP', 0.7373531332361819), ('STXBP5', 1.5696765915061284), ('PRR13', 0.5099303236891466), ('F…
E2F4	dbcorrdb__SREBF1__ENCSR000EEO_1__m2	0.0626006	gene is annotated for similar motif dbcorrdb__E2F4__ENCSR000DOR_1__m2 ('E2F4 (ENCSR000DOR-1, motif 2)'; q-value = 1.42e-10)	frozenset({'weight>75.0%', 'activating', 'hg38_refseq-r80_10kb_up_and_down_tss.mc9nr'})	0	3.14237	1	2095	[('P4HB', 1.23593281837989), ('CEP57', 2.128130638544692), ('ACAT2', 2.4475121141526), ('CNBP', 2.1063402278514323), ('DUSP6', 0.7426933766145914), ('ATP5G1', 0.9545176132478829), ('MRPL51', 2.8759916825102896), ('STXBP5', 1.620593398348431), ('PYURF', 2.9388157580603416), ('TBC1D5', 0.7022936022751363)]
E2F6	elemento__CGCATGCG	0.125357	gene is annotated for similar motif transfac_pro__M04790 ('V$E2F6_02: E2F-6'; q-value = 0.000526)	frozenset({'weight>75.0%', 'activating', 'hg38_refseq-r80_10kb_up_and_down_tss.mc9nr'})	0.000526	4.02832	1	730	[('SAFB2', 4.341209527127129), ('E2F6', 6.472602658461251), ('PPP1R12A', 0.4632797954431768), ('GOPC', 1.0), ('TBCA', 3.991465778345909)]
E2F6	dbcorrdb__NRF1__ENCSR000EEH_1__m1	0.106672	gene is annotated for similar motif transfac_pro__M04790 ('V$E2F6_02: E2F-6'; q-value = 9.1e-07)	frozenset({'weight>75.0%', 'activating', 'hg38_refseq-r80_10kb_up_and_down_tss.mc9nr'})	1e-06	3.2655	1	909	[('SAFB2', 4.341209527127129), ('E2F6', 6.472602658461251), ('GOPC', 0.4632797954431768), ('PPP1R12A', 1.0), ('TBCA', 3.991465778345909)]
E2F6	transfac_pro__M01742	0.114205	motif similar to transfac_pro__M04790 ('V$E2F6_02: E2F-6'; q-value = 7.62e-05) which is directly annotated	frozenset({'weight>75.0%', 'activating', 'hg38_refseq-r80_10kb_up_and_down_tss.mc9nr'})	7.6e-05	3.57304	1	916	[('SAFB2', 4.341209527127129), ('E2F6', 6.472602658461251), ('PPP1R12A', 0.4632797954431768), ('TBCA', 1.0), ('GOPC', 3.991465778345909), ('HDAC2', 5.161923686296976)]
E2F6	dbcorrdb__NRF1__ENCSR000ECC_1__m1	0.110709	motif similar to transfac_pro__M04790 ('V$E2F6_02: E2F-6'; q-value = 8.92e-07) which is directly annotated	frozenset({'weight>75.0%', 'activating', 'hg38_refseq-r80_10kb_up_and_down_tss.mc9nr'})	1e-06	3.43033	1	859	[('SAFB2', 4.341209527127129), ('E2F6', 6.472602658461251), ('GOPC', 0.4632797954431768), ('PPP1R12A', 1.0), ('TBCA', 3.991465778345909)]
E2F6	cisbp__M5688	0.125997	gene is annotated for similar motif transfac_pro__M04790 ('V$E2F6_02: E2F-6'; q-value = 0.000193)	frozenset({'weight>75.0%', 'activating', 'hg38_refseq-r80_10kb_up_and_down_tss.mc9nr'})	0.000193	4.05445	1	608	[('SAFB2', 4.341209527127129), ('GOPC', 6.472602658461251), ('E2F6', 0.4632797954431768), ('PPP1R12A', 1.0), ('TBCA', 3.991465778345909)]
E2F6	hocomoco__NRF1_MOUSE.H11MO.0.A	0.10677	gene is annotated for similar motif transfac_pro__M04790 ('V$E2F6_02: E2F-6'; q-value = 9.1e-07)	frozenset({'weight>75.0%', 'activating', 'hg38_refseq-r80_10kb_up_and_down_tss.mc9nr'})	1e-06	3.26952	1	1943	[('E2F6', 4.341209527127129), ('SAFB2', 6.472602658461251), ('GOPC', 0.4632797954431768), ('PPP1R12A', 1.0), ('TBCA', 3.991465778345909), ('HDAC2', 5.161923686296976), ('RPL36', 3.376566605748472)]
E2F6	factorbook__NRF1	0.11711	gene is annotated for similar motif transfac_pro__M04790 ('V$E2F6_02: E2F-6'; q-value = 4.42e-06)	frozenset({'weight>75.0%', 'activating', 'hg38_refseq-r80_10kb_up_and_down_tss.mc9nr'})	4e-06	3.69164	1	1809	[('E2F6', 4.341209527127129), ('SAFB2', 6.472602658461251), ('PPP1R12A', 0.4632797954431768), ('GOPC', 1.0), ('TBCA', 3.991465778345909), ('HDAC2', 5.161923686296976), ('RPL36', 3.376566605748472)]
E2F6	dbcorrdb__NRF1__ENCSR000EHH_1__m1	0.111324	motif similar to transfac_pro__M04790 ('V$E2F6_02: E2F-6'; q-value = 0.000108) which is directly annotated	frozenset({'weight>75.0%', 'activating', 'hg38_refseq-r80_10kb_up_and_down_tss.mc9nr'})	0.000108	3.45545	1	3107	[('SAFB2', 4.341209527127129), ('E2F6', 6.472602658461251), ('PPP1R12A', 0.4632797954431768), ('TBCA', 1.0), ('GOPC', 3.991465778345909), ('HDAC2', 5.161923686296976), ('RPL36', 3.376566605748472), ('GTF2IRD1', 3.4554252792406634), ('TULP3', 4.0555715268966965), ('HMGA1', 1.970144494177552)]
E2F6	hocomoco__NRF1_HUMAN.H11MO.0.A	0.109158	gene is annotated for similar motif transfac_pro__M04790 ('V$E2F6_02: E2F-6'; q-value = 4.8e-06)	frozenset({'weight>75.0%', 'activating', 'hg38_refseq-r80_10kb_up_and_down_tss.mc9nr'})	5e-06	3.36701	1	886	[('E2F6', 4.341209527127129), ('SAFB2', 6.472602658461251), ('GOPC', 0.4632797954431768), ('PPP1R12A', 1.0), ('TBCA', 3.991465778345909)]
E2F6	dbcorrdb__NRF1__ENCSR000DZO_1__m1	0.110487	gene is annotated for similar motif dbcorrdb__E2F6__ENCSR000EWJ_1__m1 ('E2F6 (ENCSR000EWJ-1, motif 1)'; q-value = 0.000109)	frozenset({'weight>75.0%', 'activating', 'hg38_refseq-r80_10kb_up_and_down_tss.mc9nr'})	0.000109	3.42128	1	3958	[('SAFB2', 4.341209527127129), ('E2F6', 6.472602658461251), ('TBCA', 0.4632797954431768), ('PPP1R12A', 1.0), ('GOPC', 3.991465778345909), ('HDAC2', 5.161923686296976), ('RPL36', 3.376566605748472), ('TULP3', 3.4554252792406634), ('GTF2IRD1', 4.0555715268966965), ('HMGA1', 1.970144494177552), ('DENR', 1.5472284979418434)]
E2F6	dbcorrdb__NRF1__ENCSR000EDJ_1__m1	0.110832	motif similar to transfac_pro__M04790 ('V$E2F6_02: E2F-6'; q-value = 7.23e-05) which is directly annotated	frozenset({'weight>75.0%', 'activating', 'hg38_refseq-r80_10kb_up_and_down_tss.mc9nr'})	7.2e-05	3.43535	1	3738	[('SAFB2', 4.341209527127129), ('E2F6', 6.472602658461251), ('PPP1R12A', 0.4632797954431768), ('GOPC', 1.0), ('TBCA', 3.991465778345909), ('HDAC2', 5.161923686296976), ('RPL36', 3.376566605748472), ('GTF2IRD1', 3.4554252792406634), ('TULP3', 4.0555715268966965), ('DENR', 1.970144494177552), ('HMGA1', 1.5472284979418434)]
E2F6	homer__GTGCGCATGCGC_NRF	0.130478	gene is annotated for similar motif transfac_pro__M04790 ('V$E2F6_02: E2F-6'; q-value = 0.000405)	frozenset({'weight>75.0%', 'activating', 'hg38_refseq-r80_10kb_up_and_down_tss.mc9nr'})	0.000405	4.23737	1	489	[('E2F6', 4.341209527127129), ('PPP1R12A', 6.472602658461251), ('TBCA', 0.4632797954431768), ('SAFB2', 1.0), ('GOPC', 3.991465778345909)]
E2F6	dbcorrdb__NRF1__ENCSR000EHZ_1__m1	0.110931	motif similar to transfac_pro__M04790 ('V$E2F6_02: E2F-6'; q-value = 0.000116) which is directly annotated	frozenset({'weight>75.0%', 'activating', 'hg38_refseq-r80_10kb_up_and_down_tss.mc9nr'})	0.000116	3.43937	1	672	[('SAFB2', 4.341209527127129), ('E2F6', 6.472602658461251), ('GOPC', 0.4632797954431768), ('PPP1R12A', 1.0), ('TBCA', 3.991465778345909)]
E2F6	cisbp__M6398	0.11034	motif similar to transfac_pro__M04790 ('V$E2F6_02: E2F-6'; q-value = 5.83e-05) which is directly annotated	frozenset({'weight>75.0%', 'activating', 'hg38_refseq-r80_10kb_up_and_down_tss.mc9nr'})	5.8e-05	3.41525	1	512	[('SAFB2', 4.341209527127129), ('E2F6', 6.472602658461251), ('TBCA', 0.4632797954431768), ('GOPC', 1.0)]
E2F6	transfac_pro__M02102	0.105662	motif similar to transfac_pro__M04790 ('V$E2F6_02: E2F-6'; q-value = 6.27e-05) which is directly annotated	frozenset({'weight>75.0%', 'activating', 'hg38_refseq-r80_10kb_up_and_down_tss.mc9nr'})	6.3e-05	3.2243	1	904	[('SAFB2', 4.341209527127129), ('E2F6', 6.472602658461251), ('TBCA', 0.4632797954431768), ('GOPC', 1.0), ('PPP1R12A', 3.991465778345909)]
E2F6	elemento__CGCATGCGC	0.118439	gene is annotated for similar motif transfac_pro__M04790 ('V$E2F6_02: E2F-6'; q-value = 0.000158)	frozenset({'weight>75.0%', 'activating', 'hg38_refseq-r80_10kb_up_and_down_tss.mc9nr'})	0.000158	3.74591	1	763	[('SAFB2', 4.341209527127129), ('E2F6', 6.472602658461251), ('PPP1R12A', 0.4632797954431768), ('GOPC', 1.0), ('TBCA', 3.991465778345909)]
E2F6	taipale__NRF1_full_YGCGCATGCGCN_repr	0.125209	gene is annotated for similar motif transfac_pro__M04790 ('V$E2F6_02: E2F-6'; q-value = 0.000193)	frozenset({'weight>75.0%', 'activating', 'hg38_refseq-r80_10kb_up_and_down_tss.mc9nr'})	0.000193	4.02229	1	584	[('SAFB2', 4.341209527127129), ('GOPC', 6.472602658461251), ('E2F6', 0.4632797954431768), ('PPP1R12A', 1.0), ('TBCA', 3.991465778345909)]
E2F6	transfac_pro__M04694	0.11514	gene is annotated for similar motif transfac_pro__M04790 ('V$E2F6_02: E2F-6'; q-value = 9.1e-07)	frozenset({'weight>75.0%', 'activating', 'hg38_refseq-r80_10kb_up_and_down_tss.mc9nr'})	1e-06	3.61123	1	786	[('E2F6', 4.341209527127129), ('SAFB2', 6.472602658461251), ('PPP1R12A', 0.4632797954431768), ('GOPC', 1.0), ('TBCA', 3.991465778345909)]
E2F6	homer__CTGCGCATGCGC_NRF1	0.106401	gene is annotated for similar motif transfac_pro__M04790 ('V$E2F6_02: E2F-6'; q-value = 8.09e-07)	frozenset({'weight>75.0%', 'activating', 'hg38_refseq-r80_10kb_up_and_down_tss.mc9nr'})	1e-06	3.25445	1	777	[('SAFB2', 4.341209527127129), ('E2F6', 6.472602658461251), ('GOPC', 0.4632797954431768), ('TBCA', 1.0), ('PPP1R12A', 3.991465778345909)]
E2F6	transfac_pro__M04823	0.101822	gene is annotated for similar motif hocomoco__E2F6_HUMAN.H11MO.0.A ('E2F6_HUMAN'; q-value = 1.71e-05)	frozenset({'weight>75.0%', 'activating', 'hg38_refseq-r80_10kb_up_and_down_tss.mc9nr'})	1.7e-05	3.06751	1	1119	[('HMGA1', 4.341209527127129), ('HDAC2', 6.472602658461251), ('ATAD2', 0.4632797954431768), ('NOP58', 1.0), ('PURB', 3.991465778345909), ('RPLP2', 5.161923686296976)]
E4F1	hocomoco__E4F1_HUMAN.H11MO.0.D	0.0952502	gene is directly annotated	frozenset({'weight>75.0%', 'activating', 'hg38_refseq-r80_10kb_up_and_down_tss.mc9nr'})	0	3.35728	1	1013	[('DDX17', 4.773754079958198), ('SNU13', 2.2015139725420267), ('E4F1', 2.7706252420217887), ('MAN1A2', 5.406161932953181), ('PRRC2C', 0.9467589850422252)]
ELF1	cisbp__M4953	0.0606737	motif similar to homer__AACCGGAAGT_ELF1 ('ELF1(ETS)/Jurkat-ELF1-ChIP-Seq(SRA014231)/Homer'; q-value = 0.000543) which is directly annotated	frozenset({'weight>75.0%', 'activating', 'hg38_refseq-r80_10kb_up_and_down_tss.mc9nr'})	0.000543	3.31771	1	1935	[('PSMC2', 2.5242925980657565), ('ARFIP1', 1.7430335893200581), ('DALRD3', 0.9322249280403104), ('ZNF622', 0.533036131380492), ('CHMP5', 2.3917359637129247), ('PFN1', 0.5766165244089821), ('ACOT8', 1.459140892501761), ('ARHGEF7', 10.288074685862446), ('CFL1', 1.2289589958271196), ('GPAA1', 2.409820625133856), ('AP1S2', 0.9291775472059484), ('TTF1', 0.7121878551634301), ('MON1B', 2.801796438013026…
ELF1	taipale__FEV_DBD_ACCGGAAGTN	0.0631049	gene is annotated for similar motif cisbp__M6203 ('ELF1[gene ID: "ENSG00000120690" species: "Homo sapiens" TF status: "direct" TF family: "Ets" DBDs: "Ets"]; Elf1[gene ID: "ENSMUSG00000036461" species: "Mus musculus" TF status: "inferred" TF family: "Ets" DBDs: "Ets"]'; q-value = 0.000301)	frozenset({'weight>75.0%', 'activating', 'hg38_refseq-r80_10kb_up_and_down_tss.mc9nr'})	0.000301	3.56789	1	3480	[('PFN1', 2.5242925980657565), ('DALRD3', 1.7430335893200581), ('ARFIP1', 0.9322249280403104), ('PSMC2', 0.533036131380492), ('TTF1', 2.3917359637129247), ('ZNF622', 0.5766165244089821), ('CHMP5', 1.459140892501761), ('PNISR', 10.288074685862446), ('ARHGEF7', 1.2289589958271196), ('CCDC51', 2.409820625133856), ('MGAT1', 0.9291775472059484), ('RPL27', 0.7121878551634301), ('GPAA1', 2.8017964380130…
ELF1	taipale_cyt_meth__ETV1_NACCGKAWGTN_FL	0.0622617	motif similar to swissregulon__hs__ELF1_2_4.p2 ('hs__ELF1,2,4.p2'; q-value = 0.000232) which is directly annotated	frozenset({'weight>75.0%', 'activating', 'hg38_refseq-r80_10kb_up_and_down_tss.mc9nr'})	0.000232	3.48112	1	2053	[('ARFIP1', 2.5242925980657565), ('DALRD3', 1.7430335893200581), ('PSMC2', 0.9322249280403104), ('PFN1', 0.533036131380492), ('TTF1', 2.3917359637129247), ('CHMP5', 0.5766165244089821), ('ARHGEF7', 1.459140892501761), ('ZNF622', 10.288074685862446), ('PNISR', 1.2289589958271196), ('MON1B', 2.409820625133856), ('ACOT8', 0.9291775472059484), ('ZSWIM8', 0.7121878551634301), ('SYF2', 2.80179643801302…
ELF1	cisbp__M6252	0.0623038	motif similar to factorbook__ELF1 ('ELF1'; q-value = 9.57e-09) which is directly annotated	frozenset({'weight>75.0%', 'activating', 'hg38_refseq-r80_10kb_up_and_down_tss.mc9nr'})	0	3.48546	1	2301	[('ARHGEF7', 2.5242925980657565), ('ARFIP1', 1.7430335893200581), ('TTF1', 0.9322249280403104), ('AAK1', 0.533036131380492), ('EMC4', 2.3917359637129247), ('ZKSCAN1', 0.5766165244089821), ('PFN1', 1.459140892501761), ('ARHGAP30', 10.288074685862446), ('PSMC2', 1.2289589958271196), ('LSM5', 2.409820625133856), ('AP1S2', 0.9291775472059484), ('MON1B', 0.7121878551634301), ('ATP5J', 2.80179643801302…
ELF1	hocomoco__ETV1_HUMAN.H11MO.0.A	0.0586735	gene is annotated for similar motif cisbp__M6203 ('ELF1[gene ID: "ENSG00000120690" species: "Homo sapiens" TF status: "direct" TF family: "Ets" DBDs: "Ets"]; Elf1[gene ID: "ENSMUSG00000036461" species: "Mus musculus" TF status: "inferred" TF family: "Ets" DBDs: "Ets"]'; q-value = 2.23e-05)	frozenset({'weight>75.0%', 'activating', 'hg38_refseq-r80_10kb_up_and_down_tss.mc9nr'})	2.2e-05	3.11188	1	2840	[('ARFIP1', 2.5242925980657565), ('ACTB', 1.7430335893200581), ('PFN1', 0.9322249280403104), ('ARHGEF7', 0.533036131380492), ('TTF1', 2.3917359637129247), ('ZKSCAN1', 0.5766165244089821), ('AAK1', 1.459140892501761), ('EMC4', 10.288074685862446), ('PSMC2', 1.2289589958271196), ('ZSWIM8', 2.409820625133856), ('RPL27', 0.9291775472059484), ('ARHGAP30', 0.7121878551634301), ('ZNF622', 2.801796438013…
ELF1	cisbp__M4505	0.0650082	gene is annotated for similar motif cisbp__M6203 ('ELF1[gene ID: "ENSG00000120690" species: "Homo sapiens" TF status: "direct" TF family: "Ets" DBDs: "Ets"]; Elf1[gene ID: "ENSMUSG00000036461" species: "Mus musculus" TF status: "inferred" TF family: "Ets" DBDs: "Ets"]'; q-value = 1.11e-05)	frozenset({'weight>75.0%', 'activating', 'hg38_refseq-r80_10kb_up_and_down_tss.mc9nr'})	1.1e-05	3.76376	1	3741	[('ARFIP1', 2.5242925980657565), ('ARHGEF7', 1.7430335893200581), ('AAK1', 0.9322249280403104), ('TTF1', 0.533036131380492), ('PSMC2', 2.3917359637129247), ('PFN1', 0.5766165244089821), ('ZKSCAN1', 1.459140892501761), ('EMC4', 10.288074685862446), ('LSM5', 1.2289589958271196), ('AP1S2', 2.409820625133856), ('MON1B', 0.9291775472059484), ('ZSWIM8', 0.7121878551634301), ('ARHGAP30', 2.8017964380130…
ELF1	transfac_pro__M02069	0.0642712	gene is annotated for similar motif cisbp__M6203 ('ELF1[gene ID: "ENSG00000120690" species: "Homo sapiens" TF status: "direct" TF family: "Ets" DBDs: "Ets"]; Elf1[gene ID: "ENSMUSG00000036461" species: "Mus musculus" TF status: "inferred" TF family: "Ets" DBDs: "Ets"]'; q-value = 0.000493)	frozenset({'weight>75.0%', 'activating', 'hg38_refseq-r80_10kb_up_and_down_tss.mc9nr'})	0.000493	3.68792	1	3528	[('PFN1', 2.5242925980657565), ('DALRD3', 1.7430335893200581), ('PSMC2', 0.9322249280403104), ('ARFIP1', 0.533036131380492), ('TTF1', 2.3917359637129247), ('PNISR', 0.5766165244089821), ('ARHGEF7', 1.459140892501761), ('CHMP5', 10.288074685862446), ('ZNF622', 1.2289589958271196), ('ERLEC1', 2.409820625133856), ('ROMO1', 0.9291775472059484), ('MON1B', 0.7121878551634301), ('ZKSCAN1', 2.80179643801…
ELF1	cisbp__M0694	0.065778	motif similar to homer__AACCGGAAGT_ELF1 ('ELF1(ETS)/Jurkat-ELF1-ChIP-Seq(SRA014231)/Homer'; q-value = 0.000711) which is directly annotated	frozenset({'weight>75.0%', 'activating', 'hg38_refseq-r80_10kb_up_and_down_tss.mc9nr'})	0.000711	3.84297	1	4570	[('PFN1', 2.5242925980657565), ('DALRD3', 1.7430335893200581), ('CFL1', 0.9322249280403104), ('ZNF622', 0.533036131380492), ('ARFIP1', 2.3917359637129247), ('CHMP5', 0.5766165244089821), ('PSMC2', 1.459140892501761), ('TTF1', 10.288074685862446), ('RPL27', 1.2289589958271196), ('SMG7', 2.409820625133856), ('DUSP6', 0.9291775472059484), ('ARHGEF7', 0.7121878551634301), ('ACOT8', 2.8017964380130267…
ELF1	hocomoco__ERG_MOUSE.H11MO.0.A	0.0583581	motif similar to cisbp__M6203 ('ELF1[gene ID: "ENSG00000120690" species: "Homo sapiens" TF status: "direct" TF family: "Ets" DBDs: "Ets"]; Elf1[gene ID: "ENSMUSG00000036461" species: "Mus musculus" TF status: "inferred" TF family: "Ets" DBDs: "Ets"]'; q-value = 7.76e-07) which is directly annotated	frozenset({'weight>75.0%', 'activating', 'hg38_refseq-r80_10kb_up_and_down_tss.mc9nr'})	1e-06	3.07942	1	625	[('ARHGAP30', 2.5242925980657565), ('ARFIP1', 1.7430335893200581), ('RPL27', 0.9322249280403104), ('ARHGEF7', 0.533036131380492), ('PRKACA', 2.3917359637129247), ('CHMP5', 0.5766165244089821), ('DAZAP2', 1.459140892501761), ('EMC4', 10.288074685862446), ('ZNF622', 1.2289589958271196), ('RARA', 2.409820625133856), ('RPS19', 0.9291775472059484), ('RNF220', 0.7121878551634301), ('MPO', 2.80179643801…
ELF1	transfac_pro__M02039	0.0692928	motif similar to factorbook__ELF1 ('ELF1'; q-value = 4.4e-05) which is directly annotated	frozenset({'weight>75.0%', 'activating', 'hg38_refseq-r80_10kb_up_and_down_tss.mc9nr'})	4.4e-05	4.20466	1	4851	[('PFN1', 2.5242925980657565), ('ARFIP1', 1.7430335893200581), ('CHMP5', 0.9322249280403104), ('PSMC2', 0.533036131380492), ('TTF1', 2.3917359637129247), ('DALRD3', 0.5766165244089821), ('SMG7', 1.459140892501761), ('ZNF622', 10.288074685862446), ('ATP5J', 1.2289589958271196), ('ARHGEF7', 2.409820625133856), ('EMC4', 0.9291775472059484), ('RARA', 0.7121878551634301), ('DUSP6', 2.8017964380130267)…
ELF1	taipale_cyt_meth__ELF2_NATGCGGAAGTN_eDBD	0.0637731	gene is annotated for similar motif taipale_cyt_meth__ELF1_NATGCGGAAGTN_eDBD ('ELF1 [ETS]'; q-value = 5.72e-10)	frozenset({'weight>75.0%', 'activating', 'hg38_refseq-r80_10kb_up_and_down_tss.mc9nr'})	0	3.63666	1	4985	[('TTF1', 2.5242925980657565), ('ARFIP1', 1.7430335893200581), ('MON1B', 0.9322249280403104), ('PFN1', 0.533036131380492), ('JAK1', 2.3917359637129247), ('HSP90B1', 0.5766165244089821), ('ATP5J', 1.459140892501761), ('ZKSCAN1', 10.288074685862446), ('ZSWIM8', 1.2289589958271196), ('EMC4', 2.409820625133856), ('MGAT1', 0.9291775472059484), ('PNISR', 0.7121878551634301), ('UGP2', 2.8017964380130267…
ELF1	cisbp__M6207	0.0624756	motif similar to swissregulon__hs__ELF1_2_4.p2 ('hs__ELF1,2,4.p2'; q-value = 1.8e-05) which is directly annotated	frozenset({'weight>75.0%', 'activating', 'hg38_refseq-r80_10kb_up_and_down_tss.mc9nr'})	1.8e-05	3.50314	1	2182	[('PFN1', 2.5242925980657565), ('ZNF622', 1.7430335893200581), ('CFL1', 0.9322249280403104), ('ARFIP1', 0.533036131380492), ('CHMP5', 2.3917359637129247), ('DALRD3', 0.5766165244089821), ('TTF1', 1.459140892501761), ('ARHGEF7', 10.288074685862446), ('PSMC2', 1.2289589958271196), ('ACTB', 2.409820625133856), ('CSGALNACT2', 0.9291775472059484), ('AAK1', 0.7121878551634301), ('EMC4', 2.8017964380130…
ELF1	transfac_pro__M01979	0.0641245	gene is annotated for similar motif transfac_pro__M02053 ('V$ELF_02: ELF1'; q-value = 5.1e-05)	frozenset({'weight>75.0%', 'activating', 'hg38_refseq-r80_10kb_up_and_down_tss.mc9nr'})	5.1e-05	3.67281	1	3446	[('PFN1', 2.5242925980657565), ('ERLEC1', 1.7430335893200581), ('ICAM1', 0.9322249280403104), ('ROMO1', 0.533036131380492), ('TTF1', 2.3917359637129247), ('ZNF622', 0.5766165244089821), ('ARHGEF7', 1.459140892501761), ('CSGALNACT2', 10.288074685862446), ('DALRD3', 1.2289589958271196), ('ZKSCAN1', 2.409820625133856), ('CHMP5', 0.9291775472059484), ('EMC4', 0.7121878551634301), ('AAK1', 2.801796438…
ELF1	cisbp__M5379	0.0641526	motif similar to taipale_cyt_meth__ELF1_NACCCGGAAGTN_FL ('ELF1 [ETS]'; q-value = 7.95e-08) which is directly annotated	frozenset({'weight>75.0%', 'activating', 'hg38_refseq-r80_10kb_up_and_down_tss.mc9nr'})	0	3.67571	1	374	[('ARHGAP30', 2.5242925980657565), ('TTF1', 1.7430335893200581), ('CHMP5', 0.9322249280403104), ('MON1B', 0.533036131380492), ('ARHGEF7', 2.3917359637129247), ('DAZAP2', 0.5766165244089821), ('PRKACA', 1.459140892501761), ('EIF4G3', 10.288074685862446), ('PIK3R5', 1.2289589958271196), ('AAK1', 2.409820625133856), ('PNISR', 0.9291775472059484), ('DALRD3', 0.7121878551634301), ('ATP5J', 2.801796438…
ELF1	transfac_pro__M01987	0.0673301	motif similar to factorbook__ELF1 ('ELF1'; q-value = 3.34e-05) which is directly annotated	frozenset({'weight>75.0%', 'activating', 'hg38_refseq-r80_10kb_up_and_down_tss.mc9nr'})	3.3e-05	4.00269	1	4879	[('PFN1', 2.5242925980657565), ('ARFIP1', 1.7430335893200581), ('PSMC2', 0.9322249280403104), ('DALRD3', 0.533036131380492), ('TTF1', 2.3917359637129247), ('CHMP5', 0.5766165244089821), ('SMG7', 1.459140892501761), ('ARHGEF7', 10.288074685862446), ('ZNF622', 1.2289589958271196), ('RARA', 2.409820625133856), ('EMC4', 0.9291775472059484), ('PNISR', 0.7121878551634301), ('CCDC51', 2.8017964380130267…
ELF1	cisbp__M5377	0.0693818	gene is annotated for similar motif taipale_cyt_meth__ELF1_NACCMGGAAGTN_FL_meth ('ELF1 [ETS, CpG-meth]'; q-value = 6.62e-10)	frozenset({'weight>75.0%', 'activating', 'hg38_refseq-r80_10kb_up_and_down_tss.mc9nr'})	0	4.21382	1	1389	[('TTF1', 2.5242925980657565), ('AAK1', 1.7430335893200581), ('MON1B', 0.9322249280403104), ('JAK1', 0.533036131380492), ('PNISR', 2.3917359637129247), ('ARHGEF7', 0.5766165244089821), ('ARFIP1', 1.459140892501761), ('PHF12', 10.288074685862446), ('DNAJC2', 1.2289589958271196), ('PCBP1', 2.409820625133856), ('AP5M1', 0.9291775472059484), ('EXOC5', 0.7121878551634301), ('DDIT3', 2.8017964380130267…
ELF1	dbcorrdb__NR2C2__ENCSR000EVS_1__m1	0.0614935	gene is annotated for similar motif cisbp__M4460 ('ELF1[gene ID: "ENSG00000120690" species: "Homo sapiens" TF status: "direct" TF family: "Ets" DBDs: "Ets"]; Elf1[gene ID: "ENSMUSG00000036461" species: "Mus musculus" TF status: "inferred" TF family: "Ets" DBDs: "Ets"]'; q-value = 0.000247)	frozenset({'weight>75.0%', 'activating', 'hg38_refseq-r80_10kb_up_and_down_tss.mc9nr'})	0.000247	3.40207	1	1264	[('ERLEC1', 2.5242925980657565), ('ROMO1', 1.7430335893200581), ('AP5M1', 0.9322249280403104), ('EXOC5', 0.533036131380492), ('TTF1', 2.3917359637129247), ('UBE2G2', 0.5766165244089821), ('PNISR', 1.459140892501761), ('TRAPPC4', 10.288074685862446), ('PCBP1', 1.2289589958271196), ('AP1S2', 2.409820625133856), ('CHMP5', 0.9291775472059484), ('KARS', 0.7121878551634301), ('MON1B', 2.801796438013026…
ELF1	taipale_cyt_meth__GABPA_NACMGGAAGTN_eDBD_meth	0.0608892	motif similar to homer__AACCGGAAGT_ELF1 ('ELF1(ETS)/Jurkat-ELF1-ChIP-Seq(SRA014231)/Homer'; q-value = 7.91e-05) which is directly annotated	frozenset({'weight>75.0%', 'activating', 'hg38_refseq-r80_10kb_up_and_down_tss.mc9nr'})	7.9e-05	3.33989	1	4314	[('ARFIP1', 2.5242925980657565), ('DALRD3', 1.7430335893200581), ('TTF1', 0.9322249280403104), ('PSMC2', 0.533036131380492), ('PFN1', 2.3917359637129247), ('ARHGAP30', 0.5766165244089821), ('CHMP5', 1.459140892501761), ('ARHGEF7', 10.288074685862446), ('ZNF622', 1.2289589958271196), ('RPL27', 2.409820625133856), ('PRKACA', 0.9291775472059484), ('ACOT8', 0.7121878551634301), ('DAZAP2', 2.801796438…
ELF1	taipale_cyt_meth__ELF2_NACCCGGAAGTN_eDBD	0.0682591	motif similar to taipale_cyt_meth__ELF1_NACCCGGAAGTN_eDBD ('ELF1 [ETS]'; q-value = 9.7e-09) which is directly annotated	frozenset({'weight>75.0%', 'activating', 'hg38_refseq-r80_10kb_up_and_down_tss.mc9nr'})	0	4.09829	1	1852	[('TTF1', 2.5242925980657565), ('ARHGAP30', 1.7430335893200581), ('ARFIP1', 0.9322249280403104), ('ARHGEF7', 0.533036131380492), ('MON1B', 2.3917359637129247), ('AAK1', 0.5766165244089821), ('PFN1', 1.459140892501761), ('PNISR', 10.288074685862446), ('JAK1', 1.2289589958271196), ('ZKSCAN1', 2.409820625133856), ('ATP5J', 0.9291775472059484), ('ROMO1', 0.7121878551634301), ('RPL27', 2.8017964380130…
ELF1	dbcorrdb__GABPA__ENCSR000BHS_1__m1	0.0579865	gene is annotated for similar motif dbcorrdb__ELF1__ENCSR000BMD_1__m1 ('ELF1 (ENCSR000BMD-1, motif 1)'; q-value = 6.23e-08)	frozenset({'weight>75.0%', 'activating', 'hg38_refseq-r80_10kb_up_and_down_tss.mc9nr'})	0	3.04118	1	4379	[('ROMO1', 2.5242925980657565), ('AP1S2', 1.7430335893200581), ('ZSWIM8', 0.9322249280403104), ('EMC4', 0.533036131380492), ('CHMP5', 2.3917359637129247), ('RPS19', 0.5766165244089821), ('ZC3H13', 1.459140892501761), ('TTF1', 10.288074685862446), ('LSM5', 1.2289589958271196), ('ERLEC1', 2.409820625133856), ('MON1B', 0.9291775472059484), ('PSMC2', 0.7121878551634301), ('ZKSCAN1', 2.801796438013026…
ELF1	cisbp__M5475	0.0684449	gene is annotated for similar motif cisbp__M6203 ('ELF1[gene ID: "ENSG00000120690" species: "Homo sapiens" TF status: "direct" TF family: "Ets" DBDs: "Ets"]; Elf1[gene ID: "ENSMUSG00000036461" species: "Mus musculus" TF status: "inferred" TF family: "Ets" DBDs: "Ets"]'; q-value = 0.000275)	frozenset({'weight>75.0%', 'activating', 'hg38_refseq-r80_10kb_up_and_down_tss.mc9nr'})	0.000275	4.11741	1	4127	[('PFN1', 2.5242925980657565), ('ARFIP1', 1.7430335893200581), ('PSMC2', 0.9322249280403104), ('DALRD3', 0.533036131380492), ('TTF1', 2.3917359637129247), ('ARHGEF7', 0.5766165244089821), ('PNISR', 1.459140892501761), ('AAK1', 10.288074685862446), ('MON1B', 1.2289589958271196), ('ROMO1', 2.409820625133856), ('EMC4', 0.9291775472059484), ('TRAPPC4', 0.7121878551634301), ('GPAA1', 2.801796438013026…
ELF1	hdpi__ETV4	0.0631517	gene is annotated for similar motif taipale_cyt_meth__ELF1_NACCCGGAAGTN_eDBD ('ELF1 [ETS]'; q-value = 0.000689)	frozenset({'weight>75.0%', 'activating', 'hg38_refseq-r80_10kb_up_and_down_tss.mc9nr'})	0.000689	3.57271	1	3873	[('CHMP5', 2.5242925980657565), ('ZKSCAN1', 1.7430335893200581), ('CFL1', 0.9322249280403104), ('PFN1', 0.533036131380492), ('DALRD3', 2.3917359637129247), ('ROMO1', 0.5766165244089821), ('ERLEC1', 1.459140892501761), ('TTF1', 10.288074685862446), ('PARGP1', 1.2289589958271196), ('DUSP6', 2.409820625133856), ('SYF2', 0.9291775472059484), ('LRP10', 0.7121878551634301), ('ZNF622', 2.801796438013026…
ELF1	cisbp__M4563	0.0714741	gene is directly annotated	frozenset({'weight>75.0%', 'activating', 'hg38_refseq-r80_10kb_up_and_down_tss.mc9nr'})	0	4.42913	1	2049	[('TTF1', 2.5242925980657565), ('ARHGEF7', 1.7430335893200581), ('ARFIP1', 0.9322249280403104), ('ZKSCAN1', 0.533036131380492), ('AAK1', 2.3917359637129247), ('MON1B', 0.5766165244089821), ('AP5M1', 1.459140892501761), ('EXOC5', 10.288074685862446), ('PFN1', 1.2289589958271196), ('ATP5J', 2.409820625133856), ('LSM5', 0.9291775472059484), ('EMC4', 0.7121878551634301), ('CHMP5', 2.8017964380130267)…
ELF1	predrem__nrMotif2167	0.0651035	gene is annotated for similar motif dbcorrdb__ELF1__ENCSR000BMB_1__m1 ('ELF1 (ENCSR000BMB-1, motif 1)'; q-value = 0.000785)	frozenset({'weight>75.0%', 'activating', 'hg38_refseq-r80_10kb_up_and_down_tss.mc9nr'})	0.000785	3.77356	1	2144	[('ZKSCAN1', 2.5242925980657565), ('ARHGEF7', 1.7430335893200581), ('ROMO1', 0.9322249280403104), ('ZC3H13', 0.533036131380492), ('MON1B', 2.3917359637129247), ('ARFIP1', 0.5766165244089821), ('AP1S2', 1.459140892501761), ('PFN1', 10.288074685862446), ('AAK1', 1.2289589958271196), ('AP5M1', 2.409820625133856), ('EXOC5', 0.9291775472059484), ('ZNF622', 0.7121878551634301), ('JAK1', 2.8017964380130…
ELF1	taipale_cyt_meth__ETV1_NACCGGAWGTN_eDBD	0.0619635	motif similar to cisbp__M6203 ('ELF1[gene ID: "ENSG00000120690" species: "Homo sapiens" TF status: "direct" TF family: "Ets" DBDs: "Ets"]; Elf1[gene ID: "ENSMUSG00000036461" species: "Mus musculus" TF status: "inferred" TF family: "Ets" DBDs: "Ets"]'; q-value = 0.000328) which is directly annotated	frozenset({'weight>75.0%', 'activating', 'hg38_refseq-r80_10kb_up_and_down_tss.mc9nr'})	0.000328	3.45043	1	4092	[('PFN1', 2.5242925980657565), ('ARFIP1', 1.7430335893200581), ('CHMP5', 0.9322249280403104), ('TTF1', 0.533036131380492), ('DALRD3', 2.3917359637129247), ('ZNF622', 0.5766165244089821), ('PSMC2', 1.459140892501761), ('CFL1', 10.288074685862446), ('ARHGEF7', 1.2289589958271196), ('ARHGAP30', 2.409820625133856), ('CCDC51', 0.9291775472059484), ('RPL27', 0.7121878551634301), ('RARA', 2.801796438013…
ELF1	flyfactorsurvey__Ets97D_SANGER_10_FBgn0004510	0.0615715	motif similar to homer__AACCGGAAGT_ELF1 ('ELF1(ETS)/Jurkat-ELF1-ChIP-Seq(SRA014231)/Homer'; q-value = 0.000651) which is directly annotated	frozenset({'weight>75.0%', 'activating', 'hg38_refseq-r80_10kb_up_and_down_tss.mc9nr'})	0.000651	3.4101	1	2099	[('PSMC2', 2.5242925980657565), ('PFN1', 1.7430335893200581), ('DALRD3', 0.9322249280403104), ('ARFIP1', 0.533036131380492), ('CFL1', 2.3917359637129247), ('CHMP5', 0.5766165244089821), ('ZNF622', 1.459140892501761), ('ZNF75D', 10.288074685862446), ('ACOT8', 1.2289589958271196), ('ARHGEF7', 2.409820625133856), ('GPAA1', 0.9291775472059484), ('SMG7', 0.7121878551634301), ('TTF1', 2.801796438013026…
ELF1	cisbp__M5374	0.063503	gene is directly annotated	frozenset({'weight>75.0%', 'activating', 'hg38_refseq-r80_10kb_up_and_down_tss.mc9nr'})	0	3.60886	1	1664	[('TTF1', 2.5242925980657565), ('MON1B', 1.7430335893200581), ('PNISR', 0.9322249280403104), ('DNAJC2', 0.533036131380492), ('ASCC2', 2.3917359637129247), ('PCBP1', 0.5766165244089821), ('PHF21A', 1.459140892501761), ('AAK1', 10.288074685862446), ('ZCCHC7', 1.2289589958271196), ('PFN1', 2.409820625133856), ('ZMAT2', 0.9291775472059484), ('RNF10', 0.7121878551634301), ('TANGO2', 2.8017964380130267…
ELF1	taipale__ETV5_DBD_ACCGGAWGYN	0.0636232	motif similar to factorbook__ELF1 ('ELF1'; q-value = 0.000132) which is directly annotated	frozenset({'weight>75.0%', 'activating', 'hg38_refseq-r80_10kb_up_and_down_tss.mc9nr'})	0.000132	3.62124	1	2611	[('PFN1', 2.5242925980657565), ('DALRD3', 1.7430335893200581), ('TTF1', 0.9322249280403104), ('ARFIP1', 0.533036131380492), ('PSMC2', 2.3917359637129247), ('CHMP5', 0.5766165244089821), ('ZNF622', 1.459140892501761), ('PNISR', 10.288074685862446), ('ARHGEF7', 1.2289589958271196), ('ERLEC1', 2.409820625133856), ('MGAT1', 0.9291775472059484), ('RPL27', 0.7121878551634301), ('ZSWIM8', 2.801796438013…
ELF1	dbcorrdb__POLR2AphosphoS5__ENCSR000BQC_1__m1	0.0606847	motif similar to dbcorrdb__ELF1__ENCSR000BPT_1__m2 ('ELF1 (ENCSR000BPT-1, motif 2)'; q-value = 7.41e-08) which is directly annotated	frozenset({'weight>75.0%', 'activating', 'hg38_refseq-r80_10kb_up_and_down_tss.mc9nr'})	0	3.31884	1	833	[('ARHGAP30', 2.5242925980657565), ('EMC4', 1.7430335893200581), ('ATP5J', 0.9322249280403104), ('TASP1', 0.533036131380492), ('ZNF622', 2.3917359637129247), ('FAM53B', 0.5766165244089821), ('PRKACA', 1.459140892501761), ('RPL27', 10.288074685862446), ('RPS19', 1.2289589958271196), ('TTF1', 2.409820625133856), ('PSMC2', 0.9291775472059484), ('PIK3R5', 0.7121878551634301), ('ACTB', 2.8017964380130…
ELF1	transfac_pro__M01992	0.0641635	motif similar to taipale_cyt_meth__ELF1_NACCCGGAAGTN_FL ('ELF1 [ETS]'; q-value = 0.000163) which is directly annotated	frozenset({'weight>75.0%', 'activating', 'hg38_refseq-r80_10kb_up_and_down_tss.mc9nr'})	0.000163	3.67683	1	4124	[('PFN1', 2.5242925980657565), ('DALRD3', 1.7430335893200581), ('CHMP5', 0.9322249280403104), ('ARFIP1', 0.533036131380492), ('TTF1', 2.3917359637129247), ('ZNF622', 0.5766165244089821), ('PSMC2', 1.459140892501761), ('PNISR', 10.288074685862446), ('ARHGEF7', 1.2289589958271196), ('ZKSCAN1', 2.409820625133856), ('ERLEC1', 0.9291775472059484), ('ROMO1', 0.7121878551634301), ('RARA', 2.801796438013…
ELF1	taipale_cyt_meth__ELK3_NACCGGAAGTN_eDBD_meth	0.0630377	gene is annotated for similar motif cisbp__M6203 ('ELF1[gene ID: "ENSG00000120690" species: "Homo sapiens" TF status: "direct" TF family: "Ets" DBDs: "Ets"]; Elf1[gene ID: "ENSMUSG00000036461" species: "Mus musculus" TF status: "inferred" TF family: "Ets" DBDs: "Ets"]'; q-value = 2.23e-05)	frozenset({'weight>75.0%', 'activating', 'hg38_refseq-r80_10kb_up_and_down_tss.mc9nr'})	2.2e-05	3.56098	1	4076	[('PFN1', 2.5242925980657565), ('ARFIP1', 1.7430335893200581), ('TTF1', 0.9322249280403104), ('DALRD3', 0.533036131380492), ('PSMC2', 2.3917359637129247), ('ZNF622', 0.5766165244089821), ('ARHGEF7', 1.459140892501761), ('ZSWIM8', 10.288074685862446), ('CHMP5', 1.2289589958271196), ('EMC4', 2.409820625133856), ('RPL27', 0.9291775472059484), ('AAK1', 0.7121878551634301), ('LSM5', 2.8017964380130267…
ELF1	hocomoco__ELF1_MOUSE.H11MO.0.A	0.0707683	motif is annotated for orthologous gene ENSMUSG00000036461 in M. musculus (identity = 89%)	frozenset({'weight>75.0%', 'activating', 'hg38_refseq-r80_10kb_up_and_down_tss.mc9nr'})	0	4.35651	0.897059	1424	[('ZKSCAN1', 2.5242925980657565), ('ARFIP1', 1.7430335893200581), ('TTF1', 0.9322249280403104), ('ARHGEF7', 0.533036131380492), ('AAK1', 2.3917359637129247), ('ARHGAP30', 0.5766165244089821), ('MON1B', 1.459140892501761), ('ATP5J', 10.288074685862446), ('PFN1', 1.2289589958271196), ('PRKACA', 2.409820625133856), ('EMC4', 0.9291775472059484), ('LSM5', 0.7121878551634301), ('AP5M1', 2.8017964380130…
ELF1	cisbp__M4568	0.061851	motif similar to factorbook__ELF1 ('ELF1'; q-value = 1.56e-09) which is directly annotated	frozenset({'weight>75.0%', 'activating', 'hg38_refseq-r80_10kb_up_and_down_tss.mc9nr'})	0	3.43886	1	3545	[('ARHGEF7', 2.5242925980657565), ('ARFIP1', 1.7430335893200581), ('TTF1', 0.9322249280403104), ('EMC4', 0.533036131380492), ('AAK1', 2.3917359637129247), ('ZSWIM8', 0.5766165244089821), ('PSMC2', 1.459140892501761), ('ZKSCAN1', 10.288074685862446), ('MON1B', 1.2289589958271196), ('PFN1', 2.409820625133856), ('CHMP5', 0.9291775472059484), ('LSM5', 0.7121878551634301), ('AP1S2', 2.8017964380130267…
ELF1	taipale_cyt_meth__ELF2_NACCCGGAAGTN_FL	0.0693412	gene is annotated for similar motif taipale_cyt_meth__ELF1_NACCMGGAAGTN_FL_meth ('ELF1 [ETS, CpG-meth]'; q-value = 2.33e-10)	frozenset({'weight>75.0%', 'activating', 'hg38_refseq-r80_10kb_up_and_down_tss.mc9nr'})	0	4.20964	1	2244	[('TTF1', 2.5242925980657565), ('PNISR', 1.7430335893200581), ('JAK1', 0.9322249280403104), ('MON1B', 0.533036131380492), ('AAK1', 2.3917359637129247), ('ARFIP1', 0.5766165244089821), ('ARHGEF7', 1.459140892501761), ('ROMO1', 10.288074685862446), ('ZKSCAN1', 1.2289589958271196), ('DNAJC2', 2.409820625133856), ('DDIT3', 0.9291775472059484), ('TANGO2', 0.7121878551634301), ('WDR1', 2.80179643801302…
ELF1	cisbp__M5378	0.0620837	motif similar to taipale_cyt_meth__ELF1_NACCCGGAAGTN_FL ('ELF1 [ETS]'; q-value = 1.31e-07) which is directly annotated	frozenset({'weight>75.0%', 'activating', 'hg38_refseq-r80_10kb_up_and_down_tss.mc9nr'})	0	3.46281	1	1796	[('ARHGAP30', 2.5242925980657565), ('TTF1', 1.7430335893200581), ('ARHGEF7', 0.9322249280403104), ('MON1B', 0.533036131380492), ('PNISR', 2.3917359637129247), ('ATP5J', 0.5766165244089821), ('AAK1', 1.459140892501761), ('CHMP5', 10.288074685862446), ('EIF4G3', 1.2289589958271196), ('DAZAP2', 2.409820625133856), ('PIK3R5', 0.9291775472059484), ('JAK1', 0.7121878551634301), ('PRKACA', 2.80179643801…
ELF1	dbcorrdb__GABPA__ENCSR000BIW_1__m2	0.0580099	gene is annotated for similar motif dbcorrdb__ELF1__ENCSR000BMD_1__m1 ('ELF1 (ENCSR000BMD-1, motif 1)'; q-value = 0.000377)	frozenset({'weight>75.0%', 'activating', 'hg38_refseq-r80_10kb_up_and_down_tss.mc9nr'})	0.000377	3.04359	1	4986	[('RPS19', 2.5242925980657565), ('ZSWIM8', 1.7430335893200581), ('CHMP5', 0.9322249280403104), ('EMC4', 0.533036131380492), ('ZC3H13', 2.3917359637129247), ('CYTH2', 0.5766165244089821), ('ERLEC1', 1.459140892501761), ('ROMO1', 10.288074685862446), ('TRIO', 1.2289589958271196), ('PSMC2', 2.409820625133856), ('RNF220', 0.9291775472059484), ('NCAPD2', 0.7121878551634301), ('RARA', 2.801796438013026…
ELF1	dbcorrdb__POLR2A__ENCSR000BHH_1__m1	0.05796	gene is annotated for similar motif dbcorrdb__ELF1__ENCSR000BMB_1__m1 ('ELF1 (ENCSR000BMB-1, motif 1)'; q-value = 1.42e-09)	frozenset({'weight>75.0%', 'activating', 'hg38_refseq-r80_10kb_up_and_down_tss.mc9nr'})	0	3.03845	1	4301	[('RAD21', 2.5242925980657565), ('EMC4', 1.7430335893200581), ('WDR1', 0.9322249280403104), ('ACTB', 0.533036131380492), ('PNISR', 2.3917359637129247), ('ILF2', 0.5766165244089821), ('TTF1', 1.459140892501761), ('LSM5', 10.288074685862446), ('ARFIP1', 1.2289589958271196), ('ZSWIM8', 2.409820625133856), ('GRB2', 0.9291775472059484), ('YWHAZ', 0.7121878551634301), ('ZKSCAN1', 2.8017964380130267), (…
ELF1	taipale__ELK4_DBD_ACCGGAARTN	0.0655547	gene is annotated for similar motif cisbp__M6203 ('ELF1[gene ID: "ENSG00000120690" species: "Homo sapiens" TF status: "direct" TF family: "Ets" DBDs: "Ets"]; Elf1[gene ID: "ENSMUSG00000036461" species: "Mus musculus" TF status: "inferred" TF family: "Ets" DBDs: "Ets"]'; q-value = 0.000108)	frozenset({'weight>75.0%', 'activating', 'hg38_refseq-r80_10kb_up_and_down_tss.mc9nr'})	0.000108	3.82	1	4208	[('PFN1', 2.5242925980657565), ('ARFIP1', 1.7430335893200581), ('DALRD3', 0.9322249280403104), ('PSMC2', 0.533036131380492), ('TTF1', 2.3917359637129247), ('ZNF622', 0.5766165244089821), ('CHMP5', 1.459140892501761), ('CCDC51', 10.288074685862446), ('ARHGEF7', 1.2289589958271196), ('ACOT8', 2.409820625133856), ('GPAA1', 0.9291775472059484), ('MGAT1', 0.7121878551634301), ('SMG7', 2.80179643801302…
ELF1	transfac_pro__M01989	0.0652284	motif similar to factorbook__ELF1 ('ELF1'; q-value = 6.58e-05) which is directly annotated	frozenset({'weight>75.0%', 'activating', 'hg38_refseq-r80_10kb_up_and_down_tss.mc9nr'})	6.6e-05	3.78641	1	4991	[('PFN1', 2.5242925980657565), ('ARFIP1', 1.7430335893200581), ('PSMC2', 0.9322249280403104), ('RARA', 0.533036131380492), ('ZNF622', 2.3917359637129247), ('TTF1', 0.5766165244089821), ('CHMP5', 1.459140892501761), ('DALRD3', 10.288074685862446), ('ARHGEF7', 1.2289589958271196), ('RPL27', 2.409820625133856), ('ARHGAP30', 0.9291775472059484), ('CCDC51', 0.7121878551634301), ('EMC4', 2.801796438013…
ELF1	hocomoco__ELK1_MOUSE.H11MO.0.B	0.0654126	gene is annotated for similar motif factorbook__ELF1 ('ELF1'; q-value = 1.54e-06)	frozenset({'weight>75.0%', 'activating', 'hg38_refseq-r80_10kb_up_and_down_tss.mc9nr'})	2e-06	3.80537	1	926	[('ARHGEF7', 2.5242925980657565), ('ARFIP1', 1.7430335893200581), ('PFN1', 0.9322249280403104), ('TTF1', 0.533036131380492), ('AAK1', 2.3917359637129247), ('EMC4', 0.5766165244089821), ('PSMC2', 1.459140892501761), ('ARHGAP30', 10.288074685862446), ('RPL27', 1.2289589958271196), ('LSM5', 2.409820625133856), ('CSGALNACT2', 0.9291775472059484), ('MGAT1', 0.7121878551634301), ('ZSWIM8', 2.8017964380…
ELF1	cisbp__M5426	0.0596166	gene is annotated for similar motif cisbp__M6203 ('ELF1[gene ID: "ENSG00000120690" species: "Homo sapiens" TF status: "direct" TF family: "Ets" DBDs: "Ets"]; Elf1[gene ID: "ENSMUSG00000036461" species: "Mus musculus" TF status: "inferred" TF family: "Ets" DBDs: "Ets"]'; q-value = 0.000275)	frozenset({'weight>75.0%', 'activating', 'hg38_refseq-r80_10kb_up_and_down_tss.mc9nr'})	0.000275	3.20893	1	2206	[('PFN1', 2.5242925980657565), ('TTF1', 1.7430335893200581), ('ARHGEF7', 0.9322249280403104), ('RPL27', 0.533036131380492), ('CSGALNACT2', 2.3917359637129247), ('EMC4', 0.5766165244089821), ('AAK1', 1.459140892501761), ('ARFIP1', 10.288074685862446), ('PSMC2', 1.2289589958271196), ('ZSWIM8', 2.409820625133856), ('DDX21', 0.9291775472059484), ('LSM5', 0.7121878551634301), ('MGAT1', 2.8017964380130…
ELF1	cisbp__M0697	0.0594012	motif similar to hocomoco__ELF1_HUMAN.H11MO.0.A ('ELF1_HUMAN'; q-value = 2.46e-06) which is directly annotated	frozenset({'weight>75.0%', 'activating', 'hg38_refseq-r80_10kb_up_and_down_tss.mc9nr'})	2e-06	3.18676	1	1327	[('ARHGAP30', 2.5242925980657565), ('CHMP5', 1.7430335893200581), ('PFN1', 0.9322249280403104), ('RARA', 0.533036131380492), ('TTF1', 2.3917359637129247), ('ZNF622', 0.5766165244089821), ('RPS19', 1.459140892501761), ('SP1', 10.288074685862446), ('FAM53B', 1.2289589958271196), ('MON1B', 2.409820625133856), ('DAZAP2', 0.9291775472059484), ('RNF220', 0.7121878551634301), ('ARHGEF7', 2.8017964380130…
ELF1	cisbp__M4460	0.072005	gene is directly annotated	frozenset({'weight>75.0%', 'activating', 'hg38_refseq-r80_10kb_up_and_down_tss.mc9nr'})	0	4.48376	1	1812	[('ZKSCAN1', 2.5242925980657565), ('TTF1', 1.7430335893200581), ('ARHGEF7', 0.9322249280403104), ('ARFIP1', 0.533036131380492), ('AAK1', 2.3917359637129247), ('MON1B', 0.5766165244089821), ('ATP5J', 1.459140892501761), ('CHMP5', 10.288074685862446), ('PFN1', 1.2289589958271196), ('LSM5', 2.409820625133856), ('AP5M1', 0.9291775472059484), ('EXOC5', 0.7121878551634301), ('EMC4', 2.8017964380130267)…
ELF1	taipale_cyt_meth__ETV5_NRCCGGAAGTN_eDBD	0.0598727	gene is annotated for similar motif cisbp__M6203 ('ELF1[gene ID: "ENSG00000120690" species: "Homo sapiens" TF status: "direct" TF family: "Ets" DBDs: "Ets"]; Elf1[gene ID: "ENSMUSG00000036461" species: "Mus musculus" TF status: "inferred" TF family: "Ets" DBDs: "Ets"]'; q-value = 0.000301)	frozenset({'weight>75.0%', 'activating', 'hg38_refseq-r80_10kb_up_and_down_tss.mc9nr'})	0.000301	3.23528	1	4782	[('PFN1', 2.5242925980657565), ('TTF1', 1.7430335893200581), ('ARFIP1', 0.9322249280403104), ('ARHGAP30', 0.533036131380492), ('PSMC2', 2.3917359637129247), ('DALRD3', 0.5766165244089821), ('ZSWIM8', 1.459140892501761), ('RPL27', 10.288074685862446), ('ZNF622', 1.2289589958271196), ('ARHGEF7', 2.409820625133856), ('EMC4', 0.9291775472059484), ('CHMP5', 0.7121878551634301), ('RARA', 2.801796438013…
ELF1	transfac_pro__M01990	0.0634531	motif similar to factorbook__ELF1 ('ELF1'; q-value = 0.000198) which is directly annotated	frozenset({'weight>75.0%', 'activating', 'hg38_refseq-r80_10kb_up_and_down_tss.mc9nr'})	0.000198	3.60372	1	4982	[('PFN1', 2.5242925980657565), ('ARFIP1', 1.7430335893200581), ('PSMC2', 0.9322249280403104), ('DALRD3', 0.533036131380492), ('CHMP5', 2.3917359637129247), ('TTF1', 0.5766165244089821), ('ZNF622', 1.459140892501761), ('RARA', 10.288074685862446), ('ATP5J', 1.2289589958271196), ('RPL27', 2.409820625133856), ('PNISR', 0.9291775472059484), ('SMG7', 0.7121878551634301), ('ARHGEF7', 2.8017964380130267…
ELF1	taipale_cyt_meth__ERG_NACCGGAARTN_FL	0.0605254	gene is annotated for similar motif cisbp__M6203 ('ELF1[gene ID: "ENSG00000120690" species: "Homo sapiens" TF status: "direct" TF family: "Ets" DBDs: "Ets"]; Elf1[gene ID: "ENSMUSG00000036461" species: "Mus musculus" TF status: "inferred" TF family: "Ets" DBDs: "Ets"]'; q-value = 0.000371)	frozenset({'weight>75.0%', 'activating', 'hg38_refseq-r80_10kb_up_and_down_tss.mc9nr'})	0.000371	3.30245	1	4119	[('ARFIP1', 2.5242925980657565), ('PFN1', 1.7430335893200581), ('PSMC2', 0.9322249280403104), ('TTF1', 0.533036131380492), ('ZNF622', 2.3917359637129247), ('CCDC51', 0.5766165244089821), ('ARHGEF7', 1.459140892501761), ('EMC4', 10.288074685862446), ('CHMP5', 1.2289589958271196), ('DALRD3', 2.409820625133856), ('ACOT8', 0.9291775472059484), ('SMG7', 0.7121878551634301), ('RPL27', 2.801796438013026…
ELF1	cisbp__M1903	0.0673441	gene is annotated for similar motif factorbook__ELF1 ('ELF1'; q-value = 2.43e-10)	frozenset({'weight>75.0%', 'activating', 'hg38_refseq-r80_10kb_up_and_down_tss.mc9nr'})	0	4.00414	1	2827	[('ARFIP1', 2.5242925980657565), ('ARHGEF7', 1.7430335893200581), ('TTF1', 0.9322249280403104), ('EMC4', 0.533036131380492), ('ZKSCAN1', 2.3917359637129247), ('PFN1', 0.5766165244089821), ('AAK1', 1.459140892501761), ('LSM5', 10.288074685862446), ('CSGALNACT2', 1.2289589958271196), ('PSMC2', 2.409820625133856), ('ZSWIM8', 0.9291775472059484), ('ACTB', 0.7121878551634301), ('ROMO1', 2.801796438013…
ELF1	transfac_pro__M02061	0.0650879	motif similar to factorbook__ELF1 ('ELF1'; q-value = 0.000335) which is directly annotated	frozenset({'weight>75.0%', 'activating', 'hg38_refseq-r80_10kb_up_and_down_tss.mc9nr'})	0.000335	3.77195	1	4445	[('PFN1', 2.5242925980657565), ('ARFIP1', 1.7430335893200581), ('PSMC2', 0.9322249280403104), ('CHMP5', 0.533036131380492), ('DALRD3', 2.3917359637129247), ('TTF1', 0.5766165244089821), ('ZNF622', 1.459140892501761), ('ATP5J', 10.288074685862446), ('ARHGEF7', 1.2289589958271196), ('RARA', 2.409820625133856), ('SMG7', 0.9291775472059484), ('PNISR', 0.7121878551634301), ('EMC4', 2.8017964380130267)…
ELF1	cisbp__M0703	0.0629019	motif similar to homer__AACCGGAAGT_ELF1 ('ELF1(ETS)/Jurkat-ELF1-ChIP-Seq(SRA014231)/Homer'; q-value = 0.000212) which is directly annotated	frozenset({'weight>75.0%', 'activating', 'hg38_refseq-r80_10kb_up_and_down_tss.mc9nr'})	0.000212	3.547	1	3931	[('PFN1', 2.5242925980657565), ('CHMP5', 1.7430335893200581), ('CFL1', 0.9322249280403104), ('DALRD3', 0.533036131380492), ('ZNF622', 2.3917359637129247), ('ARFIP1', 0.5766165244089821), ('TTF1', 1.459140892501761), ('ICAM1', 10.288074685862446), ('ARHGEF7', 1.2289589958271196), ('PNISR', 2.409820625133856), ('ZKSCAN1', 0.9291775472059484), ('DUSP6', 0.7121878551634301), ('EMC4', 2.80179643801302…
ELF1	jaspar__MA0916.1	0.078983	motif similar to transfac_pro__M04714 ('V$ELF1_03: Elf-1'; q-value = 9.5e-05) which is directly annotated	frozenset({'weight>75.0%', 'activating', 'hg38_refseq-r80_10kb_up_and_down_tss.mc9nr'})	9.5e-05	5.20184	1	1938	[('PFN1', 2.5242925980657565), ('ARFIP1', 1.7430335893200581), ('ROMO1', 0.9322249280403104), ('AP1S2', 0.533036131380492), ('AP5M1', 2.3917359637129247), ('EXOC5', 0.5766165244089821), ('ZC3H13', 1.459140892501761), ('MON1B', 10.288074685862446), ('JAK1', 1.2289589958271196), ('ZKSCAN1', 2.409820625133856), ('ARHGEF7', 0.9291775472059484), ('ERLEC1', 0.7121878551634301), ('PSMC2', 2.801796438013…
ELF1	cisbp__M0711	0.0768813	motif similar to cisbp__M5373 ('ELF1[gene ID: "ENSG00000120690" species: "Homo sapiens" TF status: "direct" TF family: "Ets" DBDs: "Ets"]; Elf1[gene ID: "ENSMUSG00000036461" species: "Mus musculus" TF status: "inferred" TF family: "Ets" DBDs: "Ets"]'; q-value = 4.2e-05) which is directly annotated	frozenset({'weight>75.0%', 'activating', 'hg38_refseq-r80_10kb_up_and_down_tss.mc9nr'})	4.2e-05	4.98557	1	1760	[('PFN1', 2.5242925980657565), ('ARFIP1', 1.7430335893200581), ('ROMO1', 0.9322249280403104), ('AP5M1', 0.533036131380492), ('EXOC5', 2.3917359637129247), ('ARHGEF7', 0.5766165244089821), ('MON1B', 1.459140892501761), ('JAK1', 10.288074685862446), ('ZKSCAN1', 1.2289589958271196), ('AAK1', 2.409820625133856), ('AP1S2', 0.9291775472059484), ('MGAT1', 0.7121878551634301), ('ZC3H13', 2.80179643801302…
ELF1	transfac_pro__M01752	0.0632516	motif similar to homer__AACCGGAAGT_ELF1 ('ELF1(ETS)/Jurkat-ELF1-ChIP-Seq(SRA014231)/Homer'; q-value = 0.000925) which is directly annotated	frozenset({'weight>75.0%', 'activating', 'hg38_refseq-r80_10kb_up_and_down_tss.mc9nr'})	0.000925	3.58299	1	3112	[('PFN1', 2.5242925980657565), ('DALRD3', 1.7430335893200581), ('ARFIP1', 0.9322249280403104), ('PSMC2', 0.533036131380492), ('TTF1', 2.3917359637129247), ('ZNF622', 0.5766165244089821), ('RPL27', 1.459140892501761), ('DUSP6', 10.288074685862446), ('CCDC51', 1.2289589958271196), ('ARHGEF7', 2.409820625133856), ('CHMP5', 0.9291775472059484), ('GPAA1', 0.7121878551634301), ('ACOT8', 2.8017964380130…
ELF1	transfac_pro__M02037	0.0681233	motif similar to factorbook__ELF1 ('ELF1'; q-value = 8.53e-05) which is directly annotated	frozenset({'weight>75.0%', 'activating', 'hg38_refseq-r80_10kb_up_and_down_tss.mc9nr'})	8.5e-05	4.08431	1	3624	[('PFN1', 2.5242925980657565), ('ARFIP1', 1.7430335893200581), ('PSMC2', 0.9322249280403104), ('DALRD3', 0.533036131380492), ('CHMP5', 2.3917359637129247), ('TTF1', 0.5766165244089821), ('ZNF622', 1.459140892501761), ('ARHGEF7', 10.288074685862446), ('PNISR', 1.2289589958271196), ('CFL1', 2.409820625133856), ('SMG7', 0.9291775472059484), ('CCDC51', 0.7121878551634301), ('ATP5J', 2.801796438013026…
ELF1	factorbook__ELF1	0.0641526	gene is directly annotated	frozenset({'weight>75.0%', 'activating', 'hg38_refseq-r80_10kb_up_and_down_tss.mc9nr'})	0	3.67571	1	3794	[('ARHGEF7', 2.5242925980657565), ('ARFIP1', 1.7430335893200581), ('PFN1', 0.9322249280403104), ('TTF1', 0.533036131380492), ('ZKSCAN1', 2.3917359637129247), ('AAK1', 0.5766165244089821), ('LSM5', 1.459140892501761), ('EMC4', 10.288074685862446), ('ZSWIM8', 1.2289589958271196), ('PSMC2', 2.409820625133856), ('ROMO1', 0.9291775472059484), ('AP1S2', 0.7121878551634301), ('AP5M1', 2.8017964380130267…
ELF1	taipale_cyt_meth__ELF4_NACCCGGAAGTN_eDBD	0.067213	motif similar to taipale_cyt_meth__ELF1_NACCCGGAAGTN_FL ('ELF1 [ETS]'; q-value = 2.08e-08) which is directly annotated	frozenset({'weight>75.0%', 'activating', 'hg38_refseq-r80_10kb_up_and_down_tss.mc9nr'})	0	3.99064	1	1844	[('TTF1', 2.5242925980657565), ('ARHGAP30', 1.7430335893200581), ('AAK1', 0.9322249280403104), ('ARFIP1', 0.533036131380492), ('MON1B', 2.3917359637129247), ('ARHGEF7', 0.5766165244089821), ('PFN1', 1.459140892501761), ('PNISR', 10.288074685862446), ('JAK1', 1.2289589958271196), ('ATP5J', 2.409820625133856), ('RPL27', 0.9291775472059484), ('ROMO1', 0.7121878551634301), ('PHF12', 2.801796438013026…
ELF1	cisbp__M0713	0.0775074	motif similar to transfac_pro__M04714 ('V$ELF1_03: Elf-1'; q-value = 0.0001) which is directly annotated	frozenset({'weight>75.0%', 'activating', 'hg38_refseq-r80_10kb_up_and_down_tss.mc9nr'})	0.0001	5.05	1	2334	[('PFN1', 2.5242925980657565), ('ROMO1', 1.7430335893200581), ('ARFIP1', 0.9322249280403104), ('AP1S2', 0.533036131380492), ('AP5M1', 2.3917359637129247), ('EXOC5', 0.5766165244089821), ('ARHGEF7', 1.459140892501761), ('ZKSCAN1', 10.288074685862446), ('ZC3H13', 1.2289589958271196), ('MON1B', 2.409820625133856), ('JAK1', 0.9291775472059484), ('ERLEC1', 0.7121878551634301), ('PSMC2', 2.801796438013…
ELF1	cisbp__M4620	0.0600226	gene is annotated for similar motif cisbp__M6203 ('ELF1[gene ID: "ENSG00000120690" species: "Homo sapiens" TF status: "direct" TF family: "Ets" DBDs: "Ets"]; Elf1[gene ID: "ENSMUSG00000036461" species: "Mus musculus" TF status: "inferred" TF family: "Ets" DBDs: "Ets"]'; q-value = 1.93e-05)	frozenset({'weight>75.0%', 'activating', 'hg38_refseq-r80_10kb_up_and_down_tss.mc9nr'})	1.9e-05	3.25071	1	4891	[('ARFIP1', 2.5242925980657565), ('ARHGEF7', 1.7430335893200581), ('TTF1', 0.9322249280403104), ('EMC4', 0.533036131380492), ('AAK1', 2.3917359637129247), ('PFN1', 0.5766165244089821), ('ZSWIM8', 1.459140892501761), ('ZKSCAN1', 10.288074685862446), ('PSMC2', 1.2289589958271196), ('MON1B', 2.409820625133856), ('AP1S2', 0.9291775472059484), ('LSM5', 0.7121878551634301), ('CHMP5', 2.8017964380130267…
ELF1	cisbp__M0699	0.0599367	motif similar to homer__AACCGGAAGT_ELF1 ('ELF1(ETS)/Jurkat-ELF1-ChIP-Seq(SRA014231)/Homer'; q-value = 0.000213) which is directly annotated	frozenset({'weight>75.0%', 'activating', 'hg38_refseq-r80_10kb_up_and_down_tss.mc9nr'})	0.000213	3.24187	1	1668	[('PFN1', 2.5242925980657565), ('CHMP5', 1.7430335893200581), ('CFL1', 0.9322249280403104), ('ZNF622', 0.533036131380492), ('ARFIP1', 2.3917359637129247), ('DALRD3', 0.5766165244089821), ('ARHGAP30', 1.459140892501761), ('RARA', 10.288074685862446), ('ARHGEF7', 1.2289589958271196), ('TTF1', 2.409820625133856), ('RPL27', 0.9291775472059484), ('PRKACA', 0.7121878551634301), ('SMG7', 2.8017964380130…
ELF1	hocomoco__ELK4_HUMAN.H11MO.0.A	0.0609673	gene is annotated for similar motif factorbook__ELF1 ('ELF1'; q-value = 3.88e-10)	frozenset({'weight>75.0%', 'activating', 'hg38_refseq-r80_10kb_up_and_down_tss.mc9nr'})	0	3.34792	1	4511	[('ARFIP1', 2.5242925980657565), ('PFN1', 1.7430335893200581), ('ARHGEF7', 0.9322249280403104), ('TTF1', 0.533036131380492), ('EMC4', 2.3917359637129247), ('ZKSCAN1', 0.5766165244089821), ('AAK1', 1.459140892501761), ('PSMC2', 10.288074685862446), ('ZSWIM8', 1.2289589958271196), ('AP1S2', 2.409820625133856), ('LSM5', 0.9291775472059484), ('ROMO1', 0.7121878551634301), ('CHMP5', 2.8017964380130267…
ELF1	taipale__ELF1_DBD_AACCCGGAAGTN	0.0684387	gene is directly annotated	frozenset({'weight>75.0%', 'activating', 'hg38_refseq-r80_10kb_up_and_down_tss.mc9nr'})	0	4.11677	1	1627	[('TTF1', 2.5242925980657565), ('ARFIP1', 1.7430335893200581), ('AAK1', 0.9322249280403104), ('JAK1', 0.533036131380492), ('MON1B', 2.3917359637129247), ('PNISR', 0.5766165244089821), ('ARHGEF7', 1.459140892501761), ('DNAJC2', 10.288074685862446), ('PFN1', 1.2289589958271196), ('PCBP1', 2.409820625133856), ('DDIT3', 0.9291775472059484), ('ZKSCAN1', 0.7121878551634301), ('WDR1', 2.8017964380130267…
ELF1	taipale_cyt_meth__GABPA_NACCGGAAGTN_eDBD	0.063692	gene is annotated for similar motif cisbp__M6203 ('ELF1[gene ID: "ENSG00000120690" species: "Homo sapiens" TF status: "direct" TF family: "Ets" DBDs: "Ets"]; Elf1[gene ID: "ENSMUSG00000036461" species: "Mus musculus" TF status: "inferred" TF family: "Ets" DBDs: "Ets"]'; q-value = 5.8e-05)	frozenset({'weight>75.0%', 'activating', 'hg38_refseq-r80_10kb_up_and_down_tss.mc9nr'})	5.8e-05	3.62831	1	4993	[('PFN1', 2.5242925980657565), ('ARFIP1', 1.7430335893200581), ('TTF1', 0.9322249280403104), ('PSMC2', 0.533036131380492), ('DALRD3', 2.3917359637129247), ('CHMP5', 0.5766165244089821), ('ARHGEF7', 1.459140892501761), ('ZSWIM8', 10.288074685862446), ('EMC4', 1.2289589958271196), ('RPL27', 2.409820625133856), ('ZNF622', 0.9291775472059484), ('CCDC51', 0.7121878551634301), ('LSM5', 2.80179643801302…
ELF1	cisbp__M0690	0.0603646	motif similar to swissregulon__hs__ELF1_2_4.p2 ('hs__ELF1,2,4.p2'; q-value = 0.000334) which is directly annotated	frozenset({'weight>75.0%', 'activating', 'hg38_refseq-r80_10kb_up_and_down_tss.mc9nr'})	0.000334	3.2859	1	3747	[('PFN1', 2.5242925980657565), ('CHMP5', 1.7430335893200581), ('ARFIP1', 0.9322249280403104), ('CFL1', 0.533036131380492), ('ZNF622', 2.3917359637129247), ('DALRD3', 0.5766165244089821), ('PNISR', 1.459140892501761), ('TTF1', 10.288074685862446), ('ARHGEF7', 1.2289589958271196), ('SMG7', 2.409820625133856), ('PSMC2', 0.9291775472059484), ('EMC4', 0.7121878551634301), ('RPL27', 2.8017964380130267)…
ELF1	elemento__ACTTCCG	0.0637544	gene is annotated for similar motif taipale__ELF1_full_AACCCGGAAGTR ('ELF1 monomeric ETS full'; q-value = 0.000837)	frozenset({'weight>75.0%', 'activating', 'hg38_refseq-r80_10kb_up_and_down_tss.mc9nr'})	0.000837	3.63473	1	3651	[('PFN1', 2.5242925980657565), ('ZSWIM8', 1.7430335893200581), ('TUFM', 0.9322249280403104), ('MGAT1', 0.533036131380492), ('ZNF622', 2.3917359637129247), ('TTF1', 0.5766165244089821), ('ARHGEF7', 1.459140892501761), ('ARFIP1', 10.288074685862446), ('AAK1', 1.2289589958271196), ('PNISR', 2.409820625133856), ('EMC4', 0.9291775472059484), ('JAK1', 0.7121878551634301), ('AP5M1', 2.8017964380130267),…
ELF1	transfac_pro__M07706	0.070709	gene is annotated for similar motif cisbp__M6203 ('ELF1[gene ID: "ENSG00000120690" species: "Homo sapiens" TF status: "direct" TF family: "Ets" DBDs: "Ets"]; Elf1[gene ID: "ENSMUSG00000036461" species: "Mus musculus" TF status: "inferred" TF family: "Ets" DBDs: "Ets"]'; q-value = 9.59e-05)	frozenset({'weight>75.0%', 'activating', 'hg38_refseq-r80_10kb_up_and_down_tss.mc9nr'})	9.6e-05	4.3504	1	3004	[('PFN1', 2.5242925980657565), ('ARFIP1', 1.7430335893200581), ('TTF1', 0.9322249280403104), ('DALRD3', 0.533036131380492), ('PSMC2', 2.3917359637129247), ('ARHGEF7', 0.5766165244089821), ('MGAT1', 1.459140892501761), ('ZNF622', 10.288074685862446), ('EMC4', 1.2289589958271196), ('ZSWIM8', 2.409820625133856), ('CHMP5', 0.9291775472059484), ('CCDC51', 0.7121878551634301), ('LSM5', 2.80179643801302…
ELF1	transfac_pro__M01985	0.0662589	motif similar to factorbook__ELF1 ('ELF1'; q-value = 6.63e-05) which is directly annotated	frozenset({'weight>75.0%', 'activating', 'hg38_refseq-r80_10kb_up_and_down_tss.mc9nr'})	6.6e-05	3.89246	1	4718	[('PFN1', 2.5242925980657565), ('ARFIP1', 1.7430335893200581), ('PSMC2', 0.9322249280403104), ('TTF1', 0.533036131380492), ('DALRD3', 2.3917359637129247), ('RPL27', 0.5766165244089821), ('RARA', 1.459140892501761), ('ATP5J', 10.288074685862446), ('SMG7', 1.2289589958271196), ('ARHGEF7', 2.409820625133856), ('ZNF622', 0.9291775472059484), ('CHMP5', 0.7121878551634301), ('CCDC51', 2.801796438013026…
ELF1	taipale__ELK1_DBD_ACCGGAAGTN	0.0645773	gene is annotated for similar motif cisbp__M6203 ('ELF1[gene ID: "ENSG00000120690" species: "Homo sapiens" TF status: "direct" TF family: "Ets" DBDs: "Ets"]; Elf1[gene ID: "ENSMUSG00000036461" species: "Mus musculus" TF status: "inferred" TF family: "Ets" DBDs: "Ets"]'; q-value = 0.000363)	frozenset({'weight>75.0%', 'activating', 'hg38_refseq-r80_10kb_up_and_down_tss.mc9nr'})	0.000363	3.71941	1	3358	[('PFN1', 2.5242925980657565), ('DALRD3', 1.7430335893200581), ('ARFIP1', 0.9322249280403104), ('PSMC2', 0.533036131380492), ('TTF1', 2.3917359637129247), ('CHMP5', 0.5766165244089821), ('ZNF622', 1.459140892501761), ('PNISR', 10.288074685862446), ('ARHGEF7', 1.2289589958271196), ('MGAT1', 2.409820625133856), ('ROMO1', 0.9291775472059484), ('RPL27', 0.7121878551634301), ('ACOT8', 2.80179643801302…
ELF1	cisbp__M4522	0.0646741	gene is annotated for similar motif dbcorrdb__ELF1__ENCSR000BPT_1__m1 ('ELF1 (ENCSR000BPT-1, motif 1)'; q-value = 1.58e-08)	frozenset({'weight>75.0%', 'activating', 'hg38_refseq-r80_10kb_up_and_down_tss.mc9nr'})	0	3.72937	1	4249	[('PFN1', 2.5242925980657565), ('ARHGEF7', 1.7430335893200581), ('EMC4', 0.9322249280403104), ('ZKSCAN1', 0.533036131380492), ('TTF1', 2.3917359637129247), ('ARFIP1', 0.5766165244089821), ('AAK1', 1.459140892501761), ('ZNF622', 10.288074685862446), ('ROMO1', 1.2289589958271196), ('CSGALNACT2', 2.409820625133856), ('ACTB', 0.9291775472059484), ('DALRD3', 0.7121878551634301), ('ERLEC1', 2.801796438…
ELF1	transfac_pro__M01984	0.0620462	motif similar to transfac_pro__M02053 ('V$ELF_02: ELF1'; q-value = 0.000614) which is directly annotated	frozenset({'weight>75.0%', 'activating', 'hg38_refseq-r80_10kb_up_and_down_tss.mc9nr'})	0.000614	3.45895	1	3707	[('PFN1', 2.5242925980657565), ('PSMC2', 1.7430335893200581), ('DALRD3', 0.9322249280403104), ('CHMP5', 0.533036131380492), ('TTF1', 2.3917359637129247), ('ARFIP1', 0.5766165244089821), ('ZNF622', 1.459140892501761), ('PNISR', 10.288074685862446), ('RARA', 1.2289589958271196), ('ARHGEF7', 2.409820625133856), ('RPL27', 0.9291775472059484), ('ATP5J', 0.7121878551634301), ('SMG7', 2.8017964380130267…
ELF1	transfac_pro__M01983	0.0678313	motif similar to transfac_pro__M02053 ('V$ELF_02: ELF1'; q-value = 0.000443) which is directly annotated	frozenset({'weight>75.0%', 'activating', 'hg38_refseq-r80_10kb_up_and_down_tss.mc9nr'})	0.000443	4.05427	1	4089	[('PFN1', 2.5242925980657565), ('ARFIP1', 1.7430335893200581), ('DALRD3', 0.9322249280403104), ('PSMC2', 0.533036131380492), ('TTF1', 2.3917359637129247), ('PNISR', 0.5766165244089821), ('ARHGEF7', 1.459140892501761), ('CHMP5', 10.288074685862446), ('ZNF622', 1.2289589958271196), ('EMC4', 2.409820625133856), ('ROMO1', 0.9291775472059484), ('GPAA1', 0.7121878551634301), ('ERLEC1', 2.80179643801302…
ELF1	hocomoco__ELK1_HUMAN.H11MO.0.B	0.0618323	gene is annotated for similar motif factorbook__ELF1 ('ELF1'; q-value = 5.03e-06)	frozenset({'weight>75.0%', 'activating', 'hg38_refseq-r80_10kb_up_and_down_tss.mc9nr'})	5e-06	3.43694	1	2278	[('ARFIP1', 2.5242925980657565), ('ARHGEF7', 1.7430335893200581), ('AAK1', 0.9322249280403104), ('PFN1', 0.533036131380492), ('EMC4', 2.3917359637129247), ('TTF1', 0.5766165244089821), ('PSMC2', 1.459140892501761), ('MGAT1', 10.288074685862446), ('RPL27', 1.2289589958271196), ('LSM5', 2.409820625133856), ('ZNF622', 0.9291775472059484), ('ROMO1', 0.7121878551634301), ('CSGALNACT2', 2.8017964380130…
ELF1	transfac_pro__M07700	0.0646429	gene is orthologous to FBgn0000567 in D. melanogaster (identity = 20%) which is directly annotated for motif	frozenset({'weight>75.0%', 'activating', 'hg38_refseq-r80_10kb_up_and_down_tss.mc9nr'})	0	3.72616	0.206785	1501	[('TTF1', 2.5242925980657565), ('AAK1', 1.7430335893200581), ('PNISR', 0.9322249280403104), ('MON1B', 0.533036131380492), ('JAK1', 2.3917359637129247), ('DNAJC2', 0.5766165244089821), ('ARHGEF7', 1.459140892501761), ('ARFIP1', 10.288074685862446), ('DDIT3', 1.2289589958271196), ('TANGO2', 2.409820625133856), ('ZMAT2', 0.9291775472059484), ('WDR1', 0.7121878551634301), ('ROMO1', 2.8017964380130267…
ELF1	transfac_pro__M04698	0.0628004	gene is annotated for similar motif hocomoco__ELF1_HUMAN.H11MO.0.A ('ELF1_HUMAN'; q-value = 1.53e-05)	frozenset({'weight>75.0%', 'activating', 'hg38_refseq-r80_10kb_up_and_down_tss.mc9nr'})	1.5e-05	3.53656	1	2548	[('PFN1', 2.5242925980657565), ('AAK1', 1.7430335893200581), ('ZSWIM8', 0.9322249280403104), ('ARHGEF7', 0.533036131380492), ('EMC4', 2.3917359637129247), ('ARFIP1', 0.5766165244089821), ('MGAT1', 1.459140892501761), ('TTF1', 10.288074685862446), ('AP5M1', 1.2289589958271196), ('EXOC5', 2.409820625133856), ('MON1B', 0.9291775472059484), ('CSGALNACT2', 0.7121878551634301), ('ROMO1', 2.801796438013…
ELF1	taipale_cyt_meth__ELF1_NACCMGGAAGTN_FL_meth	0.0648333	gene is directly annotated	frozenset({'weight>75.0%', 'activating', 'hg38_refseq-r80_10kb_up_and_down_tss.mc9nr'})	0	3.74576	1	1761	[('TTF1', 2.5242925980657565), ('ARHGAP30', 1.7430335893200581), ('AAK1', 0.9322249280403104), ('ARFIP1', 0.533036131380492), ('MON1B', 2.3917359637129247), ('ARHGEF7', 0.5766165244089821), ('ZKSCAN1', 1.459140892501761), ('ZNF622', 10.288074685862446), ('CHMP5', 1.2289589958271196), ('PRKACA', 2.409820625133856), ('JAK1', 0.9291775472059484), ('PNISR', 0.7121878551634301), ('ATP5J', 2.8017964380…
ELF1	swissregulon__hs__ELF1_2_4.p2	0.0627364	gene is directly annotated	frozenset({'weight>75.0%', 'activating', 'hg38_refseq-r80_10kb_up_and_down_tss.mc9nr'})	0	3.52997	1	1178	[('ZKSCAN1', 2.5242925980657565), ('DALRD3', 1.7430335893200581), ('ZNF622', 0.9322249280403104), ('ARHGEF7', 0.533036131380492), ('CHMP5', 2.3917359637129247), ('PARGP1', 0.5766165244089821), ('FCER1G', 1.459140892501761), ('PFN1', 10.288074685862446), ('RARA', 1.2289589958271196), ('ROMO1', 2.409820625133856), ('CREBRF', 0.9291775472059484), ('AP1S2', 0.7121878551634301), ('RNF220', 2.801796438…
ELF1	homer__AACCGGAAGT_ETS	0.0628269	gene is annotated for similar motif homer__AACCGGAAGT_ELF1 ('ELF1(ETS)/Jurkat-ELF1-ChIP-Seq(SRA014231)/Homer'; q-value = 2.67e-06)	frozenset({'weight>75.0%', 'activating', 'hg38_refseq-r80_10kb_up_and_down_tss.mc9nr'})	3e-06	3.53929	1	2412	[('PFN1', 2.5242925980657565), ('ARFIP1', 1.7430335893200581), ('TTF1', 0.9322249280403104), ('ARHGEF7', 0.533036131380492), ('AAK1', 2.3917359637129247), ('PSMC2', 0.5766165244089821), ('ZNF622', 1.459140892501761), ('MON1B', 10.288074685862446), ('ZKSCAN1', 1.2289589958271196), ('ARHGAP30', 2.409820625133856), ('AP1S2', 0.9291775472059484), ('JAK1', 0.7121878551634301), ('ZSWIM8', 2.80179643801…
ELF1	cisbp__M4617	0.066287	gene is directly annotated	frozenset({'weight>75.0%', 'activating', 'hg38_refseq-r80_10kb_up_and_down_tss.mc9nr'})	0	3.89536	1	2673	[('ARHGEF7', 2.5242925980657565), ('TTF1', 1.7430335893200581), ('ZKSCAN1', 0.9322249280403104), ('AAK1', 0.533036131380492), ('ARFIP1', 2.3917359637129247), ('AP1S2', 0.5766165244089821), ('MON1B', 1.459140892501761), ('PFN1', 10.288074685862446), ('ROMO1', 1.2289589958271196), ('EMC4', 2.409820625133856), ('LSM5', 0.9291775472059484), ('ATP5J', 0.7121878551634301), ('ARHGAP30', 2.80179643801302…
ELF1	taipale_cyt_meth__ELF1_NATGCGGAAGTN_eDBD	0.0680967	gene is directly annotated	frozenset({'weight>75.0%', 'activating', 'hg38_refseq-r80_10kb_up_and_down_tss.mc9nr'})	0	4.08158	1	4693	[('TTF1', 2.5242925980657565), ('ARFIP1', 1.7430335893200581), ('CHMP5', 0.9322249280403104), ('MON1B', 0.533036131380492), ('ZKSCAN1', 2.3917359637129247), ('JAK1', 0.5766165244089821), ('UGP2', 1.459140892501761), ('PFN1', 10.288074685862446), ('ATP5J', 1.2289589958271196), ('LSM5', 2.409820625133856), ('HSP90B1', 0.9291775472059484), ('SYF2', 0.7121878551634301), ('RPS19', 2.8017964380130267),…
ELF1	dbcorrdb__TAF1__ENCSR000BKS_1__m2	0.0579896	gene is annotated for similar motif dbcorrdb__ELF1__ENCSR000BPT_1__m2 ('ELF1 (ENCSR000BPT-1, motif 2)'; q-value = 3.47e-07)	frozenset({'weight>75.0%', 'activating', 'hg38_refseq-r80_10kb_up_and_down_tss.mc9nr'})	0	3.0415	1	2042	[('RPS19', 2.5242925980657565), ('TTF1', 1.7430335893200581), ('EMC4', 0.9322249280403104), ('LSM5', 0.533036131380492), ('JADE1', 2.3917359637129247), ('ERLEC1', 0.5766165244089821), ('DUSP6', 1.459140892501761), ('RPL27', 10.288074685862446), ('AP5M1', 1.2289589958271196), ('EXOC5', 2.409820625133856), ('ZSWIM8', 0.9291775472059484), ('CCT7', 0.7121878551634301), ('CHMP5', 2.8017964380130267), …
ELF1	taipale_cyt_meth__ETV4_NRCCGGAAGTN_FL	0.0584378	gene is annotated for similar motif cisbp__M6203 ('ELF1[gene ID: "ENSG00000120690" species: "Homo sapiens" TF status: "direct" TF family: "Ets" DBDs: "Ets"]; Elf1[gene ID: "ENSMUSG00000036461" species: "Mus musculus" TF status: "inferred" TF family: "Ets" DBDs: "Ets"]'; q-value = 0.000371)	frozenset({'weight>75.0%', 'activating', 'hg38_refseq-r80_10kb_up_and_down_tss.mc9nr'})	0.000371	3.08762	1	2268	[('PFN1', 2.5242925980657565), ('ARFIP1', 1.7430335893200581), ('PSMC2', 0.9322249280403104), ('TTF1', 0.533036131380492), ('DALRD3', 2.3917359637129247), ('ZSWIM8', 0.5766165244089821), ('ARHGEF7', 1.459140892501761), ('CHMP5', 10.288074685862446), ('EMC4', 1.2289589958271196), ('CCDC51', 2.409820625133856), ('MGAT1', 0.9291775472059484), ('LSM5', 0.7121878551634301), ('PNISR', 2.801796438013026…
ELF1	cisbp__M5401	0.0630627	gene is annotated for similar motif cisbp__M6203 ('ELF1[gene ID: "ENSG00000120690" species: "Homo sapiens" TF status: "direct" TF family: "Ets" DBDs: "Ets"]; Elf1[gene ID: "ENSMUSG00000036461" species: "Mus musculus" TF status: "inferred" TF family: "Ets" DBDs: "Ets"]'; q-value = 8.44e-05)	frozenset({'weight>75.0%', 'activating', 'hg38_refseq-r80_10kb_up_and_down_tss.mc9nr'})	8.4e-05	3.56355	1	2731	[('PFN1', 2.5242925980657565), ('ARFIP1', 1.7430335893200581), ('PSMC2', 0.9322249280403104), ('DALRD3', 0.533036131380492), ('TTF1', 2.3917359637129247), ('ZNF622', 0.5766165244089821), ('CCDC51', 1.459140892501761), ('ARHGEF7', 10.288074685862446), ('RPL27', 1.2289589958271196), ('GPAA1', 2.409820625133856), ('CHMP5', 0.9291775472059484), ('MGAT1', 0.7121878551634301), ('ACOT8', 2.8017964380130…
ELF1	taipale_cyt_meth__ELK3_NACCGGAAGTN_FL_meth_repr	0.0592357	motif similar to swissregulon__hs__ELF1_2_4.p2 ('hs__ELF1,2,4.p2'; q-value = 7.06e-05) which is directly annotated	frozenset({'weight>75.0%', 'activating', 'hg38_refseq-r80_10kb_up_and_down_tss.mc9nr'})	7.1e-05	3.16973	1	3745	[('ARFIP1', 2.5242925980657565), ('PFN1', 1.7430335893200581), ('DALRD3', 0.9322249280403104), ('TTF1', 0.533036131380492), ('CHMP5', 2.3917359637129247), ('PSMC2', 0.5766165244089821), ('ZNF622', 1.459140892501761), ('ARHGEF7', 10.288074685862446), ('ACOT8', 1.2289589958271196), ('PNISR', 2.409820625133856), ('CCDC51', 0.9291775472059484), ('AAK1', 0.7121878551634301), ('ARHGAP30', 2.80179643801…
ELF1	taipale_cyt_meth__ELF5_NAMCCGGAAGTN_FL	0.0646194	gene is annotated for similar motif transfac_pro__M04714 ('V$ELF1_03: Elf-1'; q-value = 5.64e-05)	frozenset({'weight>75.0%', 'activating', 'hg38_refseq-r80_10kb_up_and_down_tss.mc9nr'})	5.6e-05	3.72375	1	843	[('ARHGAP30', 2.5242925980657565), ('TTF1', 1.7430335893200581), ('JAK1', 0.9322249280403104), ('CHMP5', 0.533036131380492), ('ARHGEF7', 2.3917359637129247), ('MON1B', 0.5766165244089821), ('ZKSCAN1', 1.459140892501761), ('EIF4G3', 10.288074685862446), ('ATP5J', 1.2289589958271196), ('ARFIP1', 2.409820625133856), ('AAK1', 0.9291775472059484), ('AP1S2', 0.7121878551634301), ('PNISR', 2.80179643801…
ELF1	taipale_cyt_meth__FLI1_NACCGGAARTN_FL	0.0601257	gene is annotated for similar motif cisbp__M6203 ('ELF1[gene ID: "ENSG00000120690" species: "Homo sapiens" TF status: "direct" TF family: "Ets" DBDs: "Ets"]; Elf1[gene ID: "ENSMUSG00000036461" species: "Mus musculus" TF status: "inferred" TF family: "Ets" DBDs: "Ets"]'; q-value = 0.000126)	frozenset({'weight>75.0%', 'activating', 'hg38_refseq-r80_10kb_up_and_down_tss.mc9nr'})	0.000126	3.26131	1	3774	[('ARFIP1', 2.5242925980657565), ('PFN1', 1.7430335893200581), ('PSMC2', 0.9322249280403104), ('TTF1', 0.533036131380492), ('CCDC51', 2.3917359637129247), ('ARHGEF7', 0.5766165244089821), ('EMC4', 1.459140892501761), ('ZNF622', 10.288074685862446), ('DALRD3', 1.2289589958271196), ('CHMP5', 2.409820625133856), ('GPAA1', 0.9291775472059484), ('ACOT8', 0.7121878551634301), ('PRKACA', 2.8017964380130…
ELF1	transfac_pro__M07703	0.0617808	motif similar to factorbook__ELF1 ('ELF1'; q-value = 0.000975) which is directly annotated	frozenset({'weight>75.0%', 'activating', 'hg38_refseq-r80_10kb_up_and_down_tss.mc9nr'})	0.000975	3.43163	1	4799	[('ARFIP1', 2.5242925980657565), ('PSMC2', 1.7430335893200581), ('EPC2', 0.9322249280403104), ('MGAT1', 0.533036131380492), ('ARHGEF7', 2.3917359637129247), ('SYF2', 0.5766165244089821), ('PFN1', 1.459140892501761), ('CHMP5', 10.288074685862446), ('TTF1', 1.2289589958271196), ('CCDC51', 2.409820625133856), ('DALRD3', 0.9291775472059484), ('ITM2C', 0.7121878551634301), ('MSL1', 2.8017964380130267)…
ELF1	taipale_cyt_meth__ETV4_NRCMGGAAGTN_FL_meth	0.0590374	motif similar to swissregulon__hs__ELF1_2_4.p2 ('hs__ELF1,2,4.p2'; q-value = 0.000261) which is directly annotated	frozenset({'weight>75.0%', 'activating', 'hg38_refseq-r80_10kb_up_and_down_tss.mc9nr'})	0.000261	3.14932	1	4991	[('PFN1', 2.5242925980657565), ('ARFIP1', 1.7430335893200581), ('TTF1', 0.9322249280403104), ('DALRD3', 0.533036131380492), ('PSMC2', 2.3917359637129247), ('ARHGAP30', 0.5766165244089821), ('RPL27', 1.459140892501761), ('ARHGEF7', 10.288074685862446), ('CHMP5', 1.2289589958271196), ('ZNF622', 2.409820625133856), ('RARA', 0.9291775472059484), ('PNISR', 0.7121878551634301), ('CCDC51', 2.80179643801…
ELF1	elemento__CCGGAAG	0.0662293	gene is annotated for similar motif factorbook__ELF1 ('ELF1'; q-value = 0.000551)	frozenset({'weight>75.0%', 'activating', 'hg38_refseq-r80_10kb_up_and_down_tss.mc9nr'})	0.000551	3.88941	1	1222	[('ZKSCAN1', 2.5242925980657565), ('DALRD3', 1.7430335893200581), ('CHMP5', 0.9322249280403104), ('ARHGEF7', 0.533036131380492), ('CFL1', 2.3917359637129247), ('ROMO1', 0.5766165244089821), ('AP5M1', 1.459140892501761), ('EXOC5', 10.288074685862446), ('TTF1', 1.2289589958271196), ('LRP10', 2.409820625133856), ('PFN1', 0.9291775472059484), ('AP1S2', 0.7121878551634301), ('ARFIP1', 2.80179643801302…
ELF1	taipale_cyt_meth__FLI1_NACCGGAARTN_eDBD	0.0595261	motif similar to homer__AACCGGAAGT_ELF1 ('ELF1(ETS)/Jurkat-ELF1-ChIP-Seq(SRA014231)/Homer'; q-value = 0.000874) which is directly annotated	frozenset({'weight>75.0%', 'activating', 'hg38_refseq-r80_10kb_up_and_down_tss.mc9nr'})	0.000874	3.19961	1	4087	[('ARFIP1', 2.5242925980657565), ('PFN1', 1.7430335893200581), ('TTF1', 0.9322249280403104), ('PSMC2', 0.533036131380492), ('ZNF622', 2.3917359637129247), ('CHMP5', 0.5766165244089821), ('ARHGEF7', 1.459140892501761), ('ACOT8', 10.288074685862446), ('AP1S2', 1.2289589958271196), ('CCDC51', 2.409820625133856), ('DALRD3', 0.9291775472059484), ('EMC4', 0.7121878551634301), ('GPAA1', 2.80179643801302…
ELF1	transfac_pro__M02053	0.0655953	gene is directly annotated	frozenset({'weight>75.0%', 'activating', 'hg38_refseq-r80_10kb_up_and_down_tss.mc9nr'})	0	3.82417	1	4040	[('PFN1', 2.5242925980657565), ('TTF1', 1.7430335893200581), ('ICAM1', 0.9322249280403104), ('ERLEC1', 0.533036131380492), ('ARHGEF7', 2.3917359637129247), ('DALRD3', 0.5766165244089821), ('ROMO1', 1.459140892501761), ('ARFIP1', 10.288074685862446), ('CSGALNACT2', 1.2289589958271196), ('PNISR', 2.409820625133856), ('ZNF622', 0.9291775472059484), ('EMC4', 0.7121878551634301), ('CHMP5', 2.801796438…
ELF1	transfac_pro__M01982	0.0650972	motif similar to factorbook__ELF1 ('ELF1'; q-value = 0.000134) which is directly annotated	frozenset({'weight>75.0%', 'activating', 'hg38_refseq-r80_10kb_up_and_down_tss.mc9nr'})	0.000134	3.77292	1	4366	[('PFN1', 2.5242925980657565), ('ARFIP1', 1.7430335893200581), ('PSMC2', 0.9322249280403104), ('TTF1', 0.533036131380492), ('DALRD3', 2.3917359637129247), ('CHMP5', 0.5766165244089821), ('PNISR', 1.459140892501761), ('ARHGEF7', 10.288074685862446), ('EMC4', 1.2289589958271196), ('ZNF622', 2.409820625133856), ('SMG7', 0.9291775472059484), ('ACOT8', 0.7121878551634301), ('MGAT1', 2.8017964380130267…
ELF1	homer__NRYTTCCGGY_Elk4	0.068587	motif similar to factorbook__ELF1 ('ELF1'; q-value = 0.000127) which is directly annotated	frozenset({'weight>75.0%', 'activating', 'hg38_refseq-r80_10kb_up_and_down_tss.mc9nr'})	0.000127	4.13204	1	3444	[('PFN1', 2.5242925980657565), ('DALRD3', 1.7430335893200581), ('CHMP5', 0.9322249280403104), ('ICAM1', 0.533036131380492), ('ZNF622', 2.3917359637129247), ('ARFIP1', 0.5766165244089821), ('TTF1', 1.459140892501761), ('ERLEC1', 10.288074685862446), ('PSMC2', 1.2289589958271196), ('ROMO1', 2.409820625133856), ('ARHGEF7', 0.9291775472059484), ('EMC4', 0.7121878551634301), ('ZKSCAN1', 2.801796438013…
ELF1	cisbp__M5376	0.0601335	gene is annotated for similar motif taipale_cyt_meth__ELF1_NACCCGGAAGTN_FL ('ELF1 [ETS]'; q-value = 2.85e-06)	frozenset({'weight>75.0%', 'activating', 'hg38_refseq-r80_10kb_up_and_down_tss.mc9nr'})	3e-06	3.26212	1	3623	[('PNISR', 2.5242925980657565), ('TTF1', 1.7430335893200581), ('MON1B', 0.9322249280403104), ('AAK1', 0.533036131380492), ('ARHGEF7', 2.3917359637129247), ('PHF12', 0.5766165244089821), ('JAK1', 1.459140892501761), ('ARFIP1', 10.288074685862446), ('ZMAT2', 1.2289589958271196), ('DDIT3', 2.409820625133856), ('PHF21A', 0.9291775472059484), ('FNDC3B', 0.7121878551634301), ('DNAJC2', 2.80179643801302…
ELF1	swissregulon__hs__EHF.p2	0.0683622	gene is annotated for similar motif taipale_cyt_meth__ELF1_NACCCGGAAGTN_FL ('ELF1 [ETS]'; q-value = 3.51e-07)	frozenset({'weight>75.0%', 'activating', 'hg38_refseq-r80_10kb_up_and_down_tss.mc9nr'})	0	4.1089	1	1699	[('TTF1', 2.5242925980657565), ('JAK1', 1.7430335893200581), ('ZKSCAN1', 0.9322249280403104), ('PNISR', 0.533036131380492), ('PHF12', 2.3917359637129247), ('ARHGEF7', 0.5766165244089821), ('AAK1', 1.459140892501761), ('MON1B', 10.288074685862446), ('ARHGAP30', 1.2289589958271196), ('TANGO2', 2.409820625133856), ('RARA', 0.9291775472059484), ('DDIT3', 0.7121878551634301), ('ROMO1', 2.8017964380130…
ELF1	transfac_pro__M02065	0.0659904	motif similar to factorbook__ELF1 ('ELF1'; q-value = 7.04e-06) which is directly annotated	frozenset({'weight>75.0%', 'activating', 'hg38_refseq-r80_10kb_up_and_down_tss.mc9nr'})	7e-06	3.86483	1	4078	[('PFN1', 2.5242925980657565), ('ARFIP1', 1.7430335893200581), ('CHMP5', 0.9322249280403104), ('PSMC2', 0.533036131380492), ('TTF1', 2.3917359637129247), ('DALRD3', 0.5766165244089821), ('ZNF622', 1.459140892501761), ('ARHGEF7', 10.288074685862446), ('EMC4', 1.2289589958271196), ('RPL27', 2.409820625133856), ('SMG7', 0.9291775472059484), ('LSM5', 0.7121878551634301), ('RARA', 2.8017964380130267),…
ELF1	hocomoco__GABPA_HUMAN.H11MO.0.A	0.0598743	gene is annotated for similar motif factorbook__ELF1 ('ELF1'; q-value = 3.56e-07)	frozenset({'weight>75.0%', 'activating', 'hg38_refseq-r80_10kb_up_and_down_tss.mc9nr'})	0	3.23544	1	2129	[('ARFIP1', 2.5242925980657565), ('ARHGEF7', 1.7430335893200581), ('TTF1', 0.9322249280403104), ('AAK1', 0.533036131380492), ('EMC4', 2.3917359637129247), ('ZSWIM8', 0.5766165244089821), ('PFN1', 1.459140892501761), ('RPL27', 10.288074685862446), ('LSM5', 1.2289589958271196), ('ARHGAP30', 2.409820625133856), ('ZKSCAN1', 0.9291775472059484), ('CHMP5', 0.7121878551634301), ('PRKACA', 2.801796438013…
ELF1	cisbp__M5399	0.0629987	gene is annotated for similar motif cisbp__M6203 ('ELF1[gene ID: "ENSG00000120690" species: "Homo sapiens" TF status: "direct" TF family: "Ets" DBDs: "Ets"]; Elf1[gene ID: "ENSMUSG00000036461" species: "Mus musculus" TF status: "inferred" TF family: "Ets" DBDs: "Ets"]'; q-value = 0.00015)	frozenset({'weight>75.0%', 'activating', 'hg38_refseq-r80_10kb_up_and_down_tss.mc9nr'})	0.00015	3.55696	1	4260	[('PFN1', 2.5242925980657565), ('ARFIP1', 1.7430335893200581), ('PSMC2', 0.9322249280403104), ('DALRD3', 0.533036131380492), ('ZNF622', 2.3917359637129247), ('TTF1', 0.5766165244089821), ('CCDC51', 1.459140892501761), ('CHMP5', 10.288074685862446), ('ARHGEF7', 1.2289589958271196), ('RPL27', 2.409820625133856), ('GPAA1', 0.9291775472059484), ('CFL1', 0.7121878551634301), ('MGAT1', 2.80179643801302…
ELF1	flyfactorsurvey__Eip74EF_SANGER_5_FBgn0000567	0.0666992	gene is orthologous to FBgn0000567 in D. melanogaster (identity = 20%) which is directly annotated for motif	frozenset({'weight>75.0%', 'activating', 'hg38_refseq-r80_10kb_up_and_down_tss.mc9nr'})	0	3.93777	0.206785	1355	[('JAK1', 2.5242925980657565), ('PNISR', 1.7430335893200581), ('MON1B', 0.9322249280403104), ('TANGO2', 0.533036131380492), ('TTF1', 2.3917359637129247), ('DDIT3', 0.5766165244089821), ('ARHGEF7', 1.459140892501761), ('AAK1', 10.288074685862446), ('KARS', 1.2289589958271196), ('FNDC3B', 2.409820625133856), ('ZKSCAN1', 0.9291775472059484), ('PCBP1', 0.7121878551634301), ('SAT1', 2.8017964380130267…
ELF1	dbcorrdb__ELK1__ENCSR000ECI_1__m1	0.0604223	gene is annotated for similar motif factorbook__ELF1 ('ELF1'; q-value = 1.35e-08)	frozenset({'weight>75.0%', 'activating', 'hg38_refseq-r80_10kb_up_and_down_tss.mc9nr'})	0	3.29184	1	4908	[('EMC4', 2.5242925980657565), ('ZSWIM8', 1.7430335893200581), ('ROMO1', 0.9322249280403104), ('AP1S2', 0.533036131380492), ('LSM5', 2.3917359637129247), ('RPS19', 0.5766165244089821), ('ZC3H13', 1.459140892501761), ('ARHGEF7', 10.288074685862446), ('TTF1', 1.2289589958271196), ('PSMC2', 2.409820625133856), ('CHMP5', 0.9291775472059484), ('MON1B', 0.7121878551634301), ('CCDC51', 2.801796438013026…
ELF1	transfac_pro__M07415	0.0620774	gene is directly annotated	frozenset({'weight>75.0%', 'activating', 'hg38_refseq-r80_10kb_up_and_down_tss.mc9nr'})	0	3.46216	1	4056	[('ZKSCAN1', 2.5242925980657565), ('ARFIP1', 1.7430335893200581), ('TTF1', 0.9322249280403104), ('MON1B', 0.533036131380492), ('JAK1', 2.3917359637129247), ('AAK1', 0.5766165244089821), ('PFN1', 1.459140892501761), ('PNISR', 10.288074685862446), ('AP5M1', 1.2289589958271196), ('EXOC5', 2.409820625133856), ('DALRD3', 0.9291775472059484), ('ARHGEF7', 0.7121878551634301), ('ROMO1', 2.801796438013026…
ELF1	transfac_pro__M02072	0.0641932	motif similar to transfac_pro__M02053 ('V$ELF_02: ELF1'; q-value = 0.000913) which is directly annotated	frozenset({'weight>75.0%', 'activating', 'hg38_refseq-r80_10kb_up_and_down_tss.mc9nr'})	0.000913	3.67988	1	3878	[('PFN1', 2.5242925980657565), ('DALRD3', 1.7430335893200581), ('PSMC2', 0.9322249280403104), ('CHMP5', 0.533036131380492), ('ZNF622', 2.3917359637129247), ('RARA', 0.5766165244089821), ('TTF1', 1.459140892501761), ('PNISR', 10.288074685862446), ('ARFIP1', 1.2289589958271196), ('ARHGEF7', 2.409820625133856), ('RPL27', 0.9291775472059484), ('CCDC51', 0.7121878551634301), ('ATP5J', 2.80179643801302…
ELF1	dbcorrdb__ELF1__ENCSR000BMZ_1__m1	0.0592419	gene is directly annotated	frozenset({'weight>75.0%', 'activating', 'hg38_refseq-r80_10kb_up_and_down_tss.mc9nr'})	0	3.17037	1	1055	[('CHMP5', 2.5242925980657565), ('ARHGAP30', 1.7430335893200581), ('EMC4', 0.9322249280403104), ('PRKACA', 0.533036131380492), ('MON1B', 2.3917359637129247), ('TTF1', 0.5766165244089821), ('RPS19', 1.459140892501761), ('ZKSCAN1', 10.288074685862446), ('ZNF622', 1.2289589958271196), ('TASP1', 2.409820625133856), ('ZSWIM8', 0.9291775472059484), ('AP1S2', 0.7121878551634301), ('AP5M1', 2.80179643801…
ELF1	taipale_cyt_meth__ELF1_NACCCGGAAGTN_eDBD	0.0686994	gene is directly annotated	frozenset({'weight>75.0%', 'activating', 'hg38_refseq-r80_10kb_up_and_down_tss.mc9nr'})	0	4.14361	1	3473	[('TTF1', 2.5242925980657565), ('CHMP5', 1.7430335893200581), ('ARFIP1', 0.9322249280403104), ('ARHGAP30', 0.533036131380492), ('AAK1', 2.3917359637129247), ('ZKSCAN1', 0.5766165244089821), ('MON1B', 1.459140892501761), ('ARHGEF7', 10.288074685862446), ('DALRD3', 1.2289589958271196), ('PNISR', 2.409820625133856), ('ROMO1', 0.9291775472059484), ('PFN1', 0.7121878551634301), ('JAK1', 2.801796438013…
ELF1	transfac_pro__M01976	0.0659263	gene is annotated for similar motif transfac_pro__M02053 ('V$ELF_02: ELF1'; q-value = 7.08e-11)	frozenset({'weight>75.0%', 'activating', 'hg38_refseq-r80_10kb_up_and_down_tss.mc9nr'})	0	3.85824	1	4014	[('PFN1', 2.5242925980657565), ('TTF1', 1.7430335893200581), ('DALRD3', 0.9322249280403104), ('ARHGEF7', 0.533036131380492), ('ICAM1', 2.3917359637129247), ('ROMO1', 0.5766165244089821), ('ERLEC1', 1.459140892501761), ('ZNF622', 10.288074685862446), ('ARFIP1', 1.2289589958271196), ('CSGALNACT2', 2.409820625133856), ('EMC4', 0.9291775472059484), ('CHMP5', 0.7121878551634301), ('PNISR', 2.801796438…
ELF1	taipale__EHF_full_NACCCGGAAGTA	0.0691398	gene is annotated for similar motif taipale_cyt_meth__ELF1_NACCCGGAAGTN_FL ('ELF1 [ETS]'; q-value = 5.44e-07)	frozenset({'weight>75.0%', 'activating', 'hg38_refseq-r80_10kb_up_and_down_tss.mc9nr'})	1e-06	4.18892	1	2126	[('TTF1', 2.5242925980657565), ('JAK1', 1.7430335893200581), ('PHF12', 0.9322249280403104), ('PNISR', 0.533036131380492), ('MON1B', 2.3917359637129247), ('AAK1', 0.5766165244089821), ('ARFIP1', 1.459140892501761), ('ARHGEF7', 10.288074685862446), ('ATP5J', 1.2289589958271196), ('TANGO2', 2.409820625133856), ('ARHGAP30', 0.9291775472059484), ('DDIT3', 0.7121878551634301), ('DNAJC2', 2.801796438013…
ELF1	cisbp__M5373	0.0689899	gene is directly annotated	frozenset({'weight>75.0%', 'activating', 'hg38_refseq-r80_10kb_up_and_down_tss.mc9nr'})	0	4.17349	1	2014	[('TTF1', 2.5242925980657565), ('ARFIP1', 1.7430335893200581), ('JAK1', 0.9322249280403104), ('AAK1', 0.533036131380492), ('MON1B', 2.3917359637129247), ('PNISR', 0.5766165244089821), ('ARHGEF7', 1.459140892501761), ('PFN1', 10.288074685862446), ('DNAJC2', 1.2289589958271196), ('ZKSCAN1', 2.409820625133856), ('PCBP1', 0.9291775472059484), ('DDIT3', 0.7121878551634301), ('WDR1', 2.8017964380130267…
ELF1	transfac_pro__M01991	0.0649426	motif similar to factorbook__ELF1 ('ELF1'; q-value = 3.29e-05) which is directly annotated	frozenset({'weight>75.0%', 'activating', 'hg38_refseq-r80_10kb_up_and_down_tss.mc9nr'})	3.3e-05	3.75701	1	3103	[('PFN1', 2.5242925980657565), ('ARFIP1', 1.7430335893200581), ('CHMP5', 0.9322249280403104), ('TTF1', 0.533036131380492), ('PSMC2', 2.3917359637129247), ('DALRD3', 0.5766165244089821), ('ZNF622', 1.459140892501761), ('ARHGEF7', 10.288074685862446), ('EMC4', 1.2289589958271196), ('ZSWIM8', 2.409820625133856), ('LSM5', 0.9291775472059484), ('SMG7', 0.7121878551634301), ('RPL27', 2.8017964380130267…
ELF1	transfac_pro__M04714	0.0683637	gene is directly annotated	frozenset({'weight>75.0%', 'activating', 'hg38_refseq-r80_10kb_up_and_down_tss.mc9nr'})	0	4.10906	1	2137	[('PFN1', 2.5242925980657565), ('ARHGEF7', 1.7430335893200581), ('ARFIP1', 0.9322249280403104), ('ZKSCAN1', 0.533036131380492), ('TTF1', 2.3917359637129247), ('ROMO1', 0.5766165244089821), ('AAK1', 1.459140892501761), ('ZSWIM8', 10.288074685862446), ('PSMC2', 1.2289589958271196), ('MON1B', 2.409820625133856), ('AP1S2', 0.9291775472059484), ('JAK1', 0.7121878551634301), ('EMC4', 2.8017964380130267…
ELF1	taipale__ETV1_DBD_ACCGGAARYN	0.0628566	gene is annotated for similar motif cisbp__M6203 ('ELF1[gene ID: "ENSG00000120690" species: "Homo sapiens" TF status: "direct" TF family: "Ets" DBDs: "Ets"]; Elf1[gene ID: "ENSMUSG00000036461" species: "Mus musculus" TF status: "inferred" TF family: "Ets" DBDs: "Ets"]'; q-value = 0.000604)	frozenset({'weight>75.0%', 'activating', 'hg38_refseq-r80_10kb_up_and_down_tss.mc9nr'})	0.000604	3.54234	1	4420	[('PFN1', 2.5242925980657565), ('DALRD3', 1.7430335893200581), ('PSMC2', 0.9322249280403104), ('ARFIP1', 0.533036131380492), ('TTF1', 2.3917359637129247), ('CHMP5', 0.5766165244089821), ('PNISR', 1.459140892501761), ('ZNF622', 10.288074685862446), ('ARHGEF7', 1.2289589958271196), ('CCDC51', 2.409820625133856), ('MGAT1', 0.9291775472059484), ('RPL27', 0.7121878551634301), ('ACOT8', 2.8017964380130…
ELF1	transfac_pro__M02054	0.0628472	motif similar to transfac_pro__M02053 ('V$ELF_02: ELF1'; q-value = 1.59e-07) which is directly annotated	frozenset({'weight>75.0%', 'activating', 'hg38_refseq-r80_10kb_up_and_down_tss.mc9nr'})	0	3.54138	1	2319	[('PFN1', 2.5242925980657565), ('ERLEC1', 1.7430335893200581), ('DALRD3', 0.9322249280403104), ('ICAM1', 0.533036131380492), ('ROMO1', 2.3917359637129247), ('CHMP5', 0.5766165244089821), ('ZNF622', 1.459140892501761), ('ZKSCAN1', 10.288074685862446), ('TTF1', 1.2289589958271196), ('ARHGEF7', 2.409820625133856), ('CREBRF', 0.9291775472059484), ('ARFIP1', 0.7121878551634301), ('PNISR', 2.8017964380…
ELF1	hocomoco__GABPA_MOUSE.H11MO.0.A	0.0612764	motif similar to factorbook__ELF1 ('ELF1'; q-value = 1.29e-07) which is directly annotated	frozenset({'weight>75.0%', 'activating', 'hg38_refseq-r80_10kb_up_and_down_tss.mc9nr'})	0	3.37973	1	2781	[('ARFIP1', 2.5242925980657565), ('ARHGEF7', 1.7430335893200581), ('TTF1', 0.9322249280403104), ('ARHGAP30', 0.533036131380492), ('EMC4', 2.3917359637129247), ('AAK1', 0.5766165244089821), ('PFN1', 1.459140892501761), ('LSM5', 10.288074685862446), ('RPL27', 1.2289589958271196), ('ZKSCAN1', 2.409820625133856), ('CHMP5', 0.9291775472059484), ('ZSWIM8', 0.7121878551634301), ('PSMC2', 2.8017964380130…
ELF1	flyfactorsurvey__Ets65A_SANGER_10_FBgn0005658	0.0767392	gene is annotated for similar motif transfac_pro__M02053 ('V$ELF_02: ELF1'; q-value = 0.000966)	frozenset({'weight>75.0%', 'activating', 'hg38_refseq-r80_10kb_up_and_down_tss.mc9nr'})	0.000966	4.97095	1	1703	[('PFN1', 2.5242925980657565), ('ROMO1', 1.7430335893200581), ('ICAM1', 0.9322249280403104), ('CHMP5', 0.533036131380492), ('ARFIP1', 2.3917359637129247), ('ZKSCAN1', 0.5766165244089821), ('ZC3H13', 1.459140892501761), ('AP1S2', 10.288074685862446), ('CFL1', 1.2289589958271196), ('ARHGEF7', 2.409820625133856), ('CREBRF', 0.9291775472059484), ('ZNF622', 0.7121878551634301), ('EMC4', 2.801796438013…
ELF1	cisbp__M4462	0.0642603	gene is annotated for similar motif cisbp__M6203 ('ELF1[gene ID: "ENSG00000120690" species: "Homo sapiens" TF status: "direct" TF family: "Ets" DBDs: "Ets"]; Elf1[gene ID: "ENSMUSG00000036461" species: "Mus musculus" TF status: "inferred" TF family: "Ets" DBDs: "Ets"]'; q-value = 1.2e-05)	frozenset({'weight>75.0%', 'activating', 'hg38_refseq-r80_10kb_up_and_down_tss.mc9nr'})	1.2e-05	3.68679	1	2373	[('ARFIP1', 2.5242925980657565), ('ARHGEF7', 1.7430335893200581), ('TTF1', 0.9322249280403104), ('AAK1', 0.533036131380492), ('ZKSCAN1', 2.3917359637129247), ('PFN1', 0.5766165244089821), ('PSMC2', 1.459140892501761), ('EMC4', 10.288074685862446), ('AP1S2', 1.2289589958271196), ('LSM5', 2.409820625133856), ('ZSWIM8', 0.9291775472059484), ('MON1B', 0.7121878551634301), ('CHMP5', 2.8017964380130267…
ELF1	transfac_pro__M04832	0.0648849	gene is annotated for similar motif dbcorrdb__ELF1__ENCSR000BMD_1__m1 ('ELF1 (ENCSR000BMD-1, motif 1)'; q-value = 3.61e-05)	frozenset({'weight>75.0%', 'activating', 'hg38_refseq-r80_10kb_up_and_down_tss.mc9nr'})	3.6e-05	3.75106	1	1032	[('AAK1', 2.5242925980657565), ('ARHGEF7', 1.7430335893200581), ('CSGALNACT2', 0.9322249280403104), ('EMC4', 0.533036131380492), ('TTF1', 2.3917359637129247), ('RPL27', 0.5766165244089821), ('MGAT1', 1.459140892501761), ('ACTB', 10.288074685862446), ('ARFIP1', 1.2289589958271196), ('MON1B', 2.409820625133856), ('ARAP1', 0.9291775472059484), ('DDX21', 0.7121878551634301), ('AP5M1', 2.8017964380130…
ELF1	homer__HACTTCCGGY_Elk1	0.0653299	motif similar to factorbook__ELF1 ('ELF1'; q-value = 1.21e-05) which is directly annotated	frozenset({'weight>75.0%', 'activating', 'hg38_refseq-r80_10kb_up_and_down_tss.mc9nr'})	1.2e-05	3.79686	1	4004	[('PFN1', 2.5242925980657565), ('CHMP5', 1.7430335893200581), ('DALRD3', 0.9322249280403104), ('ZNF622', 0.533036131380492), ('ARFIP1', 2.3917359637129247), ('TTF1', 0.5766165244089821), ('ARHGEF7', 1.459140892501761), ('PSMC2', 10.288074685862446), ('ICAM1', 1.2289589958271196), ('RPS19', 2.409820625133856), ('EMC4', 0.9291775472059484), ('RPL27', 0.7121878551634301), ('PNISR', 2.801796438013026…
ELF1	taipale_cyt_meth__ELK1_NACCGGAAGTN_eDBD	0.0596666	gene is annotated for similar motif cisbp__M6203 ('ELF1[gene ID: "ENSG00000120690" species: "Homo sapiens" TF status: "direct" TF family: "Ets" DBDs: "Ets"]; Elf1[gene ID: "ENSMUSG00000036461" species: "Mus musculus" TF status: "inferred" TF family: "Ets" DBDs: "Ets"]'; q-value = 7.35e-05)	frozenset({'weight>75.0%', 'activating', 'hg38_refseq-r80_10kb_up_and_down_tss.mc9nr'})	7.3e-05	3.21407	1	1293	[('ARFIP1', 2.5242925980657565), ('PSMC2', 1.7430335893200581), ('ARID4A', 0.9322249280403104), ('ACTB', 0.533036131380492), ('ITM2C', 2.3917359637129247), ('TMEM59', 0.5766165244089821), ('ZC3H13', 1.459140892501761), ('ARHGEF7', 10.288074685862446), ('SYF2', 1.2289589958271196), ('NCAPD2', 2.409820625133856), ('TASP1', 0.9291775472059484), ('GPAA1', 0.7121878551634301), ('SMAP2', 2.801796438013…
ELF1	transfac_pro__M02068	0.0637466	motif similar to factorbook__ELF1 ('ELF1'; q-value = 8.19e-05) which is directly annotated	frozenset({'weight>75.0%', 'activating', 'hg38_refseq-r80_10kb_up_and_down_tss.mc9nr'})	8.2e-05	3.63393	1	3110	[('PFN1', 2.5242925980657565), ('ARFIP1', 1.7430335893200581), ('CHMP5', 0.9322249280403104), ('PSMC2', 0.533036131380492), ('DALRD3', 2.3917359637129247), ('TTF1', 0.5766165244089821), ('ZNF622', 1.459140892501761), ('ARHGEF7', 10.288074685862446), ('ATP5J', 1.2289589958271196), ('RPL27', 2.409820625133856), ('CFL1', 0.9291775472059484), ('SMG7', 0.7121878551634301), ('EMC4', 2.8017964380130267)…
ELF1	transfac_pro__M01981	0.0661418	motif similar to transfac_pro__M02053 ('V$ELF_02: ELF1'; q-value = 0.000628) which is directly annotated	frozenset({'weight>75.0%', 'activating', 'hg38_refseq-r80_10kb_up_and_down_tss.mc9nr'})	0.000628	3.88041	1	4863	[('PFN1', 2.5242925980657565), ('DALRD3', 1.7430335893200581), ('PSMC2', 0.9322249280403104), ('ARFIP1', 0.533036131380492), ('PNISR', 2.3917359637129247), ('TTF1', 0.5766165244089821), ('CHMP5', 1.459140892501761), ('SMG7', 10.288074685862446), ('ARHGEF7', 1.2289589958271196), ('GPAA1', 2.409820625133856), ('ZNF622', 0.9291775472059484), ('MON1B', 0.7121878551634301), ('ACOT8', 2.801796438013026…
ELF1	taipale__ETS1_DBD_ACCGGAARYN	0.063211	gene is annotated for similar motif cisbp__M6203 ('ELF1[gene ID: "ENSG00000120690" species: "Homo sapiens" TF status: "direct" TF family: "Ets" DBDs: "Ets"]; Elf1[gene ID: "ENSMUSG00000036461" species: "Mus musculus" TF status: "inferred" TF family: "Ets" DBDs: "Ets"]'; q-value = 7.35e-05)	frozenset({'weight>75.0%', 'activating', 'hg38_refseq-r80_10kb_up_and_down_tss.mc9nr'})	7.3e-05	3.57882	1	4980	[('PFN1', 2.5242925980657565), ('PSMC2', 1.7430335893200581), ('ARFIP1', 0.9322249280403104), ('DALRD3', 0.533036131380492), ('TTF1', 2.3917359637129247), ('ARHGEF7', 0.5766165244089821), ('CCDC51', 1.459140892501761), ('ZNF622', 10.288074685862446), ('RPL27', 1.2289589958271196), ('RARA', 2.409820625133856), ('EMC4', 0.9291775472059484), ('AAK1', 0.7121878551634301), ('GPAA1', 2.8017964380130267…
ELF1	cisbp__M0709	0.0594621	motif similar to homer__AACCGGAAGT_ELF1 ('ELF1(ETS)/Jurkat-ELF1-ChIP-Seq(SRA014231)/Homer'; q-value = 0.000201) which is directly annotated	frozenset({'weight>75.0%', 'activating', 'hg38_refseq-r80_10kb_up_and_down_tss.mc9nr'})	0.000201	3.19302	1	1750	[('PFN1', 2.5242925980657565), ('ZNF622', 1.7430335893200581), ('CHMP5', 0.9322249280403104), ('CFL1', 0.533036131380492), ('ARFIP1', 2.3917359637129247), ('ARHGAP30', 0.5766165244089821), ('DALRD3', 1.459140892501761), ('RARA', 10.288074685862446), ('RPL27', 1.2289589958271196), ('TTF1', 2.409820625133856), ('ARHGEF7', 0.9291775472059484), ('SMG7', 0.7121878551634301), ('PRKACA', 2.8017964380130…
ELF1	taipale_cyt_meth__ELK3_ACCGGAAGTN_FL	0.0653049	gene is annotated for similar motif cisbp__M6203 ('ELF1[gene ID: "ENSG00000120690" species: "Homo sapiens" TF status: "direct" TF family: "Ets" DBDs: "Ets"]; Elf1[gene ID: "ENSMUSG00000036461" species: "Mus musculus" TF status: "inferred" TF family: "Ets" DBDs: "Ets"]'; q-value = 7.35e-05)	frozenset({'weight>75.0%', 'activating', 'hg38_refseq-r80_10kb_up_and_down_tss.mc9nr'})	7.3e-05	3.79429	1	4997	[('ARFIP1', 2.5242925980657565), ('PFN1', 1.7430335893200581), ('PSMC2', 0.9322249280403104), ('TTF1', 0.533036131380492), ('DALRD3', 2.3917359637129247), ('ZSWIM8', 0.5766165244089821), ('MGAT1', 1.459140892501761), ('ARHGEF7', 10.288074685862446), ('MON1B', 1.2289589958271196), ('LSM5', 2.409820625133856), ('SYF2', 0.9291775472059484), ('EMC4', 0.7121878551634301), ('ACOT8', 2.8017964380130267)…
ELF1	homer__AACCGGAAGT_ELF1	0.0621914	gene is directly annotated	frozenset({'weight>75.0%', 'activating', 'hg38_refseq-r80_10kb_up_and_down_tss.mc9nr'})	0	3.47389	1	3518	[('PFN1', 2.5242925980657565), ('ZKSCAN1', 1.7430335893200581), ('TTF1', 0.9322249280403104), ('ARFIP1', 0.533036131380492), ('ARHGEF7', 2.3917359637129247), ('CHMP5', 0.5766165244089821), ('ARHGAP30', 1.459140892501761), ('ZNF622', 10.288074685862446), ('DALRD3', 1.2289589958271196), ('MON1B', 2.409820625133856), ('AAK1', 0.9291775472059484), ('AP1S2', 0.7121878551634301), ('PSMC2', 2.8017964380…
ELF1	taipale__Elk3_DBD_ACCGGAAGTN	0.0645835	gene is annotated for similar motif cisbp__M6203 ('ELF1[gene ID: "ENSG00000120690" species: "Homo sapiens" TF status: "direct" TF family: "Ets" DBDs: "Ets"]; Elf1[gene ID: "ENSMUSG00000036461" species: "Mus musculus" TF status: "inferred" TF family: "Ets" DBDs: "Ets"]'; q-value = 0.000399)	frozenset({'weight>75.0%', 'activating', 'hg38_refseq-r80_10kb_up_and_down_tss.mc9nr'})	0.000399	3.72005	1	1505	[('ARFIP1', 2.5242925980657565), ('PSMC2', 1.7430335893200581), ('PFN1', 0.9322249280403104), ('DALRD3', 0.533036131380492), ('TTF1', 2.3917359637129247), ('ARHGEF7', 0.5766165244089821), ('GPAA1', 1.459140892501761), ('MON1B', 10.288074685862446), ('ITM2C', 1.2289589958271196), ('MGAT1', 2.409820625133856), ('ACOT8', 0.9291775472059484), ('TMEM59', 0.7121878551634301), ('PNISR', 2.80179643801302…
ELF1	dbcorrdb__ELF1__ENCSR000BPT_1__m1	0.0602334	gene is directly annotated	frozenset({'weight>75.0%', 'activating', 'hg38_refseq-r80_10kb_up_and_down_tss.mc9nr'})	0	3.2724	1	2575	[('TTF1', 2.5242925980657565), ('CHMP5', 1.7430335893200581), ('MON1B', 0.9322249280403104), ('ARHGAP30', 0.533036131380492), ('EMC4', 2.3917359637129247), ('RPS19', 0.5766165244089821), ('ZKSCAN1', 1.459140892501761), ('PRKACA', 10.288074685862446), ('AP1S2', 1.2289589958271196), ('AP5M1', 2.409820625133856), ('EXOC5', 0.9291775472059484), ('ZSWIM8', 0.7121878551634301), ('TASP1', 2.801796438013…
ELF1	cisbp__M4549	0.0581957	gene is annotated for similar motif cisbp__M4688 ('ELF1[gene ID: "ENSG00000120690" species: "Homo sapiens" TF status: "direct" TF family: "Ets" DBDs: "Ets"]; Elf1[gene ID: "ENSMUSG00000036461" species: "Mus musculus" TF status: "inferred" TF family: "Ets" DBDs: "Ets"]'; q-value = 0.000313)	frozenset({'weight>75.0%', 'activating', 'hg38_refseq-r80_10kb_up_and_down_tss.mc9nr'})	0.000313	3.06271	1	335	[('ROMO1', 2.5242925980657565), ('ERLEC1', 1.7430335893200581), ('UBE2G2', 0.9322249280403104), ('PNISR', 0.533036131380492), ('TTF1', 2.3917359637129247), ('TRAPPC4', 0.5766165244089821), ('ARHGEF7', 1.459140892501761), ('AAK1', 10.288074685862446), ('ZKSCAN1', 1.2289589958271196), ('ATP5J', 2.409820625133856), ('AP5M1', 0.9291775472059484), ('EXOC5', 0.7121878551634301), ('KARS', 2.801796438013…
ELF1	transfac_pro__M07701	0.0591966	gene is orthologous to FBgn0000567 in D. melanogaster (identity = 20%) which is directly annotated for motif	frozenset({'weight>75.0%', 'activating', 'hg38_refseq-r80_10kb_up_and_down_tss.mc9nr'})	0	3.16571	0.206785	4951	[('TTF1', 2.5242925980657565), ('UGP2', 1.7430335893200581), ('ARFIP1', 0.9322249280403104), ('MON1B', 0.533036131380492), ('ZMAT2', 2.3917359637129247), ('HSP90B1', 0.5766165244089821), ('PNISR', 1.459140892501761), ('JAK1', 10.288074685862446), ('C10orf11', 1.2289589958271196), ('PFN1', 2.409820625133856), ('ATP5J', 0.9291775472059484), ('SSR3', 0.7121878551634301), ('DNAJC2', 2.801796438013026…
ELF1	taipale__ELF3_full_NACCCGGAAGTAN	0.0612546	gene is annotated for similar motif taipale_cyt_meth__ELF1_NACCCGGAAGTN_FL ('ELF1 [ETS]'; q-value = 2.85e-06)	frozenset({'weight>75.0%', 'activating', 'hg38_refseq-r80_10kb_up_and_down_tss.mc9nr'})	3e-06	3.37748	1	2900	[('PNISR', 2.5242925980657565), ('TTF1', 1.7430335893200581), ('MON1B', 0.9322249280403104), ('AAK1', 0.533036131380492), ('JAK1', 2.3917359637129247), ('ARHGEF7', 0.5766165244089821), ('ARFIP1', 1.459140892501761), ('ZMAT2', 10.288074685862446), ('PHF12', 1.2289589958271196), ('DDIT3', 2.409820625133856), ('PHF21A', 0.9291775472059484), ('FNDC3B', 0.7121878551634301), ('DNAJC2', 2.80179643801302…
ELF1	transfac_pro__M02038	0.0670974	motif similar to factorbook__ELF1 ('ELF1'; q-value = 5.27e-05) which is directly annotated	frozenset({'weight>75.0%', 'activating', 'hg38_refseq-r80_10kb_up_and_down_tss.mc9nr'})	5.3e-05	3.97875	1	4924	[('PFN1', 2.5242925980657565), ('ARFIP1', 1.7430335893200581), ('PSMC2', 0.9322249280403104), ('DALRD3', 0.533036131380492), ('CHMP5', 2.3917359637129247), ('TTF1', 0.5766165244089821), ('ZNF622', 1.459140892501761), ('CFL1', 10.288074685862446), ('ARHGEF7', 1.2289589958271196), ('SMG7', 2.409820625133856), ('RPL27', 0.9291775472059484), ('CCDC51', 0.7121878551634301), ('RARA', 2.8017964380130267…
ELF1	swissregulon__hs__ELK1_4_GABP_A_B1_.p3	0.0610703	motif similar to factorbook__ELF1 ('ELF1'; q-value = 1.41e-07) which is directly annotated	frozenset({'weight>75.0%', 'activating', 'hg38_refseq-r80_10kb_up_and_down_tss.mc9nr'})	0	3.35852	1	2244	[('ARFIP1', 2.5242925980657565), ('ARHGEF7', 1.7430335893200581), ('AAK1', 0.9322249280403104), ('ACTB', 0.533036131380492), ('LSM5', 2.3917359637129247), ('EMC4', 0.5766165244089821), ('ZKSCAN1', 1.459140892501761), ('PFN1', 10.288074685862446), ('ZSWIM8', 1.2289589958271196), ('TTF1', 2.409820625133856), ('PSMC2', 0.9291775472059484), ('RPL27', 0.7121878551634301), ('MON1B', 2.8017964380130267)…
ELF1	taipale__ELK3_DBD_ACCGGAAGTN	0.0658373	gene is annotated for similar motif cisbp__M6203 ('ELF1[gene ID: "ENSG00000120690" species: "Homo sapiens" TF status: "direct" TF family: "Ets" DBDs: "Ets"]; Elf1[gene ID: "ENSMUSG00000036461" species: "Mus musculus" TF status: "inferred" TF family: "Ets" DBDs: "Ets"]'; q-value = 0.000493)	frozenset({'weight>75.0%', 'activating', 'hg38_refseq-r80_10kb_up_and_down_tss.mc9nr'})	0.000493	3.84908	1	3724	[('PFN1', 2.5242925980657565), ('DALRD3', 1.7430335893200581), ('ARFIP1', 0.9322249280403104), ('PSMC2', 0.533036131380492), ('TTF1', 2.3917359637129247), ('CHMP5', 0.5766165244089821), ('ZNF622', 1.459140892501761), ('ARHGEF7', 10.288074685862446), ('PNISR', 1.2289589958271196), ('MGAT1', 2.409820625133856), ('SYF2', 0.9291775472059484), ('ROMO1', 0.7121878551634301), ('ACOT8', 2.801796438013026…
ELF1	cisbp__M0700	0.0641947	motif similar to swissregulon__hs__ELF1_2_4.p2 ('hs__ELF1,2,4.p2'; q-value = 0.000102) which is directly annotated	frozenset({'weight>75.0%', 'activating', 'hg38_refseq-r80_10kb_up_and_down_tss.mc9nr'})	0.000102	3.68004	1	3125	[('PFN1', 2.5242925980657565), ('CHMP5', 1.7430335893200581), ('ZNF622', 0.9322249280403104), ('ARFIP1', 0.533036131380492), ('DALRD3', 2.3917359637129247), ('TTF1', 0.5766165244089821), ('CFL1', 1.459140892501761), ('ARHGEF7', 10.288074685862446), ('PSMC2', 1.2289589958271196), ('ZKSCAN1', 2.409820625133856), ('ACOT8', 0.9291775472059484), ('EMC4', 0.7121878551634301), ('PNISR', 2.80179643801302…
ELF1	taipale__ELK1_full_ACCGGAAGTN	0.0637044	gene is annotated for similar motif cisbp__M6203 ('ELF1[gene ID: "ENSG00000120690" species: "Homo sapiens" TF status: "direct" TF family: "Ets" DBDs: "Ets"]; Elf1[gene ID: "ENSMUSG00000036461" species: "Mus musculus" TF status: "inferred" TF family: "Ets" DBDs: "Ets"]'; q-value = 0.000301)	frozenset({'weight>75.0%', 'activating', 'hg38_refseq-r80_10kb_up_and_down_tss.mc9nr'})	0.000301	3.62959	1	1464	[('ARFIP1', 2.5242925980657565), ('PSMC2', 1.7430335893200581), ('PFN1', 0.9322249280403104), ('DALRD3', 0.533036131380492), ('TTF1', 2.3917359637129247), ('MON1B', 0.5766165244089821), ('ARHGEF7', 1.459140892501761), ('GPAA1', 10.288074685862446), ('ITM2C', 1.2289589958271196), ('MGAT1', 2.409820625133856), ('ACOT8', 0.9291775472059484), ('CHMP5', 0.7121878551634301), ('ARID4A', 2.80179643801302…
ELF1	dbcorrdb__POLR2A__ENCSR000BJM_1__m1	0.0599227	gene is annotated for similar motif dbcorrdb__ELF1__ENCSR000BPT_1__m2 ('ELF1 (ENCSR000BPT-1, motif 2)'; q-value = 2.21e-08)	frozenset({'weight>75.0%', 'activating', 'hg38_refseq-r80_10kb_up_and_down_tss.mc9nr'})	0	3.24042	1	3365	[('RAD21', 2.5242925980657565), ('LSM5', 1.7430335893200581), ('CHMP5', 0.9322249280403104), ('EMC4', 0.533036131380492), ('GRB2', 2.3917359637129247), ('TMED4', 0.5766165244089821), ('AP5M1', 1.459140892501761), ('EXOC5', 10.288074685862446), ('RPS19', 1.2289589958271196), ('PHF12', 2.409820625133856), ('PNISR', 0.9291775472059484), ('DAD1', 0.7121878551634301), ('TTF1', 2.8017964380130267), ('P…
ELF1	dbcorrdb__TAF1__ENCSR000BGS_1__m2	0.0583503	gene is annotated for similar motif dbcorrdb__ELF1__ENCSR000BPT_1__m2 ('ELF1 (ENCSR000BPT-1, motif 2)'; q-value = 2.85e-05)	frozenset({'weight>75.0%', 'activating', 'hg38_refseq-r80_10kb_up_and_down_tss.mc9nr'})	2.9e-05	3.07862	1	3994	[('TTF1', 2.5242925980657565), ('RPS19', 1.7430335893200581), ('ZKSCAN1', 0.9322249280403104), ('CHMP5', 0.533036131380492), ('AP5M1', 2.3917359637129247), ('EXOC5', 0.5766165244089821), ('AP1S2', 1.459140892501761), ('EMC4', 10.288074685862446), ('MON1B', 1.2289589958271196), ('JADE1', 2.409820625133856), ('PSMC2', 0.9291775472059484), ('ARFIP1', 0.7121878551634301), ('JAK1', 2.8017964380130267)…
ELF1	dbcorrdb__POLR2A__ENCSR000EBC_1__m1	0.0624303	gene is annotated for similar motif dbcorrdb__ELF1__ENCSR000BPT_1__m2 ('ELF1 (ENCSR000BPT-1, motif 2)'; q-value = 1.32e-06)	frozenset({'weight>75.0%', 'activating', 'hg38_refseq-r80_10kb_up_and_down_tss.mc9nr'})	1e-06	3.49848	1	4574	[('EMC4', 2.5242925980657565), ('RAD21', 1.7430335893200581), ('LSM5', 0.9322249280403104), ('AP5M1', 0.533036131380492), ('EXOC5', 2.3917359637129247), ('ZSWIM8', 0.5766165244089821), ('ZKSCAN1', 1.459140892501761), ('TTF1', 10.288074685862446), ('RPS19', 1.2289589958271196), ('ILF2', 2.409820625133856), ('ACTB', 0.9291775472059484), ('PCM1', 0.7121878551634301), ('AP1S2', 2.8017964380130267), (…
ELF1	cisbp__M5385	0.0658249	gene is annotated for similar motif cisbp__M6203 ('ELF1[gene ID: "ENSG00000120690" species: "Homo sapiens" TF status: "direct" TF family: "Ets" DBDs: "Ets"]; Elf1[gene ID: "ENSMUSG00000036461" species: "Mus musculus" TF status: "inferred" TF family: "Ets" DBDs: "Ets"]'; q-value = 0.000108)	frozenset({'weight>75.0%', 'activating', 'hg38_refseq-r80_10kb_up_and_down_tss.mc9nr'})	0.000108	3.84779	1	3991	[('PFN1', 2.5242925980657565), ('DALRD3', 1.7430335893200581), ('ARFIP1', 0.9322249280403104), ('PSMC2', 0.533036131380492), ('TTF1', 2.3917359637129247), ('CHMP5', 0.5766165244089821), ('ZNF622', 1.459140892501761), ('ARHGEF7', 10.288074685862446), ('CCDC51', 1.2289589958271196), ('ACOT8', 2.409820625133856), ('GPAA1', 0.9291775472059484), ('MGAT1', 0.7121878551634301), ('ROMO1', 2.8017964380130…
ELF1	taipale_cyt_meth__ERG_NACCGGAARYN_eDBD	0.0646475	motif similar to homer__AACCGGAAGT_ELF1 ('ELF1(ETS)/Jurkat-ELF1-ChIP-Seq(SRA014231)/Homer'; q-value = 0.000343) which is directly annotated	frozenset({'weight>75.0%', 'activating', 'hg38_refseq-r80_10kb_up_and_down_tss.mc9nr'})	0.000343	3.72664	1	4858	[('ARFIP1', 2.5242925980657565), ('PFN1', 1.7430335893200581), ('TTF1', 0.9322249280403104), ('CHMP5', 0.533036131380492), ('PSMC2', 2.3917359637129247), ('DALRD3', 0.5766165244089821), ('ZNF622', 1.459140892501761), ('CFL1', 10.288074685862446), ('ARHGEF7', 1.2289589958271196), ('DUSP6', 2.409820625133856), ('RARA', 0.9291775472059484), ('CCDC51', 0.7121878551634301), ('RPL27', 2.801796438013026…
ELF1	flyfactorsurvey__aop_SANGER_10_FBgn0000097	0.0646632	motif similar to factorbook__ELF1 ('ELF1'; q-value = 4.71e-06) which is directly annotated	frozenset({'weight>75.0%', 'activating', 'hg38_refseq-r80_10kb_up_and_down_tss.mc9nr'})	5e-06	3.72825	1	4846	[('PFN1', 2.5242925980657565), ('ARFIP1', 1.7430335893200581), ('PSMC2', 0.9322249280403104), ('ZKSCAN1', 0.533036131380492), ('TTF1', 2.3917359637129247), ('AP1S2', 0.5766165244089821), ('ARHGEF7', 1.459140892501761), ('DALRD3', 10.288074685862446), ('ZSWIM8', 1.2289589958271196), ('EMC4', 2.409820625133856), ('ZC3H13', 0.9291775472059484), ('MON1B', 0.7121878551634301), ('LSM5', 2.8017964380130…
ELF1	taipale_cyt_meth__ELK4_NRCCGGAWGTN_FL	0.0594199	motif similar to cisbp__M6203 ('ELF1[gene ID: "ENSG00000120690" species: "Homo sapiens" TF status: "direct" TF family: "Ets" DBDs: "Ets"]; Elf1[gene ID: "ENSMUSG00000036461" species: "Mus musculus" TF status: "inferred" TF family: "Ets" DBDs: "Ets"]'; q-value = 0.000166) which is directly annotated	frozenset({'weight>75.0%', 'activating', 'hg38_refseq-r80_10kb_up_and_down_tss.mc9nr'})	0.000166	3.18869	1	4458	[('PFN1', 2.5242925980657565), ('ARFIP1', 1.7430335893200581), ('TTF1', 0.9322249280403104), ('PSMC2', 0.533036131380492), ('DALRD3', 2.3917359637129247), ('CHMP5', 0.5766165244089821), ('ZNF622', 1.459140892501761), ('ARHGEF7', 10.288074685862446), ('ZKSCAN1', 1.2289589958271196), ('CFL1', 2.409820625133856), ('PNISR', 0.9291775472059484), ('EMC4', 0.7121878551634301), ('LSM5', 2.801796438013026…
ELF1	taipale_cyt_meth__ELF2_NATGCGGAAGTN_FL	0.0575868	gene is annotated for similar motif taipale_cyt_meth__ELF1_NATGCGGAAGTN_eDBD ('ELF1 [ETS]'; q-value = 1.57e-10)	frozenset({'weight>75.0%', 'activating', 'hg38_refseq-r80_10kb_up_and_down_tss.mc9nr'})	0	3.00005	1	4560	[('TTF1', 2.5242925980657565), ('ARFIP1', 1.7430335893200581), ('UGP2', 0.9322249280403104), ('HSP90B1', 0.533036131380492), ('JAK1', 2.3917359637129247), ('MON1B', 0.5766165244089821), ('ZMAT2', 1.459140892501761), ('PNISR', 10.288074685862446), ('PFN1', 1.2289589958271196), ('DDIT3', 2.409820625133856), ('SSR3', 0.9291775472059484), ('DNAJC2', 0.7121878551634301), ('PCM1', 2.8017964380130267), …
ELF1	taipale__ELF5_full_ACCCGGAAGTN	0.064468	motif similar to taipale_cyt_meth__ELF1_NACCCGGAAGTN_FL ('ELF1 [ETS]'; q-value = 1.41e-07) which is directly annotated	frozenset({'weight>75.0%', 'activating', 'hg38_refseq-r80_10kb_up_and_down_tss.mc9nr'})	0	3.70816	1	354	[('ARHGAP30', 2.5242925980657565), ('TTF1', 1.7430335893200581), ('CHMP5', 0.9322249280403104), ('ARHGEF7', 0.533036131380492), ('MON1B', 2.3917359637129247), ('DAZAP2', 0.5766165244089821), ('EIF4G3', 1.459140892501761), ('PRKACA', 10.288074685862446), ('PNISR', 1.2289589958271196), ('PIK3R5', 2.409820625133856), ('AAK1', 0.9291775472059484), ('ATP5J', 0.7121878551634301), ('DALRD3', 2.801796438…
ELF1	taipale__ETS1_full_ACCGGAARYN	0.0658811	motif similar to factorbook__ELF1 ('ELF1'; q-value = 0.000353) which is directly annotated	frozenset({'weight>75.0%', 'activating', 'hg38_refseq-r80_10kb_up_and_down_tss.mc9nr'})	0.000353	3.85358	1	2453	[('PFN1', 2.5242925980657565), ('PSMC2', 1.7430335893200581), ('ARFIP1', 0.9322249280403104), ('DALRD3', 0.533036131380492), ('TTF1', 2.3917359637129247), ('CHMP5', 0.5766165244089821), ('CCDC51', 1.459140892501761), ('ZNF622', 10.288074685862446), ('ARHGEF7', 1.2289589958271196), ('SMG7', 2.409820625133856), ('RARA', 0.9291775472059484), ('GPAA1', 0.7121878551634301), ('ATP5J', 2.801796438013026…
ELF1	dbcorrdb__BCLAF1__ENCSR000BKH_1__m1	0.0611343	gene is annotated for similar motif factorbook__ELF1 ('ELF1'; q-value = 7.01e-05)	frozenset({'weight>75.0%', 'activating', 'hg38_refseq-r80_10kb_up_and_down_tss.mc9nr'})	7e-05	3.36511	1	3856	[('ROMO1', 2.5242925980657565), ('TRAPPC4', 1.7430335893200581), ('RPS19', 0.9322249280403104), ('ZSWIM8', 0.533036131380492), ('CFL1', 2.3917359637129247), ('EMC4', 0.5766165244089821), ('CHMP5', 1.459140892501761), ('MON1B', 10.288074685862446), ('AKIRIN2', 1.2289589958271196), ('NCAPD2', 2.409820625133856), ('TTF1', 0.9291775472059484), ('AP1S2', 0.7121878551634301), ('ARHGEF7', 2.801796438013…
ELF1	hocomoco__ELF1_HUMAN.H11MO.0.A	0.0690851	gene is directly annotated	frozenset({'weight>75.0%', 'activating', 'hg38_refseq-r80_10kb_up_and_down_tss.mc9nr'})	0	4.18329	1	964	[('ZKSCAN1', 2.5242925980657565), ('TTF1', 1.7430335893200581), ('ARHGAP30', 0.9322249280403104), ('ARHGEF7', 0.533036131380492), ('ARFIP1', 2.3917359637129247), ('AAK1', 0.5766165244089821), ('PRKACA', 1.459140892501761), ('MON1B', 10.288074685862446), ('CHMP5', 1.2289589958271196), ('ATP5J', 2.409820625133856), ('PFN1', 0.9291775472059484), ('DAZAP2', 0.7121878551634301), ('PIK3R5', 2.801796438…
ELF1	transfac_pro__M01988	0.0661153	motif similar to cisbp__M6203 ('ELF1[gene ID: "ENSG00000120690" species: "Homo sapiens" TF status: "direct" TF family: "Ets" DBDs: "Ets"]; Elf1[gene ID: "ENSMUSG00000036461" species: "Mus musculus" TF status: "inferred" TF family: "Ets" DBDs: "Ets"]'; q-value = 0.00038) which is directly annotated	frozenset({'weight>75.0%', 'activating', 'hg38_refseq-r80_10kb_up_and_down_tss.mc9nr'})	0.00038	3.87768	1	3575	[('PFN1', 2.5242925980657565), ('RARA', 1.7430335893200581), ('DALRD3', 0.9322249280403104), ('PSMC2', 0.533036131380492), ('ARFIP1', 2.3917359637129247), ('CHMP5', 0.5766165244089821), ('ZNF622', 1.459140892501761), ('TTF1', 10.288074685862446), ('ARHGAP30', 1.2289589958271196), ('RPL27', 2.409820625133856), ('ARHGEF7', 0.9291775472059484), ('CCDC51', 0.7121878551634301), ('ATP5J', 2.80179643801…
ELF1	taipale_cyt_meth__ELK3_NACCGGAAGTN_eDBD	0.0616902	gene is annotated for similar motif cisbp__M6203 ('ELF1[gene ID: "ENSG00000120690" species: "Homo sapiens" TF status: "direct" TF family: "Ets" DBDs: "Ets"]; Elf1[gene ID: "ENSMUSG00000036461" species: "Mus musculus" TF status: "inferred" TF family: "Ets" DBDs: "Ets"]'; q-value = 5.8e-05)	frozenset({'weight>75.0%', 'activating', 'hg38_refseq-r80_10kb_up_and_down_tss.mc9nr'})	5.8e-05	3.42231	1	3616	[('ARFIP1', 2.5242925980657565), ('PFN1', 1.7430335893200581), ('TTF1', 0.9322249280403104), ('PSMC2', 0.533036131380492), ('CHMP5', 2.3917359637129247), ('ZSWIM8', 0.5766165244089821), ('DALRD3', 1.459140892501761), ('ZKSCAN1', 10.288074685862446), ('EMC4', 1.2289589958271196), ('LSM5', 2.409820625133856), ('MON1B', 0.9291775472059484), ('AP1S2', 0.7121878551634301), ('PNISR', 2.8017964380130267…
ELF1	cisbp__M5429	0.0641323	gene is annotated for similar motif cisbp__M6203 ('ELF1[gene ID: "ENSG00000120690" species: "Homo sapiens" TF status: "direct" TF family: "Ets" DBDs: "Ets"]; Elf1[gene ID: "ENSMUSG00000036461" species: "Mus musculus" TF status: "inferred" TF family: "Ets" DBDs: "Ets"]'; q-value = 0.000275)	frozenset({'weight>75.0%', 'activating', 'hg38_refseq-r80_10kb_up_and_down_tss.mc9nr'})	0.000275	3.67362	1	3559	[('PFN1', 2.5242925980657565), ('DALRD3', 1.7430335893200581), ('ARFIP1', 0.9322249280403104), ('PSMC2', 0.533036131380492), ('TTF1', 2.3917359637129247), ('ZNF622', 0.5766165244089821), ('CHMP5', 1.459140892501761), ('PNISR', 10.288074685862446), ('ARHGEF7', 1.2289589958271196), ('MGAT1', 2.409820625133856), ('RPL27', 0.9291775472059484), ('CCDC51', 0.7121878551634301), ('GPAA1', 2.8017964380130…
ELF1	taipale__ERG_full_ACCGGAARTN	0.0625193	gene is annotated for similar motif cisbp__M6203 ('ELF1[gene ID: "ENSG00000120690" species: "Homo sapiens" TF status: "direct" TF family: "Ets" DBDs: "Ets"]; Elf1[gene ID: "ENSMUSG00000036461" species: "Mus musculus" TF status: "inferred" TF family: "Ets" DBDs: "Ets"]'; q-value = 7.35e-05)	frozenset({'weight>75.0%', 'activating', 'hg38_refseq-r80_10kb_up_and_down_tss.mc9nr'})	7.3e-05	3.50763	1	4991	[('PFN1', 2.5242925980657565), ('ARFIP1', 1.7430335893200581), ('PSMC2', 0.9322249280403104), ('DALRD3', 0.533036131380492), ('TTF1', 2.3917359637129247), ('ZNF622', 0.5766165244089821), ('CCDC51', 1.459140892501761), ('ARHGEF7', 10.288074685862446), ('RPL27', 1.2289589958271196), ('GPAA1', 2.409820625133856), ('CHMP5', 0.9291775472059484), ('MGAT1', 0.7121878551634301), ('ACOT8', 2.8017964380130…
ELF1	transfac_pro__M02060	0.0665478	gene is annotated for similar motif cisbp__M6203 ('ELF1[gene ID: "ENSG00000120690" species: "Homo sapiens" TF status: "direct" TF family: "Ets" DBDs: "Ets"]; Elf1[gene ID: "ENSMUSG00000036461" species: "Mus musculus" TF status: "inferred" TF family: "Ets" DBDs: "Ets"]'; q-value = 0.000363)	frozenset({'weight>75.0%', 'activating', 'hg38_refseq-r80_10kb_up_and_down_tss.mc9nr'})	0.000363	3.92219	1	3202	[('PFN1', 2.5242925980657565), ('DALRD3', 1.7430335893200581), ('ARFIP1', 0.9322249280403104), ('PSMC2', 0.533036131380492), ('TTF1', 2.3917359637129247), ('PNISR', 0.5766165244089821), ('ZNF622', 1.459140892501761), ('CHMP5', 10.288074685862446), ('ARHGEF7', 1.2289589958271196), ('EMC4', 2.409820625133856), ('GPAA1', 0.9291775472059484), ('ACOT8', 0.7121878551634301), ('DUSP6', 2.801796438013026…
ELF1	cisbp__M0692	0.0645195	motif similar to homer__AACCGGAAGT_ELF1 ('ELF1(ETS)/Jurkat-ELF1-ChIP-Seq(SRA014231)/Homer'; q-value = 6.52e-05) which is directly annotated	frozenset({'weight>75.0%', 'activating', 'hg38_refseq-r80_10kb_up_and_down_tss.mc9nr'})	6.5e-05	3.71347	1	4108	[('PFN1', 2.5242925980657565), ('CHMP5', 1.7430335893200581), ('CFL1', 0.9322249280403104), ('DALRD3', 0.533036131380492), ('ARFIP1', 2.3917359637129247), ('ZNF622', 0.5766165244089821), ('TTF1', 1.459140892501761), ('ZKSCAN1', 10.288074685862446), ('ARHGEF7', 1.2289589958271196), ('PSMC2', 2.409820625133856), ('EMC4', 0.9291775472059484), ('ACOT8', 0.7121878551634301), ('PNISR', 2.80179643801302…
ELF1	dbcorrdb__POLR2A__ENCSR000EAR_1__m1	0.0642822	gene is annotated for similar motif dbcorrdb__ELF1__ENCSR000BPT_1__m2 ('ELF1 (ENCSR000BPT-1, motif 2)'; q-value = 4.9e-06)	frozenset({'weight>75.0%', 'activating', 'hg38_refseq-r80_10kb_up_and_down_tss.mc9nr'})	5e-06	3.68904	1	4379	[('PHF12', 2.5242925980657565), ('RAD21', 1.7430335893200581), ('GRB2', 0.9322249280403104), ('DAD1', 0.533036131380492), ('TMED4', 2.3917359637129247), ('AP5M1', 0.5766165244089821), ('EXOC5', 1.459140892501761), ('YWHAZ', 10.288074685862446), ('EMC4', 1.2289589958271196), ('DDIT3', 2.409820625133856), ('EWSR1', 0.9291775472059484), ('CFL1', 0.7121878551634301), ('RPS19', 2.8017964380130267), ('…
ELF1	cisbp__M5433	0.0608923	gene is annotated for similar motif cisbp__M6203 ('ELF1[gene ID: "ENSG00000120690" species: "Homo sapiens" TF status: "direct" TF family: "Ets" DBDs: "Ets"]; Elf1[gene ID: "ENSMUSG00000036461" species: "Mus musculus" TF status: "inferred" TF family: "Ets" DBDs: "Ets"]'; q-value = 0.000108)	frozenset({'weight>75.0%', 'activating', 'hg38_refseq-r80_10kb_up_and_down_tss.mc9nr'})	0.000108	3.34021	1	3415	[('PFN1', 2.5242925980657565), ('ARFIP1', 1.7430335893200581), ('PSMC2', 0.9322249280403104), ('DALRD3', 0.533036131380492), ('TTF1', 2.3917359637129247), ('GPAA1', 0.5766165244089821), ('CCDC51', 1.459140892501761), ('ARHGEF7', 10.288074685862446), ('SMG7', 1.2289589958271196), ('ZNF622', 2.409820625133856), ('ACOT8', 0.9291775472059484), ('RPL27', 0.7121878551634301), ('CHMP5', 2.80179643801302…
ELF1	cisbp__M5418	0.066173	motif similar to factorbook__ELF1 ('ELF1'; q-value = 0.000349) which is directly annotated	frozenset({'weight>75.0%', 'activating', 'hg38_refseq-r80_10kb_up_and_down_tss.mc9nr'})	0.000349	3.88363	1	2630	[('PFN1', 2.5242925980657565), ('PSMC2', 1.7430335893200581), ('DALRD3', 0.9322249280403104), ('ARFIP1', 0.533036131380492), ('TTF1', 2.3917359637129247), ('CHMP5', 0.5766165244089821), ('ZNF622', 1.459140892501761), ('CCDC51', 10.288074685862446), ('ARHGEF7', 1.2289589958271196), ('SMG7', 2.409820625133856), ('RARA', 0.9291775472059484), ('PNISR', 0.7121878551634301), ('GPAA1', 2.801796438013026…
ELF1	cisbp__M4739	0.0625365	motif similar to factorbook__ELF1 ('ELF1'; q-value = 7.95e-06) which is directly annotated	frozenset({'weight>75.0%', 'activating', 'hg38_refseq-r80_10kb_up_and_down_tss.mc9nr'})	8e-06	3.5094	1	4945	[('PFN1', 2.5242925980657565), ('ARFIP1', 1.7430335893200581), ('PSMC2', 0.9322249280403104), ('ZKSCAN1', 0.533036131380492), ('AP1S2', 2.3917359637129247), ('ZSWIM8', 0.5766165244089821), ('TTF1', 1.459140892501761), ('LSM5', 10.288074685862446), ('EMC4', 1.2289589958271196), ('ZC3H13', 2.409820625133856), ('ARHGEF7', 0.9291775472059484), ('MON1B', 0.7121878551634301), ('ACOT8', 2.80179643801302…
ELF1	taipale_cyt_meth__FEV_NACCGGAAGTN_eDBD	0.0622539	gene is annotated for similar motif cisbp__M6203 ('ELF1[gene ID: "ENSG00000120690" species: "Homo sapiens" TF status: "direct" TF family: "Ets" DBDs: "Ets"]; Elf1[gene ID: "ENSMUSG00000036461" species: "Mus musculus" TF status: "inferred" TF family: "Ets" DBDs: "Ets"]'; q-value = 5.8e-05)	frozenset({'weight>75.0%', 'activating', 'hg38_refseq-r80_10kb_up_and_down_tss.mc9nr'})	5.8e-05	3.48032	1	4813	[('PFN1', 2.5242925980657565), ('ARFIP1', 1.7430335893200581), ('TTF1', 0.9322249280403104), ('PSMC2', 0.533036131380492), ('DALRD3', 2.3917359637129247), ('ARHGEF7', 0.5766165244089821), ('CHMP5', 1.459140892501761), ('EMC4', 10.288074685862446), ('ACOT8', 1.2289589958271196), ('CCDC51', 2.409820625133856), ('ZSWIM8', 0.9291775472059484), ('PNISR', 0.7121878551634301), ('ZNF622', 2.8017964380130…
ELF1	cisbp__M5424	0.0637763	motif similar to factorbook__ELF1 ('ELF1'; q-value = 0.000133) which is directly annotated	frozenset({'weight>75.0%', 'activating', 'hg38_refseq-r80_10kb_up_and_down_tss.mc9nr'})	0.000133	3.63698	1	2834	[('PFN1', 2.5242925980657565), ('DALRD3', 1.7430335893200581), ('TTF1', 0.9322249280403104), ('ARFIP1', 0.533036131380492), ('CHMP5', 2.3917359637129247), ('PSMC2', 0.5766165244089821), ('ZNF622', 1.459140892501761), ('PNISR', 10.288074685862446), ('ARHGEF7', 1.2289589958271196), ('ERLEC1', 2.409820625133856), ('MGAT1', 0.9291775472059484), ('RPL27', 0.7121878551634301), ('ZSWIM8', 2.801796438013…
ELF1	cisbp__M6004	0.0655391	motif similar to taipale_cyt_meth__ELF1_NACCCGGAAGTN_FL ('ELF1 [ETS]'; q-value = 5.01e-07) which is directly annotated	frozenset({'weight>75.0%', 'activating', 'hg38_refseq-r80_10kb_up_and_down_tss.mc9nr'})	1e-06	3.81839	1	1230	[('ARHGAP30', 2.5242925980657565), ('CHMP5', 1.7430335893200581), ('TTF1', 0.9322249280403104), ('MON1B', 0.533036131380492), ('ARHGEF7', 2.3917359637129247), ('DAZAP2', 0.5766165244089821), ('PRKACA', 1.459140892501761), ('PFN1', 10.288074685862446), ('DALRD3', 1.2289589958271196), ('EIF4G3', 2.409820625133856), ('PNISR', 0.9291775472059484), ('ZNF622', 0.7121878551634301), ('PIK3R5', 2.80179643…
ELF1	transfac_pro__M01258	0.0613077	gene is annotated for similar motif cisbp__M6203 ('ELF1[gene ID: "ENSG00000120690" species: "Homo sapiens" TF status: "direct" TF family: "Ets" DBDs: "Ets"]; Elf1[gene ID: "ENSMUSG00000036461" species: "Mus musculus" TF status: "inferred" TF family: "Ets" DBDs: "Ets"]'; q-value = 1.5e-05)	frozenset({'weight>75.0%', 'activating', 'hg38_refseq-r80_10kb_up_and_down_tss.mc9nr'})	1.5e-05	3.38295	1	2510	[('ARFIP1', 2.5242925980657565), ('TTF1', 1.7430335893200581), ('ARHGEF7', 0.9322249280403104), ('ZKSCAN1', 0.533036131380492), ('AAK1', 2.3917359637129247), ('EMC4', 0.5766165244089821), ('PFN1', 1.459140892501761), ('ZNF622', 10.288074685862446), ('PSMC2', 1.2289589958271196), ('CHMP5', 2.409820625133856), ('LSM5', 0.9291775472059484), ('AP1S2', 0.7121878551634301), ('ARHGAP30', 2.8017964380130…
ELF1	transfac_pro__M04704	0.0642744	motif similar to factorbook__ELF1 ('ELF1'; q-value = 1.24e-05) which is directly annotated	frozenset({'weight>75.0%', 'activating', 'hg38_refseq-r80_10kb_up_and_down_tss.mc9nr'})	1.2e-05	3.68824	1	692	[('PFN1', 2.5242925980657565), ('ZSWIM8', 1.7430335893200581), ('ARFIP1', 0.9322249280403104), ('AAK1', 0.533036131380492), ('ARHGEF7', 2.3917359637129247), ('PSMC2', 0.5766165244089821), ('TTF1', 1.459140892501761), ('ZNF622', 10.288074685862446), ('LSM5', 1.2289589958271196), ('ARHGAP30', 2.409820625133856), ('ACTB', 0.9291775472059484), ('EMC4', 0.7121878551634301), ('ZC3H13', 2.80179643801302…
ELF1	cisbp__M5383	0.0674425	gene is annotated for similar motif cisbp__M6203 ('ELF1[gene ID: "ENSG00000120690" species: "Homo sapiens" TF status: "direct" TF family: "Ets" DBDs: "Ets"]; Elf1[gene ID: "ENSMUSG00000036461" species: "Mus musculus" TF status: "inferred" TF family: "Ets" DBDs: "Ets"]'; q-value = 0.000108)	frozenset({'weight>75.0%', 'activating', 'hg38_refseq-r80_10kb_up_and_down_tss.mc9nr'})	0.000108	4.01426	1	1182	[('ARFIP1', 2.5242925980657565), ('PSMC2', 1.7430335893200581), ('PFN1', 0.9322249280403104), ('DALRD3', 0.533036131380492), ('TTF1', 2.3917359637129247), ('ARHGEF7', 0.5766165244089821), ('MGAT1', 1.459140892501761), ('MON1B', 10.288074685862446), ('GPAA1', 1.2289589958271196), ('SYF2', 2.409820625133856), ('ITM2C', 0.9291775472059484), ('AP5M1', 0.7121878551634301), ('EXOC5', 2.8017964380130267…
ELF1	taipale_cyt_meth__ETV4_NRCMGGAAGTN_eDBD_meth	0.0582348	motif similar to swissregulon__hs__ELF1_2_4.p2 ('hs__ELF1,2,4.p2'; q-value = 8.18e-05) which is directly annotated	frozenset({'weight>75.0%', 'activating', 'hg38_refseq-r80_10kb_up_and_down_tss.mc9nr'})	8.2e-05	3.06673	1	4970	[('PFN1', 2.5242925980657565), ('ARFIP1', 1.7430335893200581), ('TTF1', 0.9322249280403104), ('RPL27', 0.533036131380492), ('PSMC2', 2.3917359637129247), ('ARHGAP30', 0.5766165244089821), ('DALRD3', 1.459140892501761), ('ARHGEF7', 10.288074685862446), ('ZNF622', 1.2289589958271196), ('CHMP5', 2.409820625133856), ('DAZAP2', 0.9291775472059484), ('RARA', 0.7121878551634301), ('CCDC51', 2.8017964380…
ELF1	taipale__ELF3_DBD_WACCCGGAAGTA	0.0656796	gene is annotated for similar motif taipale_cyt_meth__ELF1_NACCCGGAAGTN_FL ('ELF1 [ETS]'; q-value = 1.16e-06)	frozenset({'weight>75.0%', 'activating', 'hg38_refseq-r80_10kb_up_and_down_tss.mc9nr'})	1e-06	3.83285	1	1415	[('TTF1', 2.5242925980657565), ('PNISR', 1.7430335893200581), ('JAK1', 0.9322249280403104), ('MON1B', 0.533036131380492), ('AAK1', 2.3917359637129247), ('ARFIP1', 0.5766165244089821), ('PHF12', 1.459140892501761), ('DDIT3', 10.288074685862446), ('DNAJC2', 1.2289589958271196), ('ARHGEF7', 2.409820625133856), ('ZMAT2', 0.9291775472059484), ('TANGO2', 0.7121878551634301), ('ATP5J', 2.801796438013026…
ELF1	cisbp__M4602	0.0586142	gene is annotated for similar motif cisbp__M4688 ('ELF1[gene ID: "ENSG00000120690" species: "Homo sapiens" TF status: "direct" TF family: "Ets" DBDs: "Ets"]; Elf1[gene ID: "ENSMUSG00000036461" species: "Mus musculus" TF status: "inferred" TF family: "Ets" DBDs: "Ets"]'; q-value = 0.000381)	frozenset({'weight>75.0%', 'activating', 'hg38_refseq-r80_10kb_up_and_down_tss.mc9nr'})	0.000381	3.10577	1	1314	[('UBE2G2', 2.5242925980657565), ('ERLEC1', 1.7430335893200581), ('PNISR', 0.9322249280403104), ('ROMO1', 0.533036131380492), ('TRAPPC4', 2.3917359637129247), ('ATP5J', 0.5766165244089821), ('FNDC3B', 1.459140892501761), ('KARS', 10.288074685862446), ('AP1S2', 1.2289589958271196), ('TTF1', 2.409820625133856), ('AAK1', 0.9291775472059484), ('JAK1', 0.7121878551634301), ('RNF220', 2.801796438013026…
ELF1	flyfactorsurvey__Ets96B_SANGER_5_FBgn0039225	0.0617152	motif similar to factorbook__ELF1 ('ELF1'; q-value = 8.93e-05) which is directly annotated	frozenset({'weight>75.0%', 'activating', 'hg38_refseq-r80_10kb_up_and_down_tss.mc9nr'})	8.9e-05	3.42488	1	3024	[('ARFIP1', 2.5242925980657565), ('PSMC2', 1.7430335893200581), ('ARHGEF7', 0.9322249280403104), ('ROMO1', 0.533036131380492), ('PFN1', 2.3917359637129247), ('TTF1', 0.5766165244089821), ('DALRD3', 1.459140892501761), ('CHMP5', 10.288074685862446), ('GPAA1', 1.2289589958271196), ('MGAT1', 2.409820625133856), ('ZNF75D', 0.9291775472059484), ('ARID4A', 0.7121878551634301), ('AAK1', 2.80179643801302…
ELF1	cisbp__M4951	0.0768828	gene is annotated for similar motif transfac_pro__M02053 ('V$ELF_02: ELF1'; q-value = 0.000966)	frozenset({'weight>75.0%', 'activating', 'hg38_refseq-r80_10kb_up_and_down_tss.mc9nr'})	0.000966	4.98573	1	2708	[('ROMO1', 2.5242925980657565), ('PFN1', 1.7430335893200581), ('ARFIP1', 0.9322249280403104), ('AP1S2', 0.533036131380492), ('ZC3H13', 2.3917359637129247), ('ICAM1', 0.5766165244089821), ('CREBRF', 1.459140892501761), ('CHMP5', 10.288074685862446), ('ZKSCAN1', 1.2289589958271196), ('MON1B', 2.409820625133856), ('ARHGEF7', 0.9291775472059484), ('CFL1', 0.7121878551634301), ('PSMC2', 2.801796438013…
ELF1	taipale_cyt_meth__ELF4_NATGCGGAAGTN_eDBD_meth	0.0593153	motif similar to taipale_cyt_meth__ELF1_NATGCGGAAGTN_eDBD ('ELF1 [ETS]'; q-value = 3.19e-10) which is directly annotated	frozenset({'weight>75.0%', 'activating', 'hg38_refseq-r80_10kb_up_and_down_tss.mc9nr'})	0	3.17792	1	1671	[('ARHGAP30', 2.5242925980657565), ('TTF1', 1.7430335893200581), ('PIK3R5', 0.9322249280403104), ('EIF4G3', 0.533036131380492), ('SYK', 2.3917359637129247), ('PTPRJ', 0.5766165244089821), ('ATP5J', 1.459140892501761), ('MON1B', 10.288074685862446), ('ARFIP1', 1.2289589958271196), ('FAM53B', 2.409820625133856), ('PHF12', 0.9291775472059484), ('C10orf11', 0.7121878551634301), ('CHMP5', 2.8017964380…
ELF1	transfac_pro__M02063	0.0597306	gene is annotated for similar motif cisbp__M6203 ('ELF1[gene ID: "ENSG00000120690" species: "Homo sapiens" TF status: "direct" TF family: "Ets" DBDs: "Ets"]; Elf1[gene ID: "ENSMUSG00000036461" species: "Mus musculus" TF status: "inferred" TF family: "Ets" DBDs: "Ets"]'; q-value = 5.36e-05)	frozenset({'weight>75.0%', 'activating', 'hg38_refseq-r80_10kb_up_and_down_tss.mc9nr'})	5.4e-05	3.22066	1	2616	[('PFN1', 2.5242925980657565), ('RARA', 1.7430335893200581), ('ZNF622', 0.9322249280403104), ('PSMC2', 0.533036131380492), ('TTF1', 2.3917359637129247), ('ARFIP1', 0.5766165244089821), ('ARHGAP30', 1.459140892501761), ('DALRD3', 10.288074685862446), ('RPL27', 1.2289589958271196), ('ARHGEF7', 2.409820625133856), ('PNISR', 0.9291775472059484), ('CCDC51', 0.7121878551634301), ('CHMP5', 2.80179643801…
ELF1	transfac_pro__M02745	0.0710665	motif similar to cisbp__M4688 ('ELF1[gene ID: "ENSG00000120690" species: "Homo sapiens" TF status: "direct" TF family: "Ets" DBDs: "Ets"]; Elf1[gene ID: "ENSMUSG00000036461" species: "Mus musculus" TF status: "inferred" TF family: "Ets" DBDs: "Ets"]'; q-value = 0.000267) which is directly annotated	frozenset({'weight>75.0%', 'activating', 'hg38_refseq-r80_10kb_up_and_down_tss.mc9nr'})	0.000267	4.3872	1	595	[('TTF1', 2.5242925980657565), ('ARHGEF7', 1.7430335893200581), ('PNISR', 0.9322249280403104), ('CHMP5', 0.533036131380492), ('ARHGAP30', 2.3917359637129247), ('JAK1', 0.5766165244089821), ('MON1B', 1.459140892501761), ('ARFIP1', 10.288074685862446), ('ACOT8', 1.2289589958271196), ('PRKACA', 2.409820625133856), ('FAM53B', 0.9291775472059484), ('ATP5J', 0.7121878551634301), ('RARA', 2.801796438013…
ELF1	transfac_pro__M01975	0.0630721	motif is annotated for orthologous gene ENSMUSG00000036461 in M. musculus (identity = 89%)	frozenset({'weight>75.0%', 'activating', 'hg38_refseq-r80_10kb_up_and_down_tss.mc9nr'})	0	3.56452	0.897059	4730	[('PFN1', 2.5242925980657565), ('TTF1', 1.7430335893200581), ('DALRD3', 0.9322249280403104), ('ROMO1', 0.533036131380492), ('ERLEC1', 2.3917359637129247), ('ARHGEF7', 0.5766165244089821), ('ICAM1', 1.459140892501761), ('PNISR', 10.288074685862446), ('ZNF622', 1.2289589958271196), ('ARFIP1', 2.409820625133856), ('CREBRF', 0.9291775472059484), ('CHMP5', 0.7121878551634301), ('AAK1', 2.8017964380130…
ELF1	cisbp__M5431	0.0654532	gene is annotated for similar motif cisbp__M6203 ('ELF1[gene ID: "ENSG00000120690" species: "Homo sapiens" TF status: "direct" TF family: "Ets" DBDs: "Ets"]; Elf1[gene ID: "ENSMUSG00000036461" species: "Mus musculus" TF status: "inferred" TF family: "Ets" DBDs: "Ets"]'; q-value = 0.000301)	frozenset({'weight>75.0%', 'activating', 'hg38_refseq-r80_10kb_up_and_down_tss.mc9nr'})	0.000301	3.80955	1	4432	[('PFN1', 2.5242925980657565), ('ARFIP1', 1.7430335893200581), ('PSMC2', 0.9322249280403104), ('DALRD3', 0.533036131380492), ('ZNF622', 2.3917359637129247), ('TTF1', 0.5766165244089821), ('CCDC51', 1.459140892501761), ('CHMP5', 10.288074685862446), ('ARHGEF7', 1.2289589958271196), ('CFL1', 2.409820625133856), ('ACOT8', 0.9291775472059484), ('SMG7', 0.7121878551634301), ('GPAA1', 2.801796438013026…
ELF1	transfac_pro__M02074	0.0678266	motif similar to transfac_pro__M02053 ('V$ELF_02: ELF1'; q-value = 0.000739) which is directly annotated	frozenset({'weight>75.0%', 'activating', 'hg38_refseq-r80_10kb_up_and_down_tss.mc9nr'})	0.000739	4.05379	1	3860	[('PFN1', 2.5242925980657565), ('ARFIP1', 1.7430335893200581), ('CHMP5', 0.9322249280403104), ('TTF1', 0.533036131380492), ('DALRD3', 2.3917359637129247), ('SMG7', 0.5766165244089821), ('PSMC2', 1.459140892501761), ('ZNF622', 10.288074685862446), ('RARA', 1.2289589958271196), ('DUSP6', 2.409820625133856), ('ATP5J', 0.9291775472059484), ('ICAM1', 0.7121878551634301), ('ARHGEF7', 2.8017964380130267…
ELF1	cisbp__M5372	0.0672848	gene is annotated for similar motif taipale_cyt_meth__ELF1_NACCCGGAAGTN_FL ('ELF1 [ETS]'; q-value = 5.44e-07)	frozenset({'weight>75.0%', 'activating', 'hg38_refseq-r80_10kb_up_and_down_tss.mc9nr'})	1e-06	3.99803	1	1537	[('TTF1', 2.5242925980657565), ('PHF12', 1.7430335893200581), ('JAK1', 0.9322249280403104), ('PNISR', 0.533036131380492), ('MON1B', 2.3917359637129247), ('AAK1', 0.5766165244089821), ('ARFIP1', 1.459140892501761), ('ARHGEF7', 10.288074685862446), ('ATP5J', 1.2289589958271196), ('TANGO2', 2.409820625133856), ('ARHGAP30', 0.9291775472059484), ('ZNF622', 0.7121878551634301), ('DNAJC2', 2.80179643801…
ELF1	cisbp__M5380	0.0649817	gene is annotated for similar motif cisbp__M6203 ('ELF1[gene ID: "ENSG00000120690" species: "Homo sapiens" TF status: "direct" TF family: "Ets" DBDs: "Ets"]; Elf1[gene ID: "ENSMUSG00000036461" species: "Mus musculus" TF status: "inferred" TF family: "Ets" DBDs: "Ets"]'; q-value = 0.000363)	frozenset({'weight>75.0%', 'activating', 'hg38_refseq-r80_10kb_up_and_down_tss.mc9nr'})	0.000363	3.76103	1	3231	[('PFN1', 2.5242925980657565), ('DALRD3', 1.7430335893200581), ('ARFIP1', 0.9322249280403104), ('PSMC2', 0.533036131380492), ('TTF1', 2.3917359637129247), ('CHMP5', 0.5766165244089821), ('ZNF622', 1.459140892501761), ('PNISR', 10.288074685862446), ('ARHGEF7', 1.2289589958271196), ('MGAT1', 2.409820625133856), ('ROMO1', 0.9291775472059484), ('RPL27', 0.7121878551634301), ('ACOT8', 2.80179643801302…
ELF1	dbcorrdb__ETS1__ENCSR000BKQ_1__m3	0.0576071	gene is annotated for similar motif dbcorrdb__ELF1__ENCSR000BMB_1__m1 ('ELF1 (ENCSR000BMB-1, motif 1)'; q-value = 5.56e-11)	frozenset({'weight>75.0%', 'activating', 'hg38_refseq-r80_10kb_up_and_down_tss.mc9nr'})	0	3.00214	1	2446	[('RPS19', 2.5242925980657565), ('EMC4', 1.7430335893200581), ('ARHGAP30', 0.9322249280403104), ('LSM5', 0.533036131380492), ('ROMO1', 2.3917359637129247), ('ZSWIM8', 0.5766165244089821), ('AP1S2', 1.459140892501761), ('ZKSCAN1', 10.288074685862446), ('TTF1', 1.2289589958271196), ('MON1B', 2.409820625133856), ('PSMC2', 0.9291775472059484), ('TASP1', 0.7121878551634301), ('ACTB', 2.801796438013026…
ELF1	taipale__ETV6_full_KSYGGAAGTN	0.0603162	gene is annotated for similar motif cisbp__M6203 ('ELF1[gene ID: "ENSG00000120690" species: "Homo sapiens" TF status: "direct" TF family: "Ets" DBDs: "Ets"]; Elf1[gene ID: "ENSMUSG00000036461" species: "Mus musculus" TF status: "inferred" TF family: "Ets" DBDs: "Ets"]'; q-value = 0.000275)	frozenset({'weight>75.0%', 'activating', 'hg38_refseq-r80_10kb_up_and_down_tss.mc9nr'})	0.000275	3.28092	1	4895	[('TTF1', 2.5242925980657565), ('ARHGEF7', 1.7430335893200581), ('PFN1', 0.9322249280403104), ('RPL27', 0.533036131380492), ('CSGALNACT2', 2.3917359637129247), ('EMC4', 0.5766165244089821), ('AAK1', 1.459140892501761), ('ARFIP1', 10.288074685862446), ('PSMC2', 1.2289589958271196), ('DDX21', 2.409820625133856), ('LSM5', 0.9291775472059484), ('ZSWIM8', 0.7121878551634301), ('MGAT1', 2.8017964380130…
ELF1	taipale__GABPA_full_ACCGGAAGTN_repr	0.0680421	gene is annotated for similar motif cisbp__M6203 ('ELF1[gene ID: "ENSG00000120690" species: "Homo sapiens" TF status: "direct" TF family: "Ets" DBDs: "Ets"]; Elf1[gene ID: "ENSMUSG00000036461" species: "Mus musculus" TF status: "inferred" TF family: "Ets" DBDs: "Ets"]'; q-value = 0.000248)	frozenset({'weight>75.0%', 'activating', 'hg38_refseq-r80_10kb_up_and_down_tss.mc9nr'})	0.000248	4.07596	1	4945	[('PFN1', 2.5242925980657565), ('ARFIP1', 1.7430335893200581), ('PSMC2', 0.9322249280403104), ('DALRD3', 0.533036131380492), ('TTF1', 2.3917359637129247), ('ARHGEF7', 0.5766165244089821), ('PNISR', 1.459140892501761), ('AAK1', 10.288074685862446), ('MON1B', 1.2289589958271196), ('EMC4', 2.409820625133856), ('ROMO1', 0.9291775472059484), ('TRAPPC4', 0.7121878551634301), ('GPAA1', 2.801796438013026…
ELF1	hdpi__ELF2	0.0666165	gene is annotated for similar motif taipale_cyt_meth__ELF1_NACCCGGAAGTN_eDBD ('ELF1 [ETS]'; q-value = 5.98e-05)	frozenset({'weight>75.0%', 'activating', 'hg38_refseq-r80_10kb_up_and_down_tss.mc9nr'})	6e-05	3.92926	1	3570	[('CHMP5', 2.5242925980657565), ('ZKSCAN1', 1.7430335893200581), ('PFN1', 0.9322249280403104), ('DALRD3', 0.533036131380492), ('CFL1', 2.3917359637129247), ('RNF220', 0.5766165244089821), ('ICAM1', 1.459140892501761), ('TTF1', 10.288074685862446), ('PARGP1', 1.2289589958271196), ('ROMO1', 2.409820625133856), ('CYTH2', 0.9291775472059484), ('ACOT8', 0.7121878551634301), ('ERLEC1', 2.80179643801302…
ELF1	taipale__FLI1_DBD_ACCGGAARYN	0.065294	gene is annotated for similar motif cisbp__M6203 ('ELF1[gene ID: "ENSG00000120690" species: "Homo sapiens" TF status: "direct" TF family: "Ets" DBDs: "Ets"]; Elf1[gene ID: "ENSMUSG00000036461" species: "Mus musculus" TF status: "inferred" TF family: "Ets" DBDs: "Ets"]'; q-value = 0.000301)	frozenset({'weight>75.0%', 'activating', 'hg38_refseq-r80_10kb_up_and_down_tss.mc9nr'})	0.000301	3.79316	1	3168	[('PFN1', 2.5242925980657565), ('ARFIP1', 1.7430335893200581), ('PSMC2', 0.9322249280403104), ('DALRD3', 0.533036131380492), ('TTF1', 2.3917359637129247), ('ZNF622', 0.5766165244089821), ('CCDC51', 1.459140892501761), ('ARHGEF7', 10.288074685862446), ('CHMP5', 1.2289589958271196), ('ACOT8', 2.409820625133856), ('SMG7', 0.9291775472059484), ('GPAA1', 0.7121878551634301), ('RPL27', 2.80179643801302…
ELF1	cisbp__M6005	0.0649021	gene is annotated for similar motif cisbp__M6203 ('ELF1[gene ID: "ENSG00000120690" species: "Homo sapiens" TF status: "direct" TF family: "Ets" DBDs: "Ets"]; Elf1[gene ID: "ENSMUSG00000036461" species: "Mus musculus" TF status: "inferred" TF family: "Ets" DBDs: "Ets"]'; q-value = 0.000452)	frozenset({'weight>75.0%', 'activating', 'hg38_refseq-r80_10kb_up_and_down_tss.mc9nr'})	0.000452	3.75283	1	3290	[('ARFIP1', 2.5242925980657565), ('PFN1', 1.7430335893200581), ('PSMC2', 0.9322249280403104), ('DALRD3', 0.533036131380492), ('TTF1', 2.3917359637129247), ('ARHGEF7', 0.5766165244089821), ('MON1B', 1.459140892501761), ('GPAA1', 10.288074685862446), ('ZNF622', 1.2289589958271196), ('MGAT1', 2.409820625133856), ('ITM2C', 0.9291775472059484), ('PNISR', 0.7121878551634301), ('TASP1', 2.80179643801302…
ELF1	cisbp__M0695	0.0655766	motif similar to homer__AACCGGAAGT_ELF1 ('ELF1(ETS)/Jurkat-ELF1-ChIP-Seq(SRA014231)/Homer'; q-value = 0.000124) which is directly annotated	frozenset({'weight>75.0%', 'activating', 'hg38_refseq-r80_10kb_up_and_down_tss.mc9nr'})	0.000124	3.82225	1	4081	[('PFN1', 2.5242925980657565), ('DALRD3', 1.7430335893200581), ('CHMP5', 0.9322249280403104), ('ARFIP1', 0.533036131380492), ('TTF1', 2.3917359637129247), ('ZNF622', 0.5766165244089821), ('CFL1', 1.459140892501761), ('ZKSCAN1', 10.288074685862446), ('ARHGEF7', 1.2289589958271196), ('PSMC2', 2.409820625133856), ('PNISR', 0.9291775472059484), ('ACOT8', 0.7121878551634301), ('AP1S2', 2.8017964380130…
ELF1	taipale_cyt_meth__ELF1_NATGCGGAAGTN_FL	0.0643165	gene is directly annotated	frozenset({'weight>75.0%', 'activating', 'hg38_refseq-r80_10kb_up_and_down_tss.mc9nr'})	0	3.69258	1	4414	[('TTF1', 2.5242925980657565), ('ARFIP1', 1.7430335893200581), ('CHMP5', 0.9322249280403104), ('MON1B', 0.533036131380492), ('UGP2', 2.3917359637129247), ('JAK1', 0.5766165244089821), ('RPS19', 1.459140892501761), ('HSP90B1', 10.288074685862446), ('SYF2', 1.2289589958271196), ('PFN1', 2.409820625133856), ('LSM5', 0.9291775472059484), ('ZKSCAN1', 0.7121878551634301), ('ATP5J', 2.8017964380130267),…
ELF1	cisbp__M4554	0.0593012	gene is annotated for similar motif cisbp__M4688 ('ELF1[gene ID: "ENSG00000120690" species: "Homo sapiens" TF status: "direct" TF family: "Ets" DBDs: "Ets"]; Elf1[gene ID: "ENSMUSG00000036461" species: "Mus musculus" TF status: "inferred" TF family: "Ets" DBDs: "Ets"]'; q-value = 0.00058)	frozenset({'weight>75.0%', 'activating', 'hg38_refseq-r80_10kb_up_and_down_tss.mc9nr'})	0.00058	3.17647	1	1268	[('ROMO1', 2.5242925980657565), ('ERLEC1', 1.7430335893200581), ('UBE2G2', 0.9322249280403104), ('ATP5J', 0.533036131380492), ('PNISR', 2.3917359637129247), ('TRAPPC4', 0.5766165244089821), ('PCBP1', 1.459140892501761), ('HSP90B1', 10.288074685862446), ('JAK1', 1.2289589958271196), ('FNDC3B', 2.409820625133856), ('AAK1', 0.9291775472059484), ('TTF1', 0.7121878551634301), ('DDIT3', 2.8017964380130…
ELF1	hocomoco__FLI1_MOUSE.H11MO.0.A	0.0652018	gene is annotated for similar motif dbcorrdb__ELF1__ENCSR000BPT_1__m2 ('ELF1 (ENCSR000BPT-1, motif 2)'; q-value = 5.62e-08)	frozenset({'weight>75.0%', 'activating', 'hg38_refseq-r80_10kb_up_and_down_tss.mc9nr'})	0	3.78368	1	1158	[('ARFIP1', 2.5242925980657565), ('ARHGAP30', 1.7430335893200581), ('ARHGEF7', 0.9322249280403104), ('TTF1', 0.533036131380492), ('ACTB', 2.3917359637129247), ('EMC4', 0.5766165244089821), ('RPL27', 1.459140892501761), ('TASP1', 10.288074685862446), ('MSL1', 1.2289589958271196), ('CCT7', 2.409820625133856), ('ATP5J', 0.9291775472059484), ('RPS19', 0.7121878551634301), ('ZSWIM8', 2.801796438013026…
ELF1	cisbp__M4539	0.0621134	gene is annotated for similar motif dbcorrdb__ELF1__ENCSR000BPT_1__m2 ('ELF1 (ENCSR000BPT-1, motif 2)'; q-value = 6.73e-06)	frozenset({'weight>75.0%', 'activating', 'hg38_refseq-r80_10kb_up_and_down_tss.mc9nr'})	7e-06	3.46586	1	2224	[('PFN1', 2.5242925980657565), ('ARFIP1', 1.7430335893200581), ('ARHGEF7', 0.9322249280403104), ('ZKSCAN1', 0.533036131380492), ('EMC4', 2.3917359637129247), ('TTF1', 0.5766165244089821), ('ZSWIM8', 1.459140892501761), ('AAK1', 10.288074685862446), ('ZNF622', 1.2289589958271196), ('PSMC2', 2.409820625133856), ('AP1S2', 0.9291775472059484), ('ROMO1', 0.7121878551634301), ('CSGALNACT2', 2.801796438…
ELF1	jaspar__MA0062.2	0.0651753	gene is annotated for similar motif dbcorrdb__ELF1__ENCSR000BMB_1__m1 ('ELF1 (ENCSR000BMB-1, motif 1)'; q-value = 1.24e-06)	frozenset({'weight>75.0%', 'activating', 'hg38_refseq-r80_10kb_up_and_down_tss.mc9nr'})	1e-06	3.78095	1	2834	[('ARHGEF7', 2.5242925980657565), ('AAK1', 1.7430335893200581), ('ROMO1', 0.9322249280403104), ('ARFIP1', 0.533036131380492), ('ZKSCAN1', 2.3917359637129247), ('TTF1', 0.5766165244089821), ('EMC4', 1.459140892501761), ('MGAT1', 10.288074685862446), ('ZSWIM8', 1.2289589958271196), ('LSM5', 2.409820625133856), ('PFN1', 0.9291775472059484), ('CSGALNACT2', 0.7121878551634301), ('AP5M1', 2.80179643801…
ELF1	hocomoco__ELF2_HUMAN.H11MO.0.C	0.0637966	gene is annotated for similar motif dbcorrdb__ELF1__ENCSR000BMZ_1__m1 ('ELF1 (ENCSR000BMZ-1, motif 1)'; q-value = 2.23e-08)	frozenset({'weight>75.0%', 'activating', 'hg38_refseq-r80_10kb_up_and_down_tss.mc9nr'})	0	3.63907	1	3291	[('ARHGAP30', 2.5242925980657565), ('ARFIP1', 1.7430335893200581), ('TTF1', 0.9322249280403104), ('ARHGEF7', 0.533036131380492), ('ZKSCAN1', 2.3917359637129247), ('RPL27', 0.5766165244089821), ('CHMP5', 1.459140892501761), ('AAK1', 10.288074685862446), ('PRKACA', 1.2289589958271196), ('PFN1', 2.409820625133856), ('EMC4', 0.9291775472059484), ('ATP5J', 0.7121878551634301), ('ZNF622', 2.80179643801…
ELF1	cisbp__M5416	0.0630689	gene is annotated for similar motif cisbp__M6203 ('ELF1[gene ID: "ENSG00000120690" species: "Homo sapiens" TF status: "direct" TF family: "Ets" DBDs: "Ets"]; Elf1[gene ID: "ENSMUSG00000036461" species: "Mus musculus" TF status: "inferred" TF family: "Ets" DBDs: "Ets"]'; q-value = 7.35e-05)	frozenset({'weight>75.0%', 'activating', 'hg38_refseq-r80_10kb_up_and_down_tss.mc9nr'})	7.3e-05	3.56419	1	4836	[('PFN1', 2.5242925980657565), ('PSMC2', 1.7430335893200581), ('ARFIP1', 0.9322249280403104), ('DALRD3', 0.533036131380492), ('TTF1', 2.3917359637129247), ('ARHGEF7', 0.5766165244089821), ('ZNF622', 1.459140892501761), ('CCDC51', 10.288074685862446), ('RARA', 1.2289589958271196), ('RPL27', 2.409820625133856), ('AAK1', 0.9291775472059484), ('EMC4', 0.7121878551634301), ('GPAA1', 2.8017964380130267…
ELF1	taipale__ELF1_full_AACCCGGAAGTR	0.065333	gene is directly annotated	frozenset({'weight>75.0%', 'activating', 'hg38_refseq-r80_10kb_up_and_down_tss.mc9nr'})	0	3.79718	1	1285	[('TTF1', 2.5242925980657565), ('MON1B', 1.7430335893200581), ('PNISR', 0.9322249280403104), ('DNAJC2', 0.533036131380492), ('PHF21A', 2.3917359637129247), ('ASCC2', 0.5766165244089821), ('PCBP1', 1.459140892501761), ('AAK1', 10.288074685862446), ('ZCCHC7', 1.2289589958271196), ('ZMAT2', 2.409820625133856), ('PFN1', 0.9291775472059484), ('RNF10', 0.7121878551634301), ('TANGO2', 2.8017964380130267…
ELF1	jaspar__MA0076.2	0.066629	motif similar to factorbook__ELF1 ('ELF1'; q-value = 8.96e-11) which is directly annotated	frozenset({'weight>75.0%', 'activating', 'hg38_refseq-r80_10kb_up_and_down_tss.mc9nr'})	0	3.93054	1	2568	[('ARFIP1', 2.5242925980657565), ('ARHGEF7', 1.7430335893200581), ('TTF1', 0.9322249280403104), ('EMC4', 0.533036131380492), ('ZKSCAN1', 2.3917359637129247), ('AAK1', 0.5766165244089821), ('PFN1', 1.459140892501761), ('LSM5', 10.288074685862446), ('CSGALNACT2', 1.2289589958271196), ('PSMC2', 2.409820625133856), ('ACTB', 0.9291775472059484), ('ZSWIM8', 0.7121878551634301), ('ROMO1', 2.801796438013…
ELF1	transfac_pro__M08913	0.0634624	gene is annotated for similar motif cisbp__M6203 ('ELF1[gene ID: "ENSG00000120690" species: "Homo sapiens" TF status: "direct" TF family: "Ets" DBDs: "Ets"]; Elf1[gene ID: "ENSMUSG00000036461" species: "Mus musculus" TF status: "inferred" TF family: "Ets" DBDs: "Ets"]'; q-value = 0.000216)	frozenset({'weight>75.0%', 'activating', 'hg38_refseq-r80_10kb_up_and_down_tss.mc9nr'})	0.000216	3.60469	1	4017	[('PFN1', 2.5242925980657565), ('DALRD3', 1.7430335893200581), ('ARFIP1', 0.9322249280403104), ('PSMC2', 0.533036131380492), ('TTF1', 2.3917359637129247), ('ZNF622', 0.5766165244089821), ('CHMP5', 1.459140892501761), ('RARA', 10.288074685862446), ('RPL27', 1.2289589958271196), ('ARHGEF7', 2.409820625133856), ('CCDC51', 0.9291775472059484), ('EMC4', 0.7121878551634301), ('PNISR', 2.801796438013026…
ELF1	transfac_pro__M02067	0.0657327	motif similar to cisbp__M6203 ('ELF1[gene ID: "ENSG00000120690" species: "Homo sapiens" TF status: "direct" TF family: "Ets" DBDs: "Ets"]; Elf1[gene ID: "ENSMUSG00000036461" species: "Mus musculus" TF status: "inferred" TF family: "Ets" DBDs: "Ets"]'; q-value = 0.000328) which is directly annotated	frozenset({'weight>75.0%', 'activating', 'hg38_refseq-r80_10kb_up_and_down_tss.mc9nr'})	0.000328	3.83831	1	3908	[('PFN1', 2.5242925980657565), ('RARA', 1.7430335893200581), ('ZNF622', 0.9322249280403104), ('ARFIP1', 0.533036131380492), ('PSMC2', 2.3917359637129247), ('CHMP5', 0.5766165244089821), ('DALRD3', 1.459140892501761), ('TTF1', 10.288074685862446), ('ARHGAP30', 1.2289589958271196), ('RPL27', 2.409820625133856), ('ARHGEF7', 0.9291775472059484), ('EMC4', 0.7121878551634301), ('CCDC51', 2.801796438013…
ELF1	taipale__Elf5_DBD_ACCCGGAAGTN	0.0652565	motif similar to taipale_cyt_meth__ELF1_NACCCGGAAGTN_FL ('ELF1 [ETS]'; q-value = 1.04e-06) which is directly annotated	frozenset({'weight>75.0%', 'activating', 'hg38_refseq-r80_10kb_up_and_down_tss.mc9nr'})	1e-06	3.78931	1	1487	[('ARHGAP30', 2.5242925980657565), ('CHMP5', 1.7430335893200581), ('TTF1', 0.9322249280403104), ('MON1B', 0.533036131380492), ('ARHGEF7', 2.3917359637129247), ('DAZAP2', 0.5766165244089821), ('PRKACA', 1.459140892501761), ('EIF4G3', 10.288074685862446), ('PNISR', 1.2289589958271196), ('PIK3R5', 2.409820625133856), ('DALRD3', 0.9291775472059484), ('ZNF622', 0.7121878551634301), ('PFN1', 2.80179643…
ELF1	taipale__ELF5_DBD_ACCCGGAAGTN	0.0630283	motif similar to taipale_cyt_meth__ELF1_NACCCGGAAGTN_FL ('ELF1 [ETS]'; q-value = 2.21e-07) which is directly annotated	frozenset({'weight>75.0%', 'activating', 'hg38_refseq-r80_10kb_up_and_down_tss.mc9nr'})	0	3.56002	1	1573	[('ARHGAP30', 2.5242925980657565), ('TTF1', 1.7430335893200581), ('ARHGEF7', 0.9322249280403104), ('MON1B', 0.533036131380492), ('ATP5J', 2.3917359637129247), ('PNISR', 0.5766165244089821), ('AAK1', 1.459140892501761), ('CHMP5', 10.288074685862446), ('EIF4G3', 1.2289589958271196), ('PIK3R5', 2.409820625133856), ('DAZAP2', 0.9291775472059484), ('JAK1', 0.7121878551634301), ('PRKACA', 2.80179643801…
ELF1	taipale__ERG_DBD_ACCGGAARTN	0.0624756	gene is annotated for similar motif cisbp__M6203 ('ELF1[gene ID: "ENSG00000120690" species: "Homo sapiens" TF status: "direct" TF family: "Ets" DBDs: "Ets"]; Elf1[gene ID: "ENSMUSG00000036461" species: "Mus musculus" TF status: "inferred" TF family: "Ets" DBDs: "Ets"]'; q-value = 0.00015)	frozenset({'weight>75.0%', 'activating', 'hg38_refseq-r80_10kb_up_and_down_tss.mc9nr'})	0.00015	3.50314	1	4325	[('PFN1', 2.5242925980657565), ('ARFIP1', 1.7430335893200581), ('PSMC2', 0.9322249280403104), ('DALRD3', 0.533036131380492), ('ZNF622', 2.3917359637129247), ('TTF1', 0.5766165244089821), ('CCDC51', 1.459140892501761), ('ARHGEF7', 10.288074685862446), ('RPL27', 1.2289589958271196), ('CHMP5', 2.409820625133856), ('GPAA1', 0.9291775472059484), ('MGAT1', 0.7121878551634301), ('ACOT8', 2.8017964380130…
ELF1	cisbp__M4936	0.0639511	gene is orthologous to FBgn0000567 in D. melanogaster (identity = 20%) which is directly annotated for motif	frozenset({'weight>75.0%', 'activating', 'hg38_refseq-r80_10kb_up_and_down_tss.mc9nr'})	0	3.65498	0.206785	2325	[('JAK1', 2.5242925980657565), ('PNISR', 1.7430335893200581), ('MON1B', 0.9322249280403104), ('TANGO2', 0.533036131380492), ('DDIT3', 2.3917359637129247), ('FNDC3B', 0.5766165244089821), ('TTF1', 1.459140892501761), ('PCBP1', 10.288074685862446), ('AP1S2', 1.2289589958271196), ('WDR1', 2.409820625133856), ('ZCCHC7', 0.9291775472059484), ('ZKSCAN1', 0.7121878551634301), ('AAK1', 2.8017964380130267…
ELF1	transfac_pro__M08917	0.0638934	motif similar to factorbook__ELF1 ('ELF1'; q-value = 4.65e-05) which is directly annotated	frozenset({'weight>75.0%', 'activating', 'hg38_refseq-r80_10kb_up_and_down_tss.mc9nr'})	4.6e-05	3.64903	1	4061	[('PFN1', 2.5242925980657565), ('TTF1', 1.7430335893200581), ('CHMP5', 0.9322249280403104), ('ARHGEF7', 0.533036131380492), ('ARFIP1', 2.3917359637129247), ('ZNF622', 0.5766165244089821), ('PSMC2', 1.459140892501761), ('RPL27', 10.288074685862446), ('DALRD3', 1.2289589958271196), ('PNISR', 2.409820625133856), ('RARA', 0.9291775472059484), ('EMC4', 0.7121878551634301), ('ATP5J', 2.8017964380130267…
ELF1	elemento__CCCGGAA	0.0581458	gene is annotated for similar motif cisbp__M5373 ('ELF1[gene ID: "ENSG00000120690" species: "Homo sapiens" TF status: "direct" TF family: "Ets" DBDs: "Ets"]; Elf1[gene ID: "ENSMUSG00000036461" species: "Mus musculus" TF status: "inferred" TF family: "Ets" DBDs: "Ets"]'; q-value = 0.00079)	frozenset({'weight>75.0%', 'activating', 'hg38_refseq-r80_10kb_up_and_down_tss.mc9nr'})	0.00079	3.05757	1	337	[('ZKSCAN1', 2.5242925980657565), ('PFN1', 1.7430335893200581), ('BAZ2B', 0.9322249280403104), ('JAK1', 0.533036131380492), ('UBE2G2', 2.3917359637129247), ('TRAPPC4', 0.5766165244089821), ('SNX12', 1.459140892501761), ('AKIRIN2', 10.288074685862446), ('ROMO1', 1.2289589958271196), ('ICAM1', 2.409820625133856), ('RNF220', 0.9291775472059484), ('MON1B', 0.7121878551634301), ('SAT1', 2.801796438013…
ELF1	cisbp__M5420	0.0629112	gene is annotated for similar motif cisbp__M6203 ('ELF1[gene ID: "ENSG00000120690" species: "Homo sapiens" TF status: "direct" TF family: "Ets" DBDs: "Ets"]; Elf1[gene ID: "ENSMUSG00000036461" species: "Mus musculus" TF status: "inferred" TF family: "Ets" DBDs: "Ets"]'; q-value = 0.000604)	frozenset({'weight>75.0%', 'activating', 'hg38_refseq-r80_10kb_up_and_down_tss.mc9nr'})	0.000604	3.54797	1	4581	[('PFN1', 2.5242925980657565), ('DALRD3', 1.7430335893200581), ('PSMC2', 0.9322249280403104), ('ARFIP1', 0.533036131380492), ('TTF1', 2.3917359637129247), ('CHMP5', 0.5766165244089821), ('PNISR', 1.459140892501761), ('ZNF622', 10.288074685862446), ('ARHGEF7', 1.2289589958271196), ('MGAT1', 2.409820625133856), ('CCDC51', 0.9291775472059484), ('RPL27', 0.7121878551634301), ('ACOT8', 2.8017964380130…
ELF1	cisbp__M4952	0.0606191	motif similar to factorbook__ELF1 ('ELF1'; q-value = 8.6e-05) which is directly annotated	frozenset({'weight>75.0%', 'activating', 'hg38_refseq-r80_10kb_up_and_down_tss.mc9nr'})	8.6e-05	3.31209	1	4604	[('ARFIP1', 2.5242925980657565), ('PSMC2', 1.7430335893200581), ('ROMO1', 0.9322249280403104), ('ARHGEF7', 0.533036131380492), ('MGAT1', 2.3917359637129247), ('GPAA1', 0.5766165244089821), ('ARID4A', 1.459140892501761), ('DALRD3', 10.288074685862446), ('SMG7', 1.2289589958271196), ('TASP1', 2.409820625133856), ('TTF1', 0.9291775472059484), ('AP1S2', 0.7121878551634301), ('ZNF75D', 2.8017964380130…
ELF1	cisbp__M0710	0.0627364	motif similar to swissregulon__hs__ELF1_2_4.p2 ('hs__ELF1,2,4.p2'; q-value = 0.000333) which is directly annotated	frozenset({'weight>75.0%', 'activating', 'hg38_refseq-r80_10kb_up_and_down_tss.mc9nr'})	0.000333	3.52997	1	3041	[('PFN1', 2.5242925980657565), ('DALRD3', 1.7430335893200581), ('ARFIP1', 0.9322249280403104), ('CHMP5', 0.533036131380492), ('TTF1', 2.3917359637129247), ('ZNF622', 0.5766165244089821), ('CFL1', 1.459140892501761), ('PSMC2', 10.288074685862446), ('ARHGEF7', 1.2289589958271196), ('ZKSCAN1', 2.409820625133856), ('ACOT8', 0.9291775472059484), ('PNISR', 0.7121878551634301), ('AP1S2', 2.8017964380130…
ELF1	dbcorrdb__GABPA__ENCSR000BIW_1__m1	0.0598009	motif similar to dbcorrdb__ELF1__ENCSR000BMD_1__m1 ('ELF1 (ENCSR000BMD-1, motif 1)'; q-value = 4.77e-09) which is directly annotated	frozenset({'weight>75.0%', 'activating', 'hg38_refseq-r80_10kb_up_and_down_tss.mc9nr'})	0	3.22789	1	3792	[('CHMP5', 2.5242925980657565), ('EMC4', 1.7430335893200581), ('ROMO1', 0.9322249280403104), ('RPS19', 0.533036131380492), ('ZSWIM8', 2.3917359637129247), ('AP1S2', 0.5766165244089821), ('LSM5', 1.459140892501761), ('TTF1', 10.288074685862446), ('ZC3H13', 1.2289589958271196), ('PSMC2', 2.409820625133856), ('MON1B', 0.9291775472059484), ('CSGALNACT2', 0.7121878551634301), ('ZKSCAN1', 2.80179643801…
ELF1	cisbp__M0698	0.0665712	motif similar to swissregulon__hs__ELF1_2_4.p2 ('hs__ELF1,2,4.p2'; q-value = 8.37e-05) which is directly annotated	frozenset({'weight>75.0%', 'activating', 'hg38_refseq-r80_10kb_up_and_down_tss.mc9nr'})	8.4e-05	3.9246	1	2992	[('PFN1', 2.5242925980657565), ('CHMP5', 1.7430335893200581), ('ZNF622', 0.9322249280403104), ('DALRD3', 0.533036131380492), ('ARFIP1', 2.3917359637129247), ('CFL1', 0.5766165244089821), ('TTF1', 1.459140892501761), ('PSMC2', 10.288074685862446), ('ARHGEF7', 1.2289589958271196), ('RPL27', 2.409820625133856), ('PNISR', 0.9291775472059484), ('EMC4', 0.7121878551634301), ('ZKSCAN1', 2.80179643801302…
ELF1	taipale_cyt_meth__ELF1_NATGMGGAAGTN_FL_meth	0.0647693	gene is directly annotated	frozenset({'weight>75.0%', 'activating', 'hg38_refseq-r80_10kb_up_and_down_tss.mc9nr'})	0	3.73917	1	1932	[('TTF1', 2.5242925980657565), ('ARFIP1', 1.7430335893200581), ('ATP5J', 0.9322249280403104), ('MON1B', 0.533036131380492), ('UGP2', 2.3917359637129247), ('JAK1', 0.5766165244089821), ('HSP90B1', 1.459140892501761), ('PFN1', 10.288074685862446), ('ZKSCAN1', 1.2289589958271196), ('CHMP5', 2.409820625133856), ('PTPRJ', 0.9291775472059484), ('C10orf11', 0.7121878551634301), ('SYK', 2.801796438013026…
ELF1	taipale_cyt_meth__ELF1_NATGMGGAAGTN_eDBD_meth	0.0592497	gene is directly annotated	frozenset({'weight>75.0%', 'activating', 'hg38_refseq-r80_10kb_up_and_down_tss.mc9nr'})	0	3.17117	1	787	[('ARHGAP30', 2.5242925980657565), ('TTF1', 1.7430335893200581), ('ARFIP1', 0.9322249280403104), ('PIK3R5', 0.533036131380492), ('ATP5J', 2.3917359637129247), ('PTPRJ', 0.5766165244089821), ('SYK', 1.459140892501761), ('EIF4G3', 10.288074685862446), ('ARHGEF7', 1.2289589958271196), ('RARA', 2.409820625133856), ('C10orf11', 0.9291775472059484), ('RPL27', 0.7121878551634301), ('MON1B', 2.8017964380…
ELF1	taipale__ETV4_DBD_ACCGGAAGTN	0.0633094	motif similar to transfac_pro__M01975 ('V$ELF1_01: ELF1'; q-value = 0.000991) which is annotated for orthologous gene ENSMUSG00000036461 in M. musculus (identity = 89%)	frozenset({'weight>75.0%', 'activating', 'hg38_refseq-r80_10kb_up_and_down_tss.mc9nr'})	0.000991	3.58894	0.897059	4154	[('PFN1', 2.5242925980657565), ('DALRD3', 1.7430335893200581), ('PSMC2', 0.9322249280403104), ('TTF1', 0.533036131380492), ('ARFIP1', 2.3917359637129247), ('CHMP5', 0.5766165244089821), ('PNISR', 1.459140892501761), ('ZNF622', 10.288074685862446), ('RPL27', 1.2289589958271196), ('ARHGEF7', 2.409820625133856), ('CCDC51', 0.9291775472059484), ('MGAT1', 0.7121878551634301), ('ACOT8', 2.8017964380130…
ELF1	taipale__ELF4_full_AACCCGGAAGTR_repr	0.0689368	gene is annotated for similar motif taipale_cyt_meth__ELF1_NACCMGGAAGTN_FL_meth ('ELF1 [ETS, CpG-meth]'; q-value = 6.62e-10)	frozenset({'weight>75.0%', 'activating', 'hg38_refseq-r80_10kb_up_and_down_tss.mc9nr'})	0	4.16803	1	1318	[('TTF1', 2.5242925980657565), ('AAK1', 1.7430335893200581), ('MON1B', 0.9322249280403104), ('PNISR', 0.533036131380492), ('JAK1', 2.3917359637129247), ('ARHGEF7', 0.5766165244089821), ('ARFIP1', 1.459140892501761), ('DNAJC2', 10.288074685862446), ('PCBP1', 1.2289589958271196), ('DDIT3', 2.409820625133856), ('AP5M1', 0.9291775472059484), ('EXOC5', 0.7121878551634301), ('ROMO1', 2.8017964380130267…
ELF1	cisbp__M0693	0.0653236	motif similar to homer__AACCGGAAGT_ELF1 ('ELF1(ETS)/Jurkat-ELF1-ChIP-Seq(SRA014231)/Homer'; q-value = 0.000156) which is directly annotated	frozenset({'weight>75.0%', 'activating', 'hg38_refseq-r80_10kb_up_and_down_tss.mc9nr'})	0.000156	3.79622	1	4874	[('PFN1', 2.5242925980657565), ('DALRD3', 1.7430335893200581), ('ARFIP1', 0.9322249280403104), ('CHMP5', 0.533036131380492), ('TTF1', 2.3917359637129247), ('ZNF622', 0.5766165244089821), ('CFL1', 1.459140892501761), ('PSMC2', 10.288074685862446), ('ARHGEF7', 1.2289589958271196), ('ACOT8', 2.409820625133856), ('EMC4', 0.9291775472059484), ('RPL27', 0.7121878551634301), ('PNISR', 2.8017964380130267…
ELF1	transfac_pro__M01986	0.0648755	motif similar to factorbook__ELF1 ('ELF1'; q-value = 0.000213) which is directly annotated	frozenset({'weight>75.0%', 'activating', 'hg38_refseq-r80_10kb_up_and_down_tss.mc9nr'})	0.000213	3.7501	1	625	[('PFN1', 2.5242925980657565), ('PSMC2', 1.7430335893200581), ('ARFIP1', 0.9322249280403104), ('RARA', 0.533036131380492), ('DALRD3', 2.3917359637129247), ('ZNF622', 0.5766165244089821), ('TTF1', 1.459140892501761), ('CHMP5', 10.288074685862446), ('ARHGAP30', 1.2289589958271196), ('CCDC51', 2.409820625133856), ('ARHGEF7', 0.9291775472059484), ('RPL27', 0.7121878551634301), ('SMG7', 2.801796438013…
ELF1	taipale_cyt_meth__ELF4_NATGCGGAAGTN_eDBD	0.064012	gene is annotated for similar motif taipale_cyt_meth__ELF1_NATGCGGAAGTN_eDBD ('ELF1 [ETS]'; q-value = 5.72e-10)	frozenset({'weight>75.0%', 'activating', 'hg38_refseq-r80_10kb_up_and_down_tss.mc9nr'})	0	3.66124	1	4082	[('TTF1', 2.5242925980657565), ('ARFIP1', 1.7430335893200581), ('MON1B', 0.9322249280403104), ('JAK1', 0.533036131380492), ('PFN1', 2.3917359637129247), ('ATP5J', 0.5766165244089821), ('HSP90B1', 1.459140892501761), ('ZSWIM8', 10.288074685862446), ('PNISR', 1.2289589958271196), ('UGP2', 2.409820625133856), ('EMC4', 0.9291775472059484), ('ARHGEF7', 0.7121878551634301), ('ZKSCAN1', 2.80179643801302…
ELF1	taipale_cyt_meth__ELF2_NATGCGGAAGTN_eDBD_meth	0.0619572	gene is annotated for similar motif taipale_cyt_meth__ELF1_NATGCGGAAGTN_eDBD ('ELF1 [ETS]'; q-value = 5.72e-10)	frozenset({'weight>75.0%', 'activating', 'hg38_refseq-r80_10kb_up_and_down_tss.mc9nr'})	0	3.44979	1	3567	[('ARHGAP30', 2.5242925980657565), ('TTF1', 1.7430335893200581), ('EIF4G3', 0.9322249280403104), ('PIK3R5', 0.533036131380492), ('ATP5J', 2.3917359637129247), ('ARFIP1', 0.5766165244089821), ('MON1B', 1.459140892501761), ('SYK', 10.288074685862446), ('PTPRJ', 1.2289589958271196), ('CHMP5', 2.409820625133856), ('PHF12', 0.9291775472059484), ('FAM53B', 0.7121878551634301), ('C10orf11', 2.8017964380…
ELF1	transfac_pro__M02056	0.0672411	gene is annotated for similar motif transfac_pro__M02053 ('V$ELF_02: ELF1'; q-value = 1.87e-06)	frozenset({'weight>75.0%', 'activating', 'hg38_refseq-r80_10kb_up_and_down_tss.mc9nr'})	2e-06	3.99353	1	3785	[('PFN1', 2.5242925980657565), ('TTF1', 1.7430335893200581), ('ICAM1', 0.9322249280403104), ('ZNF622', 0.533036131380492), ('CHMP5', 2.3917359637129247), ('ARHGEF7', 0.5766165244089821), ('EMC4', 1.459140892501761), ('CSGALNACT2', 10.288074685862446), ('ROMO1', 1.2289589958271196), ('ARFIP1', 2.409820625133856), ('ERLEC1', 0.9291775472059484), ('DALRD3', 0.7121878551634301), ('ZKSCAN1', 2.8017964…
ELF1	transfac_pro__M02062	0.0644758	gene is annotated for similar motif cisbp__M6203 ('ELF1[gene ID: "ENSG00000120690" species: "Homo sapiens" TF status: "direct" TF family: "Ets" DBDs: "Ets"]; Elf1[gene ID: "ENSMUSG00000036461" species: "Mus musculus" TF status: "inferred" TF family: "Ets" DBDs: "Ets"]'; q-value = 0.000216)	frozenset({'weight>75.0%', 'activating', 'hg38_refseq-r80_10kb_up_and_down_tss.mc9nr'})	0.000216	3.70897	1	3781	[('PFN1', 2.5242925980657565), ('DALRD3', 1.7430335893200581), ('PSMC2', 0.9322249280403104), ('ARFIP1', 0.533036131380492), ('ZNF622', 2.3917359637129247), ('TTF1', 0.5766165244089821), ('RARA', 1.459140892501761), ('CHMP5', 10.288074685862446), ('RPL27', 1.2289589958271196), ('CCDC51', 2.409820625133856), ('ARHGEF7', 0.9291775472059484), ('PNISR', 0.7121878551634301), ('SMG7', 2.801796438013026…
ELF1	taipale_cyt_meth__ETV4_NRCCGGAAGTN_eDBD	0.0581286	gene is annotated for similar motif cisbp__M6203 ('ELF1[gene ID: "ENSG00000120690" species: "Homo sapiens" TF status: "direct" TF family: "Ets" DBDs: "Ets"]; Elf1[gene ID: "ENSMUSG00000036461" species: "Mus musculus" TF status: "inferred" TF family: "Ets" DBDs: "Ets"]'; q-value = 0.000205)	frozenset({'weight>75.0%', 'activating', 'hg38_refseq-r80_10kb_up_and_down_tss.mc9nr'})	0.000205	3.0558	1	4530	[('PFN1', 2.5242925980657565), ('ARFIP1', 1.7430335893200581), ('PSMC2', 0.9322249280403104), ('TTF1', 0.533036131380492), ('DALRD3', 2.3917359637129247), ('ZSWIM8', 0.5766165244089821), ('ARHGEF7', 1.459140892501761), ('EMC4', 10.288074685862446), ('CHMP5', 1.2289589958271196), ('LSM5', 2.409820625133856), ('MGAT1', 0.9291775472059484), ('PNISR', 0.7121878551634301), ('MON1B', 2.8017964380130267…
ELF1	transfac_pro__M02058	0.0670943	motif similar to factorbook__ELF1 ('ELF1'; q-value = 1.06e-05) which is directly annotated	frozenset({'weight>75.0%', 'activating', 'hg38_refseq-r80_10kb_up_and_down_tss.mc9nr'})	1.1e-05	3.97843	1	4528	[('PFN1', 2.5242925980657565), ('ARFIP1', 1.7430335893200581), ('TTF1', 0.9322249280403104), ('PSMC2', 0.533036131380492), ('CHMP5', 2.3917359637129247), ('DALRD3', 0.5766165244089821), ('ZKSCAN1', 1.459140892501761), ('ROMO1', 10.288074685862446), ('ERLEC1', 1.2289589958271196), ('PNISR', 2.409820625133856), ('AP1S2', 0.9291775472059484), ('EMC4', 0.7121878551634301), ('SMG7', 2.8017964380130267…
ELF1	taipale__FLI1_full_ACCGGAARYN	0.060516	gene is annotated for similar motif cisbp__M6203 ('ELF1[gene ID: "ENSG00000120690" species: "Homo sapiens" TF status: "direct" TF family: "Ets" DBDs: "Ets"]; Elf1[gene ID: "ENSMUSG00000036461" species: "Mus musculus" TF status: "inferred" TF family: "Ets" DBDs: "Ets"]'; q-value = 0.000108)	frozenset({'weight>75.0%', 'activating', 'hg38_refseq-r80_10kb_up_and_down_tss.mc9nr'})	0.000108	3.30148	1	3404	[('ARFIP1', 2.5242925980657565), ('PSMC2', 1.7430335893200581), ('PFN1', 0.9322249280403104), ('DALRD3', 0.533036131380492), ('GPAA1', 2.3917359637129247), ('TTF1', 0.5766165244089821), ('CCDC51', 1.459140892501761), ('ARHGEF7', 10.288074685862446), ('SMG7', 1.2289589958271196), ('ACOT8', 2.409820625133856), ('CHMP5', 0.9291775472059484), ('MON1B', 0.7121878551634301), ('PRKACA', 2.80179643801302…
ELF1	transfac_pro__M02059	0.0681326	gene is annotated for similar motif cisbp__M6203 ('ELF1[gene ID: "ENSG00000120690" species: "Homo sapiens" TF status: "direct" TF family: "Ets" DBDs: "Ets"]; Elf1[gene ID: "ENSMUSG00000036461" species: "Mus musculus" TF status: "inferred" TF family: "Ets" DBDs: "Ets"]'; q-value = 0.000275)	frozenset({'weight>75.0%', 'activating', 'hg38_refseq-r80_10kb_up_and_down_tss.mc9nr'})	0.000275	4.08528	1	4417	[('PFN1', 2.5242925980657565), ('DALRD3', 1.7430335893200581), ('ARFIP1', 0.9322249280403104), ('PSMC2', 0.533036131380492), ('TTF1', 2.3917359637129247), ('ZNF622', 0.5766165244089821), ('CHMP5', 1.459140892501761), ('PNISR', 10.288074685862446), ('ARHGEF7', 1.2289589958271196), ('EMC4', 2.409820625133856), ('ROMO1', 0.9291775472059484), ('RPL27', 0.7121878551634301), ('ACOT8', 2.801796438013026…
ELF1	cisbp__M1891	0.0654876	gene is annotated for similar motif dbcorrdb__ELF1__ENCSR000BMB_1__m1 ('ELF1 (ENCSR000BMB-1, motif 1)'; q-value = 1.24e-06)	frozenset({'weight>75.0%', 'activating', 'hg38_refseq-r80_10kb_up_and_down_tss.mc9nr'})	1e-06	3.81309	1	2894	[('ARHGEF7', 2.5242925980657565), ('AAK1', 1.7430335893200581), ('ROMO1', 0.9322249280403104), ('ARFIP1', 0.533036131380492), ('ZKSCAN1', 2.3917359637129247), ('EMC4', 0.5766165244089821), ('TTF1', 1.459140892501761), ('MGAT1', 10.288074685862446), ('ZSWIM8', 1.2289589958271196), ('PFN1', 2.409820625133856), ('CSGALNACT2', 0.9291775472059484), ('LSM5', 0.7121878551634301), ('AP5M1', 2.80179643801…
ELF1	cisbp__M5381	0.0644508	gene is annotated for similar motif cisbp__M6203 ('ELF1[gene ID: "ENSG00000120690" species: "Homo sapiens" TF status: "direct" TF family: "Ets" DBDs: "Ets"]; Elf1[gene ID: "ENSMUSG00000036461" species: "Mus musculus" TF status: "inferred" TF family: "Ets" DBDs: "Ets"]'; q-value = 0.00033)	frozenset({'weight>75.0%', 'activating', 'hg38_refseq-r80_10kb_up_and_down_tss.mc9nr'})	0.00033	3.7064	1	1507	[('ARFIP1', 2.5242925980657565), ('PSMC2', 1.7430335893200581), ('PFN1', 0.9322249280403104), ('DALRD3', 0.533036131380492), ('TTF1', 2.3917359637129247), ('ARHGEF7', 0.5766165244089821), ('MON1B', 1.459140892501761), ('GPAA1', 10.288074685862446), ('MGAT1', 1.2289589958271196), ('ITM2C', 2.409820625133856), ('CHMP5', 0.9291775472059484), ('ZNF622', 0.7121878551634301), ('ACOT8', 2.80179643801302…
ELF1	cisbp__M4688	0.0653877	gene is directly annotated	frozenset({'weight>75.0%', 'activating', 'hg38_refseq-r80_10kb_up_and_down_tss.mc9nr'})	0	3.8028	1	1516	[('ZKSCAN1', 2.5242925980657565), ('JAK1', 1.7430335893200581), ('PNISR', 0.9322249280403104), ('MON1B', 0.533036131380492), ('AP1S2', 2.3917359637129247), ('TANGO2', 0.5766165244089821), ('DDIT3', 1.459140892501761), ('ROMO1', 10.288074685862446), ('HPS1', 1.2289589958271196), ('FNDC3B', 2.409820625133856), ('WDR1', 0.9291775472059484), ('PFN1', 0.7121878551634301), ('CREBRF', 2.8017964380130267…
ELF1	cisbp__M5375	0.0639777	gene is annotated for similar motif taipale_cyt_meth__ELF1_NACCCGGAAGTN_FL ('ELF1 [ETS]'; q-value = 1.58e-06)	frozenset({'weight>75.0%', 'activating', 'hg38_refseq-r80_10kb_up_and_down_tss.mc9nr'})	2e-06	3.65771	1	1199	[('TTF1', 2.5242925980657565), ('PNISR', 1.7430335893200581), ('PHF12', 0.9322249280403104), ('MON1B', 0.533036131380492), ('JAK1', 2.3917359637129247), ('AAK1', 0.5766165244089821), ('ARFIP1', 1.459140892501761), ('ARHGEF7', 10.288074685862446), ('DDIT3', 1.2289589958271196), ('DNAJC2', 2.409820625133856), ('ZMAT2', 0.9291775472059484), ('TANGO2', 0.7121878551634301), ('ATP5J', 2.801796438013026…
ELF1	hocomoco__ELK4_MOUSE.H11MO.0.B	0.0626677	motif similar to factorbook__ELF1 ('ELF1'; q-value = 2.03e-06) which is directly annotated	frozenset({'weight>75.0%', 'activating', 'hg38_refseq-r80_10kb_up_and_down_tss.mc9nr'})	2e-06	3.5229	1	582	[('ARFIP1', 2.5242925980657565), ('ARHGAP30', 1.7430335893200581), ('CHMP5', 0.9322249280403104), ('RPS19', 0.533036131380492), ('ARHGEF7', 2.3917359637129247), ('TTF1', 0.5766165244089821), ('ATP5J', 1.459140892501761), ('RNF220', 10.288074685862446), ('EMC4', 1.2289589958271196), ('RPL27', 2.409820625133856), ('CCDC12', 0.9291775472059484), ('FBXW7', 0.7121878551634301), ('ACTB', 2.801796438013…
ELF1	jaspar__MA0028.2	0.0683465	gene is annotated for similar motif cisbp__M6203 ('ELF1[gene ID: "ENSG00000120690" species: "Homo sapiens" TF status: "direct" TF family: "Ets" DBDs: "Ets"]; Elf1[gene ID: "ENSMUSG00000036461" species: "Mus musculus" TF status: "inferred" TF family: "Ets" DBDs: "Ets"]'; q-value = 0.000126)	frozenset({'weight>75.0%', 'activating', 'hg38_refseq-r80_10kb_up_and_down_tss.mc9nr'})	0.000126	4.10729	1	1109	[('ARFIP1', 2.5242925980657565), ('PSMC2', 1.7430335893200581), ('PFN1', 0.9322249280403104), ('TTF1', 0.533036131380492), ('DALRD3', 2.3917359637129247), ('ARHGEF7', 0.5766165244089821), ('MGAT1', 1.459140892501761), ('MON1B', 10.288074685862446), ('GPAA1', 1.2289589958271196), ('AP5M1', 2.409820625133856), ('EXOC5', 0.9291775472059484), ('ITM2C', 0.7121878551634301), ('ACTB', 2.8017964380130267…
ELF1	cisbp__M4540	0.0647381	gene is annotated for similar motif factorbook__ELF1 ('ELF1'; q-value = 8.3e-11)	frozenset({'weight>75.0%', 'activating', 'hg38_refseq-r80_10kb_up_and_down_tss.mc9nr'})	0	3.73596	1	2990	[('ARHGEF7', 2.5242925980657565), ('TTF1', 1.7430335893200581), ('ARFIP1', 0.9322249280403104), ('EMC4', 0.533036131380492), ('AAK1', 2.3917359637129247), ('PSMC2', 0.5766165244089821), ('ZKSCAN1', 1.459140892501761), ('ROMO1', 10.288074685862446), ('CHMP5', 1.2289589958271196), ('ARHGAP30', 2.409820625133856), ('LSM5', 0.9291775472059484), ('ZSWIM8', 0.7121878551634301), ('AP1S2', 2.801796438013…
ELF1	cisbp__M0696	0.0587703	motif similar to cisbp__M4563 ('ELF1[gene ID: "ENSG00000120690" species: "Homo sapiens" TF status: "direct" TF family: "Ets" DBDs: "Ets"]; Elf1[gene ID: "ENSMUSG00000036461" species: "Mus musculus" TF status: "inferred" TF family: "Ets" DBDs: "Ets"]'; q-value = 3.28e-06) which is directly annotated	frozenset({'weight>75.0%', 'activating', 'hg38_refseq-r80_10kb_up_and_down_tss.mc9nr'})	3e-06	3.12184	1	1154	[('ARHGAP30', 2.5242925980657565), ('CHMP5', 1.7430335893200581), ('RARA', 0.9322249280403104), ('PFN1', 0.533036131380492), ('TTF1', 2.3917359637129247), ('ZNF622', 0.5766165244089821), ('RPS19', 1.459140892501761), ('SP1', 10.288074685862446), ('MON1B', 1.2289589958271196), ('FAM53B', 2.409820625133856), ('DAZAP2', 0.9291775472059484), ('ARHGEF7', 0.7121878551634301), ('PRKACA', 2.8017964380130…
ELF1	taipale_cyt_meth__ETV2_NRCCGGAAGTN_eDBD	0.0622757	gene is annotated for similar motif cisbp__M6203 ('ELF1[gene ID: "ENSG00000120690" species: "Homo sapiens" TF status: "direct" TF family: "Ets" DBDs: "Ets"]; Elf1[gene ID: "ENSMUSG00000036461" species: "Mus musculus" TF status: "inferred" TF family: "Ets" DBDs: "Ets"]'; q-value = 9.59e-05)	frozenset({'weight>75.0%', 'activating', 'hg38_refseq-r80_10kb_up_and_down_tss.mc9nr'})	9.6e-05	3.48257	1	3521	[('PFN1', 2.5242925980657565), ('ARFIP1', 1.7430335893200581), ('TTF1', 0.9322249280403104), ('PSMC2', 0.533036131380492), ('DALRD3', 2.3917359637129247), ('CHMP5', 0.5766165244089821), ('ARHGEF7', 1.459140892501761), ('EMC4', 10.288074685862446), ('RPL27', 1.2289589958271196), ('ZNF622', 2.409820625133856), ('DUSP6', 0.9291775472059484), ('CCDC51', 0.7121878551634301), ('CFL1', 2.801796438013026…
ELF1	taipale_cyt_meth__ELF1_NACCCGGAAGTN_FL	0.0679453	gene is directly annotated	frozenset({'weight>75.0%', 'activating', 'hg38_refseq-r80_10kb_up_and_down_tss.mc9nr'})	0	4.066	1	2178	[('TTF1', 2.5242925980657565), ('CHMP5', 1.7430335893200581), ('ARHGAP30', 0.9322249280403104), ('ARFIP1', 0.533036131380492), ('DALRD3', 2.3917359637129247), ('AAK1', 0.5766165244089821), ('ZKSCAN1', 1.459140892501761), ('MON1B', 10.288074685862446), ('PFN1', 1.2289589958271196), ('ARHGEF7', 2.409820625133856), ('JAK1', 0.9291775472059484), ('PNISR', 0.7121878551634301), ('ZNF622', 2.80179643801…
ELF1	cisbp__M5384	0.067444	gene is annotated for similar motif cisbp__M6203 ('ELF1[gene ID: "ENSG00000120690" species: "Homo sapiens" TF status: "direct" TF family: "Ets" DBDs: "Ets"]; Elf1[gene ID: "ENSMUSG00000036461" species: "Mus musculus" TF status: "inferred" TF family: "Ets" DBDs: "Ets"]'; q-value = 0.000551)	frozenset({'weight>75.0%', 'activating', 'hg38_refseq-r80_10kb_up_and_down_tss.mc9nr'})	0.000551	4.01442	1	3927	[('PFN1', 2.5242925980657565), ('DALRD3', 1.7430335893200581), ('ARFIP1', 0.9322249280403104), ('PSMC2', 0.533036131380492), ('TTF1', 2.3917359637129247), ('ZNF622', 0.5766165244089821), ('ARHGEF7', 1.459140892501761), ('CHMP5', 10.288074685862446), ('PNISR', 1.2289589958271196), ('MGAT1', 2.409820625133856), ('SYF2', 0.9291775472059484), ('ROMO1', 0.7121878551634301), ('MON1B', 2.801796438013026…
ELF2	hdpi__ETV4	0.0567704	gene is orthologous to ENSMUSG00000037174 in M. musculus (identity = 91%) which is annotated for similar motif cisbp__M0708 ('Elf1[gene ID: "ENSMUSG00000036461" species: "Mus musculus" TF status: "inferred" TF family: "Ets" DBDs: "Ets"]; Elf2[gene ID: "ENSMUSG00000037174" species: "Mus musculus" TF status: "direct" TF family: "Ets" DBDs: "Ets"]'; q-value = 0.000424)	frozenset({'weight>75.0%', 'activating', 'hg38_refseq-r80_10kb_up_and_down_tss.mc9nr'})	0.000424	3.05978	0.919056	4540	[('LMAN2', 0.6544956619738511), ('RPL28', 0.6251423610416317), ('RPS14', 1.7433874602386519), ('IDI1', 0.5298348073670138), ('TNPO3', 2.404187411778429), ('GOLGA3', 3.5225975590668566), ('IPPK', 0.4599700298909402), ('PEX6', 0.4395282046122007), ('RPL29', 7.538262176268871), ('TRAF7', 0.7218176824478175), ('LRP10', 0.918228886326974), ('DCAF7', 0.7685851176225952), ('MCM8', 2.090748326768727), ('…
ELF2	dbcorrdb__POLR2A__ENCSR000EHP_1__m1	0.0591076	motif similar to hocomoco__ELF2_HUMAN.H11MO.0.C ('ELF2_HUMAN'; q-value = 0.000898) which is directly annotated	frozenset({'weight>75.0%', 'activating', 'hg38_refseq-r80_10kb_up_and_down_tss.mc9nr'})	0.000898	3.31733	1	4393	[('MAP3K11', 0.6544956619738511), ('LMAN2', 0.6251423610416317), ('TNPO3', 1.7433874602386519), ('PEX6', 0.5298348073670138), ('GTPBP4', 2.404187411778429), ('IDI1', 3.5225975590668566), ('GTF2H3', 0.4599700298909402), ('DNAJC1', 0.4395282046122007), ('TRAF7', 7.538262176268871), ('RCSD1', 0.7218176824478175), ('IPPK', 0.918228886326974), ('HCFC1', 0.7685851176225952), ('GOLGA3', 2.09074832676872…
ELF2	dbcorrdb__POLR2A__ENCSR000FAJ_1__m2	0.0663155	gene is annotated for similar motif hocomoco__ELF2_HUMAN.H11MO.0.C ('ELF2_HUMAN'; q-value = 0.000494)	frozenset({'weight>75.0%', 'activating', 'hg38_refseq-r80_10kb_up_and_down_tss.mc9nr'})	0.000494	4.11165	1	4987	[('MAFG', 0.6544956619738511), ('ADNP', 0.6251423610416317), ('ADNP2', 1.7433874602386519), ('SRSF5', 0.5298348073670138), ('GTPBP4', 2.404187411778429), ('HSPA9', 3.5225975590668566), ('MKLN1', 0.4599700298909402), ('PEX6', 0.4395282046122007), ('GRWD1', 7.538262176268871), ('GOLGA3', 0.7218176824478175), ('ZNF148', 0.918228886326974), ('HNRNPD', 0.7685851176225952), ('BTG1', 2.090748326768727),…
ELF4	homer__NRYTTCCGGH_Fli1	0.0771281	motif similar to swissregulon__hs__ELF1_2_4.p2 ('hs__ELF1,2,4.p2'; q-value = 0.000148) which is directly annotated	frozenset({'weight>75.0%', 'activating', 'hg38_refseq-r80_10kb_up_and_down_tss.mc9nr'})	0.000148	3.1065	1	1447	[('TRERF1', 0.5599898791861722), ('CRLF1', 2.6568657333914665), ('MAP3K11', 2.5829117431498827), ('NUMB', 1.1108995911578767), ('LYPLA2', 1.2077982424870228), ('EIF4G3', 0.8229752224322786), ('CTDSPL2', 3.1867023855525543), ('TP53I11', 2.7744152853961306), ('SMG7', 0.9969445294187508), ('C14orf119', 3.509328410957373), ('SASH3', 3.639164832649038), ('DYSF', 0.6075707264853933), ('ICAM1', 0.984055…
ELF4	taipale_cyt_meth__ELF2_NACCCGGAAGTN_FL	0.0824599	motif similar to cisbp__M5377 ('ELF4[gene ID: "ENSG00000102034" species: "Homo sapiens" TF status: "direct" TF family: "Ets" DBDs: "Ets"]; Elf1[gene ID: "ENSMUSG00000036461" species: "Mus musculus" TF status: "inferred" TF family: "Ets" DBDs: "Ets"]'; q-value = 6.14e-11) which is directly annotated	frozenset({'weight>75.0%', 'activating', 'hg38_refseq-r80_10kb_up_and_down_tss.mc9nr'})	0	3.47391	1	4794	[('LYPLA2', 0.5599898791861722), ('VPS53', 2.6568657333914665), ('MAP3K11', 2.5829117431498827), ('DPP9', 1.1108995911578767), ('TANGO2', 1.2077982424870228), ('PLD1', 0.8229752224322786), ('HPS1', 3.1867023855525543), ('FNDC3B', 2.7744152853961306), ('EIF3M', 0.9969445294187508), ('TP53I11', 3.509328410957373), ('PRKCSH', 3.639164832649038), ('UBTF', 0.6075707264853933), ('SASH3', 0.984055551791…
ELF4	cisbp__M4460	0.0815392	motif similar to jaspar__MA0641.1 ('ELF4'; q-value = 9.91e-05) which is directly annotated	frozenset({'weight>75.0%', 'activating', 'hg38_refseq-r80_10kb_up_and_down_tss.mc9nr'})	9.9e-05	3.41047	1	4977	[('LYPLA2', 0.5599898791861722), ('VPS53', 2.6568657333914665), ('DPP9', 2.5829117431498827), ('MAP3K11', 1.1108995911578767), ('TRMT6', 1.2077982424870228), ('ARPC2', 0.8229752224322786), ('MLEC', 3.1867023855525543), ('PLD1', 2.7744152853961306), ('HPS1', 0.9969445294187508), ('SASH3', 3.509328410957373), ('PRKCSH', 3.639164832649038), ('C14orf119', 0.6075707264853933), ('FNDC3B', 0.98405555179…
ELF4	cisbp__M0703	0.0785496	gene is orthologous to ENSMUSG00000031103 in M. musculus (identity = 77%) which is annotated for similar motif cisbp__M0706 ('Elf1[gene ID: "ENSMUSG00000036461" species: "Mus musculus" TF status: "inferred" TF family: "Ets" DBDs: "Ets"]; Elf4[gene ID: "ENSMUSG00000031103" species: "Mus musculus" TF status: "direct" TF family: "Ets" DBDs: "Ets"]'; q-value = 0.000308)	frozenset({'weight>75.0%', 'activating', 'hg38_refseq-r80_10kb_up_and_down_tss.mc9nr'})	0.000308	3.20446	0.779789	4361	[('LYPLA2', 0.5599898791861722), ('C14orf119', 2.6568657333914665), ('ICAM1', 2.5829117431498827), ('CRLF1', 1.1108995911578767), ('SMG7', 1.2077982424870228), ('ARPC2', 0.8229752224322786), ('TRMT6', 3.1867023855525543), ('PRKCSH', 2.7744152853961306), ('TRERF1', 0.9969445294187508), ('VPS53', 3.509328410957373), ('MLEC', 3.639164832649038), ('PHF5A', 0.6075707264853933), ('UBTF', 0.984055551791…
ELF4	cisbp__M0690	0.0774671	motif similar to swissregulon__hs__ELF1_2_4.p2 ('hs__ELF1,2,4.p2'; q-value = 0.000334) which is directly annotated	frozenset({'weight>75.0%', 'activating', 'hg38_refseq-r80_10kb_up_and_down_tss.mc9nr'})	0.000334	3.12986	1	4907	[('LYPLA2', 0.5599898791861722), ('C14orf119', 2.6568657333914665), ('SMG7', 2.5829117431498827), ('CRLF1', 1.1108995911578767), ('ARPC2', 1.2077982424870228), ('TRERF1', 0.8229752224322786), ('ICAM1', 3.1867023855525543), ('PRKCSH', 2.7744152853961306), ('UBTF', 0.9969445294187508), ('UBE2Q1', 3.509328410957373), ('VPS53', 3.639164832649038), ('SASH3', 0.6075707264853933), ('TRMT6', 0.9840555517…
ELF4	transfac_pro__M07700	0.0776391	gene is orthologous to FBgn0000567 in D. melanogaster (identity = 17%) which is directly annotated for motif	frozenset({'weight>75.0%', 'activating', 'hg38_refseq-r80_10kb_up_and_down_tss.mc9nr'})	0	3.14171	0.177979	3769	[('LYPLA2', 0.5599898791861722), ('VPS53', 2.6568657333914665), ('MAP3K11', 2.5829117431498827), ('PLD1', 1.1108995911578767), ('TANGO2', 1.2077982424870228), ('DPP9', 0.8229752224322786), ('SASH3', 3.1867023855525543), ('TP53I11', 2.7744152853961306), ('FNDC3B', 0.9969445294187508), ('HPS1', 3.509328410957373), ('EIF3M', 3.639164832649038), ('PRKCSH', 0.6075707264853933), ('NLRC5', 0.98405555179…
ELF4	flyfactorsurvey__Eip74EF_SANGER_5_FBgn0000567	0.0775429	gene is orthologous to FBgn0000567 in D. melanogaster (identity = 17%) which is directly annotated for motif	frozenset({'weight>75.0%', 'activating', 'hg38_refseq-r80_10kb_up_and_down_tss.mc9nr'})	0	3.13509	0.177979	2072	[('DPP9', 0.5599898791861722), ('MAP3K11', 2.6568657333914665), ('TANGO2', 2.5829117431498827), ('FNDC3B', 1.1108995911578767), ('VPS53', 1.2077982424870228), ('LYPLA2', 0.8229752224322786), ('UBTF', 3.1867023855525543), ('MBTD1', 2.7744152853961306), ('HPS1', 0.9969445294187508), ('GCC1', 3.509328410957373), ('UGGT2', 3.639164832649038), ('EIF3M', 0.6075707264853933), ('PLD1', 0.9840555517912276…
ELF4	taipale__ELF3_full_NACCCGGAAGTAN	0.0778414	gene is annotated for similar motif cisbp__M5377 ('ELF4[gene ID: "ENSG00000102034" species: "Homo sapiens" TF status: "direct" TF family: "Ets" DBDs: "Ets"]; Elf1[gene ID: "ENSMUSG00000036461" species: "Mus musculus" TF status: "inferred" TF family: "Ets" DBDs: "Ets"]'; q-value = 6.81e-06)	frozenset({'weight>75.0%', 'activating', 'hg38_refseq-r80_10kb_up_and_down_tss.mc9nr'})	7e-06	3.15565	1	417	[('LYPLA2', 0.5599898791861722), ('MAP3K11', 2.6568657333914665), ('TRERF1', 2.5829117431498827), ('PLD1', 1.1108995911578767), ('VPS53', 1.2077982424870228), ('FNDC3B', 0.8229752224322786), ('EIF3M', 3.1867023855525543), ('TANGO2', 2.7744152853961306), ('CTDSPL2', 0.9969445294187508), ('DPP9', 3.509328410957373), ('SASH3', 3.639164832649038), ('TP53I11', 0.6075707264853933)]
ELF4	taipale__ELF3_DBD_WACCCGGAAGTA	0.0797384	gene is annotated for similar motif cisbp__M5377 ('ELF4[gene ID: "ENSG00000102034" species: "Homo sapiens" TF status: "direct" TF family: "Ets" DBDs: "Ets"]; Elf1[gene ID: "ENSMUSG00000036461" species: "Mus musculus" TF status: "inferred" TF family: "Ets" DBDs: "Ets"]'; q-value = 4.77e-06)	frozenset({'weight>75.0%', 'activating', 'hg38_refseq-r80_10kb_up_and_down_tss.mc9nr'})	5e-06	3.28637	1	485	[('LYPLA2', 0.5599898791861722), ('MAP3K11', 2.6568657333914665), ('VPS53', 2.5829117431498827), ('PLD1', 1.1108995911578767), ('TRERF1', 1.2077982424870228), ('TANGO2', 0.8229752224322786), ('DPP9', 3.1867023855525543), ('HPS1', 2.7744152853961306), ('TP53I11', 0.9969445294187508), ('FNDC3B', 3.509328410957373), ('EIF3M', 3.639164832649038), ('SASH3', 0.6075707264853933)]
ELF4	cisbp__M4936	0.0806641	gene is orthologous to FBgn0000567 in D. melanogaster (identity = 17%) which is directly annotated for motif	frozenset({'weight>75.0%', 'activating', 'hg38_refseq-r80_10kb_up_and_down_tss.mc9nr'})	0	3.35016	0.177979	952	[('TANGO2', 0.5599898791861722), ('DPP9', 2.6568657333914665), ('MAP3K11', 2.5829117431498827), ('FNDC3B', 1.1108995911578767), ('LYPLA2', 1.2077982424870228), ('MBTD1', 0.8229752224322786), ('UBTF', 3.1867023855525543), ('UGGT2', 2.7744152853961306), ('VPS53', 0.9969445294187508), ('EIF3M', 3.509328410957373), ('HPS1', 3.639164832649038), ('GCC1', 0.6075707264853933), ('MLEC', 0.9840555517912276…
ELF4	taipale_cyt_meth__ELF4_NATGCGGAAGTN_eDBD	0.0771939	gene is directly annotated	frozenset({'weight>75.0%', 'activating', 'hg38_refseq-r80_10kb_up_and_down_tss.mc9nr'})	0	3.11104	1	3428	[('LYPLA2', 0.5599898791861722), ('ARPC2', 2.6568657333914665), ('VPS53', 2.5829117431498827), ('MLEC', 1.1108995911578767), ('PRKCSH', 1.2077982424870228), ('MAP3K11', 0.8229752224322786), ('RNF4', 3.1867023855525543), ('CDK5RAP3', 2.7744152853961306), ('UVRAG', 0.9969445294187508), ('TRMT6', 3.509328410957373), ('DPP9', 3.639164832649038), ('TANGO2', 0.6075707264853933), ('ZPR1', 0.984055551791…
ELF4	cisbp__M4688	0.0818174	gene is annotated for similar motif taipale_cyt_meth__ELF4_NACCCGGAAGTN_eDBD ('ELF4 [ETS]'; q-value = 0.000144)	frozenset({'weight>75.0%', 'activating', 'hg38_refseq-r80_10kb_up_and_down_tss.mc9nr'})	0.000144	3.42964	1	4151	[('LYPLA2', 0.5599898791861722), ('DPP9', 2.6568657333914665), ('TANGO2', 2.5829117431498827), ('VPS53', 1.1108995911578767), ('MAP3K11', 1.2077982424870228), ('HPS1', 0.8229752224322786), ('FNDC3B', 3.1867023855525543), ('EIF3M', 2.7744152853961306), ('GCC1', 0.9969445294187508), ('UBTF', 3.509328410957373), ('MBTD1', 3.639164832649038), ('ZNF83', 0.6075707264853933), ('ICAM1', 0.984055551791227…
ELF4	cisbp__M5375	0.0774671	gene is annotated for similar motif cisbp__M5377 ('ELF4[gene ID: "ENSG00000102034" species: "Homo sapiens" TF status: "direct" TF family: "Ets" DBDs: "Ets"]; Elf1[gene ID: "ENSMUSG00000036461" species: "Mus musculus" TF status: "inferred" TF family: "Ets" DBDs: "Ets"]'; q-value = 4.38e-06)	frozenset({'weight>75.0%', 'activating', 'hg38_refseq-r80_10kb_up_and_down_tss.mc9nr'})	4e-06	3.12986	1	495	[('LYPLA2', 0.5599898791861722), ('MAP3K11', 2.6568657333914665), ('VPS53', 2.5829117431498827), ('PLD1', 1.1108995911578767), ('TRERF1', 1.2077982424870228), ('TANGO2', 0.8229752224322786), ('HPS1', 3.1867023855525543), ('TP53I11', 2.7744152853961306), ('SASH3', 0.9969445294187508), ('DPP9', 3.509328410957373), ('FNDC3B', 3.639164832649038), ('EIF3M', 0.6075707264853933)]
ELK1	cisbp__M4953	0.115757	motif similar to transfac_pro__M02059 ('V$ELK1_06: ELK-1'; q-value = 2.6e-05) which is directly annotated	frozenset({'weight>75.0%', 'activating', 'hg38_refseq-r80_10kb_up_and_down_tss.mc9nr'})	2.6e-05	3.97614	1	1074	[('ARPC2', 1.3469036238646874), ('ARPC3', 2.3149818543747287), ('DHX36', 5.0054557668979776), ('RPL26', 0.8364096805543171), ('PRPF6', 8.592224049663026), ('IL2RG', 1.0)]
ELK1	taipale_cyt_meth__ETV1_NACCGKAWGTN_FL	0.0989226	motif similar to cisbp__M5380 ('ELK1[gene ID: "ENSG00000126767" species: "Homo sapiens" TF status: "direct" TF family: "Ets" DBDs: "Ets"]; ENSMUSG00000044690[gene ID: "ENSMUSG00000044690" species: "Mus musculus" TF status: "inferred" TF family: "Ets" DBDs: "Ets"]; Erf[gene ID: "ENSMUSG00000040857" species: "Mus musculus" TF status: "inferred" TF family: "Ets" DBDs: "Ets"]; Ets2[gene ID: "ENSMUSG0…	frozenset({'weight>75.0%', 'activating', 'hg38_refseq-r80_10kb_up_and_down_tss.mc9nr'})	0	3.23283	1	875	[('ARPC3', 1.3469036238646874), ('DHX36', 2.3149818543747287), ('ARPC2', 5.0054557668979776), ('PRPF6', 0.8364096805543171), ('RPL26', 8.592224049663026)]
ELK1	cisbp__M6252	0.097011	motif similar to hocomoco__ELK1_HUMAN.H11MO.0.B ('ELK1_HUMAN'; q-value = 1.14e-07) which is directly annotated	frozenset({'weight>75.0%', 'activating', 'hg38_refseq-r80_10kb_up_and_down_tss.mc9nr'})	0	3.14843	1	472	[('ARPC3', 1.3469036238646874), ('ARPC2', 2.3149818543747287), ('PRPF6', 5.0054557668979776), ('DHX36', 0.8364096805543171)]
ELK1	hocomoco__ETV1_HUMAN.H11MO.0.A	0.126097	gene is annotated for similar motif taipale_cyt_meth__ELK1_NACCGGAAGTN_FL_meth ('ELK1 [ETS, CpG-meth]'; q-value = 9.77e-08)	frozenset({'weight>75.0%', 'activating', 'hg38_refseq-r80_10kb_up_and_down_tss.mc9nr'})	0	4.43267	1	1625	[('ARPC3', 1.3469036238646874), ('PRPF6', 2.3149818543747287), ('ARPC2', 5.0054557668979776), ('DHX36', 0.8364096805543171), ('FCER1G', 8.592224049663026), ('NUFIP2', 1.0), ('TPM4', 4.110332447171499), ('ITGB1', 6.295083989614287)]
ELK1	cisbp__M4505	0.0965983	gene is annotated for similar motif swissregulon__hs__ELK1_4_GABP_A_B1_.p3 ('hs__ELK1,4_GABP{A,B1}.p3'; q-value = 1.41e-07)	frozenset({'weight>75.0%', 'activating', 'hg38_refseq-r80_10kb_up_and_down_tss.mc9nr'})	0	3.13021	1	409	[('ARPC3', 1.3469036238646874), ('PRPF6', 2.3149818543747287), ('DHX36', 5.0054557668979776), ('ARPC2', 0.8364096805543171)]
ELK1	transfac_pro__M02069	0.0969676	motif similar to transfac_pro__M02059 ('V$ELK1_06: ELK-1'; q-value = 8.59e-08) which is directly annotated	frozenset({'weight>75.0%', 'activating', 'hg38_refseq-r80_10kb_up_and_down_tss.mc9nr'})	0	3.14651	1	397	[('ARPC3', 1.3469036238646874), ('ARPC2', 2.3149818543747287), ('DHX36', 5.0054557668979776), ('PRPF6', 0.8364096805543171)]
ELK1	cisbp__M0694	0.0943827	motif similar to transfac_pro__M02059 ('V$ELK1_06: ELK-1'; q-value = 6.96e-06) which is directly annotated	frozenset({'weight>75.0%', 'activating', 'hg38_refseq-r80_10kb_up_and_down_tss.mc9nr'})	7e-06	3.03238	1	3087	[('ARPC2', 1.3469036238646874), ('ARPC3', 2.3149818543747287), ('DHX36', 5.0054557668979776), ('PRPF6', 0.8364096805543171), ('ITGB1', 8.592224049663026), ('IL2RG', 1.0), ('RPL26', 4.110332447171499), ('TPM4', 6.295083989614287), ('NUFIP2', 0.6677794544275205), ('MYO1F', 0.6971293725413151), ('SLA', 20.730315287549825)]
ELK1	transfac_pro__M02039	0.106113	motif similar to homer__HACTTCCGGY_Elk1 ('Elk1(ETS)/Hela-Elk1-ChIP-Seq(GSE31477)/Homer'; q-value = 6.29e-07) which is directly annotated	frozenset({'weight>75.0%', 'activating', 'hg38_refseq-r80_10kb_up_and_down_tss.mc9nr'})	1e-06	3.55029	1	221	[('ARPC3', 1.3469036238646874), ('DHX36', 2.3149818543747287), ('ARPC2', 5.0054557668979776), ('PRPF6', 0.8364096805543171)]
ELK1	cisbp__M6207	0.0955122	gene is directly annotated	frozenset({'weight>75.0%', 'activating', 'hg38_refseq-r80_10kb_up_and_down_tss.mc9nr'})	0	3.08225	1	410	[('ARPC3', 1.3469036238646874), ('DHX36', 2.3149818543747287), ('ARPC2', 5.0054557668979776), ('PRPF6', 0.8364096805543171)]
ELK1	taipale_cyt_meth__ELK1_NACCGGAAGTN_FL	0.109762	gene is directly annotated	frozenset({'weight>75.0%', 'activating', 'hg38_refseq-r80_10kb_up_and_down_tss.mc9nr'})	0	3.71142	1	330	[('ARPC3', 1.3469036238646874), ('DHX36', 2.3149818543747287), ('PRPF6', 5.0054557668979776), ('ARPC2', 0.8364096805543171)]
ELK1	transfac_pro__M02042	0.110587	gene is annotated for similar motif taipale_cyt_meth__ELK1_NACCGGAAGTN_FL ('ELK1 [ETS]'; q-value = 0.000634)	frozenset({'weight>75.0%', 'activating', 'hg38_refseq-r80_10kb_up_and_down_tss.mc9nr'})	0.000634	3.74787	1	4355	[('MYO1F', 1.3469036238646874), ('ARPC2', 2.3149818543747287), ('NUFIP2', 5.0054557668979776), ('TPM4', 0.8364096805543171), ('EFHD2', 8.592224049663026), ('DHX36', 1.0), ('RPL26', 4.110332447171499), ('ARPC3', 6.295083989614287), ('CLIP1', 0.6677794544275205), ('LONRF3', 0.6971293725413151), ('SOX4', 20.730315287549825), ('ITM2B', 11.719392175945597), ('RALY', 6.327886317147268), ('PRPF6', 1.937…
ELK1	transfac_pro__M01987	0.0972065	motif similar to homer__HACTTCCGGY_Elk1 ('Elk1(ETS)/Hela-Elk1-ChIP-Seq(GSE31477)/Homer'; q-value = 8.65e-08) which is directly annotated	frozenset({'weight>75.0%', 'activating', 'hg38_refseq-r80_10kb_up_and_down_tss.mc9nr'})	0	3.15706	1	3743	[('ARPC3', 1.3469036238646874), ('ARPC2', 2.3149818543747287), ('DHX36', 5.0054557668979776), ('PRPF6', 0.8364096805543171), ('RPL26', 8.592224049663026), ('TPM4', 1.0), ('NUFIP2', 4.110332447171499), ('ITGB1', 6.295083989614287), ('SOX4', 0.6677794544275205), ('MYO1F', 0.6971293725413151), ('IL2RG', 20.730315287549825), ('EFHD2', 11.719392175945597), ('SLA', 6.327886317147268)]
ELK1	hdpi__ETV4	0.101182	gene is annotated for similar motif cisbp__M6207 ('ELK1[gene ID: "ENSG00000126767" species: "Homo sapiens" TF status: "direct" TF family: "Ets" DBDs: "Ets"]; ENSMUSG00000044690[gene ID: "ENSMUSG00000044690" species: "Mus musculus" TF status: "inferred" TF family: "Ets" DBDs: "Ets"]; Erf[gene ID: "ENSMUSG00000040857" species: "Mus musculus" TF status: "inferred" TF family: "Ets" DBDs: "Ets"]; Ets2…	frozenset({'weight>75.0%', 'activating', 'hg38_refseq-r80_10kb_up_and_down_tss.mc9nr'})	5.2e-05	3.33258	1	149	[('ARPC3', 1.3469036238646874), ('DHX36', 2.3149818543747287), ('PRPF6', 5.0054557668979776)]
ELK1	dbcorrdb__RELA__ENCSR000EAQ_1__m2	0.0949909	motif similar to transfac_pro__M03819 ('V$ELK1_Q6: Elk-1'; q-value = 0.000501) which is directly annotated	frozenset({'weight>75.0%', 'activating', 'hg38_refseq-r80_10kb_up_and_down_tss.mc9nr'})	0.000501	3.05923	1	916	[('MYO1F', 1.3469036238646874), ('ITGB1', 2.3149818543747287), ('EFHD2', 5.0054557668979776), ('PURA', 0.8364096805543171), ('RALY', 8.592224049663026)]
ELK1	taipale_cyt_meth__ETV1_NACCGGAWGTN_eDBD	0.0993136	gene is annotated for similar motif taipale_cyt_meth__ELK1_NACCGGAAGTN_FL_meth ('ELK1 [ETS, CpG-meth]'; q-value = 1.36e-07)	frozenset({'weight>75.0%', 'activating', 'hg38_refseq-r80_10kb_up_and_down_tss.mc9nr'})	0	3.25009	1	421	[('ARPC3', 1.3469036238646874), ('DHX36', 2.3149818543747287), ('ARPC2', 5.0054557668979776), ('PRPF6', 0.8364096805543171)]
ELK1	flyfactorsurvey__Ets97D_SANGER_10_FBgn0004510	0.110631	motif similar to transfac_pro__M02059 ('V$ELK1_06: ELK-1'; q-value = 3.68e-05) which is directly annotated	frozenset({'weight>75.0%', 'activating', 'hg38_refseq-r80_10kb_up_and_down_tss.mc9nr'})	3.7e-05	3.74979	1	663	[('ARPC3', 1.3469036238646874), ('DHX36', 2.3149818543747287), ('ARPC2', 5.0054557668979776), ('PRPF6', 0.8364096805543171), ('RPL26', 8.592224049663026)]
ELK1	taipale__ETV5_DBD_ACCGGAWGYN	0.10179	motif similar to cisbp__M5380 ('ELK1[gene ID: "ENSG00000126767" species: "Homo sapiens" TF status: "direct" TF family: "Ets" DBDs: "Ets"]; ENSMUSG00000044690[gene ID: "ENSMUSG00000044690" species: "Mus musculus" TF status: "inferred" TF family: "Ets" DBDs: "Ets"]; Erf[gene ID: "ENSMUSG00000040857" species: "Mus musculus" TF status: "inferred" TF family: "Ets" DBDs: "Ets"]; Ets2[gene ID: "ENSMUSG0…	frozenset({'weight>75.0%', 'activating', 'hg38_refseq-r80_10kb_up_and_down_tss.mc9nr'})	1e-06	3.35943	1	341	[('ARPC3', 1.3469036238646874), ('DHX36', 2.3149818543747287), ('ARPC2', 5.0054557668979776), ('PRPF6', 0.8364096805543171)]
ELK1	dbcorrdb__POLR2AphosphoS5__ENCSR000BQC_1__m1	0.124164	motif similar to taipale_cyt_meth__ELK1_NACCGGAAGTN_FL_meth ('ELK1 [ETS, CpG-meth]'; q-value = 2.7e-07) which is directly annotated	frozenset({'weight>75.0%', 'activating', 'hg38_refseq-r80_10kb_up_and_down_tss.mc9nr'})	0	4.34731	1	3837	[('ARPC3', 1.3469036238646874), ('DHX36', 2.3149818543747287), ('PRPF6', 5.0054557668979776), ('ITGB1', 0.8364096805543171), ('TPM4', 8.592224049663026), ('FXYD5', 1.0), ('NUFIP2', 4.110332447171499), ('ARPC2', 6.295083989614287), ('IL2RG', 0.6677794544275205), ('RPL26', 0.6971293725413151), ('EVL', 20.730315287549825), ('EFHD2', 11.719392175945597)]
ELK1	transfac_pro__M01992	0.0955122	motif similar to transfac_pro__M02059 ('V$ELK1_06: ELK-1'; q-value = 5.48e-08) which is directly annotated	frozenset({'weight>75.0%', 'activating', 'hg38_refseq-r80_10kb_up_and_down_tss.mc9nr'})	0	3.08225	1	328	[('ARPC3', 1.3469036238646874), ('DHX36', 2.3149818543747287), ('ARPC2', 5.0054557668979776), ('PRPF6', 0.8364096805543171)]
ELK1	taipale_cyt_meth__ELK3_NACCGGAAGTN_eDBD_meth	0.0989877	gene is annotated for similar motif taipale_cyt_meth__ELK1_NACCGGAAGTN_FL_meth ('ELK1 [ETS, CpG-meth]'; q-value = 1.2e-10)	frozenset({'weight>75.0%', 'activating', 'hg38_refseq-r80_10kb_up_and_down_tss.mc9nr'})	0	3.23571	1	314	[('ARPC3', 1.3469036238646874), ('ARPC2', 2.3149818543747287), ('PRPF6', 5.0054557668979776), ('DHX36', 0.8364096805543171)]
ELK1	cisbp__M4568	0.10822	motif similar to hocomoco__ELK1_HUMAN.H11MO.0.B ('ELK1_HUMAN'; q-value = 2.48e-07) which is directly annotated	frozenset({'weight>75.0%', 'activating', 'hg38_refseq-r80_10kb_up_and_down_tss.mc9nr'})	0	3.64333	1	289	[('ARPC3', 1.3469036238646874), ('ARPC2', 2.3149818543747287), ('PRPF6', 5.0054557668979776), ('DHX36', 0.8364096805543171)]
ELK1	dbcorrdb__POLR2A__ENCSR000BHH_1__m1	0.113672	motif similar to dbcorrdb__ELK1__ENCSR000EFU_1__m2 ('ELK1 (ENCSR000EFU-1, motif 2)'; q-value = 0.000399) which is directly annotated	frozenset({'weight>75.0%', 'activating', 'hg38_refseq-r80_10kb_up_and_down_tss.mc9nr'})	0.000399	3.88406	1	4901	[('ARPC3', 1.3469036238646874), ('ARPC2', 2.3149818543747287), ('SOX4', 5.0054557668979776), ('DHX36', 0.8364096805543171), ('PRPF6', 8.592224049663026), ('TPM4', 1.0), ('RPL26', 4.110332447171499), ('ITGB1', 6.295083989614287), ('PURA', 0.6677794544275205), ('CLIP1', 0.6971293725413151), ('RALY', 20.730315287549825), ('TOMM7', 11.719392175945597), ('NUFIP2', 6.327886317147268), ('LONRF3', 1.9374…
ELK1	taipale__ELK4_DBD_ACCGGAARTN	0.105656	gene is annotated for similar motif homer__HACTTCCGGY_Elk1 ('Elk1(ETS)/Hela-Elk1-ChIP-Seq(GSE31477)/Homer'; q-value = 1.3e-06)	frozenset({'weight>75.0%', 'activating', 'hg38_refseq-r80_10kb_up_and_down_tss.mc9nr'})	1e-06	3.53015	1	455	[('ARPC3', 1.3469036238646874), ('DHX36', 2.3149818543747287), ('ARPC2', 5.0054557668979776), ('PRPF6', 0.8364096805543171)]
ELK1	transfac_pro__M01989	0.103767	motif similar to taipale_cyt_meth__ELK1_NACCGGAAGTN_eDBD_meth ('ELK1 [ETS, CpG-meth]'; q-value = 9.68e-08) which is directly annotated	frozenset({'weight>75.0%', 'activating', 'hg38_refseq-r80_10kb_up_and_down_tss.mc9nr'})	0	3.44671	1	294	[('ARPC3', 1.3469036238646874), ('ARPC2', 2.3149818543747287), ('DHX36', 5.0054557668979776), ('PRPF6', 0.8364096805543171)]
ELK1	hocomoco__ELK1_MOUSE.H11MO.0.B	0.098423	gene is orthologous to ENSMUSG00000009406 in M. musculus (identity = 85%) which is directly annotated for motif	frozenset({'weight>75.0%', 'activating', 'hg38_refseq-r80_10kb_up_and_down_tss.mc9nr'})	0	3.21077	0.85514	189	[('ARPC3', 1.3469036238646874), ('DHX36', 2.3149818543747287), ('ARPC2', 5.0054557668979776)]
ELK1	cisbp__M4460	0.109002	gene is annotated for similar motif swissregulon__hs__ELK1_4_GABP_A_B1_.p3 ('hs__ELK1,4_GABP{A,B1}.p3'; q-value = 0.000884)	frozenset({'weight>75.0%', 'activating', 'hg38_refseq-r80_10kb_up_and_down_tss.mc9nr'})	0.000884	3.67785	1	1882	[('ARPC3', 1.3469036238646874), ('DHX36', 2.3149818543747287), ('ARPC2', 5.0054557668979776), ('PRPF6', 0.8364096805543171), ('EFHD2', 8.592224049663026), ('RPL26', 1.0), ('FXYD5', 4.110332447171499), ('LONRF3', 6.295083989614287)]
ELK1	taipale_cyt_meth__ETV5_NRCCGGAAGTN_eDBD	0.103962	gene is annotated for similar motif taipale_cyt_meth__ELK1_NACCGGAAGTN_FL_meth ('ELK1 [ETS, CpG-meth]'; q-value = 3.3e-09)	frozenset({'weight>75.0%', 'activating', 'hg38_refseq-r80_10kb_up_and_down_tss.mc9nr'})	0	3.45534	1	248	[('ARPC3', 1.3469036238646874), ('ARPC2', 2.3149818543747287), ('DHX36', 5.0054557668979776), ('PRPF6', 0.8364096805543171)]
ELK1	dbcorrdb__POLR2A__ENCSR000BGO_1__m1	0.110262	motif similar to swissregulon__hs__ELK1_4_GABP_A_B1_.p3 ('hs__ELK1,4_GABP{A,B1}.p3'; q-value = 3.54e-06) which is directly annotated	frozenset({'weight>75.0%', 'activating', 'hg38_refseq-r80_10kb_up_and_down_tss.mc9nr'})	4e-06	3.73348	1	1645	[('ARPC3', 1.3469036238646874), ('PRPF6', 2.3149818543747287), ('DHX36', 5.0054557668979776), ('ARPC2', 0.8364096805543171), ('RPL26', 8.592224049663026), ('EFHD2', 1.0), ('ITGB1', 4.110332447171499)]
ELK1	transfac_pro__M01990	0.110218	motif similar to cisbp__M5380 ('ELK1[gene ID: "ENSG00000126767" species: "Homo sapiens" TF status: "direct" TF family: "Ets" DBDs: "Ets"]; ENSMUSG00000044690[gene ID: "ENSMUSG00000044690" species: "Mus musculus" TF status: "inferred" TF family: "Ets" DBDs: "Ets"]; Erf[gene ID: "ENSMUSG00000040857" species: "Mus musculus" TF status: "inferred" TF family: "Ets" DBDs: "Ets"]; Ets2[gene ID: "ENSMUSG0…	frozenset({'weight>75.0%', 'activating', 'hg38_refseq-r80_10kb_up_and_down_tss.mc9nr'})	2e-06	3.73156	1	3966	[('ARPC3', 1.3469036238646874), ('DHX36', 2.3149818543747287), ('ARPC2', 5.0054557668979776), ('PRPF6', 0.8364096805543171), ('RPL26', 8.592224049663026), ('TPM4', 1.0), ('IL2RG', 4.110332447171499), ('MYO1F', 6.295083989614287), ('ITGB1', 0.6677794544275205), ('EFHD2', 0.6971293725413151), ('ITM2B', 20.730315287549825)]
ELK1	taipale_cyt_meth__ERG_NACCGGAARTN_FL	0.0972934	gene is annotated for similar motif taipale_cyt_meth__ELK1_NACCGGAAGTN_FL_meth ('ELK1 [ETS, CpG-meth]'; q-value = 4.53e-06)	frozenset({'weight>75.0%', 'activating', 'hg38_refseq-r80_10kb_up_and_down_tss.mc9nr'})	5e-06	3.1609	1	505	[('ARPC3', 1.3469036238646874), ('ARPC2', 2.3149818543747287), ('DHX36', 5.0054557668979776), ('PRPF6', 0.8364096805543171)]
ELK1	cisbp__M1903	0.111717	motif similar to dbcorrdb__ELK1__ENCSR000ECI_1__m1 ('ELK1 (ENCSR000ECI-1, motif 1)'; q-value = 3.15e-10) which is directly annotated	frozenset({'weight>75.0%', 'activating', 'hg38_refseq-r80_10kb_up_and_down_tss.mc9nr'})	0	3.79774	1	239	[('ARPC3', 1.3469036238646874), ('PRPF6', 2.3149818543747287), ('ARPC2', 5.0054557668979776), ('DHX36', 0.8364096805543171)]
ELK1	transfac_pro__M02061	0.107525	motif similar to homer__HACTTCCGGY_Elk1 ('Elk1(ETS)/Hela-Elk1-ChIP-Seq(GSE31477)/Homer'; q-value = 1.98e-06) which is directly annotated	frozenset({'weight>75.0%', 'activating', 'hg38_refseq-r80_10kb_up_and_down_tss.mc9nr'})	2e-06	3.61264	1	3809	[('ARPC3', 1.3469036238646874), ('DHX36', 2.3149818543747287), ('ARPC2', 5.0054557668979776), ('PRPF6', 0.8364096805543171), ('RPL26', 8.592224049663026), ('TPM4', 1.0), ('IL2RG', 4.110332447171499), ('ITGB1', 6.295083989614287), ('EFHD2', 0.6677794544275205), ('SLA', 0.6971293725413151), ('ITM2B', 20.730315287549825)]
ELK1	dbcorrdb__POLR2A__ENCSR000EBG_1__m1	0.0955991	motif similar to swissregulon__hs__ELK1_4_GABP_A_B1_.p3 ('hs__ELK1,4_GABP{A,B1}.p3'; q-value = 0.000719) which is directly annotated	frozenset({'weight>75.0%', 'activating', 'hg38_refseq-r80_10kb_up_and_down_tss.mc9nr'})	0.000719	3.08609	1	263	[('ARPC3', 1.3469036238646874), ('PRPF6', 2.3149818543747287), ('DHX36', 5.0054557668979776)]
ELK1	cisbp__M0703	0.094904	gene is annotated for similar motif taipale_cyt_meth__ELK1_NACCGGAAGTN_eDBD_meth ('ELK1 [ETS, CpG-meth]'; q-value = 7.29e-06)	frozenset({'weight>75.0%', 'activating', 'hg38_refseq-r80_10kb_up_and_down_tss.mc9nr'})	7e-06	3.0554	1	1715	[('ARPC3', 1.3469036238646874), ('DHX36', 2.3149818543747287), ('ARPC2', 5.0054557668979776), ('PRPF6', 0.8364096805543171), ('RPL26', 8.592224049663026), ('ITGB1', 1.0), ('SOX4', 4.110332447171499)]
ELK1	taipale_cyt_meth__ELK1_NACCGGAAGTN_FL_meth	0.10898	gene is directly annotated	frozenset({'weight>75.0%', 'activating', 'hg38_refseq-r80_10kb_up_and_down_tss.mc9nr'})	0	3.6769	1	2473	[('ARPC3', 1.3469036238646874), ('ARPC2', 2.3149818543747287), ('DHX36', 5.0054557668979776), ('PRPF6', 0.8364096805543171), ('MYO1F', 8.592224049663026), ('TPM4', 1.0), ('SOX4', 4.110332447171499), ('ITGB1', 6.295083989614287), ('FXYD5', 0.6677794544275205)]
ELK1	transfac_pro__M02037	0.0982709	motif similar to homer__HACTTCCGGY_Elk1 ('Elk1(ETS)/Hela-Elk1-ChIP-Seq(GSE31477)/Homer'; q-value = 2.4e-07) which is directly annotated	frozenset({'weight>75.0%', 'activating', 'hg38_refseq-r80_10kb_up_and_down_tss.mc9nr'})	0	3.20406	1	3978	[('ARPC3', 1.3469036238646874), ('DHX36', 2.3149818543747287), ('ARPC2', 5.0054557668979776), ('PRPF6', 0.8364096805543171), ('RPL26', 8.592224049663026), ('IL2RG', 1.0), ('TPM4', 4.110332447171499), ('ITGB1', 6.295083989614287), ('EFHD2', 0.6677794544275205), ('SLA', 0.6971293725413151), ('MYO1F', 20.730315287549825)]
ELK1	factorbook__ELF1	0.102724	motif similar to dbcorrdb__ELK1__ENCSR000ECI_1__m1 ('ELK1 (ENCSR000ECI-1, motif 1)'; q-value = 1.35e-08) which is directly annotated	frozenset({'weight>75.0%', 'activating', 'hg38_refseq-r80_10kb_up_and_down_tss.mc9nr'})	0	3.40067	1	229	[('ARPC3', 1.3469036238646874), ('PRPF6', 2.3149818543747287), ('ARPC2', 5.0054557668979776), ('DHX36', 0.8364096805543171)]
ELK1	transfac_pro__M02073	0.0992484	gene is annotated for similar motif transfac_pro__M02059 ('V$ELK1_06: ELK-1'; q-value = 2.31e-05)	frozenset({'weight>75.0%', 'activating', 'hg38_refseq-r80_10kb_up_and_down_tss.mc9nr'})	2.3e-05	3.24722	1	3535	[('ARPC3', 1.3469036238646874), ('DHX36', 2.3149818543747287), ('ARPC2', 5.0054557668979776), ('RPL26', 0.8364096805543171), ('PRPF6', 8.592224049663026), ('EFHD2', 1.0), ('IL2RG', 4.110332447171499), ('TPM4', 6.295083989614287), ('SLA', 0.6677794544275205), ('ITM2B', 0.6971293725413151), ('NUFIP2', 20.730315287549825)]
ELK1	cisbp__M4620	0.0943609	gene is annotated for similar motif swissregulon__hs__ELK1_4_GABP_A_B1_.p3 ('hs__ELK1,4_GABP{A,B1}.p3'; q-value = 4.69e-07)	frozenset({'weight>75.0%', 'activating', 'hg38_refseq-r80_10kb_up_and_down_tss.mc9nr'})	0	3.03142	1	520	[('ARPC3', 1.3469036238646874), ('ARPC2', 2.3149818543747287), ('PRPF6', 5.0054557668979776), ('DHX36', 0.8364096805543171)]
ELK1	hocomoco__ELK4_HUMAN.H11MO.0.A	0.101638	motif similar to dbcorrdb__ELK1__ENCSR000EFU_1__m1 ('ELK1 (ENCSR000EFU-1, motif 1)'; q-value = 6.55e-09) which is directly annotated	frozenset({'weight>75.0%', 'activating', 'hg38_refseq-r80_10kb_up_and_down_tss.mc9nr'})	0	3.35272	1	252	[('ARPC3', 1.3469036238646874), ('DHX36', 2.3149818543747287), ('ARPC2', 5.0054557668979776), ('PRPF6', 0.8364096805543171)]
ELK1	taipale_cyt_meth__GABPA_NACCGGAAGTN_eDBD	0.102376	gene is annotated for similar motif taipale_cyt_meth__ELK1_NACCGGAAGTN_FL_meth ('ELK1 [ETS, CpG-meth]'; q-value = 1.2e-10)	frozenset({'weight>75.0%', 'activating', 'hg38_refseq-r80_10kb_up_and_down_tss.mc9nr'})	0	3.38533	1	265	[('ARPC3', 1.3469036238646874), ('ARPC2', 2.3149818543747287), ('DHX36', 5.0054557668979776), ('PRPF6', 0.8364096805543171)]
ELK1	dbcorrdb__TAF1__ENCSR000BHT_1__m2	0.114671	motif similar to dbcorrdb__ELK1__ENCSR000EFU_1__m2 ('ELK1 (ENCSR000EFU-1, motif 2)'; q-value = 0.000228) which is directly annotated	frozenset({'weight>75.0%', 'activating', 'hg38_refseq-r80_10kb_up_and_down_tss.mc9nr'})	0.000228	3.92818	1	1134	[('ARPC3', 1.3469036238646874), ('DHX36', 2.3149818543747287), ('PRPF6', 5.0054557668979776), ('PURA', 0.8364096805543171), ('RPL26', 8.592224049663026), ('ARPC2', 1.0), ('EFHD2', 4.110332447171499)]
ELK1	transfac_pro__M07706	0.0949692	gene is annotated for similar motif taipale_cyt_meth__ELK1_NACCGGAAGTN_FL_meth ('ELK1 [ETS, CpG-meth]'; q-value = 2.03e-06)	frozenset({'weight>75.0%', 'activating', 'hg38_refseq-r80_10kb_up_and_down_tss.mc9nr'})	2e-06	3.05827	1	465	[('ARPC3', 1.3469036238646874), ('ARPC2', 2.3149818543747287), ('DHX36', 5.0054557668979776), ('PRPF6', 0.8364096805543171)]
ELK1	transfac_pro__M01985	0.104179	motif similar to homer__HACTTCCGGY_Elk1 ('Elk1(ETS)/Hela-Elk1-ChIP-Seq(GSE31477)/Homer'; q-value = 6.97e-07) which is directly annotated	frozenset({'weight>75.0%', 'activating', 'hg38_refseq-r80_10kb_up_and_down_tss.mc9nr'})	1e-06	3.46493	1	1861	[('ARPC3', 1.3469036238646874), ('DHX36', 2.3149818543747287), ('ARPC2', 5.0054557668979776), ('PRPF6', 0.8364096805543171), ('RPL26', 8.592224049663026), ('IL2RG', 1.0), ('TPM4', 4.110332447171499), ('NUFIP2', 6.295083989614287)]
ELK1	taipale__ELK1_DBD_ACCGGAAGTN	0.101225	gene is directly annotated	frozenset({'weight>75.0%', 'activating', 'hg38_refseq-r80_10kb_up_and_down_tss.mc9nr'})	0	3.3345	1	4774	[('ARPC3', 1.3469036238646874), ('DHX36', 2.3149818543747287), ('ARPC2', 5.0054557668979776), ('PRPF6', 0.8364096805543171), ('RPL26', 8.592224049663026), ('IL2RG', 1.0), ('SOX4', 4.110332447171499), ('TPM4', 6.295083989614287), ('PURA', 0.6677794544275205), ('ITM2B', 0.6971293725413151), ('MYO1F', 20.730315287549825), ('EFHD2', 11.719392175945597)]
ELK1	cisbp__M4522	0.102246	gene is annotated for similar motif dbcorrdb__ELK1__ENCSR000ECI_1__m1 ('ELK1 (ENCSR000ECI-1, motif 1)'; q-value = 4.18e-08)	frozenset({'weight>75.0%', 'activating', 'hg38_refseq-r80_10kb_up_and_down_tss.mc9nr'})	0	3.37957	1	1183	[('ARPC3', 1.3469036238646874), ('PRPF6', 2.3149818543747287), ('DHX36', 5.0054557668979776), ('ITGB1', 0.8364096805543171), ('ARPC2', 8.592224049663026), ('FCER1G', 1.0)]
ELK1	transfac_pro__M01984	0.103984	motif similar to transfac_pro__M02059 ('V$ELK1_06: ELK-1'; q-value = 1.27e-06) which is directly annotated	frozenset({'weight>75.0%', 'activating', 'hg38_refseq-r80_10kb_up_and_down_tss.mc9nr'})	1e-06	3.4563	1	4902	[('ARPC2', 1.3469036238646874), ('ARPC3', 2.3149818543747287), ('DHX36', 5.0054557668979776), ('PRPF6', 0.8364096805543171), ('RPL26', 8.592224049663026), ('TPM4', 1.0), ('NUFIP2', 4.110332447171499), ('ITM2B', 6.295083989614287), ('SLA', 0.6677794544275205), ('MYO1F', 0.6971293725413151), ('EFHD2', 20.730315287549825), ('RALY', 11.719392175945597), ('ITGB1', 6.327886317147268)]
ELK1	transfac_pro__M01983	0.0996177	motif similar to cisbp__M5380 ('ELK1[gene ID: "ENSG00000126767" species: "Homo sapiens" TF status: "direct" TF family: "Ets" DBDs: "Ets"]; ENSMUSG00000044690[gene ID: "ENSMUSG00000044690" species: "Mus musculus" TF status: "inferred" TF family: "Ets" DBDs: "Ets"]; Erf[gene ID: "ENSMUSG00000040857" species: "Mus musculus" TF status: "inferred" TF family: "Ets" DBDs: "Ets"]; Ets2[gene ID: "ENSMUSG0…	frozenset({'weight>75.0%', 'activating', 'hg38_refseq-r80_10kb_up_and_down_tss.mc9nr'})	0	3.26352	1	386	[('ARPC3', 1.3469036238646874), ('DHX36', 2.3149818543747287), ('ARPC2', 5.0054557668979776), ('PRPF6', 0.8364096805543171)]
ELK1	swissregulon__hs__ELF1_2_4.p2	0.105874	gene is annotated for similar motif cisbp__M6207 ('ELK1[gene ID: "ENSG00000126767" species: "Homo sapiens" TF status: "direct" TF family: "Ets" DBDs: "Ets"]; ENSMUSG00000044690[gene ID: "ENSMUSG00000044690" species: "Mus musculus" TF status: "inferred" TF family: "Ets" DBDs: "Ets"]; Erf[gene ID: "ENSMUSG00000040857" species: "Mus musculus" TF status: "inferred" TF family: "Ets" DBDs: "Ets"]; Ets2…	frozenset({'weight>75.0%', 'activating', 'hg38_refseq-r80_10kb_up_and_down_tss.mc9nr'})	1.8e-05	3.53974	1	743	[('FCER1G', 1.3469036238646874), ('ARPC3', 2.3149818543747287), ('ITGB1', 5.0054557668979776), ('PRPF6', 0.8364096805543171), ('RALY', 8.592224049663026)]
ELK1	homer__AACCGGAAGT_ETS	0.101551	gene is annotated for similar motif taipale_cyt_meth__ELK1_NACCGGAAGTN_eDBD_meth ('ELK1 [ETS, CpG-meth]'; q-value = 4.21e-06)	frozenset({'weight>75.0%', 'activating', 'hg38_refseq-r80_10kb_up_and_down_tss.mc9nr'})	4e-06	3.34888	1	970	[('ARPC3', 1.3469036238646874), ('PRPF6', 2.3149818543747287), ('ARPC2', 5.0054557668979776), ('DHX36', 0.8364096805543171), ('RPL26', 8.592224049663026)]
ELK1	dbcorrdb__TAF1__ENCSR000BKS_1__m2	0.0972934	motif similar to dbcorrdb__ELK1__ENCSR000EFU_1__m2 ('ELK1 (ENCSR000EFU-1, motif 2)'; q-value = 1.46e-05) which is directly annotated	frozenset({'weight>75.0%', 'activating', 'hg38_refseq-r80_10kb_up_and_down_tss.mc9nr'})	1.5e-05	3.1609	1	127	[('ARPC3', 1.3469036238646874), ('PRPF6', 2.3149818543747287), ('DHX36', 5.0054557668979776)]
ELK1	dbcorrdb__SIN3A__ENCSR000BGL_1__m1	0.0944695	motif similar to dbcorrdb__ELK1__ENCSR000DZB_1__m1 ('ELK1 (ENCSR000DZB-1, motif 1)'; q-value = 7.34e-06) which is directly annotated	frozenset({'weight>75.0%', 'activating', 'hg38_refseq-r80_10kb_up_and_down_tss.mc9nr'})	7e-06	3.03621	1	231	[('ARPC3', 1.3469036238646874), ('PRPF6', 2.3149818543747287), ('DHX36', 5.0054557668979776)]
ELK1	taipale_cyt_meth__ETV4_NRCCGGAAGTN_FL	0.106981	gene is annotated for similar motif taipale_cyt_meth__ELK1_NACCGGAAGTN_FL_meth ('ELK1 [ETS, CpG-meth]'; q-value = 4.23e-07)	frozenset({'weight>75.0%', 'activating', 'hg38_refseq-r80_10kb_up_and_down_tss.mc9nr'})	0	3.58866	1	369	[('ARPC3', 1.3469036238646874), ('ARPC2', 2.3149818543747287), ('DHX36', 5.0054557668979776), ('PRPF6', 0.8364096805543171)]
ELK1	dbcorrdb__POLR2AphosphoS5__ENCSR000BOV_1__m1	0.106656	gene is annotated for similar motif taipale_cyt_meth__ELK1_NACCGGAAGTN_eDBD_meth ('ELK1 [ETS, CpG-meth]'; q-value = 0.000237)	frozenset({'weight>75.0%', 'activating', 'hg38_refseq-r80_10kb_up_and_down_tss.mc9nr'})	0.000237	3.57427	1	1186	[('ARPC3', 1.3469036238646874), ('FXYD5', 2.3149818543747287), ('RPL26', 5.0054557668979776), ('DHX36', 0.8364096805543171), ('ARPC2', 8.592224049663026), ('PRPF6', 1.0)]
ELK1	transfac_pro__M07699	0.103332	gene is annotated for similar motif taipale__ELK1_DBD_ACCGGAAGTN ('ELK1 monomeric ETS DBD'; q-value = 3.02e-06)	frozenset({'weight>75.0%', 'activating', 'hg38_refseq-r80_10kb_up_and_down_tss.mc9nr'})	3e-06	3.42753	1	319	[('ARPC3', 1.3469036238646874), ('ARPC2', 2.3149818543747287), ('DHX36', 5.0054557668979776), ('RPL26', 0.8364096805543171)]
ELK1	cisbp__M5401	0.0943827	gene is annotated for similar motif homer__HACTTCCGGY_Elk1 ('Elk1(ETS)/Hela-Elk1-ChIP-Seq(GSE31477)/Homer'; q-value = 2.31e-06)	frozenset({'weight>75.0%', 'activating', 'hg38_refseq-r80_10kb_up_and_down_tss.mc9nr'})	2e-06	3.03238	1	1871	[('ARPC3', 1.3469036238646874), ('DHX36', 2.3149818543747287), ('ARPC2', 5.0054557668979776), ('PRPF6', 0.8364096805543171), ('RPL26', 8.592224049663026), ('IL2RG', 1.0), ('ITGB1', 4.110332447171499)]
ELK1	taipale_cyt_meth__ELK3_NACCGGAAGTN_FL_meth_repr	0.0975541	gene is annotated for similar motif taipale_cyt_meth__ELK1_NACCGGAAGTN_eDBD_meth ('ELK1 [ETS, CpG-meth]'; q-value = 1.49e-08)	frozenset({'weight>75.0%', 'activating', 'hg38_refseq-r80_10kb_up_and_down_tss.mc9nr'})	0	3.17241	1	545	[('ARPC3', 1.3469036238646874), ('DHX36', 2.3149818543747287), ('PRPF6', 5.0054557668979776), ('ARPC2', 0.8364096805543171)]
ELK1	taipale_cyt_meth__FLI1_NACCGGAARTN_FL	0.102137	gene is annotated for similar motif taipale_cyt_meth__ELK1_NACCGGAAGTN_FL_meth ('ELK1 [ETS, CpG-meth]'; q-value = 7.54e-07)	frozenset({'weight>75.0%', 'activating', 'hg38_refseq-r80_10kb_up_and_down_tss.mc9nr'})	1e-06	3.37478	1	213	[('ARPC3', 1.3469036238646874), ('ARPC2', 2.3149818543747287), ('DHX36', 5.0054557668979776)]
ELK1	taipale_cyt_meth__ETV4_NRCMGGAAGTN_FL_meth	0.0958598	gene is annotated for similar motif taipale_cyt_meth__ELK1_NACCGGAAGTN_FL_meth ('ELK1 [ETS, CpG-meth]'; q-value = 9.77e-08)	frozenset({'weight>75.0%', 'activating', 'hg38_refseq-r80_10kb_up_and_down_tss.mc9nr'})	0	3.0976	1	528	[('ARPC3', 1.3469036238646874), ('ARPC2', 2.3149818543747287), ('DHX36', 5.0054557668979776), ('PRPF6', 0.8364096805543171)]
ELK1	elemento__CCGGAAG	0.10709	gene is annotated for similar motif cisbp__M5383 ('ELK1[gene ID: "ENSG00000126767" species: "Homo sapiens" TF status: "direct" TF family: "Ets" DBDs: "Ets"]; ENSMUSG00000044690[gene ID: "ENSMUSG00000044690" species: "Mus musculus" TF status: "inferred" TF family: "Ets" DBDs: "Ets"]; Erf[gene ID: "ENSMUSG00000040857" species: "Mus musculus" TF status: "inferred" TF family: "Ets" DBDs: "Ets"]; Ets2…	frozenset({'weight>75.0%', 'activating', 'hg38_refseq-r80_10kb_up_and_down_tss.mc9nr'})	0.000339	3.59345	1	377	[('ARPC3', 1.3469036238646874), ('RALY', 2.3149818543747287), ('PRPF6', 5.0054557668979776), ('DHX36', 0.8364096805543171)]
ELK1	taipale_cyt_meth__FLI1_NACCGGAARTN_eDBD	0.103376	motif similar to cisbp__M6207 ('ELK1[gene ID: "ENSG00000126767" species: "Homo sapiens" TF status: "direct" TF family: "Ets" DBDs: "Ets"]; ENSMUSG00000044690[gene ID: "ENSMUSG00000044690" species: "Mus musculus" TF status: "inferred" TF family: "Ets" DBDs: "Ets"]; Erf[gene ID: "ENSMUSG00000040857" species: "Mus musculus" TF status: "inferred" TF family: "Ets" DBDs: "Ets"]; Ets2[gene ID: "ENSMUSG0…	frozenset({'weight>75.0%', 'activating', 'hg38_refseq-r80_10kb_up_and_down_tss.mc9nr'})	5.7e-05	3.42945	1	476	[('ARPC3', 1.3469036238646874), ('ARPC2', 2.3149818543747287), ('DHX36', 5.0054557668979776), ('PRPF6', 0.8364096805543171)]
ELK1	transfac_pro__M01982	0.104896	motif similar to cisbp__M5380 ('ELK1[gene ID: "ENSG00000126767" species: "Homo sapiens" TF status: "direct" TF family: "Ets" DBDs: "Ets"]; ENSMUSG00000044690[gene ID: "ENSMUSG00000044690" species: "Mus musculus" TF status: "inferred" TF family: "Ets" DBDs: "Ets"]; Erf[gene ID: "ENSMUSG00000040857" species: "Mus musculus" TF status: "inferred" TF family: "Ets" DBDs: "Ets"]; Ets2[gene ID: "ENSMUSG0…	frozenset({'weight>75.0%', 'activating', 'hg38_refseq-r80_10kb_up_and_down_tss.mc9nr'})	1e-06	3.49658	1	304	[('ARPC3', 1.3469036238646874), ('DHX36', 2.3149818543747287), ('ARPC2', 5.0054557668979776), ('PRPF6', 0.8364096805543171)]
ELK1	homer__NRYTTCCGGY_Elk4	0.104744	motif similar to homer__HACTTCCGGY_Elk1 ('Elk1(ETS)/Hela-Elk1-ChIP-Seq(GSE31477)/Homer'; q-value = 1.56e-06) which is directly annotated	frozenset({'weight>75.0%', 'activating', 'hg38_refseq-r80_10kb_up_and_down_tss.mc9nr'})	2e-06	3.48987	1	2234	[('ARPC3', 1.3469036238646874), ('DHX36', 2.3149818543747287), ('PRPF6', 5.0054557668979776), ('ARPC2', 0.8364096805543171), ('ITGB1', 8.592224049663026), ('IL2RG', 1.0), ('SOX4', 4.110332447171499), ('RPL26', 6.295083989614287), ('SLA', 0.6677794544275205)]
ELK1	tfdimers__MD00018	0.0986836	gene is directly annotated	frozenset({'weight>75.0%', 'activating', 'hg38_refseq-r80_10kb_up_and_down_tss.mc9nr'})	0	3.22228	1	1089	[('ITGB1', 1.3469036238646874), ('NUFIP2', 2.3149818543747287), ('RALY', 5.0054557668979776), ('SOX4', 0.8364096805543171), ('ITM2B', 8.592224049663026), ('PURA', 1.0)]
ELK1	transfac_pro__M02065	0.1052	motif similar to homer__HACTTCCGGY_Elk1 ('Elk1(ETS)/Hela-Elk1-ChIP-Seq(GSE31477)/Homer'; q-value = 3.25e-09) which is directly annotated	frozenset({'weight>75.0%', 'activating', 'hg38_refseq-r80_10kb_up_and_down_tss.mc9nr'})	0	3.51001	1	3865	[('ARPC3', 1.3469036238646874), ('DHX36', 2.3149818543747287), ('ARPC2', 5.0054557668979776), ('PRPF6', 0.8364096805543171), ('ITGB1', 8.592224049663026), ('MYO1F', 1.0), ('TPM4', 4.110332447171499), ('RPL26', 6.295083989614287), ('SOX4', 0.6677794544275205), ('NUFIP2', 0.6971293725413151), ('ITM2B', 20.730315287549825), ('IL2RG', 11.719392175945597)]
ELK1	hocomoco__GABPA_HUMAN.H11MO.0.A	0.0962942	motif similar to hocomoco__ELK1_HUMAN.H11MO.0.B ('ELK1_HUMAN'; q-value = 1.47e-06) which is directly annotated	frozenset({'weight>75.0%', 'activating', 'hg38_refseq-r80_10kb_up_and_down_tss.mc9nr'})	1e-06	3.11678	1	416	[('ARPC3', 1.3469036238646874), ('ARPC2', 2.3149818543747287), ('DHX36', 5.0054557668979776), ('PRPF6', 0.8364096805543171)]
ELK1	jaspar__MA0026.1	0.108328	gene is annotated for similar motif homer__HACTTCCGGY_Elk1 ('Elk1(ETS)/Hela-Elk1-ChIP-Seq(GSE31477)/Homer'; q-value = 4.44e-05)	frozenset({'weight>75.0%', 'activating', 'hg38_refseq-r80_10kb_up_and_down_tss.mc9nr'})	4.4e-05	3.64812	1	673	[('ITGB1', 1.3469036238646874), ('ARPC3', 2.3149818543747287), ('PRPF6', 5.0054557668979776), ('FCER1G', 0.8364096805543171), ('DHX36', 8.592224049663026)]
ELK1	dbcorrdb__POLR2A__ENCSR000DKT_1__m1	0.122708	motif similar to swissregulon__hs__ELK1_4_GABP_A_B1_.p3 ('hs__ELK1,4_GABP{A,B1}.p3'; q-value = 0.000464) which is directly annotated	frozenset({'weight>75.0%', 'activating', 'hg38_refseq-r80_10kb_up_and_down_tss.mc9nr'})	0.000464	4.28305	1	1704	[('ARPC3', 1.3469036238646874), ('DHX36', 2.3149818543747287), ('SOX4', 5.0054557668979776), ('EFHD2', 0.8364096805543171), ('CLIP1', 8.592224049663026), ('RPL26', 1.0), ('ARPC2', 4.110332447171499), ('NUFIP2', 6.295083989614287), ('PURA', 0.6677794544275205), ('PRPF6', 0.6971293725413151)]
ELK1	transfac_pro__M01991	0.104331	motif similar to homer__HACTTCCGGY_Elk1 ('Elk1(ETS)/Hela-Elk1-ChIP-Seq(GSE31477)/Homer'; q-value = 1.38e-08) which is directly annotated	frozenset({'weight>75.0%', 'activating', 'hg38_refseq-r80_10kb_up_and_down_tss.mc9nr'})	0	3.47165	1	238	[('ARPC3', 1.3469036238646874), ('DHX36', 2.3149818543747287), ('ARPC2', 5.0054557668979776), ('PRPF6', 0.8364096805543171)]
ELK1	taipale__ETV1_DBD_ACCGGAARYN	0.103571	motif similar to taipale__ELK1_DBD_ACCGGAAGTN ('ELK1 monomeric ETS DBD'; q-value = 3.23e-08) which is directly annotated	frozenset({'weight>75.0%', 'activating', 'hg38_refseq-r80_10kb_up_and_down_tss.mc9nr'})	0	3.43808	1	4954	[('ARPC3', 1.3469036238646874), ('DHX36', 2.3149818543747287), ('ARPC2', 5.0054557668979776), ('PRPF6', 0.8364096805543171), ('RPL26', 8.592224049663026), ('EFHD2', 1.0), ('TPM4', 4.110332447171499), ('IL2RG', 6.295083989614287), ('SOX4', 0.6677794544275205), ('SLA', 0.6971293725413151), ('ITM2B', 20.730315287549825), ('ITGB1', 11.719392175945597), ('PURA', 6.327886317147268)]
ELK1	transfac_pro__M02054	0.0963811	gene is orthologous to ENSMUSG00000009406 in M. musculus (identity = 85%) which is annotated for similar motif transfac_pro__M01981 ('V$ELK1_05: ELK-1'; q-value = 0.000578)	frozenset({'weight>75.0%', 'activating', 'hg38_refseq-r80_10kb_up_and_down_tss.mc9nr'})	0.000578	3.12062	0.85514	669	[('DHX36', 1.3469036238646874), ('PRPF6', 2.3149818543747287), ('ARPC3', 5.0054557668979776), ('SLA', 0.8364096805543171), ('ARPC2', 8.592224049663026)]
ELK1	hocomoco__GABPA_MOUSE.H11MO.0.A	0.0955122	motif similar to hocomoco__ELK1_HUMAN.H11MO.0.B ('ELK1_HUMAN'; q-value = 2.63e-08) which is directly annotated	frozenset({'weight>75.0%', 'activating', 'hg38_refseq-r80_10kb_up_and_down_tss.mc9nr'})	0	3.08225	1	477	[('ARPC3', 1.3469036238646874), ('ARPC2', 2.3149818543747287), ('DHX36', 5.0054557668979776), ('PRPF6', 0.8364096805543171)]
ELK1	cisbp__M4462	0.0980537	motif similar to swissregulon__hs__ELK1_4_GABP_A_B1_.p3 ('hs__ELK1,4_GABP{A,B1}.p3'; q-value = 3.78e-08) which is directly annotated	frozenset({'weight>75.0%', 'activating', 'hg38_refseq-r80_10kb_up_and_down_tss.mc9nr'})	0	3.19447	1	408	[('ARPC3', 1.3469036238646874), ('PRPF6', 2.3149818543747287), ('DHX36', 5.0054557668979776), ('ARPC2', 0.8364096805543171)]
ELK1	taipale_cyt_meth__FLI1_NACMGGAARTN_FL_meth	0.096859	motif similar to cisbp__M6207 ('ELK1[gene ID: "ENSG00000126767" species: "Homo sapiens" TF status: "direct" TF family: "Ets" DBDs: "Ets"]; ENSMUSG00000044690[gene ID: "ENSMUSG00000044690" species: "Mus musculus" TF status: "inferred" TF family: "Ets" DBDs: "Ets"]; Erf[gene ID: "ENSMUSG00000040857" species: "Mus musculus" TF status: "inferred" TF family: "Ets" DBDs: "Ets"]; Ets2[gene ID: "ENSMUSG0…	frozenset({'weight>75.0%', 'activating', 'hg38_refseq-r80_10kb_up_and_down_tss.mc9nr'})	8e-06	3.14172	1	823	[('ARPC3', 1.3469036238646874), ('ARPC2', 2.3149818543747287), ('DHX36', 5.0054557668979776), ('PRPF6', 0.8364096805543171), ('TPM4', 8.592224049663026)]
ELK1	dbcorrdb__POLR2AphosphoS5__ENCSR000BML_1__m1	0.123642	motif similar to swissregulon__hs__ELK1_4_GABP_A_B1_.p3 ('hs__ELK1,4_GABP{A,B1}.p3'; q-value = 0.000227) which is directly annotated	frozenset({'weight>75.0%', 'activating', 'hg38_refseq-r80_10kb_up_and_down_tss.mc9nr'})	0.000227	4.32429	1	2249	[('ARPC3', 1.3469036238646874), ('PRPF6', 2.3149818543747287), ('DHX36', 5.0054557668979776), ('ARPC2', 0.8364096805543171), ('ITGB1', 8.592224049663026), ('SOX4', 1.0), ('RPL26', 4.110332447171499), ('PURA', 6.295083989614287), ('EFHD2', 0.6677794544275205)]
ELK1	homer__HACTTCCGGY_Elk1	0.0977713	gene is directly annotated	frozenset({'weight>75.0%', 'activating', 'hg38_refseq-r80_10kb_up_and_down_tss.mc9nr'})	0	3.182	1	378	[('ARPC3', 1.3469036238646874), ('PRPF6', 2.3149818543747287), ('DHX36', 5.0054557668979776), ('ARPC2', 0.8364096805543171)]
ELK1	transfac_pro__M02068	0.113672	motif similar to homer__HACTTCCGGY_Elk1 ('Elk1(ETS)/Hela-Elk1-ChIP-Seq(GSE31477)/Homer'; q-value = 2.12e-06) which is directly annotated	frozenset({'weight>75.0%', 'activating', 'hg38_refseq-r80_10kb_up_and_down_tss.mc9nr'})	2e-06	3.88406	1	263	[('ARPC3', 1.3469036238646874), ('DHX36', 2.3149818543747287), ('ARPC2', 5.0054557668979776), ('PRPF6', 0.8364096805543171)]
ELK1	transfac_pro__M01981	0.0986185	gene is orthologous to ENSMUSG00000009406 in M. musculus (identity = 85%) which is directly annotated for motif	frozenset({'weight>75.0%', 'activating', 'hg38_refseq-r80_10kb_up_and_down_tss.mc9nr'})	0	3.2194	0.85514	553	[('ARPC3', 1.3469036238646874), ('DHX36', 2.3149818543747287), ('ARPC2', 5.0054557668979776), ('PRPF6', 0.8364096805543171)]
ELK1	dbcorrdb__POLR2AphosphoS5__ENCSR000BOA_1__m1	0.129008	motif similar to swissregulon__hs__ELK1_4_GABP_A_B1_.p3 ('hs__ELK1,4_GABP{A,B1}.p3'; q-value = 0.000108) which is directly annotated	frozenset({'weight>75.0%', 'activating', 'hg38_refseq-r80_10kb_up_and_down_tss.mc9nr'})	0.000108	4.56119	1	858	[('ARPC3', 1.3469036238646874), ('DHX36', 2.3149818543747287), ('PRPF6', 5.0054557668979776), ('SOX4', 0.8364096805543171), ('ARPC2', 8.592224049663026), ('EFHD2', 1.0), ('RPL26', 4.110332447171499)]
ELK1	taipale_cyt_meth__ELK3_ACCGGAAGTN_FL	0.100878	gene is annotated for similar motif taipale_cyt_meth__ELK1_NACCGGAAGTN_eDBD ('ELK1 [ETS]'; q-value = 4.69e-08)	frozenset({'weight>75.0%', 'activating', 'hg38_refseq-r80_10kb_up_and_down_tss.mc9nr'})	0	3.31915	1	385	[('ARPC3', 1.3469036238646874), ('ARPC2', 2.3149818543747287), ('DHX36', 5.0054557668979776), ('PRPF6', 0.8364096805543171)]
ELK1	homer__AACCGGAAGT_ELF1	0.1004	gene is annotated for similar motif taipale_cyt_meth__ELK1_NACCGGAAGTN_eDBD_meth ('ELK1 [ETS, CpG-meth]'; q-value = 4.24e-05)	frozenset({'weight>75.0%', 'activating', 'hg38_refseq-r80_10kb_up_and_down_tss.mc9nr'})	4.2e-05	3.29805	1	389	[('ARPC3', 1.3469036238646874), ('PRPF6', 2.3149818543747287), ('ARPC2', 5.0054557668979776), ('DHX36', 0.8364096805543171)]
ELK1	taipale__Elk3_DBD_ACCGGAAGTN	0.0938396	gene is annotated for similar motif taipale__ELK1_DBD_ACCGGAAGTN ('ELK1 monomeric ETS DBD'; q-value = 4.98e-09)	frozenset({'weight>75.0%', 'activating', 'hg38_refseq-r80_10kb_up_and_down_tss.mc9nr'})	0	3.0084	1	821	[('ARPC3', 1.3469036238646874), ('ARPC2', 2.3149818543747287), ('DHX36', 5.0054557668979776), ('RPL26', 0.8364096805543171), ('PRPF6', 8.592224049663026)]
ELK1	dbcorrdb__BCLAF1__ENCSR000BJZ_1__m1	0.0972283	motif similar to dbcorrdb__ELK1__ENCSR000EFU_1__m2 ('ELK1 (ENCSR000EFU-1, motif 2)'; q-value = 7.44e-07) which is directly annotated	frozenset({'weight>75.0%', 'activating', 'hg38_refseq-r80_10kb_up_and_down_tss.mc9nr'})	1e-06	3.15802	1	3354	[('ARPC3', 1.3469036238646874), ('PRPF6', 2.3149818543747287), ('DHX36', 5.0054557668979776), ('RPL26', 0.8364096805543171), ('EFHD2', 8.592224049663026), ('ITGB1', 1.0), ('ARPC2', 4.110332447171499), ('TPM4', 6.295083989614287), ('SOX4', 0.6677794544275205), ('PURA', 0.6971293725413151)]
ELK1	transfac_pro__M02038	0.10242	motif similar to homer__HACTTCCGGY_Elk1 ('Elk1(ETS)/Hela-Elk1-ChIP-Seq(GSE31477)/Homer'; q-value = 2.65e-07) which is directly annotated	frozenset({'weight>75.0%', 'activating', 'hg38_refseq-r80_10kb_up_and_down_tss.mc9nr'})	0	3.38725	1	1825	[('ARPC3', 1.3469036238646874), ('DHX36', 2.3149818543747287), ('ARPC2', 5.0054557668979776), ('PRPF6', 0.8364096805543171), ('ITGB1', 8.592224049663026), ('RPL26', 1.0), ('IL2RG', 4.110332447171499), ('TPM4', 6.295083989614287)]
ELK1	swissregulon__hs__ELK1_4_GABP_A_B1_.p3	0.0986836	gene is directly annotated	frozenset({'weight>75.0%', 'activating', 'hg38_refseq-r80_10kb_up_and_down_tss.mc9nr'})	0	3.22228	1	503	[('ARPC3', 1.3469036238646874), ('ARPC2', 2.3149818543747287), ('PRPF6', 5.0054557668979776), ('DHX36', 0.8364096805543171)]
ELK1	taipale_cyt_meth__ELK1_NACCGGAAGTN_eDBD_meth	0.107459	gene is directly annotated	frozenset({'weight>75.0%', 'activating', 'hg38_refseq-r80_10kb_up_and_down_tss.mc9nr'})	0	3.60976	1	1084	[('ARPC3', 1.3469036238646874), ('ARPC2', 2.3149818543747287), ('DHX36', 5.0054557668979776), ('MYO1F', 0.8364096805543171), ('TPM4', 8.592224049663026), ('PRPF6', 1.0)]
ELK1	taipale__ELK3_DBD_ACCGGAAGTN	0.0981406	gene is annotated for similar motif cisbp__M5380 ('ELK1[gene ID: "ENSG00000126767" species: "Homo sapiens" TF status: "direct" TF family: "Ets" DBDs: "Ets"]; ENSMUSG00000044690[gene ID: "ENSMUSG00000044690" species: "Mus musculus" TF status: "inferred" TF family: "Ets" DBDs: "Ets"]; Erf[gene ID: "ENSMUSG00000040857" species: "Mus musculus" TF status: "inferred" TF family: "Ets" DBDs: "Ets"]; Ets2…	frozenset({'weight>75.0%', 'activating', 'hg38_refseq-r80_10kb_up_and_down_tss.mc9nr'})	0	3.1983	1	398	[('ARPC3', 1.3469036238646874), ('DHX36', 2.3149818543747287), ('ARPC2', 5.0054557668979776), ('PRPF6', 0.8364096805543171)]
ELK1	cisbp__M0700	0.0971414	gene is annotated for similar motif taipale_cyt_meth__ELK1_NACCGGAAGTN_FL_meth ('ELK1 [ETS, CpG-meth]'; q-value = 1.17e-07)	frozenset({'weight>75.0%', 'activating', 'hg38_refseq-r80_10kb_up_and_down_tss.mc9nr'})	0	3.15418	1	363	[('ARPC3', 1.3469036238646874), ('ARPC2', 2.3149818543747287), ('DHX36', 5.0054557668979776), ('PRPF6', 0.8364096805543171)]
ELK1	cisbp__M5423	0.098184	motif similar to taipale__ELK1_DBD_ACCGGAAGTN ('ELK1 monomeric ETS DBD'; q-value = 8.42e-07) which is directly annotated	frozenset({'weight>75.0%', 'activating', 'hg38_refseq-r80_10kb_up_and_down_tss.mc9nr'})	1e-06	3.20022	1	4298	[('ARPC3', 1.3469036238646874), ('DHX36', 2.3149818543747287), ('ARPC2', 5.0054557668979776), ('PRPF6', 0.8364096805543171), ('RPL26', 8.592224049663026), ('TPM4', 1.0), ('SOX4', 4.110332447171499), ('MYO1F', 6.295083989614287), ('SLA', 0.6677794544275205), ('EFHD2', 0.6971293725413151), ('ITM2B', 20.730315287549825), ('IL2RG', 11.719392175945597)]
ELK1	taipale__ELK1_full_ACCGGAAGTN	0.0986402	gene is directly annotated	frozenset({'weight>75.0%', 'activating', 'hg38_refseq-r80_10kb_up_and_down_tss.mc9nr'})	0	3.22036	1	755	[('ARPC3', 1.3469036238646874), ('ARPC2', 2.3149818543747287), ('DHX36', 5.0054557668979776), ('RPL26', 0.8364096805543171), ('PRPF6', 8.592224049663026)]
ELK1	cisbp__M5385	0.104397	gene is annotated for similar motif homer__HACTTCCGGY_Elk1 ('Elk1(ETS)/Hela-Elk1-ChIP-Seq(GSE31477)/Homer'; q-value = 1.88e-06)	frozenset({'weight>75.0%', 'activating', 'hg38_refseq-r80_10kb_up_and_down_tss.mc9nr'})	2e-06	3.47452	1	447	[('ARPC3', 1.3469036238646874), ('DHX36', 2.3149818543747287), ('ARPC2', 5.0054557668979776), ('PRPF6', 0.8364096805543171)]
ELK1	dbcorrdb__POLR2A__ENCSR000BKI_1__m1	0.0951647	motif similar to dbcorrdb__ELK1__ENCSR000EFU_1__m2 ('ELK1 (ENCSR000EFU-1, motif 2)'; q-value = 0.000572) which is directly annotated	frozenset({'weight>75.0%', 'activating', 'hg38_refseq-r80_10kb_up_and_down_tss.mc9nr'})	0.000572	3.06691	1	913	[('ARPC3', 1.3469036238646874), ('ARPC2', 2.3149818543747287), ('SOX4', 5.0054557668979776), ('RPL26', 0.8364096805543171), ('PRPF6', 8.592224049663026)]
ELK1	flyfactorsurvey__aop_SANGER_10_FBgn0000097	0.108068	motif similar to cisbp__M6207 ('ELK1[gene ID: "ENSG00000126767" species: "Homo sapiens" TF status: "direct" TF family: "Ets" DBDs: "Ets"]; ENSMUSG00000044690[gene ID: "ENSMUSG00000044690" species: "Mus musculus" TF status: "inferred" TF family: "Ets" DBDs: "Ets"]; Erf[gene ID: "ENSMUSG00000040857" species: "Mus musculus" TF status: "inferred" TF family: "Ets" DBDs: "Ets"]; Ets2[gene ID: "ENSMUSG0…	frozenset({'weight>75.0%', 'activating', 'hg38_refseq-r80_10kb_up_and_down_tss.mc9nr'})	5e-06	3.63661	1	289	[('ARPC3', 1.3469036238646874), ('PRPF6', 2.3149818543747287), ('ARPC2', 5.0054557668979776), ('DHX36', 0.8364096805543171)]
ELK1	taipale_cyt_meth__ELK4_NRCCGGAWGTN_FL	0.109197	motif similar to homer__HACTTCCGGY_Elk1 ('Elk1(ETS)/Hela-Elk1-ChIP-Seq(GSE31477)/Homer'; q-value = 1.02e-06) which is directly annotated	frozenset({'weight>75.0%', 'activating', 'hg38_refseq-r80_10kb_up_and_down_tss.mc9nr'})	1e-06	3.68649	1	271	[('ARPC3', 1.3469036238646874), ('DHX36', 2.3149818543747287), ('PRPF6', 5.0054557668979776), ('ARPC2', 0.8364096805543171)]
ELK1	taipale__ETS1_full_ACCGGAARYN	0.100182	motif similar to homer__HACTTCCGGY_Elk1 ('Elk1(ETS)/Hela-Elk1-ChIP-Seq(GSE31477)/Homer'; q-value = 6.1e-06) which is directly annotated	frozenset({'weight>75.0%', 'activating', 'hg38_refseq-r80_10kb_up_and_down_tss.mc9nr'})	6e-06	3.28846	1	1427	[('ARPC3', 1.3469036238646874), ('DHX36', 2.3149818543747287), ('ARPC2', 5.0054557668979776), ('PRPF6', 0.8364096805543171), ('RPL26', 8.592224049663026), ('ITGB1', 1.0), ('SLA', 4.110332447171499), ('IL2RG', 6.295083989614287)]
ELK1	transfac_pro__M01988	0.102224	motif similar to cisbp__M5380 ('ELK1[gene ID: "ENSG00000126767" species: "Homo sapiens" TF status: "direct" TF family: "Ets" DBDs: "Ets"]; ENSMUSG00000044690[gene ID: "ENSMUSG00000044690" species: "Mus musculus" TF status: "inferred" TF family: "Ets" DBDs: "Ets"]; Erf[gene ID: "ENSMUSG00000040857" species: "Mus musculus" TF status: "inferred" TF family: "Ets" DBDs: "Ets"]; Ets2[gene ID: "ENSMUSG0…	frozenset({'weight>75.0%', 'activating', 'hg38_refseq-r80_10kb_up_and_down_tss.mc9nr'})	1e-06	3.37861	1	2661	[('ARPC3', 1.3469036238646874), ('DHX36', 2.3149818543747287), ('ARPC2', 5.0054557668979776), ('PRPF6', 0.8364096805543171), ('IL2RG', 8.592224049663026), ('TPM4', 1.0), ('RPL26', 4.110332447171499), ('ITGB1', 6.295083989614287), ('NUFIP2', 0.6677794544275205), ('SLA', 0.6971293725413151), ('MYO1F', 20.730315287549825)]
ELK1	taipale_cyt_meth__ELK3_NACCGGAAGTN_eDBD	0.109458	gene is annotated for similar motif homer__HACTTCCGGY_Elk1 ('Elk1(ETS)/Hela-Elk1-ChIP-Seq(GSE31477)/Homer'; q-value = 2.35e-08)	frozenset({'weight>75.0%', 'activating', 'hg38_refseq-r80_10kb_up_and_down_tss.mc9nr'})	0	3.698	1	318	[('ARPC3', 1.3469036238646874), ('DHX36', 2.3149818543747287), ('ARPC2', 5.0054557668979776), ('PRPF6', 0.8364096805543171)]
ELK1	taipale__ERG_full_ACCGGAARTN	0.0951864	gene is annotated for similar motif homer__HACTTCCGGY_Elk1 ('Elk1(ETS)/Hela-Elk1-ChIP-Seq(GSE31477)/Homer'; q-value = 3.11e-06)	frozenset({'weight>75.0%', 'activating', 'hg38_refseq-r80_10kb_up_and_down_tss.mc9nr'})	3e-06	3.06786	1	1803	[('ARPC3', 1.3469036238646874), ('ARPC2', 2.3149818543747287), ('DHX36', 5.0054557668979776), ('PRPF6', 0.8364096805543171), ('RPL26', 8.592224049663026), ('IL2RG', 1.0), ('ITGB1', 4.110332447171499)]
ELK1	transfac_pro__M02060	0.0973369	motif similar to transfac_pro__M02059 ('V$ELK1_06: ELK-1'; q-value = 4.19e-07) which is directly annotated	frozenset({'weight>75.0%', 'activating', 'hg38_refseq-r80_10kb_up_and_down_tss.mc9nr'})	0	3.16282	1	396	[('ARPC3', 1.3469036238646874), ('ARPC2', 2.3149818543747287), ('DHX36', 5.0054557668979776), ('PRPF6', 0.8364096805543171)]
ELK1	cisbp__M0692	0.0969676	motif similar to cisbp__M3186 ('ELK1[gene ID: "ENSG00000126767" species: "Homo sapiens" TF status: "direct" TF family: "Ets" DBDs: "Ets"]; ENSMUSG00000044690[gene ID: "ENSMUSG00000044690" species: "Mus musculus" TF status: "inferred" TF family: "Ets" DBDs: "Ets"]; Erf[gene ID: "ENSMUSG00000040857" species: "Mus musculus" TF status: "inferred" TF family: "Ets" DBDs: "Ets"]; Ets2[gene ID: "ENSMUSG0…	frozenset({'weight>75.0%', 'activating', 'hg38_refseq-r80_10kb_up_and_down_tss.mc9nr'})	0	3.14651	1	379	[('ARPC3', 1.3469036238646874), ('DHX36', 2.3149818543747287), ('PRPF6', 5.0054557668979776), ('ARPC2', 0.8364096805543171)]
ELK1	cisbp__M5418	0.0967069	motif similar to homer__HACTTCCGGY_Elk1 ('Elk1(ETS)/Hela-Elk1-ChIP-Seq(GSE31477)/Homer'; q-value = 4.86e-06) which is directly annotated	frozenset({'weight>75.0%', 'activating', 'hg38_refseq-r80_10kb_up_and_down_tss.mc9nr'})	5e-06	3.135	1	1510	[('ARPC3', 1.3469036238646874), ('DHX36', 2.3149818543747287), ('ARPC2', 5.0054557668979776), ('PRPF6', 0.8364096805543171), ('RPL26', 8.592224049663026), ('ITGB1', 1.0), ('IL2RG', 4.110332447171499), ('SLA', 6.295083989614287)]
ELK1	dbcorrdb__POLR2A__ENCSR000EBK_1__m1	0.104614	motif similar to dbcorrdb__ELK1__ENCSR000DZB_1__m1 ('ELK1 (ENCSR000DZB-1, motif 1)'; q-value = 2.05e-05) which is directly annotated	frozenset({'weight>75.0%', 'activating', 'hg38_refseq-r80_10kb_up_and_down_tss.mc9nr'})	2.1e-05	3.48412	1	3626	[('ARPC3', 1.3469036238646874), ('PRPF6', 2.3149818543747287), ('DHX36', 5.0054557668979776), ('ARPC2', 0.8364096805543171), ('RPL26', 8.592224049663026), ('ITGB1', 1.0), ('SOX4', 4.110332447171499), ('EFHD2', 6.295083989614287), ('PURA', 0.6677794544275205), ('NUFIP2', 0.6971293725413151), ('TPM4', 20.730315287549825), ('RALY', 11.719392175945597)]
ELK1	cisbp__M4739	0.108871	gene is annotated for similar motif cisbp__M6207 ('ELK1[gene ID: "ENSG00000126767" species: "Homo sapiens" TF status: "direct" TF family: "Ets" DBDs: "Ets"]; ENSMUSG00000044690[gene ID: "ENSMUSG00000044690" species: "Mus musculus" TF status: "inferred" TF family: "Ets" DBDs: "Ets"]; Erf[gene ID: "ENSMUSG00000040857" species: "Mus musculus" TF status: "inferred" TF family: "Ets" DBDs: "Ets"]; Ets2…	frozenset({'weight>75.0%', 'activating', 'hg38_refseq-r80_10kb_up_and_down_tss.mc9nr'})	6e-06	3.6721	1	132	[('PRPF6', 1.3469036238646874), ('ARPC3', 2.3149818543747287), ('ARPC2', 5.0054557668979776)]
ELK1	taipale_cyt_meth__FEV_NACCGGAAGTN_eDBD	0.100313	gene is annotated for similar motif taipale_cyt_meth__ELK1_NACCGGAAGTN_FL_meth ('ELK1 [ETS, CpG-meth]'; q-value = 4.68e-08)	frozenset({'weight>75.0%', 'activating', 'hg38_refseq-r80_10kb_up_and_down_tss.mc9nr'})	0	3.29421	1	450	[('ARPC3', 1.3469036238646874), ('DHX36', 2.3149818543747287), ('ARPC2', 5.0054557668979776), ('PRPF6', 0.8364096805543171)]
ELK1	cisbp__M5424	0.102159	motif similar to taipale__ELK1_DBD_ACCGGAAGTN ('ELK1 monomeric ETS DBD'; q-value = 3.53e-07) which is directly annotated	frozenset({'weight>75.0%', 'activating', 'hg38_refseq-r80_10kb_up_and_down_tss.mc9nr'})	0	3.37574	1	316	[('ARPC3', 1.3469036238646874), ('DHX36', 2.3149818543747287), ('ARPC2', 5.0054557668979776), ('PRPF6', 0.8364096805543171)]
ELK1	transfac_pro__M04704	0.0960987	motif similar to dbcorrdb__ELK1__ENCSR000EFU_1__m1 ('ELK1 (ENCSR000EFU-1, motif 1)'; q-value = 8.75e-07) which is directly annotated	frozenset({'weight>75.0%', 'activating', 'hg38_refseq-r80_10kb_up_and_down_tss.mc9nr'})	1e-06	3.10815	1	485	[('ARPC3', 1.3469036238646874), ('PRPF6', 2.3149818543747287), ('ARPC2', 5.0054557668979776), ('DHX36', 0.8364096805543171)]
ELK1	dbcorrdb__ELK4__ENCSR000EVI_1__m1	0.101051	gene is annotated for similar motif dbcorrdb__ELK1__ENCSR000DZB_1__m1 ('ELK1 (ENCSR000DZB-1, motif 1)'; q-value = 1.02e-10)	frozenset({'weight>75.0%', 'activating', 'hg38_refseq-r80_10kb_up_and_down_tss.mc9nr'})	0	3.32682	1	989	[('ARPC3', 1.3469036238646874), ('PRPF6', 2.3149818543747287), ('DHX36', 5.0054557668979776), ('ARPC2', 0.8364096805543171), ('RPL26', 8.592224049663026)]
ELK1	cisbp__M5383	0.0943175	gene is directly annotated	frozenset({'weight>75.0%', 'activating', 'hg38_refseq-r80_10kb_up_and_down_tss.mc9nr'})	0	3.0295	1	957	[('ARPC3', 1.3469036238646874), ('DHX36', 2.3149818543747287), ('ARPC2', 5.0054557668979776), ('PRPF6', 0.8364096805543171), ('RPL26', 8.592224049663026)]
ELK1	dbcorrdb__POLR2A__ENCSR000DPA_1__m1	0.105027	motif similar to swissregulon__hs__ELK1_4_GABP_A_B1_.p3 ('hs__ELK1,4_GABP{A,B1}.p3'; q-value = 4.46e-06) which is directly annotated	frozenset({'weight>75.0%', 'activating', 'hg38_refseq-r80_10kb_up_and_down_tss.mc9nr'})	4e-06	3.50234	1	2294	[('ARPC3', 1.3469036238646874), ('PRPF6', 2.3149818543747287), ('DHX36', 5.0054557668979776), ('RPL26', 0.8364096805543171), ('EFHD2', 8.592224049663026), ('PURA', 1.0), ('TPM4', 4.110332447171499), ('ARPC2', 6.295083989614287)]
ELK1	cisbp__M5431	0.0952515	gene is annotated for similar motif homer__HACTTCCGGY_Elk1 ('Elk1(ETS)/Hela-Elk1-ChIP-Seq(GSE31477)/Homer'; q-value = 5.16e-05)	frozenset({'weight>75.0%', 'activating', 'hg38_refseq-r80_10kb_up_and_down_tss.mc9nr'})	5.2e-05	3.07074	1	1578	[('ARPC3', 1.3469036238646874), ('DHX36', 2.3149818543747287), ('ARPC2', 5.0054557668979776), ('PRPF6', 0.8364096805543171), ('ITGB1', 8.592224049663026), ('RPL26', 1.0), ('IL2RG', 4.110332447171499)]
ELK1	transfac_pro__M02074	0.0999652	motif similar to homer__HACTTCCGGY_Elk1 ('Elk1(ETS)/Hela-Elk1-ChIP-Seq(GSE31477)/Homer'; q-value = 1.3e-05) which is directly annotated	frozenset({'weight>75.0%', 'activating', 'hg38_refseq-r80_10kb_up_and_down_tss.mc9nr'})	1.3e-05	3.27887	1	4884	[('ARPC3', 1.3469036238646874), ('ARPC2', 2.3149818543747287), ('DHX36', 5.0054557668979776), ('PRPF6', 0.8364096805543171), ('TPM4', 8.592224049663026), ('IL2RG', 1.0), ('RPL26', 4.110332447171499), ('ITGB1', 6.295083989614287), ('ITM2B', 0.6677794544275205), ('SLA', 0.6971293725413151), ('SOX4', 20.730315287549825), ('FXYD5', 11.719392175945597), ('MYO1F', 6.327886317147268), ('EFHD2', 1.937497…
ELK1	cisbp__M5380	0.0990312	gene is directly annotated	frozenset({'weight>75.0%', 'activating', 'hg38_refseq-r80_10kb_up_and_down_tss.mc9nr'})	0	3.23763	1	4882	[('ARPC3', 1.3469036238646874), ('DHX36', 2.3149818543747287), ('ARPC2', 5.0054557668979776), ('PRPF6', 0.8364096805543171), ('RPL26', 8.592224049663026), ('IL2RG', 1.0), ('SOX4', 4.110332447171499), ('TPM4', 6.295083989614287), ('PURA', 0.6677794544275205), ('MYO1F', 0.6971293725413151), ('ITM2B', 20.730315287549825), ('EFHD2', 11.719392175945597)]
ELK1	dbcorrdb__ETS1__ENCSR000BKQ_1__m3	0.111282	motif similar to dbcorrdb__ELK1__ENCSR000DZB_1__m1 ('ELK1 (ENCSR000DZB-1, motif 1)'; q-value = 9.64e-06) which is directly annotated	frozenset({'weight>75.0%', 'activating', 'hg38_refseq-r80_10kb_up_and_down_tss.mc9nr'})	1e-05	3.77856	1	2844	[('ARPC3', 1.3469036238646874), ('PRPF6', 2.3149818543747287), ('DHX36', 5.0054557668979776), ('ARPC2', 0.8364096805543171), ('RPL26', 8.592224049663026), ('FXYD5', 1.0), ('ITGB1', 4.110332447171499), ('EFHD2', 6.295083989614287), ('TPM4', 0.6677794544275205)]
ELK1	dbcorrdb__POLR2A__ENCSR000BMR_1__m1	0.106286	motif similar to swissregulon__hs__ELK1_4_GABP_A_B1_.p3 ('hs__ELK1,4_GABP{A,B1}.p3'; q-value = 3.03e-06) which is directly annotated	frozenset({'weight>75.0%', 'activating', 'hg38_refseq-r80_10kb_up_and_down_tss.mc9nr'})	3e-06	3.55797	1	4314	[('ARPC3', 1.3469036238646874), ('PRPF6', 2.3149818543747287), ('DHX36', 5.0054557668979776), ('ARPC2', 0.8364096805543171), ('RPL26', 8.592224049663026), ('EFHD2', 1.0), ('PURA', 4.110332447171499), ('TPM4', 6.295083989614287), ('ITGB1', 0.6677794544275205), ('RALY', 0.6971293725413151), ('SOX4', 20.730315287549825)]
ELK1	taipale__FLI1_DBD_ACCGGAARYN	0.0967721	gene is annotated for similar motif homer__HACTTCCGGY_Elk1 ('Elk1(ETS)/Hela-Elk1-ChIP-Seq(GSE31477)/Homer'; q-value = 5.16e-05)	frozenset({'weight>75.0%', 'activating', 'hg38_refseq-r80_10kb_up_and_down_tss.mc9nr'})	5.2e-05	3.13788	1	1474	[('ARPC3', 1.3469036238646874), ('ARPC2', 2.3149818543747287), ('DHX36', 5.0054557668979776), ('PRPF6', 0.8364096805543171), ('ITGB1', 8.592224049663026), ('IL2RG', 1.0), ('RPL26', 4.110332447171499)]
ELK1	cisbp__M6005	0.0942523	gene is annotated for similar motif cisbp__M5380 ('ELK1[gene ID: "ENSG00000126767" species: "Homo sapiens" TF status: "direct" TF family: "Ets" DBDs: "Ets"]; ENSMUSG00000044690[gene ID: "ENSMUSG00000044690" species: "Mus musculus" TF status: "inferred" TF family: "Ets" DBDs: "Ets"]; Erf[gene ID: "ENSMUSG00000040857" species: "Mus musculus" TF status: "inferred" TF family: "Ets" DBDs: "Ets"]; Ets2…	frozenset({'weight>75.0%', 'activating', 'hg38_refseq-r80_10kb_up_and_down_tss.mc9nr'})	0	3.02662	1	782	[('ARPC3', 1.3469036238646874), ('ARPC2', 2.3149818543747287), ('DHX36', 5.0054557668979776), ('PRPF6', 0.8364096805543171), ('RPL26', 8.592224049663026)]
ELK1	cisbp__M0695	0.101855	gene is orthologous to ENSMUSG00000009406 in M. musculus (identity = 85%) which is directly annotated for motif	frozenset({'weight>75.0%', 'activating', 'hg38_refseq-r80_10kb_up_and_down_tss.mc9nr'})	0	3.36231	0.85514	365	[('ARPC3', 1.3469036238646874), ('DHX36', 2.3149818543747287), ('PRPF6', 5.0054557668979776), ('ARPC2', 0.8364096805543171)]
ELK1	transfac_pro__M03791	0.135307	gene is annotated for similar motif taipale_cyt_meth__ELK1_NACCGGAAGTN_eDBD_meth ('ELK1 [ETS, CpG-meth]'; q-value = 8.83e-06)	frozenset({'weight>75.0%', 'activating', 'hg38_refseq-r80_10kb_up_and_down_tss.mc9nr'})	9e-06	4.83933	1	573	[('ARPC3', 1.3469036238646874), ('ITGB1', 2.3149818543747287), ('FCER1G', 5.0054557668979776), ('NUFIP2', 0.8364096805543171), ('DHX36', 8.592224049663026), ('PRPF6', 1.0)]
ELK1	hocomoco__FLI1_MOUSE.H11MO.0.A	0.106634	gene is annotated for similar motif taipale_cyt_meth__ELK1_NACCGGAAGTN_FL_meth ('ELK1 [ETS, CpG-meth]'; q-value = 3.06e-07)	frozenset({'weight>75.0%', 'activating', 'hg38_refseq-r80_10kb_up_and_down_tss.mc9nr'})	0	3.57331	1	4727	[('ARPC3', 1.3469036238646874), ('ARPC2', 2.3149818543747287), ('DHX36', 5.0054557668979776), ('PRPF6', 0.8364096805543171), ('NUFIP2', 8.592224049663026), ('FCER1G', 1.0), ('ITGB1', 4.110332447171499), ('TPM4', 6.295083989614287), ('EFHD2', 0.6677794544275205), ('FXYD5', 0.6971293725413151), ('RPL26', 20.730315287549825), ('RALY', 11.719392175945597), ('CLIP1', 6.327886317147268)]
ELK1	cisbp__M4539	0.100878	motif similar to swissregulon__hs__ELK1_4_GABP_A_B1_.p3 ('hs__ELK1,4_GABP{A,B1}.p3'; q-value = 4.52e-08) which is directly annotated	frozenset({'weight>75.0%', 'activating', 'hg38_refseq-r80_10kb_up_and_down_tss.mc9nr'})	0	3.31915	1	354	[('ARPC3', 1.3469036238646874), ('PRPF6', 2.3149818543747287), ('ARPC2', 5.0054557668979776), ('DHX36', 0.8364096805543171)]
ELK1	dbcorrdb__POLR2AphosphoS5__ENCSR000BIA_1__m1	0.112933	motif similar to swissregulon__hs__ELK1_4_GABP_A_B1_.p3 ('hs__ELK1,4_GABP{A,B1}.p3'; q-value = 3.87e-05) which is directly annotated	frozenset({'weight>75.0%', 'activating', 'hg38_refseq-r80_10kb_up_and_down_tss.mc9nr'})	3.9e-05	3.85145	1	964	[('ARPC3', 1.3469036238646874), ('PRPF6', 2.3149818543747287), ('DHX36', 5.0054557668979776), ('RPL26', 0.8364096805543171), ('ARPC2', 8.592224049663026), ('PURA', 1.0)]
ELK1	jaspar__MA0062.2	0.0977279	gene is annotated for similar motif dbcorrdb__ELK1__ENCSR000ECI_1__m1 ('ELK1 (ENCSR000ECI-1, motif 1)'; q-value = 3.47e-09)	frozenset({'weight>75.0%', 'activating', 'hg38_refseq-r80_10kb_up_and_down_tss.mc9nr'})	0	3.18008	1	440	[('ARPC3', 1.3469036238646874), ('PRPF6', 2.3149818543747287), ('DHX36', 5.0054557668979776), ('ARPC2', 0.8364096805543171)]
ELK1	jaspar__MA0076.2	0.111521	motif similar to dbcorrdb__ELK1__ENCSR000DZB_1__m1 ('ELK1 (ENCSR000DZB-1, motif 1)'; q-value = 4.48e-10) which is directly annotated	frozenset({'weight>75.0%', 'activating', 'hg38_refseq-r80_10kb_up_and_down_tss.mc9nr'})	0	3.78911	1	273	[('ARPC3', 1.3469036238646874), ('PRPF6', 2.3149818543747287), ('ARPC2', 5.0054557668979776), ('DHX36', 0.8364096805543171)]
ELK1	cisbp__M1858	0.120927	gene is annotated for similar motif homer__HACTTCCGGY_Elk1 ('Elk1(ETS)/Hela-Elk1-ChIP-Seq(GSE31477)/Homer'; q-value = 4.44e-05)	frozenset({'weight>75.0%', 'activating', 'hg38_refseq-r80_10kb_up_and_down_tss.mc9nr'})	4.4e-05	4.2044	1	530	[('ITGB1', 1.3469036238646874), ('ARPC3', 2.3149818543747287), ('PRPF6', 5.0054557668979776), ('FCER1G', 0.8364096805543171), ('DHX36', 8.592224049663026)]
ELK1	transfac_pro__M02067	0.102507	motif similar to transfac_pro__M02059 ('V$ELK1_06: ELK-1'; q-value = 1.56e-06) which is directly annotated	frozenset({'weight>75.0%', 'activating', 'hg38_refseq-r80_10kb_up_and_down_tss.mc9nr'})	2e-06	3.39108	1	3038	[('ARPC3', 1.3469036238646874), ('DHX36', 2.3149818543747287), ('ARPC2', 5.0054557668979776), ('PRPF6', 0.8364096805543171), ('TPM4', 8.592224049663026), ('IL2RG', 1.0), ('RPL26', 4.110332447171499), ('ITGB1', 6.295083989614287), ('NUFIP2', 0.6677794544275205), ('SLA', 0.6971293725413151), ('MYO1F', 20.730315287549825)]
ELK1	transfac_pro__M08917	0.0972934	motif similar to cisbp__M5380 ('ELK1[gene ID: "ENSG00000126767" species: "Homo sapiens" TF status: "direct" TF family: "Ets" DBDs: "Ets"]; ENSMUSG00000044690[gene ID: "ENSMUSG00000044690" species: "Mus musculus" TF status: "inferred" TF family: "Ets" DBDs: "Ets"]; Erf[gene ID: "ENSMUSG00000040857" species: "Mus musculus" TF status: "inferred" TF family: "Ets" DBDs: "Ets"]; Ets2[gene ID: "ENSMUSG0…	frozenset({'weight>75.0%', 'activating', 'hg38_refseq-r80_10kb_up_and_down_tss.mc9nr'})	0	3.1609	1	4371	[('DHX36', 1.3469036238646874), ('ARPC3', 2.3149818543747287), ('ARPC2', 5.0054557668979776), ('PRPF6', 0.8364096805543171), ('MYO1F', 8.592224049663026), ('TPM4', 1.0), ('SLA', 4.110332447171499), ('NUFIP2', 6.295083989614287), ('RPL26', 0.6677794544275205), ('FXYD5', 0.6971293725413151), ('IL2RG', 20.730315287549825), ('SOX4', 11.719392175945597), ('ITGB1', 6.327886317147268)]
ELK1	cisbp__M5420	0.103767	motif similar to taipale__ELK1_DBD_ACCGGAAGTN ('ELK1 monomeric ETS DBD'; q-value = 4.5e-08) which is directly annotated	frozenset({'weight>75.0%', 'activating', 'hg38_refseq-r80_10kb_up_and_down_tss.mc9nr'})	0	3.44671	1	4947	[('ARPC3', 1.3469036238646874), ('DHX36', 2.3149818543747287), ('ARPC2', 5.0054557668979776), ('PRPF6', 0.8364096805543171), ('RPL26', 8.592224049663026), ('EFHD2', 1.0), ('TPM4', 4.110332447171499), ('IL2RG', 6.295083989614287), ('SOX4', 0.6677794544275205), ('SLA', 0.6971293725413151), ('ITM2B', 20.730315287549825), ('PURA', 11.719392175945597)]
ELK1	cisbp__M0710	0.0974455	gene is annotated for similar motif taipale_cyt_meth__ELK1_NACCGGAAGTN_FL_meth ('ELK1 [ETS, CpG-meth]'; q-value = 7.54e-07)	frozenset({'weight>75.0%', 'activating', 'hg38_refseq-r80_10kb_up_and_down_tss.mc9nr'})	1e-06	3.16761	1	352	[('ARPC3', 1.3469036238646874), ('ARPC2', 2.3149818543747287), ('DHX36', 5.0054557668979776), ('PRPF6', 0.8364096805543171)]
ELK1	dbcorrdb__GABPA__ENCSR000BIW_1__m1	0.0955991	motif similar to dbcorrdb__ELK1__ENCSR000DZB_1__m1 ('ELK1 (ENCSR000DZB-1, motif 1)'; q-value = 2.07e-15) which is directly annotated	frozenset({'weight>75.0%', 'activating', 'hg38_refseq-r80_10kb_up_and_down_tss.mc9nr'})	0	3.08609	1	863	[('ARPC3', 1.3469036238646874), ('PRPF6', 2.3149818543747287), ('DHX36', 5.0054557668979776), ('RPL26', 0.8364096805543171), ('ARPC2', 8.592224049663026)]
ELK1	cisbp__M0698	0.115279	motif similar to transfac_pro__M02059 ('V$ELK1_06: ELK-1'; q-value = 1.84e-07) which is directly annotated	frozenset({'weight>75.0%', 'activating', 'hg38_refseq-r80_10kb_up_and_down_tss.mc9nr'})	0	3.95504	1	4560	[('ARPC3', 1.3469036238646874), ('ARPC2', 2.3149818543747287), ('DHX36', 5.0054557668979776), ('PRPF6', 0.8364096805543171), ('ITGB1', 8.592224049663026), ('SLA', 1.0), ('RPL26', 4.110332447171499), ('SOX4', 6.295083989614287), ('TPM4', 0.6677794544275205), ('MYO1F', 0.6971293725413151), ('NUFIP2', 20.730315287549825), ('RALY', 11.719392175945597)]
ELK1	taipale__ETV4_DBD_ACCGGAAGTN	0.0991832	motif similar to taipale__ELK1_DBD_ACCGGAAGTN ('ELK1 monomeric ETS DBD'; q-value = 1.61e-06) which is directly annotated	frozenset({'weight>75.0%', 'activating', 'hg38_refseq-r80_10kb_up_and_down_tss.mc9nr'})	2e-06	3.24434	1	4073	[('ARPC3', 1.3469036238646874), ('DHX36', 2.3149818543747287), ('ARPC2', 5.0054557668979776), ('PRPF6', 0.8364096805543171), ('RPL26', 8.592224049663026), ('TPM4', 1.0), ('SLA', 4.110332447171499), ('SOX4', 6.295083989614287), ('EFHD2', 0.6677794544275205), ('MYO1F', 0.6971293725413151), ('IL2RG', 20.730315287549825), ('ITM2B', 11.719392175945597)]
ELK1	cisbp__M0693	0.0953384	gene is annotated for similar motif cisbp__M6207 ('ELK1[gene ID: "ENSG00000126767" species: "Homo sapiens" TF status: "direct" TF family: "Ets" DBDs: "Ets"]; ENSMUSG00000044690[gene ID: "ENSMUSG00000044690" species: "Mus musculus" TF status: "inferred" TF family: "Ets" DBDs: "Ets"]; Erf[gene ID: "ENSMUSG00000040857" species: "Mus musculus" TF status: "inferred" TF family: "Ets" DBDs: "Ets"]; Ets2…	frozenset({'weight>75.0%', 'activating', 'hg38_refseq-r80_10kb_up_and_down_tss.mc9nr'})	2e-06	3.07458	1	400	[('ARPC3', 1.3469036238646874), ('ARPC2', 2.3149818543747287), ('DHX36', 5.0054557668979776), ('PRPF6', 0.8364096805543171)]
ELK1	transfac_pro__M01986	0.10646	motif similar to cisbp__M5380 ('ELK1[gene ID: "ENSG00000126767" species: "Homo sapiens" TF status: "direct" TF family: "Ets" DBDs: "Ets"]; ENSMUSG00000044690[gene ID: "ENSMUSG00000044690" species: "Mus musculus" TF status: "inferred" TF family: "Ets" DBDs: "Ets"]; Erf[gene ID: "ENSMUSG00000040857" species: "Mus musculus" TF status: "inferred" TF family: "Ets" DBDs: "Ets"]; Ets2[gene ID: "ENSMUSG0…	frozenset({'weight>75.0%', 'activating', 'hg38_refseq-r80_10kb_up_and_down_tss.mc9nr'})	2e-06	3.56564	1	2810	[('ARPC3', 1.3469036238646874), ('DHX36', 2.3149818543747287), ('ARPC2', 5.0054557668979776), ('PRPF6', 0.8364096805543171), ('RPL26', 8.592224049663026), ('TPM4', 1.0), ('EFHD2', 4.110332447171499), ('IL2RG', 6.295083989614287), ('SLA', 0.6677794544275205), ('NUFIP2', 0.6971293725413151), ('ITGB1', 20.730315287549825)]
ELK1	transfac_pro__M02062	0.0952515	motif similar to cisbp__M5380 ('ELK1[gene ID: "ENSG00000126767" species: "Homo sapiens" TF status: "direct" TF family: "Ets" DBDs: "Ets"]; ENSMUSG00000044690[gene ID: "ENSMUSG00000044690" species: "Mus musculus" TF status: "inferred" TF family: "Ets" DBDs: "Ets"]; Erf[gene ID: "ENSMUSG00000040857" species: "Mus musculus" TF status: "inferred" TF family: "Ets" DBDs: "Ets"]; Ets2[gene ID: "ENSMUSG0…	frozenset({'weight>75.0%', 'activating', 'hg38_refseq-r80_10kb_up_and_down_tss.mc9nr'})	1e-06	3.07074	1	3706	[('ARPC3', 1.3469036238646874), ('DHX36', 2.3149818543747287), ('ARPC2', 5.0054557668979776), ('PRPF6', 0.8364096805543171), ('RPL26', 8.592224049663026), ('IL2RG', 1.0), ('TPM4', 4.110332447171499), ('SLA', 6.295083989614287), ('MYO1F', 0.6677794544275205), ('EFHD2', 0.6971293725413151), ('ITGB1', 20.730315287549825), ('ITM2B', 11.719392175945597)]
ELK1	taipale_cyt_meth__ETV4_NRCCGGAAGTN_eDBD	0.108089	gene is annotated for similar motif taipale_cyt_meth__ELK1_NACCGGAAGTN_FL_meth ('ELK1 [ETS, CpG-meth]'; q-value = 9.77e-08)	frozenset({'weight>75.0%', 'activating', 'hg38_refseq-r80_10kb_up_and_down_tss.mc9nr'})	0	3.63757	1	367	[('ARPC3', 1.3469036238646874), ('ARPC2', 2.3149818543747287), ('DHX36', 5.0054557668979776), ('PRPF6', 0.8364096805543171)]
ELK1	transfac_pro__M02058	0.108871	motif similar to homer__HACTTCCGGY_Elk1 ('Elk1(ETS)/Hela-Elk1-ChIP-Seq(GSE31477)/Homer'; q-value = 4.15e-07) which is directly annotated	frozenset({'weight>75.0%', 'activating', 'hg38_refseq-r80_10kb_up_and_down_tss.mc9nr'})	0	3.6721	1	344	[('ARPC3', 1.3469036238646874), ('DHX36', 2.3149818543747287), ('PRPF6', 5.0054557668979776), ('ARPC2', 0.8364096805543171)]
ELK1	dbcorrdb__GABPA__ENCSR000BLO_1__m1	0.0962942	motif similar to swissregulon__hs__ELK1_4_GABP_A_B1_.p3 ('hs__ELK1,4_GABP{A,B1}.p3'; q-value = 4.29e-08) which is directly annotated	frozenset({'weight>75.0%', 'activating', 'hg38_refseq-r80_10kb_up_and_down_tss.mc9nr'})	0	3.11678	1	4274	[('ARPC3', 1.3469036238646874), ('PRPF6', 2.3149818543747287), ('DHX36', 5.0054557668979776), ('ARPC2', 0.8364096805543171), ('RPL26', 8.592224049663026), ('EFHD2', 1.0), ('TPM4', 4.110332447171499), ('FXYD5', 6.295083989614287), ('ITGB1', 0.6677794544275205), ('MYO1F', 0.6971293725413151), ('PURA', 20.730315287549825)]
ELK1	transfac_pro__M02059	0.0998132	gene is directly annotated	frozenset({'weight>75.0%', 'activating', 'hg38_refseq-r80_10kb_up_and_down_tss.mc9nr'})	0	3.27215	1	311	[('ARPC3', 1.3469036238646874), ('DHX36', 2.3149818543747287), ('ARPC2', 5.0054557668979776), ('PRPF6', 0.8364096805543171)]
ELK1	cisbp__M1891	0.0973586	gene is annotated for similar motif dbcorrdb__ELK1__ENCSR000ECI_1__m1 ('ELK1 (ENCSR000ECI-1, motif 1)'; q-value = 3.47e-09)	frozenset({'weight>75.0%', 'activating', 'hg38_refseq-r80_10kb_up_and_down_tss.mc9nr'})	0	3.16378	1	462	[('ARPC3', 1.3469036238646874), ('PRPF6', 2.3149818543747287), ('DHX36', 5.0054557668979776), ('ARPC2', 0.8364096805543171)]
ELK1	cisbp__M5381	0.097011	gene is directly annotated	frozenset({'weight>75.0%', 'activating', 'hg38_refseq-r80_10kb_up_and_down_tss.mc9nr'})	0	3.14843	1	751	[('ARPC3', 1.3469036238646874), ('DHX36', 2.3149818543747287), ('ARPC2', 5.0054557668979776), ('RPL26', 0.8364096805543171), ('PRPF6', 8.592224049663026)]
ELK1	hocomoco__ELK4_MOUSE.H11MO.0.B	0.119363	gene is annotated for similar motif taipale_cyt_meth__ELK1_NACCGGAAGTN_FL_meth ('ELK1 [ETS, CpG-meth]'; q-value = 4.62e-08)	frozenset({'weight>75.0%', 'activating', 'hg38_refseq-r80_10kb_up_and_down_tss.mc9nr'})	0	4.13535	1	4505	[('ARPC3', 1.3469036238646874), ('ARPC2', 2.3149818543747287), ('NUFIP2', 5.0054557668979776), ('DHX36', 0.8364096805543171), ('PRPF6', 8.592224049663026), ('RPL26', 1.0), ('TPM4', 4.110332447171499), ('RALY', 6.295083989614287), ('FXYD5', 0.6677794544275205), ('PURA', 0.6971293725413151), ('ITM2B', 20.730315287549825), ('ITGB1', 11.719392175945597), ('CLIP1', 6.327886317147268), ('EFHD2', 1.9374…
ELK1	taipale_cyt_meth__ETV5_NRCMGGAAGTN_eDBD_meth	0.103506	gene is annotated for similar motif taipale_cyt_meth__ELK1_NACCGGAAGTN_FL_meth ('ELK1 [ETS, CpG-meth]'; q-value = 4.29e-11)	frozenset({'weight>75.0%', 'activating', 'hg38_refseq-r80_10kb_up_and_down_tss.mc9nr'})	0	3.4352	1	1302	[('ARPC3', 1.3469036238646874), ('ARPC2', 2.3149818543747287), ('TPM4', 5.0054557668979776), ('PRPF6', 0.8364096805543171), ('DHX36', 8.592224049663026), ('MYO1F', 1.0)]
ELK1	cisbp__M4540	0.107655	gene is annotated for similar motif swissregulon__hs__ELK1_4_GABP_A_B1_.p3 ('hs__ELK1,4_GABP{A,B1}.p3'; q-value = 5.58e-07)	frozenset({'weight>75.0%', 'activating', 'hg38_refseq-r80_10kb_up_and_down_tss.mc9nr'})	1e-06	3.61839	1	770	[('ARPC3', 1.3469036238646874), ('PRPF6', 2.3149818543747287), ('ARPC2', 5.0054557668979776), ('DHX36', 0.8364096805543171), ('RPL26', 8.592224049663026)]
ELK1	taipale_cyt_meth__ETV2_NRCCGGAAGTN_eDBD	0.0948388	gene is annotated for similar motif taipale_cyt_meth__ELK1_NACCGGAAGTN_FL_meth ('ELK1 [ETS, CpG-meth]'; q-value = 2.05e-08)	frozenset({'weight>75.0%', 'activating', 'hg38_refseq-r80_10kb_up_and_down_tss.mc9nr'})	0	3.05252	1	615	[('ARPC3', 1.3469036238646874), ('ARPC2', 2.3149818543747287), ('DHX36', 5.0054557668979776), ('PRPF6', 0.8364096805543171)]
ELK1	cisbp__M5384	0.0975541	gene is annotated for similar motif cisbp__M5380 ('ELK1[gene ID: "ENSG00000126767" species: "Homo sapiens" TF status: "direct" TF family: "Ets" DBDs: "Ets"]; ENSMUSG00000044690[gene ID: "ENSMUSG00000044690" species: "Mus musculus" TF status: "inferred" TF family: "Ets" DBDs: "Ets"]; Erf[gene ID: "ENSMUSG00000040857" species: "Mus musculus" TF status: "inferred" TF family: "Ets" DBDs: "Ets"]; Ets2…	frozenset({'weight>75.0%', 'activating', 'hg38_refseq-r80_10kb_up_and_down_tss.mc9nr'})	0	3.17241	1	399	[('ARPC3', 1.3469036238646874), ('DHX36', 2.3149818543747287), ('ARPC2', 5.0054557668979776), ('PRPF6', 0.8364096805543171)]
ELK3	cisbp__M0707	0.0793534	motif similar to taipale_cyt_meth__ELK3_NACCGGAAGTN_FL_meth_repr ('ELK3 [ETS, CpG-meth]'; q-value = 3.23e-05) which is directly annotated	frozenset({'weight>75.0%', 'activating', 'hg38_refseq-r80_10kb_up_and_down_tss.mc9nr'})	3.2e-05	3.49116	1	770	[('TRIP12', 1.2785148418656382), ('RPS27', 9.328428198225154), ('CD63', 0.6961129771634513), ('ELK3', 0.700334743815199), ('ITGB2', 1.3496652123988564), ('XPR1', 9.061140669197256), ('TBC1D22A', 1.1680028797636317), ('DYSF', 2.4967452929398983)]
ELK3	homer__ACAGGAAGTG_ERG	0.0733629	gene is annotated for similar motif transfac_pro__M08824 ('V$NET_Q6_01: NET'; q-value = 3.64e-05)	frozenset({'weight>75.0%', 'activating', 'hg38_refseq-r80_10kb_up_and_down_tss.mc9nr'})	3.6e-05	3.09763	1	462	[('TRIP12', 1.2785148418656382), ('ITGB2', 9.328428198225154), ('ELK3', 0.6961129771634513), ('DNMT3A', 0.700334743815199), ('DYSF', 1.3496652123988564), ('ACTB', 9.061140669197256)]
ELK3	jaspar__MA0916.1	0.0760709	gene is annotated for similar motif transfac_pro__M02060 ('V$NET_02: Net (Elk-3)'; q-value = 1.02e-05)	frozenset({'weight>75.0%', 'activating', 'hg38_refseq-r80_10kb_up_and_down_tss.mc9nr'})	1e-05	3.27553	1	987	[('TRIP12', 1.2785148418656382), ('TBC1D22A', 9.328428198225154), ('ACTB', 0.6961129771634513), ('PAPD4', 0.700334743815199), ('RPL19', 1.3496652123988564), ('PARN', 9.061140669197256), ('CCDC171', 1.1680028797636317), ('ANKMY1', 2.4967452929398983), ('SLC25A1', 1.2606729094617108), ('CD63', 4.253222892288882)]
ELK3	cisbp__M0711	0.0730551	gene is annotated for similar motif taipale_cyt_meth__ELK3_NACCGGAAGTN_eDBD_meth ('ELK3 [ETS, CpG-meth]'; q-value = 9.38e-07)	frozenset({'weight>75.0%', 'activating', 'hg38_refseq-r80_10kb_up_and_down_tss.mc9nr'})	1e-06	3.07741	1	1007	[('TRIP12', 1.2785148418656382), ('TBC1D22A', 9.328428198225154), ('ACTB', 0.6961129771634513), ('RPL19', 0.700334743815199), ('PAPD4', 1.3496652123988564), ('PARN', 9.061140669197256), ('CCDC171', 1.1680028797636317), ('ANKMY1', 2.4967452929398983), ('SLC25A1', 1.2606729094617108)]
ELK3	cisbp__M0713	0.0720602	gene is annotated for similar motif transfac_pro__M02060 ('V$NET_02: Net (Elk-3)'; q-value = 1.02e-05)	frozenset({'weight>75.0%', 'activating', 'hg38_refseq-r80_10kb_up_and_down_tss.mc9nr'})	1e-05	3.01205	1	995	[('TRIP12', 1.2785148418656382), ('TBC1D22A', 9.328428198225154), ('ACTB', 0.6961129771634513), ('RPL19', 0.700334743815199), ('PAPD4', 1.3496652123988564), ('PARN', 9.061140669197256), ('ANKMY1', 1.1680028797636317), ('CD63', 2.4967452929398983), ('CCDC171', 1.2606729094617108), ('SLC25A1', 4.253222892288882)]
ELK3	cisbp__M0699	0.0724705	motif similar to taipale_cyt_meth__ELK3_NACCGGAAGTN_FL_meth_repr ('ELK3 [ETS, CpG-meth]'; q-value = 1.15e-05) which is directly annotated	frozenset({'weight>75.0%', 'activating', 'hg38_refseq-r80_10kb_up_and_down_tss.mc9nr'})	1.2e-05	3.03901	1	644	[('TRIP12', 1.2785148418656382), ('RPS27', 9.328428198225154), ('ITGB2', 0.6961129771634513), ('CD63', 0.700334743815199), ('ELK3', 1.3496652123988564), ('TBC1D22A', 9.061140669197256), ('XPR1', 1.1680028797636317)]
ELK3	cisbp__M0709	0.0737014	motif similar to taipale_cyt_meth__ELK3_NACCGGAAGTN_FL_meth_repr ('ELK3 [ETS, CpG-meth]'; q-value = 3.51e-07) which is directly annotated	frozenset({'weight>75.0%', 'activating', 'hg38_refseq-r80_10kb_up_and_down_tss.mc9nr'})	0	3.11987	1	628	[('TRIP12', 1.2785148418656382), ('RPS27', 9.328428198225154), ('CD63', 0.6961129771634513), ('ITGB2', 0.700334743815199), ('ELK3', 1.3496652123988564), ('TBC1D22A', 9.061140669197256), ('XPR1', 1.1680028797636317)]
ELK3	cisbp__M6203	0.0747682	motif similar to transfac_pro__M03832 ('V$NET_Q6: Net'; q-value = 2.05e-05) which is directly annotated	frozenset({'weight>75.0%', 'activating', 'hg38_refseq-r80_10kb_up_and_down_tss.mc9nr'})	2e-05	3.18995	1	884	[('TRIP12', 1.2785148418656382), ('ACTB', 9.328428198225154), ('ELK3', 0.6961129771634513), ('TBC1D22A', 0.700334743815199), ('ITGB2', 1.3496652123988564), ('RPS27', 9.061140669197256), ('DNMT3A', 1.1680028797636317), ('DYSF', 2.4967452929398983)]
ELK3	swissregulon__hs__FEV.p2	0.075476	gene is annotated for similar motif transfac_pro__M08824 ('V$NET_Q6_01: NET'; q-value = 0.000145)	frozenset({'weight>75.0%', 'activating', 'hg38_refseq-r80_10kb_up_and_down_tss.mc9nr'})	0.000145	3.23644	1	1618	[('TRIP12', 1.2785148418656382), ('ELK3', 9.328428198225154), ('DYSF', 0.6961129771634513), ('APBB1IP', 0.700334743815199), ('MAX', 1.3496652123988564), ('ITGB2', 9.061140669197256), ('SLCO3A1', 1.1680028797636317), ('DNMT3A', 2.4967452929398983), ('CD63', 1.2606729094617108), ('RPS27', 4.253222892288882), ('ELF1', 1.525597476102088)]
ELK3	cisbp__M5417	0.0731885	motif similar to cisbp__M5384 ('ELK3[gene ID: "ENSG00000111145" species: "Homo sapiens" TF status: "direct" TF family: "Ets" DBDs: "Ets"]; ENSMUSG00000044690[gene ID: "ENSMUSG00000044690" species: "Mus musculus" TF status: "inferred" TF family: "Ets" DBDs: "Ets"]; Ets2[gene ID: "ENSMUSG00000022895" species: "Mus musculus" TF status: "inferred" TF family: "Ets" DBDs: "Ets"]; Etv2[gene ID: "ENSMUSG…	frozenset({'weight>75.0%', 'activating', 'hg38_refseq-r80_10kb_up_and_down_tss.mc9nr'})	1e-06	3.08617	1	2117	[('IQGAP2', 1.2785148418656382), ('HMGN2', 9.328428198225154), ('DNMT3A', 0.6961129771634513), ('WIPF1', 0.700334743815199), ('CD63', 1.3496652123988564), ('PAPD4', 9.061140669197256), ('IDE', 1.1680028797636317), ('CUX1', 2.4967452929398983), ('ACTB', 1.2606729094617108), ('SCD', 4.253222892288882), ('ELK3', 1.525597476102088), ('NFE2L2', 1.1474200239219217), ('CD83', 1.8216842140462453), ('DYSF…
ELK3	cisbp__M1858	0.0721422	gene is annotated for similar motif transfac_pro__M03832 ('V$NET_Q6: Net'; q-value = 0.000138)	frozenset({'weight>75.0%', 'activating', 'hg38_refseq-r80_10kb_up_and_down_tss.mc9nr'})	0.000138	3.01744	1	1378	[('TRIP12', 1.2785148418656382), ('ACTB', 9.328428198225154), ('TBC1D22A', 0.6961129771634513), ('DNMT3A', 0.700334743815199), ('RPS27', 1.3496652123988564), ('CD63', 9.061140669197256), ('PPCS', 1.1680028797636317), ('ITGB2', 2.4967452929398983), ('ANKMY1', 1.2606729094617108), ('ELK3', 4.253222892288882), ('SLCO3A1', 1.525597476102088)]
ELK3	taipale__ETS1_DBD_NCCGGAWRYRYWTCCGGN_repr	0.0720294	motif similar to cisbp__M5384 ('ELK3[gene ID: "ENSG00000111145" species: "Homo sapiens" TF status: "direct" TF family: "Ets" DBDs: "Ets"]; ENSMUSG00000044690[gene ID: "ENSMUSG00000044690" species: "Mus musculus" TF status: "inferred" TF family: "Ets" DBDs: "Ets"]; Ets2[gene ID: "ENSMUSG00000022895" species: "Mus musculus" TF status: "inferred" TF family: "Ets" DBDs: "Ets"]; Etv2[gene ID: "ENSMUSG…	frozenset({'weight>75.0%', 'activating', 'hg38_refseq-r80_10kb_up_and_down_tss.mc9nr'})	1e-06	3.01003	1	3574	[('IQGAP2', 1.2785148418656382), ('HMGN2', 9.328428198225154), ('WIPF1', 0.6961129771634513), ('PAPD4', 0.700334743815199), ('CD63', 1.3496652123988564), ('DNMT3A', 9.061140669197256), ('IDE', 1.1680028797636317), ('NFE2L2', 2.4967452929398983), ('SCD', 1.2606729094617108), ('ELK3', 4.253222892288882), ('ITGB2', 1.525597476102088), ('CD83', 1.1474200239219217), ('ACTB', 1.8216842140462453), ('PAR…
ESRRA	dbcorrdb__GABPA__ENCSR000BJK_1__m1	0.0801116	gene is annotated for similar motif dbcorrdb__ESRRA__ENCSR000DYQ_1__m5 ('ESRRA (ENCSR000DYQ-1, motif 5)'; q-value = 0.000415)	frozenset({'weight>75.0%', 'activating', 'hg38_refseq-r80_10kb_up_and_down_tss.mc9nr'})	0.000415	4.51568	1	4983	[('CAP1', 1.570629582293126), ('UBL5', 1.5636977930838818), ('UTP14A', 0.7829570434778722), ('IDI1', 2.240643627593266), ('NIPBL', 0.6781256080390475), ('RIPK1', 0.6939855775256321), ('DNAJC1', 3.1229670299413743), ('GTF2H3', 0.9831276229128528), ('KNOP1', 1.1432541432783494), ('PAFAH1B1', 1.400981802197171), ('AGO3', 1.4760009732604835), ('TDRD3', 0.6021076939002024), ('POLR3D', 0.99674614904385…
ESRRA	dbcorrdb__GABPA__ENCSR000BHS_1__m1	0.0868989	gene is annotated for similar motif dbcorrdb__ESRRA__ENCSR000DYQ_1__m5 ('ESRRA (ENCSR000DYQ-1, motif 5)'; q-value = 0.000522)	frozenset({'weight>75.0%', 'activating', 'hg38_refseq-r80_10kb_up_and_down_tss.mc9nr'})	0.000522	5.05486	1	4848	[('CAP1', 1.570629582293126), ('UBL5', 1.5636977930838818), ('DNAJC1', 0.7829570434778722), ('IDI1', 2.240643627593266), ('NIPBL', 0.6781256080390475), ('RIPK1', 0.6939855775256321), ('UTP14A', 3.1229670299413743), ('KNOP1', 0.9831276229128528), ('CCDC137', 1.1432541432783494), ('GTF2H3', 1.400981802197171), ('ATM', 1.4760009732604835), ('TRMU', 0.6021076939002024), ('POLR3D', 0.9967461490438538)…
ESRRA	dbcorrdb__POLR2A__ENCSR000DMK_1__m1	0.0988623	gene is annotated for similar motif dbcorrdb__ESRRA__ENCSR000DYQ_1__m5 ('ESRRA (ENCSR000DYQ-1, motif 5)'; q-value = 0.000646)	frozenset({'weight>75.0%', 'activating', 'hg38_refseq-r80_10kb_up_and_down_tss.mc9nr'})	0.000646	6.00522	1	2007	[('NIPBL', 1.570629582293126), ('PIAS1', 1.5636977930838818), ('CAP1', 0.7829570434778722), ('ATM', 2.240643627593266), ('UBL5', 0.6781256080390475), ('IDI1', 0.6939855775256321), ('PAFAH1B1', 3.1229670299413743), ('UTP14A', 0.9831276229128528), ('TDRD3', 1.1432541432783494), ('DNAJC1', 1.400981802197171), ('CCDC137', 1.4760009732604835), ('GTF2H3', 0.6021076939002024), ('MCM8', 0.996746149043853…
ESRRA	dbcorrdb__POLR2A__ENCSR000BHH_1__m1	0.0857209	gene is annotated for similar motif dbcorrdb__ESRRA__ENCSR000DYQ_1__m5 ('ESRRA (ENCSR000DYQ-1, motif 5)'; q-value = 0.000151)	frozenset({'weight>75.0%', 'activating', 'hg38_refseq-r80_10kb_up_and_down_tss.mc9nr'})	0.000151	4.96128	1	3726	[('NIPBL', 1.570629582293126), ('PIAS1', 1.5636977930838818), ('ATM', 0.7829570434778722), ('PAFAH1B1', 2.240643627593266), ('CAP1', 0.6781256080390475), ('UBL5', 0.6939855775256321), ('TDRD3', 3.1229670299413743), ('MKNK1', 0.9831276229128528), ('TUBA1B', 1.1432541432783494), ('DNAJC1', 1.400981802197171), ('ELF2', 1.4760009732604835), ('UTP14A', 0.6021076939002024), ('ARID2', 0.9967461490438538…
ESRRA	dbcorrdb__GABPA__ENCSR000BGC_1__m1	0.0869661	gene is annotated for similar motif dbcorrdb__ESRRA__ENCSR000DYQ_1__m5 ('ESRRA (ENCSR000DYQ-1, motif 5)'; q-value = 7.72e-05)	frozenset({'weight>75.0%', 'activating', 'hg38_refseq-r80_10kb_up_and_down_tss.mc9nr'})	7.7e-05	5.0602	1	2626	[('CAP1', 1.570629582293126), ('UBL5', 1.5636977930838818), ('UTP14A', 0.7829570434778722), ('NIPBL', 2.240643627593266), ('AGO3', 0.6781256080390475), ('IDI1', 0.6939855775256321), ('DNAJC1', 3.1229670299413743), ('GTF2H3', 0.9831276229128528), ('RIPK1', 1.1432541432783494), ('KNOP1', 1.400981802197171), ('TDRD3', 1.4760009732604835), ('PAFAH1B1', 0.6021076939002024), ('ARID2', 0.996746149043853…
ESRRA	dbcorrdb__PHF8__ENCSR000AQH_1__m1	0.0879305	gene is annotated for similar motif dbcorrdb__ESRRA__ENCSR000DYQ_1__m5 ('ESRRA (ENCSR000DYQ-1, motif 5)'; q-value = 9.87e-06)	frozenset({'weight>75.0%', 'activating', 'hg38_refseq-r80_10kb_up_and_down_tss.mc9nr'})	1e-05	5.13681	1	4975	[('CAP1', 1.570629582293126), ('UBL5', 1.5636977930838818), ('NIPBL', 0.7829570434778722), ('RIPK1', 2.240643627593266), ('IDI1', 0.6781256080390475), ('DNAJC1', 0.6939855775256321), ('UTP14A', 3.1229670299413743), ('AGO3', 0.9831276229128528), ('GTF2H3', 1.1432541432783494), ('KNOP1', 1.400981802197171), ('TDRD3', 1.4760009732604835), ('ARID2', 0.6021076939002024), ('PAFAH1B1', 0.996746149043853…
ESRRA	dbcorrdb__ELK1__ENCSR000ECI_1__m1	0.0849152	gene is annotated for similar motif dbcorrdb__ESRRA__ENCSR000DYQ_1__m5 ('ESRRA (ENCSR000DYQ-1, motif 5)'; q-value = 0.000213)	frozenset({'weight>75.0%', 'activating', 'hg38_refseq-r80_10kb_up_and_down_tss.mc9nr'})	0.000213	4.89728	1	4661	[('CAP1', 1.570629582293126), ('NIPBL', 1.5636977930838818), ('IDI1', 0.7829570434778722), ('UBL5', 2.240643627593266), ('DNAJC1', 0.6781256080390475), ('RIPK1', 0.6939855775256321), ('GTF2H3', 3.1229670299413743), ('UTP14A', 0.9831276229128528), ('CCDC137', 1.1432541432783494), ('POLR3D', 1.400981802197171), ('KNOP1', 1.4760009732604835), ('TRMU', 0.6021076939002024), ('MARK3', 0.996746149043853…
ESRRA	dbcorrdb__ELK1__ENCSR000DZB_1__m1	0.0786528	gene is annotated for similar motif dbcorrdb__ESRRA__ENCSR000DYQ_1__m5 ('ESRRA (ENCSR000DYQ-1, motif 5)'; q-value = 0.00072)	frozenset({'weight>75.0%', 'activating', 'hg38_refseq-r80_10kb_up_and_down_tss.mc9nr'})	0.00072	4.39979	1	4862	[('CAP1', 1.570629582293126), ('UBL5', 1.5636977930838818), ('NIPBL', 0.7829570434778722), ('DNAJC1', 2.240643627593266), ('IDI1', 0.6781256080390475), ('RIPK1', 0.6939855775256321), ('UTP14A', 3.1229670299413743), ('CCDC137', 0.9831276229128528), ('GTF2H3', 1.1432541432783494), ('KNOP1', 1.400981802197171), ('POLR3D', 1.4760009732604835), ('TRMU', 0.6021076939002024), ('MARK3', 0.996746149043853…
ESRRA	dbcorrdb__POLR2AphosphoS5__ENCSR000BML_1__m1	0.0887606	gene is annotated for similar motif dbcorrdb__ESRRA__ENCSR000DYQ_1__m5 ('ESRRA (ENCSR000DYQ-1, motif 5)'; q-value = 0.000271)	frozenset({'weight>75.0%', 'activating', 'hg38_refseq-r80_10kb_up_and_down_tss.mc9nr'})	0.000271	5.20275	1	4879	[('CAP1', 1.570629582293126), ('UBL5', 1.5636977930838818), ('NIPBL', 0.7829570434778722), ('ATM', 2.240643627593266), ('DNAJC1', 0.6781256080390475), ('RIPK1', 0.6939855775256321), ('IDI1', 3.1229670299413743), ('CCDC137', 0.9831276229128528), ('ARID2', 1.1432541432783494), ('AGO3', 1.400981802197171), ('DLEU2', 1.4760009732604835), ('PIAS1', 0.6021076939002024), ('UTP14A', 0.9967461490438538), …
ESRRA	dbcorrdb__POLR2A__ENCSR000BJM_1__m1	0.0749539	gene is annotated for similar motif dbcorrdb__ESRRA__ENCSR000DYQ_1__m5 ('ESRRA (ENCSR000DYQ-1, motif 5)'; q-value = 0.00034)	frozenset({'weight>75.0%', 'activating', 'hg38_refseq-r80_10kb_up_and_down_tss.mc9nr'})	0.00034	4.10595	1	4824	[('PIAS1', 1.570629582293126), ('ATM', 1.5636977930838818), ('MKNK1', 0.7829570434778722), ('TUBA1B', 2.240643627593266), ('ARID2', 0.6781256080390475), ('PAFAH1B1', 0.6939855775256321), ('UBL5', 3.1229670299413743), ('UTP14A', 0.9831276229128528), ('NIPBL', 1.1432541432783494), ('DNAJC1', 1.400981802197171), ('CAP1', 1.4760009732604835), ('TDRD3', 0.6021076939002024), ('MRPL12', 0.99674614904385…
[truncated: 10,245 more rows]

## Sheet: HL60_SCENIC_output
		Enrichment	Enrichment	Enrichment	Enrichment	Enrichment	Enrichment	Enrichment	Enrichment
		AUC	Annotation	Context	MotifSimilarityQvalue	NES	OrthologousIdentity	RankAtMax	TargetGenes
TF	MotifID
[truncated: 10,296 more rows]

## Sheet: NB4_RegulonSpecificityScores
	clusterID	Regulon	RSS
1	c1	ARNT	0.125393
2	c1	ARNTL2	0.0600561
[truncated: 880 more rows]

## Sheet: HL60_RegulonSpecificityScores
	clusterID	Regulon	RSS
[truncated: 1,218 more rows]
