# Supplementary material for: Induced lineage promiscuity undermines the efficiency of all-trans-retinoid-acid-induced differentiation of acute myeloid leukemia
Source: iScience. 2021 Apr 11;24(5):102410. doi: 10.1016/j.isci.2021.102410 (PMC8099557; doi:10.1016/j.isci.2021.102410)
Supplement: Table S7. Summary of time course analysis of ATAC-seq data, related to figure 7 [file mmc8.xlsx]

## Sheet: NB4_group_I
chr	start	end
chr1	8187187	8187770
chr1	9094108	9094643
chr1	10450450	10451236
chr1	12588292	12588827
chr1	12626719	12627811
chr1	12651025	12651580
chr1	12661692	12662632
chr1	12668153	12669065
chr1	15482773	15483434
chr1	17424399	17425523
chr1	17432785	17433446
chr1	17482449	17483076
chr1	19835287	19835896
chr1	19837374	19837891
chr1	19860021	19860563
chr1	20386261	20386865
chr1	21664405	21665008
chr1	21863003	21863558
chr1	24524259	24524837
chr1	27936965	27937728
chr1	27941429	27941970
chr1	31371368	31371966
chr1	32856198	32856934
chr1	33800519	33801161
chr1	36329725	36330832
chr1	36352379	36353027
chr1	36583749	36584437
chr1	36668937	36669631
chr1	37407844	37408636
chr1	38366813	38367423
chr1	40180308	40180829
chr1	41986768	41987405
chr1	42083485	42084056
chr1	42149381	42150093
chr1	42150757	42151269
chr1	42356918	42357562
chr1	43214241	43214900
chr1	44729239	44729921
chr1	44747600	44748378
chr1	44925921	44926605
chr1	47165199	47165808
chr1	47990892	47991599
chr1	48693102	48693769
chr1	53094958	53095492
chr1	54994116	54994700
chr1	55616750	55617383
chr1	57376250	57376803
chr1	59298477	59299149
chr1	59959889	59960471
chr1	64208152	64208811
chr1	64218292	64219008
chr1	64276018	64276523
chr1	64286595	64287526
chr1	64312364	64312877
chr1	66277601	66278156
chr1	66286619	66287360
chr1	68026361	68026923
chr1	78608706	78609229
chr1	87205523	87206068
chr1	89195733	89196362
chr1	89777365	89777885
chr1	89817156	89817972
chr1	90641944	90642460
chr1	101149057	101149726
chr1	110116338	110116928
chr1	114404215	114404796
chr1	116707496	116708154
chr1	117591606	117592181
chr1	117724113	117724660
chr1	120385808	120386311
chr1	120646186	120646866
chr1	145000311	145000841
chr1	145173024	145173736
chr1	145175910	145176707
chr1	149413561	149414252
chr1	152940546	152941232
chr1	154428802	154429603
chr1	154898186	154898754
chr1	155151206	155151802
chr1	157304652	157305205
chr1	158117737	158118518
chr1	158811214	158811871
chr1	161595881	161596534
chr1	164633183	164633786
chr1	167640887	167641558
chr1	169594152	169594772
chr1	173329626	173330267
chr1	173391352	173392017
chr1	174922555	174923393
chr1	178247004	178247660
chr1	180939851	180940353
chr1	183523764	183524344
chr1	183573368	183574315
chr1	184873981	184874528
chr1	185253834	185254500
chr1	185389736	185390320
chr1	185402753	185403284
chr1	185446988	185447512
chr1	198131401	198132026
chr1	200489720	200490335
chr1	203028369	203028961
chr1	203498420	203498933
chr1	203555392	203556150
chr1	203607862	203608498
chr1	205893190	205893968
chr1	206881219	206881812
chr1	206890571	206891186
chr1	207003054	207003657
chr1	207307933	207308731
chr1	207378334	207378903
chr1	208259849	208260355
chr1	208712044	208712622
chr1	209830407	209831005
chr1	209840833	209841533
chr1	209846428	209847033
chr1	211912093	211912677
chr1	213861103	213861711
chr1	215703821	215704361
chr1	218761965	218762699
chr1	219906728	219907403
chr1	221087915	221088561
chr1	221173692	221174404
chr1	231802552	231803122
chr1	232148501	232149116
chr1	235078712	235079319
chr1	236055998	236056660
chr1	242406601	242407184
chr1	244409480	244410161
chr1	244447419	244448258
chr1	249128554	249129308
chr10	3880906	3881629
chr10	6296228	6296775
chr10	6339889	6340433
chr10	6606032	6606684
chr10	14980938	14981440
chr10	22780833	22781360
chr10	26719636	26720138
chr10	28656990	28657494
chr10	30845256	30845795
chr10	32248342	32249080
chr10	32251561	32252279
chr10	32255806	32256538
chr10	32261295	32262103
chr10	33906996	33907598
chr10	35775356	35775939
chr10	38065959	38066505
chr10	44974702	44975207
chr10	45401762	45402530
chr10	61790188	61790745
chr10	61795724	61796260
chr10	70195584	70196126
chr10	70289585	70290224
chr10	71582783	71583366
chr10	73481052	73481832
chr10	73506265	73506805
chr10	73893153	73893843
chr10	75685907	75686567
chr10	77456229	77456807
chr10	78839534	78840111
chr10	79549595	79550248
chr10	80651889	80652564
chr10	80757599	80758245
chr10	90485495	90486045
chr10	93842388	93843010
chr10	94910006	94910792
chr10	94958376	94959443
chr10	95275551	95276081
chr10	97695691	97696453
chr10	102862908	102863556
chr10	103352930	103353466
chr10	103745860	103746793
chr10	104294094	104294753
chr10	104411711	104412460
chr10	104984158	104984879
chr10	106360716	106361293
chr10	107567657	107568357
chr10	114461495	114462093
chr10	114767324	114767979
chr10	114992760	114993283
chr10	118996700	118997352
chr10	125161938	125162698
chr10	125286010	125287070
chr10	125756983	125757743
chr10	125794732	125795927
chr10	125797085	125797906
chr10	125799774	125800422
chr10	125826625	125827413
chr10	125833925	125834576
chr10	126033316	126033927
chr10	126697190	126697721
chr10	126817731	126818644
chr10	133799789	133800295
chr10	134637421	134637964
chr10	134826760	134827605
chr11	1344835	1345409
chr11	6150265	6151199
chr11	6435908	6436629
chr11	7519179	7519705
chr11	16939949	16940496
chr11	17007945	17008607
chr11	17048192	17048864
chr11	19141706	19142356
chr11	20382115	20382709
chr11	21918652	21919188
chr11	27859396	27859943
chr11	34472539	34473116
chr11	42107254	42107822
chr11	46527679	46528218
chr11	47409501	47410152
chr11	47972746	47973503
chr11	48029116	48029756
chr11	48088565	48089125
chr11	57333445	57334080
chr11	59040678	59041389
chr11	60990074	60990824
chr11	61008768	61009575
chr11	64755419	64756718
chr11	65695230	65695887
chr11	66840611	66841181
chr11	69715096	69715858
chr11	71363859	71364479
chr11	71830086	71830751
chr11	71882860	71883809
chr11	73247811	73248711
chr11	74494430	74494946
chr11	75495757	75496348
chr11	77129316	77129867
chr11	77159979	77160561
chr11	77161349	77162092
chr11	86326523	86327086
chr11	93230502	93231126
chr11	94317148	94317676
chr11	95176478	95177035
chr11	103240678	103241341
chr11	110890344	110891106
chr11	111048177	111048678
chr11	115578022	115578733
chr11	115743049	115743782
chr11	117999472	118000071
chr11	118055459	118056161
chr11	118057179	118057937
chr11	118082612	118083345
chr11	118642122	118642797
chr11	119511122	119511809
chr11	120565206	120565859
chr11	121229368	121230138
chr11	121319184	121319967
chr11	128608850	128609363
chr11	129998454	129999130
chr11	130023167	130023910
chr11	132410639	132411224
chr11	134900353	134900987
chr12	730889	731793
chr12	759959	760709
chr12	2660452	2661131
chr12	4226234	4226931
chr12	4312992	4313557
chr12	4676357	4677027
chr12	6465116	6465760
chr12	7165650	7166356
chr12	8129909	8130468
chr12	8248878	8249411
chr12	11550221	11550904
chr12	15687214	15687759
chr12	22691898	22692400
chr12	27025439	27026073
chr12	27027247	27027916
chr12	27242185	27242812
chr12	29683083	29683776
chr12	39165551	39166140
chr12	47532824	47533520
chr12	48587349	48587916
chr12	54249661	54250191
chr12	58169281	58170023
chr12	62539952	62540538
chr12	62729470	62730027
chr12	64630478	64631232
chr12	65108248	65108975
chr12	68634510	68635180
chr12	68661489	68662169
chr12	68774666	68775421
chr12	68777723	68778343
chr12	68927226	68927756
chr12	76357895	76358486
chr12	77059603	77060196
chr12	83334310	83334836
chr12	83498378	83499182
chr12	89727565	89728140
chr12	90174815	90175401
chr12	90183624	90184211
chr12	92265404	92266025
chr12	92625391	92626268
chr12	94519736	94520294
chr12	94521961	94522467
chr12	94625203	94625936
chr12	96801251	96801878
chr12	98972425	98973012
chr12	110265798	110266420
chr12	110307573	110308141
chr12	113580314	113581224
chr12	122937733	122938943
chr12	123552065	123552723
chr12	124655994	124656640
chr12	124718542	124719240
chr12	126997158	126997770
chr13	20912025	20912612
chr13	22397919	22398516
chr13	28056992	28057781
chr13	28586632	28587300
chr13	29699941	29700482
chr13	30488657	30489301
chr13	31290859	31291850
chr13	31318133	31318783
chr13	31430882	31431532
chr13	31856983	31857572
chr13	37444248	37444782
chr13	45260605	45261159
chr13	49141618	49142468
chr13	49252610	49253715
chr13	49706523	49707129
chr13	52870824	52871514
chr13	53089424	53089950
chr13	53519357	53520018
chr13	54133566	54134078
chr13	59928835	59929380
chr13	73613160	73613763
chr13	77324305	77324835
chr13	80377972	80378679
chr13	83581320	83581824
chr13	85315372	85315895
chr13	91796221	91796774
chr13	91807101	91807692
chr13	101252566	101253177
chr13	104760388	104760965
chr13	104766266	104766946
chr13	106586727	106587281
chr13	111317898	111318584
chr14	20665533	20666143
chr14	21183491	21184235
chr14	35389785	35390571
chr14	35404548	35405132
chr14	42187798	42188334
chr14	50437821	50438429
chr14	52347619	52348271
chr14	52782037	52782588
chr14	57235995	57236509
chr14	57446717	57447536
chr14	59135809	59136315
chr14	60316374	60316876
chr14	63904803	63905312
chr14	64458373	64459065
chr14	69512587	69513141
chr14	69758369	69758880
chr14	69895094	69895650
chr14	70082226	70082732
chr14	75308099	75308803
chr14	75850089	75850795
chr14	78057417	78058200
chr14	81484468	81485138
chr14	82521840	82522540
chr14	91188858	91189430
chr14	91553650	91554237
chr14	91987566	91988186
chr14	92932089	92932768
chr14	93355153	93355661
chr14	93498696	93499268
chr14	94428990	94429653
chr14	94433777	94434562
chr14	94619962	94620655
chr14	96592695	96593335
chr14	96597087	96597684
chr14	97426856	97427408
chr14	101088223	101088922
chr14	103581307	103581992
chr14	103604307	103604901
chr15	20299533	20300185
chr15	25897806	25898364
chr15	31015758	31016381
chr15	31973916	31974473
chr15	39760508	39761364
chr15	40588921	40589449
chr15	42659071	42659709
chr15	44041639	44042385
chr15	44958656	44959452
chr15	45350797	45351340
chr15	48888492	48889130
chr15	48909715	48910325
chr15	49086834	49087404
chr15	51146630	51147326
chr15	58574349	58574961
chr15	59835851	59836459
chr15	64173477	64174219
chr15	64318601	64319216
chr15	65162936	65163572
chr15	65217442	65218055
chr15	67453757	67454612
chr15	69918532	69919066
chr15	70727477	70728155
chr15	73579189	73579871
chr15	74682820	74683693
chr15	75423296	75423996
chr15	78972928	78973530
chr15	80164944	80165524
chr15	80201899	80202468
chr15	80265646	80266360
chr15	80503400	80503937
chr15	84415720	84416377
chr15	85376619	85377259
chr15	86579424	86579953
chr15	89613270	89614312
chr15	89637119	89637791
chr15	90454306	90455002
chr15	90556672	90557192
chr15	90887874	90888417
chr15	91355688	91356501
chr15	91399874	91400410
chr15	92323455	92324288
chr15	96164110	96164703
chr16	927414	928065
chr16	2590765	2591481
chr16	10940383	10941108
chr16	16313671	16314471
chr16	18585393	18585962
chr16	28121481	28122156
chr16	28152258	28152918
chr16	28893969	28894660
chr16	47813393	47814044
chr16	48380825	48381622
chr16	48467787	48468363
chr16	50660568	50661671
chr16	53515963	53516557
chr16	55318627	55319277
chr16	56769441	56770126
chr16	66451957	66452764
chr16	66467533	66468212
chr16	66468564	66469128
chr16	67564888	67565621
chr16	67731275	67731884
chr16	73281395	73281963
chr16	78936959	78937618
chr16	80710233	80710831
chr16	81876181	81876793
chr16	84102840	84103447
chr16	85324941	85325631
chr16	86331875	86332421
chr16	88310750	88311514
chr16	89038361	89038912
chr16	90168776	90169280
chr17	1973664	1974190
chr17	1974450	1975228
chr17	1975787	1976302
chr17	1978901	1979608
chr17	1986832	1987459
chr17	2077863	2078547
chr17	2672023	2672571
chr17	3789941	3790711
chr17	4876478	4877330
chr17	6851902	6852546
chr17	8320965	8321596
chr17	8323356	8324162
chr17	8710100	8710743
chr17	8752873	8753505
chr17	8870058	8870684
chr17	10010476	10011230
chr17	16417184	16417835
chr17	17508384	17509184
chr17	17524398	17525135
chr17	17776113	17776829
chr17	25740482	25741039
chr17	25853536	25854293
chr17	26134901	26135594
chr17	27372902	27373540
chr17	29895154	29895758
chr17	32291229	32291914
chr17	32584560	32585632
chr17	34423314	34423954
chr17	34462779	34463332
chr17	35356743	35357436
chr17	40318754	40319398
chr17	40330674	40331328
chr17	43653935	43654553
chr17	45985195	45985829
chr17	46318310	46318917
chr17	48741168	48741743
chr17	48896133	48896769
chr17	53598342	53599036
chr17	55776076	55776630
chr17	59227951	59228563
chr17	60802897	60803599
chr17	62086722	62087377
chr17	65407398	65407966
chr17	66481241	66481939
chr17	66484101	66484740
chr17	66494275	66495438
chr17	72508731	72509362
chr17	72808400	72809109
chr17	73367386	73367928
chr17	74402071	74402823
chr17	74652861	74653461
chr17	76600541	76601073
chr17	76635135	76635863
chr18	3073964	3074484
chr18	5515214	5515835
chr18	9673208	9673817
chr18	12155460	12156058
chr18	12596751	12597387
chr18	15308141	15308848
chr18	19902283	19902797
chr18	21198762	21199371
chr18	24286886	24287562
chr18	31313314	31313818
chr18	35110265	35110951
chr18	42087668	42088184
chr18	43262868	43263469
chr18	47471063	47471823
chr18	47476350	47476852
chr18	76302201	76303129
chr19	4561969	4562537
chr19	4563460	4564112
chr19	14545727	14546391
chr19	14618676	14619251
chr19	14691393	14691939
chr19	14722010	14722549
chr19	14727184	14727958
chr19	14772086	14772693
chr19	15551852	15552696
chr19	15700799	15701394
chr19	15743762	15744465
chr19	15752633	15753265
chr19	16908894	16909536
chr19	16946857	16947381
chr19	34671506	34672249
chr19	35899207	35899851
chr19	35936924	35937433
chr19	35949709	35950521
chr19	38649382	38649948
chr19	40048169	40048816
chr19	42308251	42308770
chr19	47327516	47328174
chr19	47673097	47673679
chr19	50447900	50448676
chr19	50864743	50865359
chr19	52274544	52275172
chr19	53042050	53042582
chr19	53494090	53494747
chr19	54550682	54551348
chr19	58310260	58310977
chr19	58358467	58359100
chr2	8534231	8534959
chr2	8553437	8554188
chr2	8612734	8613350
chr2	8638988	8639630
chr2	10205455	10206121
chr2	10465706	10466225
chr2	10468445	10468960
chr2	11851639	11852529
chr2	12121622	12122255
chr2	12308957	12309696
chr2	12728086	12728659
chr2	15241987	15242550
chr2	15259657	15260298
chr2	20898874	20899625
chr2	24114615	24115174
chr2	25520596	25521211
chr2	26678300	26679021
chr2	30446129	30446692
chr2	30726181	30726906
chr2	33308383	33309162
chr2	36904916	36905506
chr2	37239855	37240655
chr2	38765826	38766725
chr2	38772782	38773850
chr2	38881046	38881823
chr2	38954705	38955206
chr2	40716264	40716973
chr2	41942551	41943115
chr2	42299655	42300624
chr2	42325530	42326239
chr2	45992461	45993132
chr2	46666528	46667170
chr2	64510453	64511248
chr2	64610289	64610961
chr2	64712328	64712839
chr2	68616079	68616604
chr2	69843689	69844258
chr2	70202745	70203420
chr2	70756735	70757341
chr2	71864127	71864827
chr2	72170483	72171082
chr2	72175785	72176370
chr2	72177694	72178428
chr2	72353372	72353968
chr2	74104398	74105079
chr2	75514825	75515458
chr2	83225884	83226392
chr2	86010922	86011578
chr2	87763636	87764430
chr2	87986441	87987176
chr2	88295840	88296574
chr2	97553789	97554438
chr2	100388253	100388944
chr2	109784941	109785450
chr2	110056238	110056818
chr2	127416567	127417266
chr2	128320611	128321460
chr2	129379758	129380658
chr2	129960711	129961309
chr2	140131920	140132450
chr2	148421355	148421883
chr2	152756607	152757255
chr2	157252460	157253082
chr2	158163530	158164243
chr2	158863566	158864291
chr2	160610322	160610848
chr2	169871199	169871924
chr2	169939304	169940054
chr2	170205747	170206483
chr2	171359812	171360402
chr2	171377907	171378510
chr2	173107643	173108332
chr2	173245103	173245710
chr2	173360669	173361256
chr2	174762799	174763449
chr2	176441874	176442618
chr2	178675423	178676001
chr2	179960682	179961300
chr2	181971411	181972005
chr2	191224586	191225112
chr2	191897194	191897981
chr2	191916594	191917242
chr2	192055611	192056187
chr2	192476076	192476719
chr2	192731543	192732161
chr2	216922339	216922966
chr2	219607466	219608255
chr2	219613657	219614172
chr2	219950902	219951544
chr2	225270110	225270686
chr2	228647867	228648514
chr2	228681433	228681946
chr2	240203730	240204232
chr2	240456750	240457605
chr2	241575111	241575875
chr20	1806402	1807042
chr20	1851527	1852160
chr20	1855477	1856091
chr20	1944625	1945304
chr20	1981058	1981682
chr20	2371375	2372032
chr20	3337125	3337645
chr20	4109800	4110335
chr20	5338450	5339034
chr20	6864587	6865308
chr20	8408508	8409029
chr20	14882974	14883607
chr20	17780950	17781551
chr20	17823559	17824696
chr20	17826581	17827228
chr20	17830915	17831433
chr20	20486254	20486769
chr20	20910962	20911465
chr20	23636289	23637073
chr20	32850468	32851188
chr20	34439565	34440249
chr20	35224047	35224596
chr20	36016033	36016611
chr20	36757224	36758364
chr20	36758450	36759431
chr20	36763570	36764207
chr20	36810696	36811308
chr20	36819904	36820584
chr20	36824725	36825505
chr20	36928506	36929178
chr20	37024409	37025041
chr20	39040229	39040730
chr20	39200249	39200949
chr20	40108644	40109300
chr20	44123904	44124455
chr20	44832092	44832632
chr20	46160127	46160677
chr20	46205272	46205811
chr20	47717377	47717897
chr20	48252924	48253602
chr20	48391684	48392191
chr20	48402309	48402938
chr20	48461528	48462046
chr20	48811367	48812084
chr20	48845437	48846224
chr20	48873132	48873707
chr20	52450301	52450814
chr20	55681397	55682245
chr20	56861788	56862717
chr20	60760553	60761216
chr21	14432018	14432759
chr21	15964078	15964647
chr21	16578748	16579499
chr21	16594214	16594826
chr21	30555936	30556798
chr21	35504935	35505464
chr21	35595675	35596328
chr21	35705816	35706825
chr21	36009719	36010379
chr21	37277768	37278351
chr21	44817877	44818616
chr21	46325517	46326190
chr21	48046683	48047520
chr22	20808354	20808916
chr22	20809507	20810112
chr22	21221596	21222148
chr22	22230684	22231267
chr22	23495160	23495885
chr22	24836233	24836775
chr22	26781196	26781734
chr22	30589138	30589853
chr22	33695386	33695983
chr22	36654776	36655404
chr22	38612388	38613052
chr22	39506772	39507386
chr22	47444411	47444913
chr22	47890797	47891411
chr22	48846092	48846650
chr3	10265315	10265912
chr3	29181369	29181895
chr3	31711573	31712158
chr3	37598272	37598874
chr3	39282899	39283547
chr3	40234025	40234551
chr3	40270880	40271513
chr3	45607476	45608015
chr3	46020785	46021380
chr3	46142157	46142775
chr3	46972848	46973628
chr3	46990537	46991222
chr3	47006532	47007298
chr3	48934231	48934794
chr3	53181041	53181949
chr3	53354700	53355250
chr3	53735296	53735976
chr3	55020074	55020748
chr3	57984372	57984918
chr3	59286249	59286911
chr3	59695425	59696015
chr3	66499874	66500478
chr3	67990592	67991212
chr3	71678735	71679326
chr3	93801962	93802558
chr3	93810836	93811390
chr3	108988510	108989101
chr3	111980550	111981238
chr3	112822290	112822855
chr3	114931480	114932082
chr3	115188434	115188996
chr3	116773922	116774615
chr3	117146828	117147374
chr3	119880495	119881007
chr3	121782786	121783396
chr3	124548522	124549068
chr3	127489571	127490273
chr3	132362142	132362770
chr3	133776422	133777096
chr3	134432399	134432919
chr3	135169862	135170466
chr3	137755371	137755927
chr3	138089805	138090383
chr3	139191794	139192425
chr3	140937088	140937651
chr3	141405379	141405965
chr3	146271697	146272344
chr3	146276306	146277035
chr3	149165996	149166725
chr3	169045405	169046116
chr3	169105486	169106201
chr3	169751127	169751768
chr3	169762373	169762947
chr3	172394917	172395616
chr3	177269094	177269743
chr3	183295761	183296540
chr3	185017578	185018179
chr3	185313200	185313823
chr3	185813322	185813863
chr3	185926110	185926761
chr3	186651365	186652290
chr3	186745505	186746161
chr3	187568034	187568777
chr3	188539851	188540432
chr3	188666305	188667193
chr3	192468034	192468620
chr3	193549764	193550461
chr3	195825585	195826151
chr3	197062318	197062861
chr4	2140714	2141279
chr4	4316529	4317336
chr4	16662744	16663257
chr4	20630972	20631474
chr4	21292130	21292724
chr4	26316899	26317417
chr4	26767755	26768292
chr4	38525301	38525902
chr4	38530731	38531705
chr4	39487783	39488459
chr4	40174723	40175562
chr4	42298602	42299185
chr4	61455084	61455681
chr4	72346698	72347251
chr4	73693935	73694460
chr4	75955806	75956519
chr4	75961323	75961826
chr4	95455974	95456736
chr4	100743057	100743623
chr4	111413520	111414147
chr4	113251128	113251634
chr4	116941219	116941732
chr4	124392852	124393488
chr4	124474423	124475005
chr4	126598794	126599544
chr4	128422138	128422652
chr4	129480584	129481188
chr4	137245767	137246429
chr4	152774042	152774760
chr4	153949184	153949727
chr4	154731102	154731794
chr4	155288884	155289449
chr4	159687552	159688072
chr4	165433102	165433731
chr4	166626563	166627142
chr4	169680919	169681603
chr4	169768912	169769620
chr4	169800311	169800977
chr4	170933005	170933537
chr4	185541345	185541899
chr4	186807967	186808577
chr5	360437	361097
chr5	448296	448940
chr5	17381929	17382431
chr5	20983711	20984318
chr5	32020252	32020915
chr5	35016458	35017114
chr5	35281632	35282303
chr5	38600306	38601114
chr5	39274603	39275262
chr5	50013383	50013927
chr5	51765717	51766293
chr5	53969412	53970071
chr5	55840691	55841344
chr5	57780193	57780734
chr5	64120918	64121433
chr5	65647345	65648175
chr5	72413028	72413550
chr5	72494940	72495594
chr5	74443868	74444427
chr5	76361826	76362627
chr5	79665984	79666666
chr5	79904452	79904953
chr5	83046692	83047313
chr5	88416540	88417053
chr5	94395375	94396063
chr5	95073694	95074344
chr5	95186160	95186808
chr5	95251696	95252291
chr5	95379080	95379674
chr5	95469356	95469925
chr5	111039300	111039861
chr5	111057558	111058103
chr5	115367681	115368323
chr5	118761721	118762227
chr5	120423753	120424558
chr5	131615719	131616464
chr5	131804639	131805262
chr5	131814485	131814988
chr5	131816589	131817112
chr5	138531948	138532689
chr5	138871995	138872657
chr5	139329326	139329958
chr5	139699076	139699893
chr5	139701246	139701936
chr5	142298686	142299200
chr5	142330356	142331064
chr5	143113481	143114042
chr5	148342961	148343738
chr5	149057235	149057803
chr5	149564822	149565502
chr5	150512398	150513059
chr5	150514478	150515033
chr5	150630602	150631237
chr5	154057256	154057934
chr5	154094026	154094563
chr5	156690541	156691109
chr5	156710175	156710821
chr5	157317954	157318734
chr5	158772338	158772917
chr5	167586269	167586834
chr5	171887711	171888609
chr5	173786731	173787307
chr5	176146039	176146675
chr5	176296908	176297425
chr5	176299588	176301139
chr5	180431663	180432252
chr6	610874	611580
chr6	2410914	2411603
chr6	2492674	2493270
chr6	3506322	3506913
chr6	5989658	5990232
chr6	7324612	7325292
chr6	11374406	11375000
chr6	11519539	11520128
chr6	12261596	12262280
chr6	12595434	12596023
chr6	12621843	12622556
chr6	13261680	13262235
chr6	13285729	13286451
chr6	13433915	13434488
chr6	13561897	13562543
chr6	15543569	15544113
chr6	15674905	15675472
chr6	17591445	17592087
chr6	24668309	24669251
chr6	25463591	25464146
chr6	26479056	26479622
chr6	28874282	28874796
chr6	30774448	30775072
chr6	30810811	30811339
chr6	30812782	30813352
chr6	30954087	30954890
chr6	32834776	32835368
chr6	35817829	35818494
chr6	36199888	36200467
chr6	37002134	37002668
chr6	37153757	37154373
chr6	37336756	37337298
chr6	38451259	38451798
chr6	39791012	39791626
chr6	43676799	43677492
chr6	44301356	44302159
chr6	45649466	45650156
chr6	46757436	46758212
chr6	47406622	47407200
chr6	50196541	50197072
chr6	51137899	51138512
chr6	53325854	53326402
chr6	80702307	80703104
chr6	90018285	90019043
chr6	90894134	90894650
chr6	90981477	90981995
chr6	106231294	106231913
chr6	110022825	110023382
chr6	110321211	110321815
chr6	110628653	110629291
chr6	119090025	119090540
chr6	119479596	119480244
chr6	119633928	119634528
chr6	119770466	119771067
chr6	126852493	126853194
chr6	128271764	128272346
chr6	131249570	131250263
chr6	131301423	131302112
chr6	138041169	138041781
chr6	139040703	139041378
chr6	142615722	142616286
chr6	143026064	143026698
chr6	143058627	143059210
chr6	143419147	143419731
chr6	147438020	147438540
chr6	148769473	148770107
chr6	152269353	152269976
chr6	155640912	155641421
chr6	159136912	159137448
chr6	163382148	163382885
chr6	163810288	163810949
chr6	163811679	163812339
chr7	115232	115892
chr7	1657879	1658848
chr7	7457373	7457936
chr7	12297191	12297758
chr7	14855042	14855675
chr7	18261255	18261900
chr7	20152897	20153400
chr7	20240638	20241331
chr7	21250714	21251218
chr7	23449992	23450667
chr7	27003849	27004364
chr7	27017497	27018105
chr7	27070930	27071686
chr7	27119071	27119692
chr7	27162473	27163011
chr7	33089588	33090650
chr7	36630948	36631560
chr7	37425317	37425887
chr7	37431482	37432085
chr7	43498233	43498855
chr7	43689302	43689954
chr7	48179605	48180207
chr7	54891344	54891925
chr7	63838027	63838766
chr7	72618281	72618903
chr7	74171810	74172713
chr7	74206771	74207276
chr7	74603446	74604043
chr7	75425089	75425689
chr7	75428017	75428560
chr7	75440745	75441338
chr7	75601019	75601929
chr7	76137074	76137762
chr7	76315584	76316188
chr7	77095690	77096449
chr7	77096756	77097333
chr7	78873960	78874493
chr7	80337356	80337975
chr7	87908193	87908838
chr7	90679901	90680415
chr7	91477449	91478007
chr7	92347142	92347648
chr7	92779763	92780318
chr7	93790071	93790608
chr7	96803518	96804098
chr7	105088570	105089188
chr7	105954294	105954933
chr7	106499302	106499899
chr7	106593191	106593797
chr7	116774810	116775435
chr7	127325620	127326138
chr7	137359194	137359826
chr7	138757381	138757883
chr7	139333534	139334310
chr7	139418544	139419297
chr7	139425850	139426576
chr7	139467161	139468014
chr7	139587798	139588440
chr7	149697944	149698758
chr7	150277017	150277732
chr7	150283479	150284223
chr7	151036631	151037274
chr7	151560103	151561038
chr7	152510791	152511413
chr7	154202493	154203004
chr7	157658348	157659656
chr8	6791411	6791913
chr8	6824143	6824747
chr8	19555126	19555685
chr8	24501158	24501660
chr8	27262437	27263123
chr8	29356608	29357245
chr8	29451870	29452469
chr8	41064355	41065097
chr8	48311304	48312011
chr8	48438812	48439506
chr8	56783908	56784435
chr8	56836960	56837546
chr8	61807072	61807703
chr8	70650651	70651248
chr8	70710271	70711028
chr8	70739788	70740343
chr8	70752769	70753305
chr8	101539153	101539823
chr8	103299511	103300027
chr8	111145033	111145578
chr8	111930618	111931196
chr8	119111786	119112437
chr8	119294133	119294720
chr8	125042755	125043278
chr8	126706305	126706936
chr8	134043794	134044298
chr8	134045415	134046132
chr8	134047972	134048678
chr8	134151526	134152116
chr8	134156331	134157152
chr8	134159172	134159756
chr8	134162339	134163048
chr8	134290729	134291309
chr8	143838285	143838908
chr8	144436966	144437680
chr9	2493003	2493528
chr9	5608651	5609179
chr9	5976875	5977410
chr9	6068656	6069409
chr9	6072470	6073098
chr9	13665513	13666225
chr9	14961392	14961922
chr9	20980669	20981438
chr9	21286637	21287385
chr9	21444165	21444734
chr9	36078061	36078612
chr9	44750962	44751556
chr9	74921480	74922059
chr9	80293826	80294347
chr9	84270181	84271331
chr9	86022465	86022975
chr9	87211953	87212589
chr9	89115640	89116274
chr9	90117199	90117908
chr9	90169631	90170413
chr9	90208246	90208840
chr9	91651448	91652282
chr9	91892296	91892798
chr9	92274929	92275489
chr9	94177584	94178127
chr9	94537274	94537965
chr9	94881750	94882425
chr9	95807488	95808150
chr9	97496348	97496885
chr9	100870581	100871361
chr9	104335195	104335759
chr9	106169564	106170206
chr9	107916978	107917721
chr9	107943101	107943733
chr9	108174534	108175040
chr9	112280651	112281223
chr9	113078628	113079384
chr9	113641553	113642110
chr9	117113141	117113782
chr9	117338226	117338739
chr9	117757916	117758581
chr9	125086531	125087498
chr9	125138430	125139134
chr9	126495781	126496313
chr9	126516128	126516691
chr9	128857019	128857728
chr9	132536867	132537529

## Sheet: NB4_group_II
chr	start	end
chr1	533007	534003
chr1	546847	547973
chr1	8561101	8561873
chr1	10472791	10473480
chr1	10481629	10482222
chr1	12612558	12613239
chr1	12669211	12670072
chr1	12682153	12683045
chr1	17637565	17638094
chr1	17678453	17679384
chr1	17691654	17692254
chr1	18486856	18487524
chr1	23034915	23036104
chr1	23824195	23824697
chr1	24710688	24711416
chr1	27947735	27948339
chr1	27990691	27991544
chr1	28469852	28470387
chr1	30457465	30458306
chr1	33439811	33440342
chr1	39963260	39963858
chr1	42152488	42153367
chr1	46707231	46707770
chr1	46852959	46853591
chr1	47649341	47649888
chr1	65150854	65151388
chr1	77404657	77405187
chr1	78335546	78336051
chr1	95561264	95561884
chr1	97025542	97026194
chr1	110438219	110439011
chr1	115915882	115916451
chr1	116415572	116416194
chr1	142654540	142655461
chr1	147119764	147120691
chr1	149160111	149160904
chr1	151572901	151573647
chr1	152186270	152187352
chr1	153203986	153204714
chr1	153333205	153334355
chr1	153337618	153338311
chr1	153358714	153359498
chr1	153361052	153361602
chr1	154427027	154427984
chr1	159865904	159866405
chr1	161959297	161960000
chr1	169665543	169666124
chr1	183332827	183333601
chr1	183536588	183537260
chr1	185260027	185260554
chr1	185344536	185345199
chr1	185401908	185402410
chr1	192514059	192514560
chr1	200323297	200324130
chr1	207097218	207097759
chr1	207345946	207346531
chr1	207508858	207509545
chr1	209780682	209781899
chr1	209783725	209785527
chr1	209785933	209787048
chr1	209806839	209808230
chr1	212769346	212769967
chr1	212808218	212808986
chr1	212925821	212926431
chr1	214432811	214433433
chr1	223235383	223236130
chr1	226219771	226220390
chr1	228639924	228640470
chr1	239979364	239980185
chr1	244323462	244324089
chr1	247292721	247293224
chr10	703586	704201
chr10	1290022	1290628
chr10	5339420	5339970
chr10	14702685	14703320
chr10	17073951	17074492
chr10	24945373	24946164
chr10	26721584	26722530
chr10	28689426	28690070
chr10	32237925	32238666
chr10	34723050	34723717
chr10	43862266	43862837
chr10	45443023	45443586
chr10	47030737	47031349
chr10	48482151	48482695
chr10	50493168	50493792
chr10	52437133	52437871
chr10	54724748	54725370
chr10	64915003	64915831
chr10	65394708	65395350
chr10	70060153	70060828
chr10	70565194	70565839
chr10	70974386	70974890
chr10	71636537	71637247
chr10	71933772	71934462
chr10	72843140	72843658
chr10	74230400	74231126
chr10	75692140	75692825
chr10	80836329	80837129
chr10	81055085	81055748
chr10	81701516	81702596
chr10	89785654	89786242
chr10	89827486	89828099
chr10	89851282	89851881
chr10	89856875	89857574
chr10	90075586	90076187
chr10	90519410	90520114
chr10	90791647	90792489
chr10	91002528	91003290
chr10	91093496	91094196
chr10	92958227	92958999
chr10	94135275	94135826
chr10	94902764	94903420
chr10	99035481	99036063
chr10	99113683	99114407
chr10	99136043	99136639
chr10	101597820	101598394
chr10	101598529	101599248
chr10	101604015	101604631
chr10	101800782	101801331
chr10	102052947	102053530
chr10	105762542	105763058
chr10	111846059	111846582
chr10	112108001	112108618
chr10	112263754	112264414
chr10	114149007	114149687
chr10	116546821	116547456
chr10	119158775	119159553
chr10	119463665	119464209
chr10	121679411	121680062
chr10	125755051	125755806
chr10	125763636	125764239
chr10	125831321	125832014
chr10	126075221	126076521
chr10	128148569	128149078
chr10	128351633	128352436
chr10	129852233	129852967
chr10	134743554	134744163
chr10	134987315	134988040
chr10	135257083	135257792
chr10	135478119	135479037
chr11	1092697	1093568
chr11	1328446	1329122
chr11	1755872	1756878
chr11	1760480	1761448
chr11	1762005	1762739
chr11	1763609	1764203
chr11	1764838	1765493
chr11	1765775	1766682
chr11	1769267	1769927
chr11	1770903	1771696
chr11	1776193	1777163
chr11	1781464	1782445
chr11	1831889	1832490
chr11	1865326	1866126
chr11	1871467	1872229
chr11	6212871	6213448
chr11	9060071	9060767
chr11	14279737	14280417
chr11	15821602	15822261
chr11	35079465	35080427
chr11	35099400	35100273
chr11	35194599	35195264
chr11	35366622	35367268
chr11	41325517	41326457
chr11	44372294	44373048
chr11	44429105	44429662
chr11	44431259	44432045
chr11	58983985	58984669
chr11	58990000	58990592
chr11	59014935	59015652
chr11	59035280	59035840
chr11	59039341	59039903
chr11	60793811	60794445
chr11	63939268	63939839
chr11	65588503	65589269
chr11	66957582	66958103
chr11	76046793	76047403
chr11	82884849	82885414
chr11	85852500	85853266
chr11	91890652	91891222
chr11	92788047	92788792
chr11	102048883	102049678
chr11	102090271	102090840
chr11	102470350	102470955
chr11	102598443	102599076
chr11	115801899	115802592
chr11	116783723	116784271
chr11	117183627	117184329
chr11	118709546	118710063
chr11	118749947	118750480
chr11	128430548	128431319
chr11	129735604	129736314
chr11	129913469	129914106
chr11	129960657	129961482
chr11	130003338	130004294
chr11	132924689	132925353
chr12	741583	742144
chr12	7736562	7737268
chr12	8279639	8280165
chr12	8619083	8619637
chr12	8718755	8719319
chr12	11510386	11510998
chr12	19048713	19049333
chr12	23438771	23439448
chr12	27106196	27106883
chr12	27378777	27379436
chr12	27584037	27584597
chr12	34278936	34279915
chr12	40586246	40586866
chr12	40588790	40589404
chr12	40602577	40603278
chr12	46675246	46675779
chr12	57405047	57405676
chr12	65093143	65094032
chr12	66714998	66715641
chr12	70596048	70596555
chr12	77425772	77426691
chr12	89700677	89701286
chr12	90115136	90115726
chr12	95037408	95038765
chr12	95156095	95156814
chr12	96341457	96342261
chr12	96438375	96438992
chr12	98864384	98865219
chr12	106621323	106621869
chr12	110254693	110255304
chr12	111304877	111305595
chr12	112160825	112161356
chr12	113377582	113378330
chr12	114310393	114311064
chr12	121132592	121133138
chr12	130822774	130823356
chr12	132064575	132065134
chr13	20047012	20047787
chr13	20171521	20172090
chr13	20353123	20353995
chr13	23507174	23507914
chr13	26422165	26422680
chr13	28932062	28932656
chr13	29148016	29148582
chr13	29739975	29740642
chr13	31255958	31256614
chr13	31292775	31293286
chr13	34304016	34305092
chr13	35033806	35034415
chr13	37664668	37665515
chr13	45706469	45707023
chr13	49701141	49701702
chr13	51508573	51509425
chr13	53591624	53592230
chr13	54578195	54578915
chr13	74276590	74277257
chr13	77208008	77208637
chr13	77294655	77295410
chr13	80745111	80745657
chr13	88628369	88629140
chr13	101177465	101178227
chr13	103257375	103257939
chr13	106193734	106194381
chr13	106572622	106573234
chr13	106796757	106797286
chr13	111316237	111316874
chr13	112950241	112951120
chr13	112961731	112962261
chr13	113440971	113442675
chr13	113443269	113444212
chr13	114088711	114089516
chr13	114089889	114090737
chr13	114430320	114430861
chr14	19626048	19626609
chr14	20974281	20975339
chr14	35508489	35509147
chr14	51420030	51420661
chr14	52339916	52340460
chr14	52777997	52778754
chr14	52791684	52792271
chr14	54670045	54670807
chr14	54768055	54768733
chr14	54917117	54918007
chr14	57800044	57800549
chr14	61991943	61992725
chr14	62058688	62059290
chr14	62129027	62129629
chr14	66345994	66346728
chr14	69200936	69201570
chr14	70017115	70017725
chr14	70115259	70116224
chr14	82321385	82322013
chr14	88468558	88469469
chr14	92857994	92858633
chr14	92858929	92859489
chr14	92866836	92867571
chr14	93377704	93378227
chr14	94395079	94395865
chr14	94464200	94464766
chr14	98038257	98038811
chr14	103577511	103578427
chr14	105577624	105578267
chr14	107147466	107148363
chr15	38730136	38730677
chr15	39627087	39627788
chr15	40185590	40186318
chr15	41674455	41674996
chr15	41675073	41675812
chr15	41701966	41702520
chr15	51477317	51477982
chr15	51481796	51482501
chr15	55594759	55596093
chr15	58818378	58819269
chr15	59816381	59816943
chr15	64351249	64351948
chr15	65585272	65586225
chr15	66192517	66193388
chr15	67340952	67341663
chr15	69083856	69084533
chr15	89183148	89183715
chr15	89615402	89616106
chr15	90506381	90507036
chr15	90552737	90553435
chr15	90581243	90582193
chr15	91111757	91112292
chr16	2557132	2558047
chr16	2849624	2850223
chr16	3041329	3042270
chr16	5252057	5252775
chr16	9472655	9473255
chr16	11406462	11407038
chr16	11419448	11420208
chr16	12910232	12911196
chr16	14439313	14439981
chr16	14448359	14449053
chr16	15685936	15686743
chr16	15701419	15702085
chr16	16251000	16251574
chr16	28174987	28175751
chr16	28176851	28177629
chr16	28177852	28178506
chr16	30180856	30181493
chr16	31115907	31116436
chr16	32095406	32095992
chr16	32347808	32348930
chr16	48192024	48192621
chr16	57104877	57105520
chr16	57718064	57718606
chr16	60804739	60805407
chr16	66261958	66262494
chr16	66685895	66686497
chr16	67891188	67891980
chr16	68071547	68072257
chr16	70085269	70085984
chr16	70838246	70839037
chr16	82431056	82431830
chr16	83839591	83840093
chr16	83983956	83984702
chr16	85028246	85028834
chr16	85094899	85095725
chr16	85128415	85129106
chr16	88312203	88312907
chr16	88658002	88658546
chr16	89394806	89395777
chr16	90020186	90020767
chr17	83224	83957
chr17	463087	463786
chr17	514387	514980
chr17	1985006	1985967
chr17	1994353	1995106
chr17	14105016	14105601
chr17	14254742	14255719
chr17	14651554	14652086
chr17	26550979	26551497
chr17	26842881	26843447
chr17	28678192	28678700
chr17	28679156	28679862
chr17	29778265	29778893
chr17	33571315	33571950
chr17	40287503	40288300
chr17	40329521	40330426
chr17	40670358	40671034
chr17	42410648	42411368
chr17	46992960	46993712
chr17	48261861	48262526
chr17	64794775	64795306
chr17	66308437	66309246
chr17	68201500	68202066
chr17	73987544	73988208
chr17	75107706	75108273
chr17	76143339	76143881
chr17	77706913	77707436
chr17	78066492	78067268
chr17	78237044	78237870
chr17	78287388	78288110
chr18	8623473	8624221
chr18	12607017	12607666
chr18	47089361	47090208
chr18	51786998	51787613
chr18	60173070	60173702
chr18	76774923	76775442
chr18	76776443	76777165
chr19	7000001	7000814
chr19	7610729	7611378
chr19	8420407	8421103
chr19	8449220	8449871
chr19	8549093	8550051
chr19	8620280	8620787
chr19	8629312	8630109
chr19	8638215	8638917
chr19	8791622	8792232
chr19	10915836	10916741
chr19	15746186	15746828
chr19	17177940	17178567
chr19	17267422	17268298
chr19	18475688	18476326
chr19	19439901	19440525
chr19	20952185	20952905
chr19	22289680	22290232
chr19	23110010	23110674
chr19	23954667	23955324
chr19	30390409	30390975
chr19	35921656	35922336
chr19	40614062	40614656
chr19	40624008	40624832
chr19	42305554	42306317
chr19	42313001	42313588
chr19	47825244	47825991
chr19	47827557	47828314
chr19	47867005	47867578
chr19	47932496	47933334
chr19	48099174	48099704
chr19	49000633	49001719
chr19	49966393	49967018
chr19	50098837	50099625
chr19	50377243	50377906
chr19	52154552	52155141
chr19	55428088	55428683
chr2	307304	307823
chr2	3271887	3272519
chr2	8573435	8574011
chr2	8578629	8579197
chr2	8640984	8641614
chr2	8981992	8982688
chr2	9690158	9690704
chr2	10503940	10504608
chr2	26716292	26716883
chr2	27715987	27716641
chr2	27762822	27763364
chr2	33141259	33141818
chr2	35222645	35223284
chr2	37373216	37373760
chr2	38373600	38374398
chr2	38375497	38376349
chr2	38395826	38396455
chr2	38491544	38492182
chr2	38493603	38494260
chr2	38767737	38768350
chr2	38875010	38875546
chr2	42332340	42333129
chr2	46451941	46452486
chr2	64602816	64603352
chr2	68964795	68965445
chr2	70270509	70271115
chr2	71672116	71672860
chr2	71701184	71701880
chr2	75064414	75065116
chr2	75099405	75100082
chr2	88152418	88152935
chr2	88993283	88993808
chr2	95703978	95704551
chr2	97127735	97128298
chr2	97896911	97897438
chr2	98628953	98629619
chr2	99473265	99473793
chr2	101790193	101790859
chr2	102934169	102934832
chr2	109950432	109950968
chr2	112763596	112764274
chr2	112789223	112790119
chr2	112790349	112791490
chr2	113512149	113512789
chr2	114152352	114153159
chr2	118813510	118814194
chr2	119731444	119732021
chr2	119869038	119869731
chr2	133029911	133030724
chr2	141492310	141493111
chr2	174819585	174820158
chr2	176403923	176404503
chr2	178811066	178811883
chr2	179777249	179778028
chr2	192487210	192487861
chr2	192544915	192545595
chr2	198002629	198003140
chr2	202044500	202045248
chr2	208526880	208527421
chr2	212916977	212917690
chr2	216546899	216547421
chr2	219592764	219593513
chr2	219640687	219641307
chr2	219703761	219704457
chr2	223670436	223671089
chr2	224507092	224507726
chr2	227275875	227276747
chr2	228235380	228235921
chr2	228746849	228747534
chr2	234149476	234150294
chr2	239552744	239553384
chr2	240449110	240449638
chr20	1784606	1785519
chr20	1799998	1800555
chr20	1801145	1801951
chr20	1803732	1804456
chr20	1804815	1805383
chr20	1820027	1820849
chr20	1852546	1853248
chr20	1861407	1862516
chr20	3694655	3695207
chr20	17990849	17991350
chr20	20240066	20240740
chr20	20336166	20336789
chr20	20336810	20337337
chr20	21536961	21537481
chr20	23232179	23232891
chr20	24965571	24966250
chr20	30103361	30103945
chr20	30659770	30660279
chr20	30764273	30764863
chr20	31152621	31153384
chr20	31159240	31159992
chr20	33741549	33742248
chr20	33838285	33838927
chr20	35922658	35923346
chr20	36719790	36720417
chr20	36753602	36754369
chr20	36754629	36755704
chr20	36780631	36781402
chr20	36781446	36782328
chr20	36791334	36791868
chr20	36796419	36797096
chr20	36806403	36807109
chr20	36815942	36816750
chr20	36839383	36839931
chr20	36848014	36848642
chr20	36922325	36923012
chr20	39211718	39212552
chr20	39615023	39615669
chr20	42604899	42605607
chr20	48199942	48200615
chr20	48383476	48384184
chr20	48403620	48404249
chr20	48449153	48449836
chr20	49214002	49214671
chr20	52519973	52520621
chr20	55062140	55062746
chr20	55978043	55978754
chr20	58672269	58672874
chr20	60493306	60493839
chr20	61076814	61077496
chr20	61282985	61284033
chr20	62054727	62055333
chr20	62197670	62198172
chr20	62757717	62758248
chr21	9432011	9432548
chr21	11085330	11085871
chr21	11109878	11110412
chr21	14630843	14631463
chr21	15063873	15064541
chr21	16059269	16059882
chr21	16582414	16583026
chr21	16706253	16706973
chr21	30383873	30384413
chr21	34579105	34579843
chr21	37674201	37674704
chr21	46332548	46333299
chr21	46937441	46938060
chr22	22121179	22121685
chr22	24197436	24198015
chr22	24859130	24859724
chr22	34682004	34682737
chr22	36628731	36629393
chr22	37332605	37333220
chr22	37618188	37619083
chr22	37694561	37695234
chr22	37828169	37828711
chr22	39349789	39350527
chr22	39380893	39381658
chr22	43377647	43378187
chr22	49236301	49237260
chr3	5698644	5699395
chr3	14425263	14426145
chr3	14478088	14478728
chr3	15123042	15123829
chr3	38193037	38193890
chr3	40355577	40356320
chr3	40841788	40842367
chr3	42688424	42689018
chr3	45105900	45106549
chr3	46968366	46969063
chr3	46971588	46972327
chr3	48097515	48098081
chr3	48252984	48253608
chr3	49307395	49307982
chr3	50121850	50122364
chr3	51691210	51691737
chr3	52246766	52247566
chr3	53741963	53742728
chr3	71513586	71514189
chr3	72388127	72388799
chr3	72607048	72607585
chr3	72674704	72675375
chr3	72686118	72686827
chr3	73002627	73003136
chr3	98556400	98556935
chr3	105792179	105793153
chr3	107046827	107047410
chr3	112291416	112291941
chr3	112537109	112537711
chr3	127448299	127448911
chr3	127487164	127487916
chr3	127555183	127555820
chr3	142766081	142766740
chr3	160752687	160753295
chr3	160784551	160785344
chr3	160799525	160800138
chr3	166879783	166880372
chr3	169107894	169108515
chr3	176938709	176939288
chr3	178837919	178838517
chr3	183326049	183326599
chr3	185868855	185869468
chr3	187681267	187681832
chr3	187725496	187726048
chr3	188224829	188225491
chr3	195211521	195212715
chr3	195213324	195214626
chr3	195221246	195222366
chr3	195223421	195223954
chr3	195225219	195225792
chr3	195226512	195227408
chr3	195231063	195231654
chr3	195232607	195233234
chr3	195439896	195440463
chr3	195442526	195443217
chr3	197163993	197164541
chr4	548796	549421
chr4	651114	652024
chr4	1357945	1358681
chr4	1422157	1422659
chr4	1672567	1673222
chr4	3047055	3047760
chr4	3228111	3228785
chr4	4270409	4271035
chr4	6039596	6040416
chr4	6809093	6809666
chr4	7455737	7456680
chr4	12117486	12118220
chr4	12125242	12125773
chr4	15417944	15418499
chr4	17087000	17087624
chr4	17094490	17095218
chr4	25175047	25175554
chr4	26332867	26333553
chr4	37669948	37670694
chr4	37677180	37677975
chr4	40488510	40489080
chr4	40606748	40607416
chr4	40722752	40723625
chr4	40809239	40809891
chr4	40813966	40814544
chr4	45210185	45210726
chr4	46379430	46379952
chr4	54780494	54781010
chr4	74563855	74564830
chr4	74584145	74584811
chr4	74610440	74611019
chr4	77838646	77839160
chr4	83943937	83944569
chr4	85828314	85828940
chr4	89303624	89304266
chr4	104057914	104058574
chr4	116935900	116936472
chr4	123072039	123072738
chr4	123884190	123884898
chr4	147026507	147027200
chr4	153771473	153772077
chr4	154582281	154582937
chr4	160860256	160860846
chr4	167501193	167501779
chr4	175348626	175349327
chr4	175535136	175535674
chr4	185266490	185267213
chr4	190756983	190757515
chr4	190992514	190993158
chr5	548218	548913
chr5	657694	658235
chr5	3323660	3324162
chr5	14634197	14634797
chr5	17766040	17766685
chr5	19928715	19929414
chr5	27706844	27707484
chr5	32207215	32207761
chr5	32207997	32208739
chr5	34047775	34048635
chr5	34498836	34499710
chr5	39946462	39947086
chr5	39948452	39949387
chr5	40849181	40849990
chr5	43086778	43087508
chr5	52021071	52021683
chr5	53309314	53309948
chr5	53599704	53600476
chr5	53716321	53716870
chr5	53897371	53897914
chr5	53966864	53967367
chr5	56539123	56539982
chr5	67192099	67192814
chr5	76338589	76339142
chr5	88714160	88714850
chr5	95205807	95206317
chr5	95532785	95533482
chr5	95633499	95634073
chr5	108677240	108677984
chr5	114656643	114657480
chr5	117199452	117200113
chr5	131723197	131723842
chr5	131819397	131820305
chr5	131820889	131821633
chr5	135060126	135060857
chr5	139587054	139587726
chr5	142071713	142072349
chr5	142137988	142138530
chr5	142282119	142282671
chr5	150436023	150436909
chr5	155125894	155126620
chr5	158625380	158625905
chr5	162333157	162333719
chr5	167285882	167286782
chr5	168224943	168225617
chr5	171556105	171556940
chr5	176388882	176389436
chr5	180240296	180240917
chr5	180255936	180256538
chr6	2534591	2535245
chr6	3493592	3494288
chr6	3517689	3518276
chr6	3594299	3594952
chr6	5979984	5980507
chr6	12233830	12234480
chr6	12238323	12238872
chr6	12369869	12370473
chr6	13101458	13102082
chr6	13464821	13465416
chr6	14841921	14842486
chr6	17983969	17984581
chr6	18400986	18401696
chr6	24743634	24744184
chr6	30782044	30782601
chr6	31273113	31273877
chr6	34365060	34365956
chr6	36094965	36095698
chr6	36114651	36115499
chr6	37007458	37008007
chr6	37154930	37155454
chr6	41124889	41125535
chr6	41241767	41242438
chr6	42332103	42333118
chr6	42501555	42502060
chr6	64065470	64066032
chr6	82678416	82678995
chr6	88498988	88499557
chr6	90184158	90184716
chr6	90816059	90816735
chr6	104865826	104866473
chr6	108575595	108576230
chr6	110038898	110039627
chr6	113807187	113807906
chr6	113951618	113952825
chr6	114084955	114085569
chr6	114130856	114131363
chr6	134734231	134734808
chr6	135041717	135042273
chr6	137551413	137552205
chr6	138752336	138753146
chr6	143296549	143297061
chr6	149015174	149015688
chr6	158640202	158640851
chr6	160364867	160365515
chr6	169060088	169060603
chr6	169512640	169513396
chr6	169689884	169690557
chr6	170529871	170530737
chr7	34625	35513
chr7	112816	113428
chr7	128005	129134
chr7	306084	306840
chr7	10505217	10506096
chr7	12105655	12106684
chr7	16748618	16749248
chr7	17166428	17166930
chr7	17572625	17573131
chr7	20490058	20490575
chr7	25058199	25059045
chr7	26138831	26139363
chr7	26949802	26950388
chr7	26951824	26952515
chr7	30216201	30217043
chr7	30218384	30218934
chr7	30466758	30467760
chr7	36782472	36783063
chr7	37624185	37625175
chr7	44086069	44086683
chr7	48135646	48136585
chr7	49677660	49678299
chr7	55208355	55208909
chr7	57128144	57128946
chr7	68846328	68846914
chr7	70384566	70385321
chr7	71068171	71068752
chr7	72640955	72641972
chr7	72643679	72644352
chr7	72645351	72646254
chr7	72791231	72791734
chr7	74191083	74191699
chr7	74194119	74194801
chr7	74197683	74198241
chr7	74199327	74199970
chr7	74200792	74201308
chr7	74576206	74577042
chr7	74577743	74578692
chr7	74579417	74580276
chr7	74580821	74582119
chr7	75198664	75199303
chr7	76306357	76306873
chr7	76626427	76627294
chr7	77138671	77139236
chr7	80400033	80400633
chr7	87487292	87487975
chr7	88025027	88025763
chr7	92769775	92770450
chr7	93868878	93869547
chr7	97755071	97755741
chr7	97878446	97878990
chr7	106057659	106058190
chr7	111720515	111721062
chr7	111721646	111722440
chr7	115805895	115806526
chr7	127640069	127640805
chr7	127739178	127739931
chr7	129102181	129102741
chr7	129485204	129486062
chr7	130904275	130904903
chr7	132350871	132351467
chr7	139413909	139414602
chr7	139422565	139423514
chr7	141688162	141689079
chr7	141689729	141690445
chr7	142506467	142507019
chr7	145606983	145607493
chr7	150022266	150022798
chr7	155082743	155083423
chr7	155526161	155526694
chr7	156622087	156622985
chr7	157488955	157489650
chr7	158122640	158123142
chr7	158129629	158130551
chr7	158995707	158996253
chr8	45654	46183
chr8	11754578	11755219
chr8	21541412	21541946
chr8	22600272	22600852
chr8	24245004	24245537
chr8	25056349	25056960
chr8	27200525	27201238
chr8	28128149	28128840
chr8	28130209	28130944
chr8	30103782	30104595
chr8	31134560	31135117
chr8	33418705	33419282
chr8	37752214	37752777
chr8	38814876	38815396
chr8	41427068	41427823
chr8	48760787	48761343
chr8	48782016	48782727
chr8	52717012	52717903
chr8	56428186	56429004
chr8	71452706	71453329
chr8	81237354	81237923
chr8	86447270	86447955
chr8	86727190	86727731
chr8	86748651	86749200
chr8	86756349	86757169
chr8	86802820	86803542
chr8	86838877	86839586
chr8	90986647	90987435
chr8	95702786	95703557
chr8	96014753	96015407
chr8	97466683	97467339
chr8	97772878	97773639
chr8	117690927	117691731
chr8	120626447	120626995
chr8	126710822	126711443
chr8	128047729	128048406
chr8	128208840	128209575
chr8	129263117	129264180
chr8	132869001	132869520
chr8	134079079	134079672
chr8	134082711	134083644
chr8	143842080	143842679
chr8	145046612	145047194
chr8	146104153	146104841
chr9	3879845	3880497
chr9	3899743	3900258
chr9	3900687	3901328
chr9	5560380	5560974
chr9	5625791	5626328
chr9	12172248	12172887
chr9	13386993	13387513
chr9	21281184	21281780
chr9	33156605	33157298
chr9	34884585	34885260
chr9	35258164	35258803
chr9	37908527	37909212
chr9	43380825	43381326
chr9	44539604	44540244
chr9	68501372	68502200
chr9	77757094	77757650
chr9	86021738	86022324
chr9	88983949	88984458
chr9	90039935	90040551
chr9	90046523	90047186
chr9	91638400	91639195
chr9	91641620	91642222
chr9	92270872	92271456
chr9	94559906	94560882
chr9	94616077	94616715
chr9	95802882	95804055
chr9	96434286	96435148
chr9	97119286	97119943
chr9	102422343	102423022
chr9	102510530	102511346
chr9	107628434	107628946
chr9	107635223	107636027
chr9	109935711	109936386
chr9	110536269	110536913
chr9	113838510	113839187
chr9	113840705	113841412
chr9	114403329	114404206
chr9	117770586	117771125
chr9	123236946	123237599
chr9	123257981	123258542
chr9	131887577	131888228
chr9	132482291	132483156
chr9	132513962	132514625
chr9	132524689	132525314
chr9	136980374	136981176
chr9	141123017	141123724

## Sheet: NB4_group_III
chr	start	end
chr1	3786319	3786824
chr1	4786719	4787269
chr1	6097164	6097717
chr1	9448632	9449215
chr1	11443606	11444333
chr1	15392536	15393059
chr1	17895721	17896388
chr1	20605136	20605659
chr1	21425553	21426171
chr1	22910574	22911084
chr1	26882022	26882960
chr1	27117418	27118091
chr1	27288117	27288651
chr1	27925445	27926105
chr1	30851708	30852315
chr1	31950038	31950603
chr1	36156545	36157226
chr1	38188846	38189639
chr1	39657691	39658288
chr1	39953599	39954224
chr1	41402448	41403094
chr1	49077441	49078036
chr1	53010558	53011342
chr1	53763787	53764298
chr1	54191854	54192401
chr1	59942946	59943586
chr1	60015625	60016169
chr1	63577822	63578332
chr1	65009413	65009938
chr1	85335545	85336105
chr1	87311794	87312449
chr1	87645557	87646199
chr1	87674467	87675102
chr1	91439618	91440318
chr1	95205158	95205685
chr1	108558893	108559504
chr1	109709648	109710250
chr1	110040418	110041274
chr1	110925905	110926555
chr1	112491225	112491762
chr1	113446550	113447099
chr1	114545617	114546163
chr1	115605183	115605710
chr1	144891741	144892315
chr1	147089780	147090374
chr1	162122022	162122565
chr1	162723810	162724426
chr1	165257827	165258476
chr1	165820163	165820814
chr1	170683280	170683984
chr1	170690567	170691186
chr1	172790564	172791147
chr1	175483628	175484188
chr1	175542329	175542989
chr1	182585131	182585739
chr1	183039813	183040415
chr1	183865534	183866079
chr1	184335885	184336582
chr1	200894717	200895237
chr1	201423157	201423837
chr1	201682406	201683005
chr1	204026502	204027156
chr1	204073538	204074117
chr1	204404583	204405148
chr1	205235100	205235673
chr1	210057807	210058435
chr1	211870674	211871207
chr1	214619256	214619903
chr1	221880412	221880919
chr1	221896466	221896981
chr1	225534820	225535369
chr1	226616647	226617284
chr1	229091251	229091923
chr1	229230461	229230985
chr1	229829813	229830418
chr1	231629232	231629788
chr1	232840280	232841012
chr1	234694926	234695574
chr1	236073726	236074246
chr1	236162596	236163200
chr1	238639998	238640612
chr1	238648407	238649063
chr1	238769957	238770602
chr1	243230166	243230756
chr1	246149495	246150196
chr10	1109078	1109790
chr10	4705276	4705801
chr10	7126256	7126813
chr10	11183119	11183686
chr10	12349984	12350594
chr10	12490743	12491257
chr10	15493199	15493871
chr10	17715498	17716039
chr10	23662849	23663375
chr10	24257134	24257705
chr10	24995339	24995887
chr10	28309964	28310495
chr10	29760130	29760766
chr10	31151267	31151799
chr10	34399154	34399722
chr10	43801210	43801919
chr10	44277285	44277952
chr10	45192256	45192869
chr10	45965846	45966399
chr10	54515082	54515600
chr10	59917113	59917645
chr10	71529132	71529668
chr10	73582036	73582544
chr10	73595821	73596478
chr10	75346520	75347022
chr10	75415057	75415590
chr10	76681346	76681935
chr10	77392574	77393107
chr10	77503562	77504135
chr10	77731467	77732074
chr10	78141945	78142608
chr10	78935931	78936478
chr10	79006862	79007480
chr10	79021039	79021584
chr10	79823129	79823679
chr10	80251420	80251939
chr10	90146453	90147324
chr10	93869927	93870492
chr10	94167450	94167967
chr10	97068245	97068840
chr10	97559926	97560430
chr10	97833406	97833907
chr10	99538191	99538764
chr10	100117142	100117645
chr10	104615580	104616138
chr10	116106235	116106782
chr10	116408192	116408722
chr10	120850208	120850973
chr10	122836900	122837455
chr10	122839578	122840371
chr10	123900563	123901139
chr10	124228472	124229041
chr10	128946375	128947035
chr10	131681924	131682614
chr11	2972666	2973191
chr11	3277005	3277646
chr11	3366829	3367485
chr11	3894779	3895307
chr11	12088302	12088909
chr11	13161601	13162114
chr11	13237942	13238474
chr11	13950232	13950747
chr11	14433413	14433995
chr11	16023363	16023933
chr11	17447754	17448275
chr11	17671389	17672010
chr11	17877307	17877935
chr11	19390370	19391093
chr11	27231126	27231654
chr11	27948469	27949038
chr11	32077824	32078346
chr11	32089863	32090383
chr11	35166763	35167338
chr11	36473789	36474363
chr11	36521840	36522393
chr11	43758157	43758671
chr11	44148485	44149067
chr11	44787788	44788472
chr11	45108747	45109340
chr11	45901721	45902239
chr11	46352817	46353362
chr11	46576885	46577395
chr11	57396668	57397234
chr11	58414546	58415142
chr11	59845351	59845928
chr11	60589376	60589907
chr11	61771931	61772517
chr11	62194280	62194822
chr11	65059615	65060140
chr11	65727498	65728022
chr11	67593739	67594272
chr11	68208931	68209534
chr11	72860791	72861297
chr11	85313606	85314107
chr11	86188867	86189411
chr11	87822242	87822775
chr11	88153637	88154144
chr11	95449039	95449658
chr11	100518506	100519042
chr11	104069270	104069790
chr11	110361376	110361920
chr11	114040101	114040724
chr11	115487571	115488076
chr11	115812121	115812692
chr11	116722047	116723255
chr11	116881701	116882230
chr11	118490059	118490719
chr11	123572718	123573240
chr11	126211598	126212242
chr11	126304478	126305114
chr11	129513289	129513951
chr11	133765622	133766146
chr12	8090510	8091084
chr12	11708532	11709084
chr12	12324988	12325497
chr12	13359178	13359753
chr12	13589866	13590373
chr12	13744950	13745481
chr12	18964018	18964636
chr12	20433353	20434147
chr12	20458223	20458923
chr12	20563694	20564362
chr12	27994270	27994843
chr12	32204388	32205047
chr12	39489436	39489948
chr12	43091983	43092563
chr12	43351979	43352512
chr12	43498211	43498788
chr12	47462249	47462754
chr12	47671720	47672221
chr12	52055116	52055953
chr12	52409154	52409814
chr12	56975462	56976141
chr12	57491145	57491685
chr12	64916021	64916563
chr12	66050443	66051188
chr12	71748565	71749108
chr12	88149879	88150433
chr12	89340157	89340704
chr12	92862312	92862919
chr12	93305875	93306498
chr12	96652167	96652700
chr12	104674291	104674932
chr12	107722367	107722954
chr12	109506941	109507494
chr12	110493264	110493853
chr12	116823503	116824004
chr12	116881653	116882189
chr12	116896873	116897428
chr12	122451112	122451645
chr12	132073780	132074474
chr12	132835875	132836498
chr13	27425975	27426556
chr13	27488680	27489186
chr13	27766378	27766965
chr13	28253954	28254499
chr13	29920069	29920744
chr13	30117356	30118089
chr13	32472368	32472914
chr13	39975719	39976354
chr13	39984363	39984878
chr13	42490565	42491069
chr13	44887864	44888383
chr13	47749482	47750069
chr13	48246991	48247515
chr13	52360071	52360584
chr13	53088044	53088586
chr13	58570655	58571324
chr13	59686531	59687093
chr13	63571616	63572187
chr13	74488295	74488878
chr13	75800792	75801479
chr13	79150261	79150792
chr13	92011323	92012087
chr13	97778025	97778558
chr13	99964667	99965215
chr13	99974431	99975057
chr13	111073898	111074512
chr13	112608991	112609512
chr13	113718651	113719290
chr13	114160460	114161047
chr14	22706053	22706666
chr14	23018862	23019642
chr14	24133579	24134172
chr14	24846118	24846870
chr14	24973641	24974161
chr14	25134688	25135318
chr14	39047288	39047918
chr14	51702855	51703504
chr14	61855077	61855582
chr14	61938601	61939378
chr14	65152247	65152816
chr14	65435005	65435661
chr14	69161915	69162507
chr14	71173756	71174636
chr14	71471325	71471840
chr14	75087185	75087810
chr14	75913020	75913593
chr14	76723579	76724089
chr14	90599385	90599887
chr14	91524232	91524951
chr14	91694590	91695254
chr14	92997422	92998162
chr14	93143424	93143986
chr14	93930567	93931181
chr14	96735395	96735932
chr14	96737714	96738232
chr14	98676420	98676985
chr14	100127009	100127616
chr14	101554185	101554712
chr14	104143437	104143949
chr14	106447607	106448126
chr15	23865861	23866506
chr15	35434117	35434633
chr15	38421803	38422360
chr15	38990468	38991149
chr15	39555218	39555727
chr15	40081055	40081641
chr15	42404071	42404632
chr15	54442431	54443006
chr15	57614099	57614620
chr15	58406895	58407408
chr15	58746331	58746968
chr15	58788030	58788547
chr15	63490524	63491056
chr15	68647110	68647705
chr15	69107914	69108435
chr15	70047775	70048324
chr15	70150016	70150518
chr15	70492729	70493348
chr15	75442320	75442852
chr15	76184060	76184669
chr15	78183382	78184017
chr15	78505000	78505582
chr15	79229298	79229868
chr15	80852935	80853591
chr15	80935722	80936296
chr15	81069462	81069978
chr15	84572851	84573352
chr15	85861474	85862034
chr15	93833037	93833647
chr15	94815624	94816300
chr15	96533923	96534520
chr15	96579628	96580207
chr15	96816793	96817312
chr15	99048662	99049168
chr15	100052271	100052932
chr15	100741904	100742453
chr15	101403829	101404384
chr16	1001607	1002175
chr16	1296603	1297137
chr16	3120188	3120943
chr16	3748922	3749428
chr16	10772470	10773016
chr16	12633019	12633593
chr16	14261945	14262644
chr16	15905685	15906300
chr16	16516134	16516765
chr16	17318514	17319032
chr16	17567876	17568382
chr16	19554811	19555484
chr16	25221902	25222425
chr16	25285989	25286654
chr16	29659582	29660125
chr16	51218847	51219414
chr16	51465412	51465992
chr16	51572587	51573424
chr16	54407653	54408215
chr16	54480817	54481320
chr16	54481791	54482294
chr16	54661417	54662044
chr16	55469245	55469822
chr16	56354737	56355417
chr16	57034372	57034916
chr16	58136535	58137299
chr16	68826721	68827606
chr16	70554578	70555238
chr16	70794579	70795347
chr16	73030914	73031468
chr16	75045653	75046175
chr16	85265437	85265968
chr16	86044321	86044878
chr16	86985404	86986159
chr16	87827568	87828192
chr17	1024418	1025015
chr17	2786608	2787280
chr17	6135282	6136197
chr17	6655924	6656503
chr17	9136134	9136711
chr17	10039233	10039770
chr17	13250467	13251155
chr17	13654417	13655058
chr17	15088647	15089172
chr17	33083412	33084050
chr17	33185907	33186646
chr17	33211689	33212570
chr17	43398306	43398827
chr17	45334971	45335527
chr17	47007567	47008237
chr17	47533516	47534043
chr17	49516733	49517255
chr17	54679847	54680380
chr17	55372360	55372907
chr17	55499852	55500492
chr17	56301663	56302200
chr17	57624417	57624979
chr17	71279900	71280402
chr17	74808244	74808854
chr17	75871948	75872597
chr17	76325347	76326271
chr17	78002900	78003442
chr17	78134440	78135126
chr17	79396656	79397269
chr17	80581533	80582183
chr18	3511937	3512474
chr18	11178896	11179400
chr18	21319977	21320825
chr18	29637751	29638286
chr18	30501283	30501812
chr18	33047573	33048097
chr18	33826903	33827531
chr18	42686277	42686868
chr18	46579381	46579925
chr18	48334433	48334973
chr18	52443337	52443894
chr18	60765817	60766419
chr18	61455691	61456255
chr18	77182040	77182642
chr19	8812444	8813171
chr19	9186270	9186774
chr19	11144935	11145482
chr19	13371826	13372512
chr19	28796161	28797005
chr19	31795725	31796418
chr19	31899331	31899901
chr19	38479431	38479979
chr19	38510892	38511411
chr19	41731770	41732397
chr19	44261520	44262029
chr19	51630877	51631552
chr19	52130478	52131055
chr2	767351	768080
chr2	3433833	3434571
chr2	10617511	10618034
chr2	10805846	10806361
chr2	12443411	12443975
chr2	12581824	12582445
chr2	13683510	13684148
chr2	20350726	20351338
chr2	23829737	23830379
chr2	24123529	24124054
chr2	25078542	25079063
chr2	26578247	26578775
chr2	26622619	26623278
chr2	37788863	37789532
chr2	37958520	37959124
chr2	38403703	38404358
chr2	40078783	40079370
chr2	42106396	42106931
chr2	42845912	42846427
chr2	43267627	43268152
chr2	47736113	47736769
chr2	55347798	55348408
chr2	60640270	60640811
chr2	65597742	65598314
chr2	68880434	68881167
chr2	69327261	69327769
chr2	71825943	71826658
chr2	75121470	75122417
chr2	85358186	85359045
chr2	85972271	85972794
chr2	86466317	86466924
chr2	89499322	89499830
chr2	89596718	89597323
chr2	89598934	89599467
chr2	89923806	89924324
chr2	90021156	90021775
chr2	96439964	96440545
chr2	96715238	96715989
chr2	98222152	98222760
chr2	102063232	102063739
chr2	109061462	109062096
chr2	112463401	112464385
chr2	113277862	113278381
chr2	113381819	113382499
chr2	113881204	113882238
chr2	114204225	114204917
chr2	114274598	114275110
chr2	121297839	121298374
chr2	121303781	121304356
chr2	127493869	127494501
chr2	127566590	127567272
chr2	127589150	127589735
chr2	128012680	128013224
chr2	129171258	129171991
chr2	129294613	129295185
chr2	129485295	129485805
chr2	133377590	133378258
chr2	134906561	134907211
chr2	136813677	136814339
chr2	140038715	140039282
chr2	143631835	143632355
chr2	146168951	146169640
chr2	147739935	147740502
chr2	147782839	147783520
chr2	150023623	150024854
chr2	158786299	158786894
chr2	161366982	161367549
chr2	173281105	173281613
chr2	173344942	173345570
chr2	173913505	173914091
chr2	174135786	174136543
chr2	176670158	176670787
chr2	190584332	190584976
chr2	193365330	193365921
chr2	201270383	201270996
chr2	204538649	204539294
chr2	213680093	213680622
chr2	217357675	217358491
chr2	218027159	218027734
chr2	218084932	218085564
chr2	218295555	218296129
chr2	223223526	223224257
chr2	224325397	224325906
chr2	224783247	224784084
chr2	226979770	226980311
chr2	227737762	227738325
chr2	228324625	228325324
chr2	234259200	234259776
chr2	238110416	238111114
chr2	238343437	238344013
chr2	238409473	238410042
chr2	240570160	240570726
chr20	5824841	5825345
chr20	6470147	6470674
chr20	6473157	6473712
chr20	8365817	8366320
chr20	13665156	13665720
chr20	17691530	17692121
chr20	18993127	18993969
chr20	19213588	19214099
chr20	19233204	19233757
chr20	19715927	19716479
chr20	19723833	19724461
chr20	20447035	20447708
chr20	20741967	20742519
chr20	21163462	21164217
chr20	21483710	21484380
chr20	22902540	22903108
chr20	30510933	30511791
chr20	31380025	31380557
chr20	32810029	32810534
chr20	33900091	33900604
chr20	38320635	38321184
chr20	38861800	38862401
chr20	44054947	44055898
chr20	52749057	52749707
chr20	55898000	55898526
chr20	56273155	56273714
chr20	57117286	57117790
chr20	57898124	57898822
chr20	58155621	58156164
chr20	59228280	59228936
chr20	59270224	59270756
chr20	62430198	62430847
chr21	15826414	15827037
chr21	18775254	18775871
chr21	28647572	28648127
chr21	31599878	31600443
chr21	32736199	32736788
chr21	36936104	36936706
chr21	38012725	38013704
chr21	40340648	40341297
chr21	44092238	44092952
chr21	44094348	44094872
chr21	44726905	44727594
chr21	44765720	44766506
chr21	45601891	45602435
chr22	25267424	25268054
chr22	28393393	28394011
chr22	29206716	29207462
chr22	34292822	34293324
chr22	35971317	35971835
chr22	36025630	36026267
chr22	42669939	42670446
chr22	45244074	45244699
chr22	45971414	45972093
chr22	46994856	46995369
chr22	47274587	47275144
chr22	49345725	49346334
chr22	49895705	49896304
chr22	50675091	50675597
chr3	8620738	8621317
chr3	8754226	8754859
chr3	8783264	8783779
chr3	11406994	11407519
chr3	13319047	13319777
chr3	13390070	13390791
chr3	13866034	13866538
chr3	14344682	14345359
chr3	15750428	15751006
chr3	16461071	16461669
chr3	18098903	18099520
chr3	18165783	18166397
chr3	20108556	20109113
chr3	22516247	22517041
chr3	23802069	23802630
chr3	24719718	24720266
chr3	27616878	27617453
chr3	28230065	28230639
chr3	30982835	30983366
chr3	31080516	31081020
chr3	31084647	31085172
chr3	31291736	31292256
chr3	31353792	31354317
chr3	32889685	32890192
chr3	38445705	38446274
chr3	43368659	43369536
chr3	48998015	48998630
chr3	55925477	55926050
chr3	65016444	65017081
chr3	66507177	66507726
chr3	70102265	70102787
chr3	71560078	71560730
chr3	72193771	72194574
chr3	84571675	84572451
chr3	100319065	100319696
chr3	105074145	105074656
chr3	106354024	106354526
chr3	112095874	112096381
chr3	112412210	112412734
chr3	112960757	112961263
chr3	128717323	128717825
chr3	129825887	129826722
chr3	130791012	130791557
chr3	130935505	130936031
chr3	130936925	130937548
chr3	131515390	131515916
chr3	138842234	138842744
chr3	142853884	142854497
chr3	142887299	142887846
chr3	142888824	142889361
chr3	143150116	143150750
chr3	147936023	147936576
chr3	150853517	150854071
chr3	151162970	151163637
chr3	160603510	160604040
chr3	160867197	160867880
chr3	167742197	167742809
chr3	171514870	171515505
chr3	172276704	172277219
chr3	177554415	177555193
chr3	178764304	178764896
chr3	184363344	184363930
chr3	186220246	186220928
chr3	186606272	186606785
chr3	186748674	186749298
chr3	188404005	188404623
chr3	189073474	189074004
chr3	193847960	193848478
chr3	194875303	194876245
chr4	3307419	3307940
chr4	4754808	4755325
chr4	5208022	5208553
chr4	7598511	7599015
chr4	14843461	14844015
chr4	14908257	14908883
chr4	15246627	15247302
chr4	17170123	17170630
chr4	23335397	23336080
chr4	24771599	24772197
chr4	26808796	26809301
chr4	31615542	31616049
chr4	35365859	35366477
chr4	37749901	37750606
chr4	47369949	47370569
chr4	53454930	53455572
chr4	53584252	53584797
chr4	54542637	54543153
chr4	54554353	54554866
chr4	62138873	62139474
chr4	62743394	62743917
chr4	76922940	76923594
chr4	80252277	80252865
chr4	80599535	80600156
chr4	80970444	80970950
chr4	82729246	82729817
chr4	82735969	82736725
chr4	83732877	83733448
chr4	89801847	89802509
chr4	96051119	96051620
chr4	101987732	101988413
chr4	107580420	107580921
chr4	109461745	109462259
chr4	109993689	109994292
chr4	110340801	110341407
chr4	111283001	111283700
chr4	112880307	112880870
chr4	113831160	113831665
chr4	138451244	138451815
chr4	140684613	140685147
chr4	153107007	153107634
chr4	154059401	154060256
chr4	154685775	154686434
chr4	157426424	157427013
chr4	157496750	157497252
chr4	171341380	171341895
chr4	174139773	174140447
chr4	183896791	183897350
chr4	184063650	184064168
chr5	1050641	1051148
chr5	1133720	1134257
chr5	3845286	3845947
chr5	10793864	10794392
chr5	10875168	10875776
chr5	16785266	16785796
chr5	29114331	29114838
chr5	31811113	31811831
chr5	32278516	32279125
chr5	35136340	35136905
chr5	37552884	37553527
chr5	52080457	52081207
chr5	58904485	58905032
chr5	62013136	62013799
chr5	64273501	64274006
chr5	67861161	67861665
chr5	68971890	68972476
chr5	73265028	73265650
chr5	73546778	73547413
chr5	73622660	73623233
chr5	74303122	74303691
chr5	74391154	74391817
chr5	79789318	79789875
chr5	84748380	84749192
chr5	85822474	85823025
chr5	90607194	90608073
chr5	96528550	96529101
chr5	108654000	108654761
chr5	109624358	109624867
chr5	112534925	112535470
chr5	115905636	115906228
chr5	124299122	124299633
chr5	126297437	126297940
chr5	135045566	135046092
chr5	136477391	136477896
chr5	142481812	142482341
chr5	146816806	146817326
chr5	149432721	149433232
chr5	149445434	149446106
chr5	149671109	149671772
chr5	151108913	151109509
chr5	158449055	158449594
chr5	164628549	164629116
chr5	168588186	168588782
chr5	168843570	168844171
chr5	169222315	169223043
chr5	169229998	169230554
chr5	169232517	169233061
chr5	171839538	171840332
chr5	171856129	171856753
chr5	173798500	173799073
chr5	175312834	175313354
chr5	175865957	175866629
chr6	253841	254370
chr6	3324492	3325155
chr6	3349039	3349655
chr6	4898157	4898821
chr6	13762771	13763286
chr6	15369885	15370438
chr6	18585117	18585692
chr6	21278293	21279000
chr6	28278871	28279451
chr6	30009827	30010391
chr6	33718714	33719410
chr6	34354198	34354789
chr6	34713117	34713620
chr6	35115906	35116575
chr6	36749352	36749993
chr6	37427794	37428312
chr6	38251462	38251979
chr6	43894358	43894864
chr6	45594272	45594806
chr6	45633488	45634081
chr6	47135815	47136497
chr6	52382342	52382932
chr6	52506144	52506913
chr6	57498392	57498979
chr6	68393784	68394353
chr6	80884712	80885226
chr6	83119822	83120411
chr6	84152365	84152910
chr6	86173852	86174359
chr6	87235951	87236587
chr6	90738751	90739274
chr6	90777934	90778494
chr6	90788516	90789083
chr6	101396512	101397022
chr6	105086610	105087206
chr6	109242714	109243228
chr6	112110015	112110544
chr6	116486806	116487310
chr6	126375210	126375824
chr6	130088283	130088872
chr6	131721627	131722139
chr6	134304450	134305009
chr6	134324001	134324586
chr6	138914047	138914565
chr6	140364422	140364970
chr6	148885669	148886201
chr6	150903070	150903602
chr6	155347462	155348053
chr6	157885667	157886345
chr6	157950197	157950811
chr6	158181990	158182817
chr6	160599240	160599796
chr6	169572479	169573024
chr6	170252043	170252595
chr6	170532535	170533110
chr6	170714457	170715068
chr7	1237801	1238309
chr7	4163439	4164016
chr7	11579651	11580335
chr7	12475625	12476195
chr7	17314051	17314659
chr7	17647584	17648379
chr7	18906054	18906625
chr7	19716742	19717373
chr7	32709861	32710395
chr7	35044456	35045056
chr7	36804428	36804979
chr7	36989134	36989775
chr7	42109747	42110313
chr7	42135366	42135970
chr7	42137109	42137876
chr7	44217276	44217813
chr7	45758256	45758925
chr7	47333533	47334041
chr7	47521638	47522199
chr7	48683072	48683592
chr7	50312944	50313621
chr7	50491539	50492146
chr7	50564647	50565154
chr7	53026908	53027419
chr7	55123015	55123561
chr7	68884115	68884701
chr7	69371237	69371759
chr7	70099639	70100140
chr7	73265651	73266182
chr7	76584435	76584937
chr7	80790713	80791390
chr7	80928609	80929113
chr7	82352349	82352933
chr7	85402462	85403110
chr7	94249973	94250513
chr7	95747795	95748366
chr7	98258266	98258774
chr7	99222000	99222588
chr7	100399687	100400254
chr7	108059346	108059935
chr7	112907961	112908526
chr7	123283860	123284413
chr7	127275011	127275629
chr7	129078808	129079313
chr7	154756668	154757197
chr7	157363152	157363683
chr8	8167991	8168502
chr8	10673453	10673959
chr8	12622670	12623279
chr8	17703018	17703597
chr8	18942227	18942766
chr8	18953238	18953758
chr8	19963084	19963663
chr8	20185797	20186323
chr8	21366629	21367167
chr8	22515960	22516611
chr8	25765229	25765764
chr8	26308976	26309616
chr8	26450413	26451063
chr8	29347721	29348426
chr8	29495023	29495529
chr8	37194050	37194675
chr8	41573609	41574292
chr8	49812430	49813010
chr8	64125841	64126358
chr8	66886035	66886612
chr8	68691059	68691680
chr8	71959188	71959702
chr8	72742963	72743850
chr8	81986844	81987378
chr8	86039915	86040466
chr8	87120761	87121272
chr8	94858700	94859275
chr8	95127577	95128113
chr8	95315759	95316325
chr8	98992247	98992760
chr8	99316998	99317527
chr8	101898134	101898673
chr8	104198522	104199357
chr8	109132072	109132593
chr8	118627314	118627903
chr8	119208074	119208660
chr8	124532301	124532914
chr8	125591447	125591962
chr8	125860200	125860856
chr8	131342117	131342720
chr8	131540386	131541020
chr8	134007884	134008391
chr8	136769011	136769522
chr8	140789219	140789733
chr8	141673117	141673907
chr8	143282197	143282772
chr8	143341796	143342372
chr8	146282503	146283063
chr9	169737	170239
chr9	2025023	2025641
chr9	4862935	4863473
chr9	5844589	5845128
chr9	6405276	6405803
chr9	7879592	7880149
chr9	11158033	11158576
chr9	18976701	18977224
chr9	34995309	34995812
chr9	37197063	37197586
chr9	37432646	37433237
chr9	38020416	38020996
chr9	79232426	79232979
chr9	84386308	84386883
chr9	101435913	101436504
chr9	103039424	103040067
chr9	108409721	108410344
chr9	111342181	111342682
chr9	111426560	111427174
chr9	111547146	111547701
chr9	112098363	112098881
chr9	116437834	116438470
chr9	116939876	116940604
chr9	117730851	117731379
chr9	123156245	123156813
chr9	124650086	124650588
chr9	126422972	126423479
chr9	128208910	128209516
chr9	130824996	130825572
chr9	130978153	130978667
chr9	131069247	131070000
chr9	133302145	133302773
chr9	136144666	136145258
chr9	137394452	137395068
chr9	137781473	137782064
chr9	137787909	137788425
chr9	138868385	138868918
chr9	139280552	139281077

## Sheet: NB4_group_IV
chr	start	end
chr1	3138724	3139307
chr1	3426526	3427437
chr1	3432527	3433256
chr1	3437356	3438023
chr1	3526977	3527604
chr1	3633837	3635102
chr1	4815197	4815722
chr1	7027379	7027959
chr1	7177461	7178091
chr1	10544535	10545059
chr1	10570628	10571314
chr1	11111923	11112510
chr1	11412873	11413468
chr1	15104295	15104919
chr1	15105296	15105859
chr1	15106542	15107205
chr1	21426836	21427446
chr1	22183853	22184410
chr1	22208950	22209677
chr1	25845802	25846323
chr1	25969205	25969769
chr1	25987604	25988139
chr1	26704635	26705256
chr1	27375962	27376519
chr1	28841432	28842288
chr1	33862053	33862766
chr1	35971507	35972180
chr1	36674845	36675424
chr1	36796056	36796615
chr1	39281528	39282045
chr1	40091046	40091639
chr1	41367578	41368123
chr1	42421159	42421694
chr1	44247204	44247799
chr1	45248426	45249105
chr1	49082835	49083462
chr1	53140289	53140926
chr1	53783715	53784292
chr1	54103578	54104262
chr1	55326820	55327613
chr1	61606325	61607024
chr1	61709698	61710266
chr1	66867791	66868375
chr1	77877816	77878512
chr1	85245454	85246250
chr1	92197943	92198503
chr1	92876964	92877471
chr1	95200692	95201564
chr1	112332269	112332780
chr1	116213376	116213988
chr1	120862952	120863465
chr1	149442140	149442733
chr1	150793345	150793851
chr1	151945188	151945705
chr1	154650958	154651599
chr1	156462261	156462789
chr1	156895859	156896463
chr1	160138931	160139756
chr1	166913734	166914239
chr1	167722080	167722991
chr1	167766253	167766862
chr1	168695315	168695926
chr1	172255739	172256247
chr1	175098895	175099491
chr1	175440037	175440681
chr1	184899596	184900259
chr1	186745022	186745646
chr1	198625563	198626114
chr1	198912679	198913212
chr1	199001600	199002425
chr1	200123268	200123812
chr1	202003591	202004354
chr1	202252477	202253134
chr1	204430347	204431105
chr1	204434905	204435515
chr1	205045386	205045991
chr1	206162250	206162803
chr1	206257673	206258323
chr1	206260243	206260985
chr1	218633265	218633837
chr1	219047527	219048084
chr1	219783236	219783737
chr1	222657281	222657905
chr1	223326487	223327119
chr1	223738229	223738916
chr1	223744657	223745164
chr1	224146758	224147367
chr1	226662782	226663317
chr1	226670740	226671393
chr1	228887330	228887850
chr1	229002326	229003301
chr1	229041167	229041711
chr1	229283665	229284286
chr1	229546672	229547286
chr1	229673608	229674253
chr1	232407727	232408297
chr1	232419563	232420267
chr1	233413240	233413807
chr1	234108657	234109164
chr1	234693869	234694546
chr1	236506760	236507274
chr1	243178500	243179099
chr1	243277300	243277884
chr1	243669223	243669787
chr1	243670321	243670990
chr1	246269646	246270232
chr1	246945581	246946198
chr10	2927467	2928393
chr10	4100706	4101253
chr10	5593469	5594183
chr10	7070266	7070884
chr10	7302230	7302882
chr10	11370656	11371411
chr10	11752577	11753167
chr10	15921556	15922141
chr10	17697425	17698016
chr10	22095952	22096494
chr10	24160073	24160618
chr10	30323304	30324008
chr10	30725848	30726530
chr10	31146528	31147111
chr10	35667977	35668544
chr10	43539920	43540670
chr10	46815091	46815599
chr10	47169981	47170508
chr10	47295894	47296396
chr10	47750474	47751131
chr10	48258834	48259370
chr10	49004796	49005335
chr10	49876038	49876701
chr10	56943714	56944231
chr10	63806311	63806919
chr10	64287006	64287556
chr10	71882169	71882993
chr10	79002744	79003296
chr10	80712631	80713374
chr10	84317828	84318408
chr10	85668443	85669032
chr10	87923227	87923832
chr10	87986611	87987135
chr10	98899940	98900575
chr10	99416371	99416922
chr10	103213434	103213975
chr10	105263959	105264577
chr10	105376286	105377298
chr10	116398907	116399409
chr10	116685504	116686115
chr10	123949766	123950419
chr10	131669218	131669949
chr10	131679803	131680366
chr10	131819395	131820271
chr10	133575645	133576398
chr11	3145724	3146312
chr11	3190532	3191200
chr11	3275996	3276685
chr11	3321799	3322397
chr11	3323416	3324005
chr11	4725202	4725813
chr11	9786981	9787735
chr11	12171179	12171743
chr11	14457129	14457667
chr11	17572066	17572665
chr11	18430191	18430806
chr11	27255422	27256119
chr11	27444597	27445181
chr11	32109626	32110227
chr11	32442279	32442950
chr11	32485593	32486109
chr11	34287797	34288446
chr11	34400568	34401139
chr11	36333970	36334536
chr11	45202084	45202788
chr11	45206636	45207139
chr11	45492234	45492764
chr11	47485985	47486503
chr11	59625429	59626208
chr11	59961183	59961863
chr11	60746311	60746897
chr11	63857864	63858407
chr11	63858826	63859385
chr11	64442822	64443580
chr11	64483880	64484463
chr11	70211146	70211682
chr11	74201906	74202454
chr11	76862988	76863738
chr11	82391157	82391748
chr11	91604869	91605387
chr11	93324529	93325031
chr11	95628868	95629448
chr11	113561396	113562084
chr11	113953315	113954489
chr11	119176970	119177636
chr11	120078541	120079179
chr11	121352275	121352882
chr11	122925013	122925711
chr11	124594997	124595590
chr11	126019528	126020158
chr11	128358312	128359083
chr11	128366624	128367431
chr12	590406	590920
chr12	619469	619972
chr12	2415061	2415698
chr12	4550381	4551083
chr12	6313609	6314188
chr12	10513492	10514034
chr12	11951748	11952376
chr12	13332409	13333072
chr12	22403647	22404163
chr12	26780334	26780848
chr12	43138429	43139101
chr12	50262889	50263564
chr12	50353656	50354244
chr12	50640729	50641231
chr12	52408625	52409132
chr12	52587677	52588354
chr12	52653709	52654568
chr12	54822311	54822879
chr12	57270919	57271575
chr12	68055043	68055667
chr12	68406419	68407167
chr12	93842876	93843456
chr12	96356718	96357295
chr12	104571372	104572052
chr12	110787234	110787864
chr12	112143050	112143976
chr12	112432338	112432996
chr12	117028314	117028911
chr12	124744194	124744817
chr12	131300594	131301119
chr12	132336622	132337618
chr12	132903886	132904698
chr13	21567691	21568365
chr13	21792801	21793338
chr13	23025409	23025922
chr13	25866268	25866878
chr13	26497283	26497909
chr13	27571231	27572006
chr13	29059672	29060250
chr13	30914519	30915227
chr13	31078207	31078727
chr13	32059345	32060032
chr13	32203416	32204103
chr13	32204958	32205702
chr13	32470440	32470968
chr13	36297847	36298498
chr13	36992061	36992647
chr13	40634321	40634912
chr13	41578933	41579617
chr13	42645892	42646540
chr13	44906455	44907142
chr13	47440195	47440779
chr13	52097122	52097730
chr13	52480922	52481562
chr13	52736480	52737063
chr13	69963962	69964604
chr13	79856948	79857566
chr13	97049966	97050535
chr13	110324201	110324704
chr13	113857813	113858620
chr13	114100099	114100867
chr14	21391819	21392395
chr14	23103151	23103677
chr14	23120182	23120710
chr14	25129267	25129838
chr14	25131783	25132458
chr14	31318067	31318755
chr14	34825450	34826006
chr14	34837718	34838254
chr14	37304315	37304833
chr14	37496373	37497126
chr14	42516648	42517263
chr14	56683737	56684333
chr14	64580823	64581385
chr14	72323133	72323710
chr14	84738497	84739072
chr14	91263783	91264598
chr14	95982420	95983078
chr14	99844942	99845672
chr14	103783587	103784182
chr14	103848710	103849308
chr15	31593343	31594022
chr15	31704920	31705456
chr15	41546539	41547143
chr15	41596670	41597173
chr15	42900101	42900667
chr15	50552703	50553261
chr15	52344291	52344797
chr15	52374556	52375275
chr15	52387519	52388184
chr15	52435964	52436668
chr15	64813841	64814425
chr15	66923048	66923704
chr15	67857015	67857687
chr15	69337128	69337751
chr15	70208505	70209071
chr15	70669250	70669791
chr15	70880065	70880787
chr15	70920270	70921216
chr15	74583527	74584141
chr15	75486093	75486702
chr15	75992517	75993404
chr15	77389517	77390169
chr15	81182547	81183146
chr15	81237808	81238605
chr15	81702505	81703134
chr15	82234340	82234852
chr15	84821104	84821745
chr15	86443084	86443748
chr15	95828016	95828528
chr15	97037634	97038399
chr16	527101	527670
chr16	2065213	2065904
chr16	4002521	4003204
chr16	4103468	4104136
chr16	10456069	10456663
chr16	10864744	10865260
chr16	11194160	11194662
chr16	14404348	14404957
chr16	15101131	15101694
chr16	15240824	15241558
chr16	16082957	16083580
chr16	16434700	16435450
chr16	16478457	16479050
chr16	16922761	16923316
chr16	18420807	18421539
chr16	18460973	18461547
chr16	23912292	23913028
chr16	24025345	24025972
chr16	27732822	27733411
chr16	28022115	28022645
chr16	49564198	49564841
chr16	51574090	51574736
chr16	54084436	54085561
chr16	54096390	54097207
chr16	54277928	54278621
chr16	65797473	65797982
chr16	68323363	68323924
chr16	73023925	73024574
chr16	73430393	73430929
chr16	74000777	74001316
chr16	74472244	74472873
chr16	77713385	77714242
chr16	80060927	80061432
chr16	85415290	85415896
chr16	87860859	87861610
chr16	90124002	90124596
chr17	119474	120071
chr17	443894	444564
chr17	4404402	4404921
chr17	4480027	4480558
chr17	4581719	4582337
chr17	9159919	9160445
chr17	17415202	17415879
chr17	17974157	17974819
chr17	28877702	28878283
chr17	30511007	30511576
chr17	32992110	32992671
chr17	33300929	33301531
chr17	36036101	36036633
chr17	36573221	36573764
chr17	36868066	36868647
chr17	37831142	37831739
chr17	38672922	38673488
chr17	40139562	40140069
chr17	40471745	40472345
chr17	41352119	41352774
chr17	43723659	43724215
chr17	44133979	44134694
chr17	47800677	47801181
chr17	53861078	53861614
chr17	54374257	54374877
chr17	55188155	55188746
chr17	56343068	56343607
chr17	56344646	56345590
chr17	57889338	57890012
chr17	57906402	57907213
chr17	58461235	58462154
chr17	59693050	59693663
chr17	61510683	61511270
chr17	62225691	62226483
chr17	62511455	62512041
chr17	64370321	64370863
chr17	64537979	64538510
chr17	66129311	66130015
chr17	71093256	71093858
chr17	72414721	72415311
chr17	73334801	73335393
chr17	74994101	74994649
chr17	75662683	75663478
chr17	77910364	77911098
chr17	78796770	78797437
chr17	80035047	80035646
chr17	80821677	80822291
chr18	457145	457724
chr18	2883195	2883818
chr18	5298313	5298932
chr18	11308260	11308938
chr18	29238021	29238597
chr18	34091796	34092359
chr18	34099138	34099694
chr18	42639638	42640216
chr18	48761396	48761972
chr18	48762579	48763088
chr18	52490192	52490814
chr18	57813414	57814185
chr18	60646310	60646904
chr18	60767014	60767871
chr18	60779152	60779670
chr18	60845138	60845909
chr18	61220041	61220809
chr18	68288868	68289389
chr18	72715626	72716217
chr18	77202662	77203171
chr18	77704156	77704701
chr18	77720112	77720666
chr19	811874	812530
chr19	2162397	2162971
chr19	2332151	2332776
chr19	3154956	3155582
chr19	5046102	5046758
chr19	6092193	6092791
chr19	11081857	11082516
chr19	11847487	11848137
chr19	16404396	16405020
chr19	17079808	17080377
chr19	19372149	19372736
chr19	30078327	30078873
chr19	41368315	41369213
chr19	41370164	41370842
chr19	46133591	46134177
chr19	49918154	49919185
chr19	51297858	51298699
chr19	57813177	57813724
chr2	368352	368853
chr2	8405070	8405603
chr2	8748447	8749032
chr2	9331751	9332366
chr2	10890558	10891207
chr2	16507867	16508653
chr2	17994662	17995346
chr2	20724527	20725232
chr2	24662507	24663074
chr2	26994968	26995604
chr2	28017906	28018485
chr2	28019585	28020251
chr2	28053665	28054394
chr2	28470048	28470570
chr2	30906057	30906584
chr2	37938243	37939000
chr2	37962270	37962922
chr2	39443820	39444367
chr2	39858885	39859416
chr2	40098238	40098903
chr2	43154480	43155134
chr2	43186211	43186934
chr2	44106250	44106837
chr2	44978751	44979297
chr2	45465125	45465660
chr2	47007848	47008437
chr2	59983130	59983662
chr2	60327065	60327610
chr2	62215536	62216133
chr2	62407996	62408638
chr2	62540732	62541251
chr2	65258621	65259330
chr2	65272648	65273219
chr2	70408421	70408936
chr2	72168693	72169458
chr2	75004312	75004990
chr2	78204469	78205099
chr2	80220041	80220600
chr2	85773267	85774051
chr2	87842027	87842706
chr2	89028712	89029302
chr2	98318299	98318926
chr2	99452468	99453048
chr2	102139257	102139773
chr2	106484401	106484910
chr2	106930802	106931400
chr2	107140255	107140966
chr2	110074138	110074770
chr2	112165145	112165679
chr2	113422504	113423198
chr2	120332458	120333207
chr2	121227665	121228374
chr2	127585773	127586305
chr2	129230357	129231077
chr2	129247630	129248132
chr2	129248824	129249441
chr2	129490466	129491208
chr2	129511612	129512287
chr2	129818587	129819136
chr2	131566026	131566622
chr2	134526736	134527308
chr2	138631145	138631810
chr2	146715472	146716039
chr2	148496977	148497588
chr2	149539527	149540034
chr2	149925698	149926355
chr2	158999070	158999617
chr2	161368915	161369451
chr2	163089585	163090125
chr2	172508857	172509501
chr2	173916078	173916756
chr2	174083200	174083709
chr2	176098764	176099597
chr2	176400264	176400894
chr2	177355882	177356532
chr2	182140344	182140949
chr2	182275735	182276297
chr2	196195283	196195813
chr2	196351598	196352237
chr2	196511136	196511701
chr2	197096572	197097122
chr2	197140613	197141411
chr2	198349643	198350337
chr2	199009310	199009830
chr2	199053578	199054180
chr2	200093740	200094455
chr2	211325960	211326550
chr2	216483789	216484291
chr2	217461510	217462143
chr2	217484127	217484797
chr2	218083369	218083982
chr2	220870665	220871340
chr2	222941678	222942449
chr2	224735803	224736304
chr2	239640396	239640982
chr2	239685465	239686217
chr2	240243597	240244161
chr2	240697234	240697808
chr2	240917757	240918304
chr2	241698857	241699436
chr2	242351416	242351992
chr2	242634234	242634783
chr2	242741420	242741938
chr2	242883806	242884313
chr20	2638934	2639587
chr20	3074382	3075144
chr20	4034012	4034606
chr20	13730426	13730958
chr20	20213589	20214256
chr20	23855306	23855913
chr20	31027099	31027777
chr20	31097436	31098068
chr20	32232411	32233234
chr20	34127332	34127880
chr20	40036992	40037554
chr20	40097673	40098219
chr20	43461281	43461784
chr20	44239597	44240109
chr20	44844481	44845065
chr20	47486872	47487514
chr20	48619582	48620196
chr20	55391282	55391975
chr20	55402084	55402750
chr20	55549409	55550060
chr20	55651154	55651845
chr20	55825883	55826623
chr20	55833084	55833685
chr20	57194911	57195530
chr20	57828421	57829464
chr20	57835149	57836150
chr20	60600740	60601340
chr21	21680974	21681559
chr21	27122330	27122860
chr21	32509074	32509614
chr21	33435027	33435859
chr21	38730497	38731198
chr21	38936530	38937154
chr21	40356797	40357611
chr21	43845022	43845730
chr21	44103304	44104110
chr21	44104214	44104802
chr21	45341995	45342520
chr21	45669025	45669803
chr22	17738979	17739591
chr22	19564278	19564941
chr22	19566528	19567066
chr22	19631411	19632200
chr22	19651099	19651886
chr22	19931216	19931758
chr22	20098549	20099078
chr22	23802688	23803328
chr22	27608612	27609168
chr22	28065273	28065831
chr22	28383384	28384010
chr22	29552422	29552958
chr22	30129234	30130056
chr22	33045386	33045902
chr22	33313665	33314338
chr22	33314545	33315089
chr22	33315912	33316819
chr22	34305849	34306376
chr22	36725139	36725812
chr22	37055788	37056401
chr22	37193920	37194433
chr22	37589713	37590220
chr22	37929814	37930470
chr22	41107526	41108035
chr22	43400143	43400817
chr22	43525538	43526438
chr22	44704793	44705540
chr22	46138620	46139208
chr22	46748614	46749302
chr22	47186951	47187607
chr22	47547018	47547770
chr22	47724486	47725059
chr22	49902148	49902733
chr22	49917803	49918304
chr22	49919164	49920003
chr3	4801356	4802007
chr3	9732660	9733346
chr3	12395314	12396085
chr3	13063809	13064563
chr3	14246239	14246843
chr3	14668481	14669007
chr3	17891889	17892475
chr3	17947360	17948070
chr3	18005452	18006013
chr3	18021255	18022065
chr3	18022473	18023151
chr3	18024526	18025053
chr3	18025397	18026232
chr3	18264957	18265742
chr3	19853046	19853637
chr3	33638821	33639399
chr3	38870735	38871376
chr3	39457376	39457978
chr3	46228217	46228770
chr3	46532183	46532685
chr3	49062815	49063435
chr3	51601877	51602676
chr3	51720351	51720994
chr3	52024915	52025553
chr3	52470516	52471242
chr3	53615687	53616216
chr3	56089667	56090186
chr3	56166225	56166775
chr3	59500588	59501283
chr3	72036854	72037445
chr3	73450194	73450821
chr3	112092702	112093242
chr3	119513853	119514375
chr3	121785638	121786338
chr3	124844550	124845051
chr3	126259406	126260386
chr3	126793639	126794241
chr3	128242137	128242942
chr3	128717829	128718406
chr3	130644361	130644996
chr3	133574541	133575397
chr3	133685396	133685900
chr3	134286419	134286960
chr3	135853918	135854479
chr3	138213036	138213574
chr3	139057985	139058550
chr3	140802690	140803416
chr3	144708598	144709129
chr3	148860371	148860915
chr3	149933963	149934505
chr3	151270272	151270866
chr3	151620930	151621681
chr3	156167490	156168272
chr3	167659246	167659835
chr3	169850051	169850563
chr3	170918350	170918961
chr3	171146104	171146703
chr3	177397336	177397975
chr3	177888365	177888931
chr3	177980895	177981474
chr3	183230811	183231523
chr3	186507994	186508635
chr3	190164399	190165059
chr3	190701400	190701967
chr3	194023903	194024882
chr3	194319379	194320028
chr3	194796011	194796982
chr3	195908670	195909243
chr3	195910243	195910896
chr3	196338840	196339554
chr4	24659493	24660103
chr4	48972388	48973063
chr4	48978355	48978881
chr4	74386371	74386961
chr4	77197817	77198339
chr4	77222538	77223090
chr4	77232919	77233508
chr4	81048413	81048939
chr4	85287295	85287797
chr4	86747353	86747960
chr4	92369988	92370536
chr4	99649523	99650139
chr4	100126276	100126932
chr4	101351574	101352075
chr4	106382266	106382940
chr4	107416428	107417150
chr4	108269413	108269965
chr4	110676670	110677173
chr4	119203849	119204401
chr4	119247406	119248166
chr4	123499406	123500008
chr4	124084638	124085206
chr4	129438784	129439423
chr4	130504976	130505478
chr4	140737079	140737627
chr4	142955316	142955955
chr4	146486363	146486894
chr4	147896612	147897257
chr4	156596865	156597453
chr4	169937057	169937570
chr4	171946553	171947307
chr4	173935126	173935644
chr4	189897849	189898403
chr4	189922350	189922973
chr5	963578	964363
chr5	1312981	1313600
chr5	7802819	7803362
chr5	10485139	10485794
chr5	10854533	10855398
chr5	16611985	16612623
chr5	25162737	25163309
chr5	27241955	27242458
chr5	27465203	27465783
chr5	31595903	31596481
chr5	37847975	37848603
chr5	40364406	40365005
chr5	56021556	56022166
chr5	56059276	56059978
chr5	59239340	59239948
chr5	60524656	60525202
chr5	67674159	67674661
chr5	68581431	68581940
chr5	73044470	73044999
chr5	73368426	73368961
chr5	74234035	74234565
chr5	74677206	74677772
chr5	79476773	79477348
chr5	81081007	81081697
chr5	82030980	82031569
chr5	87195267	87195990
chr5	92914670	92915280
chr5	108903133	108903734
chr5	112392582	112393268
chr5	113743372	113743990
chr5	117096776	117097285
chr5	117924859	117925364
chr5	120609544	120610048
chr5	124820758	124821300
chr5	126015676	126016463
chr5	127169679	127170339
chr5	131335011	131335729
chr5	133580678	133581293
chr5	134566085	134566654
chr5	138060108	138060611
chr5	138060864	138061389
chr5	140887240	140887786
chr5	142562869	142563423
chr5	143573597	143574164
chr5	145234166	145234788
chr5	148174407	148174912
chr5	158764416	158765157
chr5	159624153	159624804
chr5	159689413	159690144
chr5	164570682	164571231
chr5	164837259	164837857
chr5	169646547	169647053
chr5	169733278	169733923
chr5	170842100	170842831
chr5	172883709	172884272
chr5	172885826	172886334
chr5	173221905	173222502
chr5	177869661	177870266
chr5	179434413	179435032
chr6	7115283	7116285
chr6	7173916	7174526
chr6	8855563	8856083
chr6	14449688	14450245
chr6	14452776	14453376
chr6	14464196	14464697
chr6	16205407	16205996
chr6	26565412	26566035
chr6	29458122	29458827
chr6	43891876	43892576
chr6	66013985	66014550
chr6	71549140	71549664
chr6	74484036	74484626
chr6	85256118	85256644
chr6	86379378	86379908
chr6	106258260	106258810
chr6	109081385	109082096
chr6	110384966	110385579
chr6	112239930	112240599
chr6	116527293	116527820
chr6	117266897	117267432
chr6	121966250	121966825
chr6	133141628	133142368
chr6	135644188	135644872
chr6	142196080	142196708
chr6	146740658	146741743
chr6	151044913	151045518
chr6	157790524	157791034
chr6	160400119	160400871
chr6	160683328	160683958
chr6	162249352	162249872
chr6	162453561	162454094
chr6	163254684	163255186
chr6	167469811	167470332
chr6	170404437	170405101
chr6	170794105	170794711
chr7	632980	633677
chr7	976060	976670
chr7	1855146	1855858
chr7	1922543	1923186
chr7	1963790	1964318
chr7	5497137	5497847
chr7	5517326	5517913
chr7	7196706	7197288
chr7	7310699	7311327
chr7	12759090	12759736
chr7	22904405	22905158
chr7	24950517	24951086
chr7	27656975	27657875
chr7	31037653	31038240
chr7	31989719	31990341
chr7	35043237	35043812
chr7	35767080	35767612
chr7	35768488	35769156
chr7	36282978	36283830
chr7	36798339	36798926
chr7	41817525	41818207
chr7	41855768	41856301
chr7	46972400	46973007
chr7	47826133	47826706
chr7	50678055	50678850
chr7	51030567	51031104
chr7	56263753	56264315
chr7	69837536	69838202
chr7	70143584	70144095
chr7	76086329	76086850
chr7	81314260	81314791
chr7	83361558	83362120
chr7	87555841	87556383
chr7	90871506	90872100
chr7	104597428	104598035
chr7	108060734	108061320
chr7	111396704	111397293
chr7	116727565	116728163
chr7	120190370	120191013
chr7	129164074	129164736
chr7	129912853	129913486
chr7	138610689	138611245
chr7	151395985	151396651
chr7	151494448	151495008
chr7	152543439	152544351
chr7	157197678	157198180
chr8	1860250	1860902
chr8	8146597	8147253
chr8	18836115	18836785
chr8	19919375	19920152
chr8	21863039	21863737
chr8	23028846	23029562
chr8	23161295	23161942
chr8	29133503	29134012
chr8	29624711	29625274
chr8	37678719	37679652
chr8	42482620	42483178
chr8	49467387	49468094
chr8	59713899	59714489
chr8	60302997	60303530
chr8	73877336	73877984
chr8	73992883	73993516
chr8	97748411	97748967
chr8	100953820	100954401
chr8	102107648	102108249
chr8	102108534	102109059
chr8	102702724	102703250
chr8	104196771	104197394
chr8	104349844	104350534
chr8	105423916	105424713
chr8	108276151	108276734
chr8	108317187	108317745
chr8	109722604	109723110
chr8	124178586	124179156
chr8	125810232	125810778
chr8	135732201	135732908
chr8	139847493	139848007
chr8	140788060	140788767
chr8	141656529	141657031
chr8	143112194	143112789
chr8	143335528	143336107
chr8	143590410	143591602
chr8	143611834	143612340
chr8	144113467	144114138
chr8	145276449	145277071
chr8	145313525	145314458
chr8	145329187	145329950
chr8	145482615	145483563
chr8	145498092	145499135
chr9	631533	632164
chr9	35026358	35026919
chr9	37324274	37324845
chr9	38023840	38024495
chr9	38025949	38026683
chr9	71795449	71796094
chr9	72157825	72158364
chr9	79600396	79601072
chr9	86380215	86380728
chr9	87324417	87325012
chr9	91398550	91399212
chr9	92794389	92795049
chr9	94277237	94277869
chr9	95058128	95058631
chr9	95731240	95731878
chr9	98172244	98172779
chr9	98846516	98847115
chr9	98912445	98913074
chr9	110913394	110913988
chr9	110918792	110919335
chr9	111424638	111425164
chr9	111597217	111597787
chr9	111627958	111628526
chr9	111885091	111885987
chr9	114720253	114720827
chr9	116439287	116439893
chr9	117614403	117614904
chr9	123654905	123655588
chr9	123659168	123659835
chr9	124412070	124413221
chr9	126066914	126067591
chr9	126817007	126817534
chr9	127594883	127595485
chr9	130206547	130207179
chr9	131190926	131191565
chr9	131321066	131321635
chr9	131661864	131662502
chr9	131826510	131827283
chr9	133320900	133322113
chr9	133811323	133812207
chr9	135866488	135867373
chr9	136306686	136307400
chr9	136449754	136450261
chr9	137107174	137108106
chr9	137462101	137462640
chr9	138113958	138114580
chr9	138360335	138361155
chr9	138980593	138981419
chr9	140062632	140063339

## Sheet: HL60_group_i
chr	start	end
chr1	5777479	5778128
chr1	9138004	9138683
chr1	9302742	9303635
chr1	12585301	12585927
chr1	12601454	12602065
chr1	12625840	12626455
chr1	12626739	12627352
chr1	12661859	12662503
chr1	12667175	12667793
chr1	12668216	12669238
chr1	12669393	12670308
chr1	17750013	17750614
chr1	19834067	19834644
chr1	19835235	19835884
chr1	19907248	19907837
chr1	24524139	24524917
chr1	33800527	33801079
chr1	53058211	53058860
chr1	55616782	55617285
chr1	67902325	67902849
chr1	77371801	77372803
chr1	77404621	77405270
chr1	114709797	114710418
chr1	115915824	115916330
chr1	154404973	154405851
chr1	154429032	154429656
chr1	157788101	157788604
chr1	159865881	159866489
chr1	164633197	164633832
chr1	164689801	164690421
chr1	178247948	178248460
chr1	182621912	182622520
chr1	185371981	185372587
chr1	185389722	185390314
chr1	193561391	193561896
chr1	202667388	202668003
chr1	206664100	206664661
chr1	206890628	206891203
chr1	206970121	206970812
chr1	210866022	210866573
chr1	213389681	213390225
chr1	232922491	232923039
chr1	236495331	236495895
chr1	246045246	246045749
chr10	32232904	32233749
chr10	32234601	32235450
chr10	32248473	32249421
chr10	33707071	33707744
chr10	33858631	33859143
chr10	45859962	45860476
chr10	48482068	48482730
chr10	72121975	72122548
chr10	72625669	72626723
chr10	73502464	73503383
chr10	76921954	76922503
chr10	76925975	76926562
chr10	89835807	89836310
chr10	94910030	94910562
chr10	95376421	95377032
chr10	103124393	103124933
chr10	105593351	105593995
chr10	106360629	106361377
chr10	125756958	125757734
chr11	175316	175832
chr11	1765544	1766110
chr11	1777404	1780533
chr11	1780712	1782415
chr11	1798782	1799857
chr11	1804005	1804688
chr11	1914390	1914934
chr11	6766806	6767366
chr11	10978380	10978916
chr11	35325351	35326194
chr11	42107217	42107983
chr11	45540299	45541195
chr11	63334401	63335007
chr11	67367556	67368286
chr11	71843670	71844881
chr11	77211691	77212286
chr11	93356260	93356822
chr11	108831745	108832296
chr11	110978160	110978704
chr11	112003340	112003988
chr11	115437158	115437846
chr11	115577994	115578724
chr11	115743030	115743750
chr11	115768357	115768888
chr11	118054637	118055311
chr11	118055345	118056362
chr11	121878177	121878730
chr11	132588725	132589614
chr11	134454660	134455412
chr12	277815	278316
chr12	281681	282705
chr12	7165654	7166347
chr12	27105876	27106800
chr12	40316239	40316829
chr12	48379739	48380342
chr12	50136352	50136934
chr12	68661497	68662101
chr12	76913943	76914504
chr12	92423772	92424753
chr12	94625273	94625882
chr12	96537821	96538368
chr12	103155172	103155735
chr12	109117160	109117717
chr12	124656047	124656657
chr13	31908607	31909120
chr13	49252694	49253585
chr13	51508434	51509115
chr13	59928785	59929419
chr13	78433988	78434667
chr13	106193791	106194368
chr14	21294601	21295187
chr14	69396470	69397003
chr14	71015132	71015655
chr14	74642405	74643265
chr14	77298839	77299801
chr14	81873173	81873724
chr14	82054169	82055203
chr15	26038425	26039024
chr15	26056550	26057125
chr15	31015709	31016343
chr15	31973811	31974323
chr15	33443113	33443684
chr15	38732443	38733337
chr15	48909704	48910272
chr15	51477438	51477983
chr15	51478230	51478756
chr15	52045032	52045533
chr15	58432179	58432691
chr15	58574370	58575010
chr15	58776811	58777399
chr15	64262324	64262931
chr15	68334184	68334758
chr15	70097061	70097679
chr15	70434359	70435331
chr15	70752285	70752827
chr15	75423506	75424070
chr15	80164886	80165553
chr15	84415748	84416350
chr15	90479226	90480009
chr15	102520533	102521579
chr16	2590765	2591390
chr16	3112124	3112796
chr16	9193758	9194358
chr16	11644689	11645236
chr16	15124962	15125602
chr16	28152197	28153599
chr16	30500265	30500936
chr16	46691995	46692510
chr16	57104749	57105537
chr16	58491304	58491831
chr16	66468456	66469233
chr16	80684155	80684747
chr16	80705210	80705738
chr16	85324919	85325561
chr16	87292229	87292774
chr16	88679173	88679748
chr16	88919687	88920296
chr17	244849	245391
chr17	1099751	1100292
chr17	1967666	1968787
chr17	1971966	1972487
chr17	1989639	1990356
chr17	1994293	1994887
chr17	2077966	2078473
chr17	3301073	3301599
chr17	4651788	4652411
chr17	4876513	4877074
chr17	9249532	9250097
chr17	9799324	9799933
chr17	10111612	10112385
chr17	15736174	15736928
chr17	17508615	17509282
chr17	19273753	19274378
chr17	20554249	20554814
chr17	26805706	26806600
chr17	26811912	26812490
chr17	31198654	31199243
chr17	32291319	32291911
chr17	34567552	34568100
chr17	39801653	39802157
chr17	46078526	46079047
chr17	59227994	59228573
chr17	61153276	61153845
chr17	75859727	75860381
chr17	76822308	76822873
chr17	78186678	78187531
chr18	1648639	1649159
chr18	20648826	20649861
chr19	6568652	6569233
chr19	7104688	7105247
chr19	10390503	10391107
chr19	14721865	14722373
chr19	14727190	14727902
chr19	15780629	15781150
chr19	17223346	17224044
chr19	33241417	33241989
chr19	35844432	35845014
chr19	35921746	35922438
chr19	42036936	42038849
chr19	42248747	42249299
chr19	42945047	42945676
chr19	43057384	43058143
chr19	43059167	43060252
chr19	48998651	48999205
chr19	51750333	51750837
chr19	52274529	52275493
chr19	54352320	54352970
chr19	59118606	59119188
chr2	3083134	3083771
chr2	8474935	8475748
chr2	33141253	33141781
chr2	38493407	38494280
chr2	38769794	38770996
chr2	38772058	38772559
chr2	38774778	38775461
chr2	38947811	38948328
chr2	42299810	42300410
chr2	44956448	44957303
chr2	65677449	65678129
chr2	73927093	73927604
chr2	85937935	85939795
chr2	88295910	88296568
chr2	88530393	88530898
chr2	89475013	89475520
chr2	90044285	90045136
chr2	90071040	90071553
chr2	99167713	99168264
chr2	106829988	106830518
chr2	109256567	109257509
chr2	110056364	110056893
chr2	110057100	110057612
chr2	128320671	128321578
chr2	136769736	136770317
chr2	145942401	145942980
chr2	170205921	170206435
chr2	175475237	175475873
chr2	197070453	197071081
chr2	198534571	198535076
chr2	219675972	219676583
chr2	219993060	219993738
chr2	224533148	224533812
chr2	237849730	237850233
chr20	639594	640170
chr20	1762600	1763401
chr20	1944652	1945275
chr20	1963688	1964449
chr20	4989323	4989885
chr20	22775113	22775728
chr20	23314535	23315578
chr20	31158109	31159172
chr20	32850550	32851098
chr20	36810639	36811446
chr20	37427781	37428423
chr20	42569090	42569898
chr20	46160079	46160664
chr20	46205237	46205818
chr20	47280143	47280648
chr20	48326857	48327361
chr20	48327408	48328064
chr20	48809314	48809959
chr20	48810454	48812184
chr20	48966981	48967519
chr20	57335892	57336401
chr20	57353697	57354215
chr20	62918150	62918939
chr21	15964102	15964679
chr21	16249956	16250528
chr21	17114210	17114787
chr21	26935708	26936283
chr21	35022134	35022661
chr21	37110070	37110572
chr21	48046716	48047402
chr22	20809433	20810032
chr22	30410097	30410687
chr22	30588964	30589778
chr22	30592101	30592878
chr22	37227147	37228240
chr22	39608670	39609364
chr22	44313311	44313913
chr22	44523289	44523811
chr22	46579438	46580112
chr22	46676813	46677388
chr3	11272472	11273008
chr3	30619891	30620639
chr3	31066857	31067443
chr3	37552188	37552718
chr3	41623042	41623640
chr3	46741268	46741820
chr3	56759186	56759730
chr3	104858890	104859420
chr3	123374153	123374774
chr3	123414695	123415251
chr3	138089817	138090372
chr3	151401813	151402435
chr3	151654101	151654782
chr3	169045493	169046221
chr3	169049700	169050212
chr3	177243862	177244441
chr3	177316966	177317600
chr4	3047028	3047691
chr4	3877865	3878534
chr4	4705870	4706713
chr4	8169404	8170341
chr4	15855444	15856439
chr4	17086899	17087824
chr4	55612345	55612918
chr4	73693919	73694500
chr4	74584199	74584740
chr4	75955720	75956390
chr4	78539549	78540203
chr4	101127986	101128519
chr4	128417923	128418540
chr4	153949104	153950047
chr4	169644100	169644655
chr4	169800180	169801390
chr4	186434587	186435091
chr5	527976	529182
chr5	615138	615657
chr5	33824584	33825125
chr5	35012831	35013425
chr5	53968702	53969210
chr5	65647360	65648069
chr5	67183393	67183927
chr5	67629865	67630366
chr5	78926174	78926823
chr5	95251587	95252396
chr5	95469399	95469912
chr5	115276711	115277261
chr5	121808648	121809196
chr5	131723182	131723800
chr5	136708415	136708977
chr5	142932190	142932747
chr5	180247900	180248425
chr5	180255972	180256496
chr6	2663324	2663852
chr6	7954976	7955498
chr6	11598869	11599400
chr6	13101468	13102108
chr6	20024034	20024558
chr6	21987555	21988203
chr6	30806106	30806836
chr6	32834849	32835487
chr6	35192523	35193045
chr6	35817908	35818489
chr6	36199856	36200531
chr6	37007451	37008130
chr6	90856662	90857218
chr6	107793700	107794293
chr6	113941537	113942240
chr6	119633968	119634617
chr6	127503565	127504137
chr6	131249615	131250198
chr6	143117619	143118159
chr6	143189011	143189592
chr6	170206955	170207555
chr6	170804334	170806033
chr7	300859	301579
chr7	25966379	25966937
chr7	26951872	26952458
chr7	27070999	27071638
chr7	48284358	48284923
chr7	63287055	63287581
chr7	74201927	74202435
chr7	74254127	74254636
chr7	74521503	74522053
chr7	74574333	74575488
chr7	78309491	78310074
chr7	80072394	80073214
chr7	91541268	91541868
chr7	106593240	106593792
chr7	118433612	118434139
chr7	159101833	159102348
chr8	11109244	11109753
chr8	11275368	11275998
chr8	11481581	11482272
chr8	19552775	19553312
chr8	29228602	29229289
chr8	32627995	32628515
chr8	38578446	38579362
chr8	41447945	41448489
chr8	51765287	51765825
chr8	53726222	53726826
chr8	58845532	58846065
chr8	59167371	59168136
chr8	70064798	70065335
chr8	81227284	81227813
chr8	81228097	81229155
chr8	81314666	81315251
chr8	87061199	87061765
chr8	99248305	99248918
chr8	105280877	105281393
chr8	124615819	124616822
chr8	134228614	134229253
chr8	135988941	135989544
chr9	3900665	3901188
chr9	25990232	25990808
chr9	27701583	27702096
chr9	32596304	32597003
chr9	33156701	33157263
chr9	34980722	34981286
chr9	35258240	35258760
chr9	43463872	43464407
chr9	86021787	86022293
chr9	86907982	86908933
chr9	101002629	101003173
chr9	101595260	101595878
chr9	101792113	101792684
chr9	104241192	104241706
chr9	112077644	112078448
chr9	112280754	112281368
chr9	112281450	112282136
chr9	125138359	125139116
chr9	131302887	131303681
chr9	137350919	137351478

## Sheet: HL60_group_ii
chr	start	end
chr1	980478	981241
chr1	1094789	1096334
chr1	1097830	1098736
chr1	1106591	1107594
chr1	1220379	1221661
chr1	1954176	1955817
chr1	1959266	1959820
chr1	2376194	2376811
chr1	2383117	2383672
chr1	2383943	2384762
chr1	2386383	2387090
chr1	2400469	2402235
chr1	2402316	2402903
chr1	2408311	2408825
chr1	2416929	2417646
chr1	2418422	2418978
chr1	2426635	2427367
chr1	2428405	2428967
chr1	2433168	2433917
chr1	2435001	2435858
chr1	2540143	2540942
chr1	2785669	2786828
chr1	2800082	2800762
chr1	2821872	2822475
chr1	2824347	2824980
chr1	2843157	2843849
chr1	2855144	2855782
chr1	3030683	3031476
chr1	3079317	3079968
chr1	3236407	3237106
chr1	3266008	3266705
chr1	3278531	3279061
chr1	3294259	3295285
chr1	3394678	3395358
chr1	3395975	3396542
chr1	3400346	3400909
chr1	3412178	3412719
chr1	3414833	3415691
chr1	3416092	3417504
chr1	3419459	3420310
chr1	3427797	3428335
chr1	3436544	3437250
chr1	3451814	3453264
chr1	3461728	3462865
chr1	3464867	3465816
chr1	3467159	3468062
chr1	3479224	3480136
chr1	3483053	3483810
chr1	3485238	3486195
chr1	3486785	3487415
chr1	3488204	3489777
chr1	3501780	3502348
chr1	3519347	3519913
chr1	3625257	3625767
chr1	3630896	3631860
chr1	4066805	4068368
chr1	4693059	4693739
chr1	5924078	5924833
chr1	5934471	5935241
chr1	6332835	6333380
chr1	6367759	6368726
chr1	6533958	6534746
chr1	7764407	7765319
chr1	8561478	8562103
chr1	10724019	10724879
chr1	10731267	10732231
chr1	10783172	10783828
chr1	16064352	16064902
chr1	16267682	16268235
chr1	16348515	16350298
chr1	16388407	16389392
chr1	16439289	16439905
chr1	16459096	16459895
chr1	17254178	17254689
chr1	19595268	19596081
chr1	21944698	21945604
chr1	22891700	22892223
chr1	24885505	24886269
chr1	31313623	31314279
chr1	32250382	32250897
chr1	35394510	35395815
chr1	39878708	39879488
chr1	41857326	41858276
chr1	42632670	42633475
chr1	44025418	44025984
chr1	44053077	44053703
chr1	46707354	46707890
chr1	48847978	48848776
chr1	53974861	53975614
chr1	54004645	54005521
chr1	54044884	54045516
chr1	94712916	94713687
chr1	113612773	113613301
chr1	142618842	142619401
chr1	142671537	142672101
chr1	142674001	142674606
chr1	142854856	142855435
chr1	142910841	142911460
chr1	143187850	143188373
chr1	147071261	147072188
chr1	148901696	148902491
chr1	150960739	150961532
chr1	152186738	152187293
chr1	152188440	152189226
chr1	152492268	152492841
chr1	152519066	152519679
chr1	159790849	159791500
chr1	161414456	161414966
chr1	162122067	162122693
chr1	174318423	174319064
chr1	202214039	202214998
chr1	205496625	205497454
chr1	209846375	209847072
chr1	225302001	225302645
chr1	227980975	227981631
chr1	228071011	228071782
chr1	228080887	228081634
chr1	228081871	228082969
chr1	228083431	228084108
chr1	228087020	228088507
chr1	228090784	228092359
chr1	228108635	228109199
chr1	228198176	228199170
chr1	228254697	228255398
chr1	228393797	228394496
chr1	228461940	228462522
chr1	228466473	228468920
chr1	228473597	228475322
chr1	228481239	228482065
chr1	228551384	228552300
chr1	228552794	228553562
chr1	228555578	228556634
chr1	228557465	228558088
chr1	228560744	228561458
chr1	228561604	228562213
chr1	228563175	228563812
chr1	228639754	228640543
chr1	230888983	230889735
chr1	244394275	244394906
chr10	1290051	1290701
chr10	5411798	5412350
chr10	13570466	13571304
chr10	24945367	24946048
chr10	39030896	39032282
chr10	39032862	39033584
chr10	39034797	39035625
chr10	42725957	42726467
chr10	42727904	42728792
chr10	42729365	42730054
chr10	42730325	42731719
chr10	43559736	43560393
chr10	43713389	43714219
chr10	43752604	43753529
chr10	44204877	44205574
chr10	49731323	49732706
chr10	52446137	52446749
chr10	72678664	72679500
chr10	79704193	79704727
chr10	81146130	81146771
chr10	88434663	88435509
chr10	94135254	94135844
chr10	101597881	101598434
chr10	102566929	102567579
chr10	103528402	103529010
chr10	131583086	131583676
chr10	131718280	131718812
chr10	134743462	134746170
chr10	134987626	134988344
chr10	135478068	135479397
chr10	135480568	135482392
chr10	135484693	135485700
chr10	135487757	135488568
chr10	135490814	135492307
chr10	135494414	135496669
chr11	432379	433904
chr11	541122	541998
chr11	874886	875741
chr11	975356	976227
chr11	979969	980567
chr11	1016628	1017163
chr11	1017172	1018160
chr11	1023586	1024403
chr11	1026076	1026598
chr11	1029667	1030304
chr11	1032715	1033305
chr11	1038950	1039895
chr11	1153084	1153894
chr11	1155838	1156477
chr11	1158141	1158775
chr11	1160069	1160616
chr11	1161795	1162364
chr11	1244677	1245261
chr11	1246786	1249002
chr11	1249081	1250718
chr11	1251591	1254158
chr11	1254748	1255732
chr11	1256115	1256623
chr11	1257665	1258613
chr11	1263044	1263630
chr11	1277120	1277683
chr11	1278078	1278973
chr11	1416201	1417034
chr11	1446872	1447844
chr11	1450141	1451198
chr11	1459879	1460610
chr11	1461153	1462164
chr11	1464995	1465833
chr11	1466242	1468186
chr11	1468703	1470181
chr11	1478176	1479119
chr11	1579810	1580465
chr11	1587861	1588549
chr11	1956808	1958511
chr11	1958577	1959404
chr11	2035171	2035759
chr11	2051274	2052268
chr11	2116032	2116754
chr11	2118548	2119298
chr11	2119941	2120865
chr11	2148820	2149818
chr11	2863299	2864055
chr11	8273315	8273889
chr11	17418159	17418891
chr11	17545730	17546409
chr11	17593567	17594249
chr11	17630917	17631825
chr11	40427009	40427599
chr11	45680244	45681118
chr11	60616076	60616784
chr11	60971172	60971886
chr11	60990037	60990791
chr11	61340270	61340950
chr11	61343568	61344554
chr11	61504491	61505307
chr11	61536630	61537782
chr11	61630900	61631535
chr11	63854720	63855248
chr11	64367525	64368833
chr11	66083152	66084034
chr11	66471929	66472845
chr11	66494754	66496096
chr11	68849840	68850735
chr11	68889186	68889956
chr11	69464817	69465669
chr11	70398594	70399230
chr11	70549271	70550039
chr11	70866006	70866781
chr11	70878396	70879099
chr11	74892464	74893109
chr11	75265467	75266084
chr11	75996613	75997534
chr11	76912336	76912890
chr11	96192998	96193955
chr11	113561257	113562157
chr11	116691291	116691945
chr11	117417731	117418491
chr11	119863233	119864060
chr11	119988419	119988962
chr11	120435261	120436054
chr11	124742142	124742997
chr11	126301152	126301695
chr11	130589778	130590603
chr11	132952640	132953200
chr11	133704961	133705519
chr11	133823553	133824426
chr12	3307156	3307981
chr12	31751859	31752484
chr12	50187129	50187868
chr12	52541883	52543067
chr12	52811974	52812796
chr12	67462535	67463826
chr12	70596336	70597281
chr12	106532544	106533112
chr12	108311760	108312382
chr12	111258395	111258968
chr12	112605656	112606405
chr12	113601275	113602105
chr12	114252760	114253274
chr12	115889543	115890119
chr12	123476160	123476864
chr12	123481696	123482788
chr12	123552048	123552736
chr12	126997139	126997827
chr12	128526055	128526662
chr12	129787633	129788231
chr12	130908853	130909539
chr12	131495201	131495764
chr12	131691988	131692609
chr12	131853070	131853789
chr12	131928366	131929168
chr12	132064547	132065075
chr12	132065669	132066224
chr12	132105873	132106634
chr12	132111031	132112341
chr12	132392053	132392818
chr12	132393682	132394640
chr12	132684203	132685037
chr12	132815217	132815840
chr12	132817547	132818296
chr12	132818619	132819304
chr12	132823811	132824557
chr12	132938263	132939051
chr12	133114803	133115309
chr12	133120932	133121830
chr12	133308836	133309791
chr12	133442739	133443450
chr13	19319186	19319708
chr13	21071344	21072082
chr13	21914648	21915524
chr13	23500333	23501229
chr13	27269306	27269974
chr13	36336563	36337342
chr13	46120144	46120740
chr13	53591578	53592168
chr13	66418538	66419135
chr13	80377969	80378549
chr13	90436151	90436959
chr13	99091705	99092473
chr13	109564091	109564724
chr13	110882099	110883028
chr13	111644215	111644897
chr13	111967691	111968481
chr13	112113296	112113909
chr13	112167148	112168013
chr13	113527196	113527806
chr13	113552155	113553006
chr13	113749336	113750032
chr13	114027282	114027867
chr13	114029313	114029854
chr13	114057757	114059264
chr13	114084995	114085631
chr13	114431760	114433528
chr14	19498358	19499803
chr14	19500014	19500561
chr14	19500903	19501659
chr14	19626165	19626719
chr14	19686890	19687496
chr14	20071304	20071896
chr14	23106477	23107273
chr14	23873484	23874449
chr14	24546562	24547258
chr14	45385621	45386145
chr14	54767994	54768571
chr14	64691752	64692565
chr14	72906356	72906943
chr14	81902367	81902871
chr14	82321397	82321981
chr14	94812202	94812972
chr14	100197774	100198393
chr14	101053027	101053886
chr14	101486189	101486791
chr14	104360576	104361084
chr14	104558513	104559019
chr14	104568909	104569830
chr14	104570702	104571768
chr14	104573117	104573661
chr14	104612073	104613375
chr14	104622669	104623407
chr14	104650059	104650783
chr14	104692038	104692620
chr14	104717542	104718130
chr14	105042755	105043562
chr14	105053141	105054049
chr14	105054543	105055203
chr14	105187011	105187542
chr14	105239830	105240655
chr14	105343398	105344045
chr14	105345696	105346459
chr14	105610352	105611364
chr14	106037637	106038166
chr14	106045177	106046175
chr14	106055804	106057713
chr14	106072525	106073131
chr14	106089067	106089865
chr14	106090302	106090943
chr14	106091765	106092347
chr14	106092945	106093459
chr14	106107185	106107707
chr14	106110593	106111325
chr14	106111696	106112298
chr14	106132671	106133446
chr14	106133871	106134393
chr14	106151890	106152741
chr14	106153579	106154846
chr14	106163724	106164647
chr14	106165314	106165974
chr14	106166084	106167014
chr14	106169156	106169662
chr14	106175724	106177298
chr14	106177693	106178718
chr14	106204386	106204956
chr14	106209586	106210091
chr14	106210274	106210896
chr14	106230851	106231562
chr14	106232527	106233210
chr14	106234214	106234848
chr14	106316828	106317440
chr14	106323239	106325752
chr14	106325855	106326489
chr15	20214801	20215361
chr15	20305840	20307048
chr15	20324534	20325310
chr15	20347994	20348883
chr15	20349043	20350035
chr15	20485950	20486758
chr15	20500365	20501273
chr15	20506857	20507497
chr15	20508084	20509448
chr15	20509664	20510562
chr15	20511971	20512658
chr15	20544415	20545388
chr15	20545518	20547823
chr15	20550619	20551821
chr15	20563117	20564214
chr15	21312752	21314220
chr15	21351834	21352455
chr15	21355612	21356250
chr15	22514801	22515413
chr15	26003561	26004071
chr15	29355143	29355870
chr15	39703722	39704275
chr15	40974962	40975703
chr15	41675075	41675623
chr15	60658768	60659662
chr15	73668779	73669761
chr15	74189628	74190289
chr15	75965475	75966082
chr15	84857932	84858971
chr15	84862365	84863175
chr15	84865303	84866937
chr15	84976211	84977061
chr15	85741684	85742225
chr15	91190240	91190806
chr15	99602075	99602638
chr15	100466236	100468240
chr15	101259332	101260347
chr16	203592	204702
chr16	824766	825723
chr16	908363	908909
chr16	927468	928065
chr16	1061339	1061899
chr16	1062510	1063395
chr16	1063766	1064382
chr16	1064469	1065067
chr16	1075035	1075657
chr16	1081102	1081937
chr16	1095599	1096901
chr16	1098570	1099474
chr16	1111874	1113182
chr16	1130236	1130767
chr16	1147320	1148204
chr16	1149551	1150332
chr16	1174669	1175474
chr16	1175685	1176258
chr16	1181856	1182719
chr16	1182888	1183483
chr16	1207142	1208038
chr16	1208553	1209815
chr16	1230140	1230970
chr16	1233919	1234603
chr16	1240429	1241284
chr16	1246301	1247300
chr16	1249060	1250481
chr16	1251753	1252422
chr16	1263205	1264200
chr16	1264789	1265647
chr16	1267200	1268082
chr16	1334687	1335425
chr16	1569513	1570084
chr16	1583940	1584780
chr16	1868337	1869134
chr16	2085102	2085708
chr16	2155521	2156511
chr16	2163526	2164914
chr16	2171302	2172143
chr16	4365398	4367475
chr16	4431976	4433127
chr16	5252136	5252650
chr16	11234071	11234848
chr16	15026202	15026819
chr16	16452257	16452910
chr16	16456484	16459769
chr16	22872785	22873756
chr16	27789905	27790704
chr16	31243464	31244255
chr16	31971574	31972204
chr16	32211260	32211869
chr16	32312321	32312832
chr16	32314012	32315116
chr16	32315913	32316494
chr16	32348867	32349443
chr16	32351578	32353215
chr16	32648816	32649411
chr16	32868986	32870323
chr16	32871009	32872008
chr16	32878522	32879274
chr16	32879447	32880234
chr16	32885281	32886237
chr16	32893550	32894123
chr16	32894689	32895465
chr16	33310480	33311320
chr16	33311670	33313308
chr16	33345085	33345731
chr16	33349504	33351307
chr16	33375348	33375866
chr16	33513217	33513803
chr16	33514249	33514970
chr16	33514983	33516215
chr16	33728417	33729256
chr16	33778034	33778719
chr16	33780549	33781075
chr16	33803279	33804055
chr16	33804621	33806178
chr16	48645613	48646149
chr16	49778089	49778683
chr16	56385283	56386003
chr16	57794410	57794964
chr16	58705900	58706458
chr16	60804883	60805523
chr16	66190009	66190644
chr16	70748877	70749591
chr16	74444270	74444888
chr16	81206057	81206962
chr16	83691561	83692460
chr16	85292212	85293202
chr16	85407789	85408363
chr16	85429048	85430709
chr16	88310342	88311155
chr17	83532	84138
chr17	779513	780050
chr17	3658066	3658701
chr17	4620744	4621492
chr17	8752874	8753473
chr17	10556176	10556733
chr17	17398092	17398778
chr17	19530903	19531435
chr17	21246274	21246827
chr17	21309464	21310350
chr17	21319002	21320300
chr17	21320494	21321039
chr17	21323115	21324391
chr17	21326542	21327228
chr17	21561418	21561997
chr17	21904291	21905153
chr17	26086725	26087700
chr17	26095746	26096360
chr17	36616770	36617661
chr17	39482244	39483128
chr17	41529533	41530058
chr17	43886574	43887252
chr17	43904273	43904861
chr17	47627330	47628183
chr17	48653206	48653988
chr17	48665999	48666533
chr17	48896144	48896763
chr17	64947006	64947535
chr17	72510206	72511289
chr17	75120119	75120915
chr17	77102543	77103439
chr17	77103558	77104360
chr17	77130453	77131816
chr17	77144688	77145827
chr17	77147892	77148493
chr17	77150451	77151013
chr17	77151986	77152592
chr17	77179486	77180426
chr17	77256432	77256981
chr17	77448139	77449079
chr17	77763395	77764558
chr17	78092294	78093392
chr17	79163647	79164561
chr17	79289089	79289704
chr17	79401419	79402409
chr17	80863110	80863859
chr17	80980191	80981076
chr17	81082364	81082872
chr18	1954128	1955033
chr18	5895111	5895638
chr18	6139000	6139770
chr18	6272745	6273257
chr18	8428742	8429408
chr18	12086160	12086720
chr18	12087232	12088348
chr18	12088570	12089599
chr18	14147991	14148870
chr18	14170319	14171073
chr18	14171248	14172404
chr18	14172865	14175356
chr18	14641054	14641627
chr18	14867317	14868531
chr18	14925011	14925594
chr18	15330623	15331487
chr18	27754807	27755344
chr18	34835680	34836411
chr18	34846026	34846991
chr18	34914000	34914828
chr18	34927084	34927957
chr18	34942209	34942993
chr18	35017521	35018325
chr18	35018911	35019633
chr18	35036528	35037145
chr18	35099844	35100385
chr18	43972195	43972834
chr18	44547816	44548346
chr18	44549234	44549814
chr18	53946801	53947525
chr18	55447856	55448448
chr18	59706993	59707517
chr18	63272399	63272901
chr18	75912065	75912604
chr18	76245727	76246515
chr18	76273515	76274392
chr18	76414633	76415170
chr18	76532614	76533547
chr18	76533564	76534212
chr18	76552874	76553405
chr18	76638841	76639459
chr18	76726033	76726647
chr18	76806419	76807015
chr18	77117600	77118570
chr18	77536858	77537504
chr18	77645996	77646505
chr18	77943791	77944446
chr19	198336	199075
chr19	200183	200688
chr19	287422	288076
chr19	406095	406771
chr19	456668	457502
chr19	467518	468151
chr19	491471	492371
chr19	617851	619192
chr19	1116936	1117495
chr19	1628934	1629472
chr19	2047856	2048857
chr19	2796175	2796882
chr19	3284839	3285825
chr19	3668785	3669961
chr19	3672842	3674196
chr19	3825465	3826178
chr19	4081731	4082338
chr19	6532610	6533321
chr19	6533534	6534485
chr19	9902158	9903806
chr19	10024175	10024841
chr19	14274829	14275418
chr19	16436712	16438016
chr19	17007309	17008715
chr19	18371594	18372345
chr19	18886425	18886988
chr19	20077095	20077833
chr19	20586271	20586841
chr19	20952120	20952694
chr19	29897849	29898428
chr19	29911360	29912087
chr19	30005975	30006737
chr19	30389885	30390973
chr19	34000333	34001075
chr19	34266575	34267115
chr19	35589609	35590172
chr19	36281916	36282618
chr19	36303287	36303941
chr19	36339904	36340458
chr19	36468275	36468851
chr19	38997556	38998370
chr19	39759522	39760458
chr19	40363735	40364513
chr19	40614078	40614708
chr19	40623865	40624698
chr19	45714679	45715544
chr19	48098998	48099666
chr19	49004556	49005961
chr19	49184225	49184791
chr19	51068276	51068831
chr19	51198163	51198817
chr19	51199621	51200624
chr19	51484272	51484804
chr19	51485271	51485782
chr19	52192122	52192814
chr19	55428105	55428684
chr19	55870826	55871599
chr19	57520477	57520982
chr2	10704	11264
chr2	306662	307163
chr2	1573841	1574471
chr2	1591114	1591809
chr2	1783388	1784056
chr2	2767486	2768233
chr2	3271988	3272642
chr2	9832855	9833795
chr2	10911505	10912242
chr2	10914264	10915085
chr2	15751584	15752667
chr2	21386236	21386909
chr2	23843178	23844026
chr2	23896161	23896867
chr2	23909696	23911624
chr2	29275600	29276180
chr2	33094267	33094913
chr2	33282351	33282898
chr2	42193764	42194397
chr2	71834804	71835491
chr2	72365158	72365916
chr2	87578963	87579746
chr2	87580079	87582207
chr2	87582879	87583463
chr2	87583850	87585654
chr2	90287555	90288162
chr2	90289675	90290297
chr2	90292495	90293505
chr2	90307615	90308463
chr2	90319244	90319911
chr2	91726601	91727111
chr2	91743967	91745500
chr2	91746424	91747041
chr2	92044839	92045580
chr2	92169505	92170026
chr2	92170129	92170846
chr2	92170908	92171679
chr2	92174242	92174833
chr2	95541158	95542076
chr2	95542590	95543435
chr2	95702650	95703423
chr2	95947385	95947997
chr2	97127612	97128327
chr2	109553220	109553746
chr2	110783621	110784316
chr2	110785199	110785709
chr2	111092890	111093445
chr2	111368075	111368835
chr2	118689743	118690443
chr2	121729525	121730042
chr2	122368563	122369933
chr2	127101825	127102371
chr2	127506980	127507594
chr2	128430048	128430767
chr2	129024948	129025559
chr2	130895471	130896169
chr2	131026283	131026875
chr2	131041453	131042067
chr2	131338049	131338943
chr2	133011008	133011660
chr2	178331209	178332068
chr2	178810433	178811308
chr2	202147878	202148440
chr2	220372338	220373036
chr2	220398600	220399286
chr2	233188109	233189127
chr2	233344642	233345400
chr2	238430350	238431316
chr2	239010844	239011537
chr2	240456981	240457557
chr2	240815769	240816271
chr2	241324521	241325641
chr2	241333126	241333975
chr2	241371899	241373254
chr2	241373493	241374062
chr2	241380488	241381498
chr2	241666755	241667535
chr2	241674090	241674951
chr2	241712893	241713419
chr2	241756931	241757551
chr2	241809432	241810575
chr2	241811516	241812298
chr2	241837083	241837883
chr2	241838201	241838881
chr2	241844806	241845978
chr2	241858004	241858820
chr2	241859001	241859752
chr2	241872950	241873708
chr2	241916314	241916838
chr2	241918717	241919303
chr2	241919508	241920018
chr2	241929060	241929729
chr2	241978943	241979560
chr2	242005270	242005800
chr2	242129229	242130557
chr2	242151590	242152233
chr2	242480386	242481178
chr2	242500532	242501450
chr2	242737100	242737983
chr2	242746853	242747357
chr2	242748275	242748810
chr2	242755777	242756403
chr2	242792244	242792996
chr2	242838513	242839029
chr20	3720219	3720807
chr20	23961348	23962172
chr20	25488943	25489444
chr20	25746697	25747474
chr20	26061877	26062787
chr20	31595473	31596378
chr20	31658076	31658832
chr20	34171618	34172148
chr20	44800470	44801124
chr20	49970014	49970556
chr20	50267064	50267853
chr20	55665649	55666325
chr20	55737105	55737776
chr20	56235106	56235874
chr20	60372988	60373952
chr20	60450434	60451471
chr20	60461902	60462719
chr20	60639513	60640038
chr20	60725032	60725594
chr20	60792035	60792727
chr20	60799154	60799734
chr20	60893335	60894375
chr20	60899334	60900098
chr20	60909960	60910580
chr20	60924945	60925920
chr20	60927018	60927933
chr20	60928601	60929423
chr20	60931801	60932567
chr20	60936438	60936975
chr20	61016802	61017580
chr20	61030090	61030982
chr20	61034378	61034987
chr20	61041713	61042910
chr20	61046880	61047668
chr20	61064398	61065209
chr20	61067610	61068124
chr20	61082384	61084183
chr20	61182123	61182923
chr20	61187234	61188026
chr20	61765945	61766911
chr20	61871053	61871584
chr20	61872102	61872614
chr20	61874717	61875251
chr20	61949609	61950456
chr20	61951210	61952304
chr20	61961908	61962801
chr20	61970769	61972065
chr20	61989940	61990913
chr20	62029835	62030717
chr20	62032281	62033283
chr20	62034977	62035726
chr20	62036596	62037398
chr20	62039907	62040514
chr20	62048993	62049515
chr20	62063535	62064247
chr20	62086265	62087176
chr20	62101100	62101843
chr20	62124833	62126042
chr20	62184426	62185393
chr20	62855424	62856254
chr21	9544083	9545009
chr21	9545667	9546906
chr21	9548300	9549632
chr21	9870564	9871121
chr21	9969720	9970236
chr21	10605232	10606134
chr21	10612482	10613021
chr21	15358044	15360033
chr21	15381833	15382766
chr21	15427827	15428946
chr21	15430588	15431699
chr21	18288445	18289049
chr21	33156960	33157486
chr21	42550945	42551572
chr21	42847783	42848465
chr21	44726881	44727600
chr21	44746457	44747074
chr21	44867393	44867910
chr21	45878856	45879702
chr21	45923280	45924498
chr21	45933596	45934279
chr21	46183482	46184215
chr21	46401491	46402287
chr21	46828649	46829337
chr21	46843970	46844790
chr21	46847286	46847872
chr21	47332397	47332990
chr21	47422491	47423425
chr21	47423717	47424529
chr21	47543895	47544991
chr21	47570096	47571046
chr22	16104954	16105574
chr22	16216291	16217441
chr22	17008101	17008718
chr22	17008756	17010002
chr22	17012404	17013020
chr22	17622222	17622744
chr22	18765397	18765910
chr22	18766772	18767348
chr22	18772511	18773053
chr22	18842863	18843750
chr22	18905970	18906476
chr22	18954928	18955522
chr22	19113447	19113987
chr22	19119840	19120443
chr22	19121424	19122282
chr22	19729303	19729841
chr22	19969038	19969986
chr22	20128119	20129034
chr22	20131308	20132039
chr22	20132080	20132795
chr22	20139675	20140429
chr22	20167012	20168228
chr22	20168752	20169519
chr22	20197191	20197695
chr22	20222051	20222697
chr22	20247472	20248820
chr22	20261019	20262355
chr22	20266168	20266670
chr22	21162998	21163579
chr22	21556995	21557499
chr22	21567394	21568049
chr22	21573452	21574178
chr22	21709557	21710076
chr22	21711609	21712352
chr22	22643204	22644852
chr22	22647435	22648165
chr22	22648231	22649042
chr22	22981522	22982474
chr22	23416405	23417006
chr22	23727603	23728733
chr22	23735061	23735578
chr22	23740047	23741097
chr22	23743253	23744004
chr22	23777462	23778092
chr22	23792383	23793280
chr22	24580756	24582077
chr22	25044726	25045395
chr22	25802277	25802944
chr22	35738671	35739551
chr22	37235617	37236120
chr22	37361653	37362256
chr22	37529215	37530092
chr22	38522748	38523358
chr22	38756445	38757103
chr22	39853505	39854254
chr22	39967440	39969064
chr22	40074078	40074637
chr22	40081582	40082405
chr22	40089920	40090463
chr22	40109947	40110810
chr22	41140991	41141506
chr22	43412745	43413370
chr22	43870175	43870793
chr22	44529676	44530456
chr22	44757740	44758370
chr22	45339199	45340058
chr22	46338542	46339353
chr22	46854244	46854828
chr22	47766978	47767685
chr22	48777122	48777637
chr22	48837708	48838439
chr22	48892095	48892628
chr22	48930004	48930830
chr22	48937980	48938682
chr22	48947665	48948492
chr22	48953367	48954004
chr22	49015192	49015700
chr22	49103794	49104380
chr22	49484251	49485250
chr22	49545607	49546468
chr22	50022820	50023614
chr22	50063952	50064702
chr22	50467396	50467956
chr22	50874726	50875373
chr22	50897003	50898411
chr3	3130639	3131249
chr3	8779011	8779717
chr3	10642738	10643646
chr3	11949401	11949956
chr3	13096047	13096832
chr3	13202942	13203733
chr3	13694165	13694699
chr3	16917546	16918131
chr3	17746133	17746725
chr3	43053947	43055610
chr3	43057585	43058418
chr3	45105931	45106800
chr3	46059053	46059678
chr3	47895529	47896534
chr3	48252919	48253697
chr3	49927402	49928166
chr3	50178206	50178996
chr3	50427281	50428146
chr3	50510096	50510810
chr3	50513444	50514888
chr3	53735399	53736080
chr3	53736470	53737017
chr3	101158174	101158712
chr3	123142517	123143369
chr3	126141867	126142748
chr3	126711975	126712910
chr3	126720500	126721160
chr3	126871584	126872239
chr3	126975496	126976493
chr3	128123322	128123842
chr3	134634978	134635495
chr3	183952686	183953555
chr3	183954076	183954646
chr3	193921687	193922374
chr3	194066828	194067654
chr3	195230415	195230922
chr3	195502946	195503748
chr3	195504103	195504917
chr4	548846	549417
chr4	645004	645864
chr4	658778	659554
chr4	1013486	1014398
chr4	1014986	1016308
chr4	1022944	1023460
chr4	1029970	1031253
chr4	1031596	1032283
chr4	1033813	1034797
chr4	1403823	1404718
chr4	1501536	1502249
chr4	1518864	1519675
chr4	1542444	1543398
chr4	1544056	1544587
chr4	1568103	1568758
chr4	1571736	1572532
chr4	1643350	1644324
chr4	1757940	1759343
chr4	1774864	1775682
chr4	1780389	1781251
chr4	1785965	1786614
chr4	1799721	1801306
chr4	2073926	2074594
chr4	2259595	2260256
chr4	3247390	3248485
chr4	3448550	3449131
chr4	3511140	3511704
chr4	3582781	3584048
chr4	3665639	3666339
chr4	6039455	6040214
chr4	7200435	7201151
chr4	7455381	7456038
chr4	7707827	7708360
chr4	8122869	8123633
chr4	8266479	8267438
chr4	8298760	8299358
chr4	8479366	8480065
chr4	8589797	8590619
chr4	8603398	8604355
chr4	8609180	8609778
chr4	8612863	8613863
chr4	8622055	8623380
chr4	8676750	8677603
chr4	8712211	8712810
chr4	8783980	8784704
chr4	8785541	8786069
chr4	8793926	8794761
chr4	8886662	8887247
chr4	8916679	8917588
chr4	8919495	8920062
chr4	9218034	9218885
chr4	9237045	9237791
chr4	9261081	9261628
chr4	9273379	9274182
chr4	9324971	9325604
chr4	9360974	9361541
chr4	9370283	9370824
chr4	9772505	9773120
chr4	17094484	17095084
chr4	55803473	55804061
chr4	55859509	55860290
chr4	68017199	68018185
chr4	132660807	132661447
chr4	132663655	132664930
chr4	132668312	132669127
chr4	132670731	132672097
chr4	132672324	132672859
chr4	132684757	132685293
chr4	159152419	159152984
chr4	160860370	160861020
chr4	165823512	165824258
chr4	170045735	170046444
chr4	181487495	181488046
chr4	182161784	182162357
chr4	184474540	184475408
chr4	187354686	187355190
chr4	190228764	190229409
chr4	190416858	190417755
chr4	190572731	190573284
chr4	190757368	190757902
chr4	190767845	190768429
chr4	190999048	190999792
chr4	191002154	191002662
chr4	191013071	191013629
chr5	100546	101052
chr5	166196	166704
chr5	175606	176132
chr5	757364	758320
chr5	759676	760270
chr5	841344	841956
chr5	847695	848829
chr5	882069	882711
chr5	1017857	1018371
chr5	1024425	1024947
chr5	1036133	1036751
chr5	1172063	1172650
chr5	1230048	1231559
chr5	1284174	1285327
chr5	1289319	1290429
chr5	1392928	1393440
chr5	1401698	1402235
chr5	1657055	1657672
chr5	1781275	1782034
chr5	1955899	1956659
chr5	2887929	2888835
chr5	2895246	2896459
chr5	3210605	3211296
chr5	3329491	3330087
chr5	5770653	5771417
chr5	6396608	6397481
chr5	32208287	32208803
chr5	33671885	33672475
chr5	37490185	37490856
chr5	75467305	75468066
chr5	76338535	76339129
chr5	154026481	154027001
chr5	154383781	154384331
chr5	156418571	156419122
chr5	167286256	167286810
chr5	168110515	168111254
chr5	168717318	168718000
chr5	168725125	168725659
chr5	176150036	176150578
chr5	177572942	177573901
chr5	178415262	178416231
chr5	178549066	178550039
chr5	178759549	178760059
chr6	3284585	3285126
chr6	7878483	7879189
chr6	14449583	14450353
chr6	31974580	31975505
chr6	32577519	32578125
chr6	33627609	33628462
chr6	33994418	33995177
chr6	34065375	34066055
chr6	34482964	34483791
chr6	35801226	35801817
chr6	39791012	39791843
chr6	40276004	40276873
chr6	41546091	41546932
chr6	42073413	42073975
chr6	42085788	42086512
chr6	43127352	43128078
chr6	43254403	43255298
chr6	44149391	44149970
chr6	77454272	77454777
chr6	86128668	86129271
chr6	91656870	91657547
chr6	125709391	125710636
chr6	150226290	150226798
chr6	166032543	166033090
chr6	167846321	167846966
chr6	168454089	168455064
chr6	168457727	168458244
chr6	168462013	168462527
chr6	169060056	169060828
chr6	169240438	169241079
chr6	169539565	169540092
chr6	170461055	170461626
chr6	170476019	170476576
chr7	361926	362595
chr7	401236	402016
chr7	417131	417833
chr7	497876	498923
chr7	499030	499544
chr7	675530	676052
chr7	691435	692065
chr7	1055990	1056885
chr7	1107178	1107726
chr7	1115843	1116712
chr7	1139764	1140504
chr7	1147390	1147902
chr7	1186302	1186871
chr7	1296113	1296908
chr7	1334786	1335332
chr7	1338864	1339489
chr7	1408285	1409039
chr7	1517580	1518603
chr7	1528575	1529513
chr7	1599137	1599875
chr7	1893272	1894248
chr7	1934917	1935853
chr7	4823221	4824159
chr7	23676451	23677336
chr7	29600782	29601333
chr7	30946551	30947153
chr7	30978179	30978778
chr7	31096121	31096837
chr7	44267440	44268464
chr7	44289337	44290058
chr7	44312935	44313590
chr7	44362473	44363213
chr7	45630105	45630915
chr7	54614117	54614691
chr7	55123110	55123776
chr7	56560879	56561416
chr7	56882731	56883552
chr7	56884034	56886338
chr7	56886398	56889136
chr7	56889994	56890578
chr7	56892022	56892859
chr7	56893163	56894372
chr7	62777832	62778814
chr7	63017978	63019038
chr7	63020079	63021081
chr7	63022639	63023217
chr7	63028573	63029779
chr7	63041191	63041750
chr7	63077935	63078873
chr7	63087985	63088629
chr7	63210608	63211616
chr7	63212455	63213004
chr7	63216034	63216558
chr7	63219114	63220157
chr7	63223457	63224009
chr7	64723610	64724359
chr7	75849318	75849900
chr7	76626215	76628079
chr7	92769891	92770492
chr7	100338574	100339243
chr7	100362330	100363564
chr7	100641803	100642307
chr7	101554245	101554997
chr7	101746028	101746567
chr7	101916700	101917557
chr7	102083711	102084294
chr7	129791247	129792202
chr7	131861320	131862029
chr7	149487845	149489448
chr7	149505799	149507162
chr7	149511402	149513007
chr7	149515552	149516725
chr7	149521972	149522819
chr7	150639161	150640247
chr7	150641518	150642632
chr7	150643488	150644267
chr7	152282739	152283337
chr7	152591412	152592025
chr7	157218085	157218645
chr7	157413408	157414139
chr7	157544641	157545290
chr7	157782226	157783192
chr7	158152616	158153175
chr7	158169159	158169734
chr7	158300760	158301791
chr7	158823192	158823800
chr8	927806	928470
chr8	1156189	1156699
chr8	1574126	1574903
chr8	3757667	3758391
chr8	7603293	7603880
chr8	7606044	7606687
chr8	7624662	7625358
chr8	9514707	9515231
chr8	12453215	12453877
chr8	20292750	20293262
chr8	21903095	21903616
chr8	22037803	22038772
chr8	28738646	28739383
chr8	43390134	43390701
chr8	58118308	58119031
chr8	58123191	58123823
chr8	67352842	67353358
chr8	86447259	86448036
chr8	124012794	124013452
chr8	140709983	140710625
chr8	140754521	140755460
chr8	140842757	140843262
chr8	142317873	142319107
chr8	142711751	142712688
chr8	142936314	142936990
chr8	142953197	142953720
chr8	142955154	142955940
chr8	143079288	143079896
chr8	143203766	143204280
chr8	143299191	143299748
chr8	143335436	143336106
chr8	143493003	143493841
chr8	143539385	143541251
chr8	143542685	143543396
chr8	143584587	143585620
chr8	143612455	143613198
chr8	143613848	143614597
chr8	143622000	143623532
chr8	143698697	143699271
chr8	143699372	143700465
chr8	143830507	143831215
chr8	143865286	143866285
chr8	143866494	143867819
chr8	143869326	143870061
chr8	143884273	143885435
chr8	144007324	144008046
chr8	144025516	144026172
chr8	144028219	144029016
chr8	144457466	144458744
chr8	144555417	144556753
chr8	144557636	144558687
chr8	144579436	144580136
chr8	144596113	144596677
chr8	144596976	144597802
chr8	144940202	144940743
chr8	144950729	144953403
chr8	144953992	144954915
chr8	144961506	144962071
chr8	145117490	145118609
chr8	145912733	145913539
chr9	66950003	66950516
chr9	66954321	66955159
chr9	67344056	67344751
chr9	67345151	67345726
chr9	67346160	67346738
chr9	67347841	67348786
chr9	70093107	70094801
chr9	70095288	70096854
chr9	70097615	70098571
chr9	70344219	70344736
chr9	70348682	70349221
chr9	78678814	78679574
chr9	79634893	79635594
chr9	95877942	95878954
chr9	110538966	110539524
chr9	115822162	115822701
chr9	115844582	115845148
chr9	115846570	115847073
chr9	115851635	115852295
chr9	117028633	117029135
chr9	124518071	124518719
chr9	124533611	124534319
chr9	126125100	126126047
chr9	127260078	127260707
chr9	127262628	127263330
chr9	127263342	127264122
chr9	129373469	129374263
chr9	129398826	129399403
chr9	129427757	129428471
chr9	129456698	129457429
chr9	133759463	133760056
chr9	136110252	136111092
chr9	136393499	136394487
chr9	136575375	136576189
chr9	137545604	137546235
chr9	137546574	137547617
chr9	137590185	137590777
chr9	137838847	137839433
chr9	137919848	137920364
chr9	138235720	138236282
chr9	138438854	138439718
chr9	138442874	138443494
chr9	138480088	138480786
chr9	138505984	138506824
chr9	138595296	138595935
chr9	138596293	138596988
chr9	138597387	138598161
chr9	138612673	138613516
chr9	138628680	138629313
chr9	138629349	138630345
chr9	138630581	138631291
chr9	138636267	138636983
chr9	138651740	138652524
chr9	138657844	138658389
chr9	138661177	138661829
chr9	138662031	138663150
chr9	138679206	138679764
chr9	138682013	138682539
chr9	138685259	138686508
chr9	139865981	139866664
chr9	139872738	139873406
chr9	140212646	140213607
chr9	140277077	140277744
chr9	140285337	140286246
chr9	140411751	140412269
chr9	140610418	140610984
chr9	140782259	140782967
chr9	140784875	140785393

## Sheet: HL60_group_iii
chr	start	end
chr1	11443513	11444359
chr1	16154575	16155081
chr1	17961772	17963376
chr1	19934489	19935165
chr1	23728126	23729833
chr1	24225439	24226150
chr1	24246176	24247122
chr1	25934939	25935527
chr1	26881829	26882761
chr1	28483198	28483822
chr1	29308779	29309290
chr1	42268417	42269659
chr1	44302023	44302628
chr1	52316078	52316825
chr1	52889383	52890411
chr1	53237918	53238450
chr1	55326509	55327803
chr1	59880321	59880948
chr1	65363659	65364259
chr1	66867792	66868400
chr1	67897371	67898027
chr1	71444241	71444867
chr1	76308160	76308671
chr1	77594948	77595497
chr1	80927559	80928162
chr1	87674420	87675317
chr1	95552566	95553158
chr1	97144386	97145264
chr1	109534777	109535280
chr1	115605236	115605762
chr1	150949276	150950439
chr1	151342553	151343436
chr1	157034520	157035129
chr1	159057673	159058710
chr1	165687122	165687675
chr1	167721963	167723135
chr1	167766180	167766808
chr1	169240216	169240787
chr1	172902874	172903734
chr1	173159415	173160185
chr1	173974018	173974621
chr1	186317315	186317874
chr1	190728775	190729544
chr1	192685235	192685755
chr1	198850284	198850794
chr1	200123183	200123752
chr1	204386166	204387141
chr1	204430203	204431478
chr1	206257593	206258398
chr1	206260279	206261062
chr1	206265954	206266601
chr1	208021473	208022022
chr1	218633200	218633830
chr1	219047516	219048078
chr1	221882258	221882882
chr1	224698469	224699031
chr1	225534846	225535519
chr1	226259013	226259554
chr1	229673580	229675192
chr1	233414201	233414780
chr1	234693909	234694894
chr1	234819833	234820466
chr1	236005292	236005960
chr1	236006490	236007153
chr1	236646411	236647384
chr1	243585060	243585664
chr1	245084150	245085619
chr1	245663753	245664366
chr1	245664890	245665449
chr1	246945355	246946419
chr1	247598557	247599133
chr10	3847313	3847892
chr10	6182412	6182914
chr10	8601665	8602312
chr10	11370256	11371737
chr10	12307539	12308225
chr10	12375404	12375971
chr10	14778628	14779159
chr10	16688552	16689123
chr10	24207686	24208283
chr10	30712298	30712852
chr10	43508401	43508994
chr10	49875872	49876794
chr10	50568133	50569013
chr10	70863518	70864596
chr10	71882389	71882991
chr10	74050634	74051274
chr10	77247050	77247950
chr10	79795117	79795623
chr10	80369703	80370208
chr10	81080836	81081616
chr10	82254862	82255450
chr10	85668025	85669329
chr10	87988936	87989504
chr10	88785104	88785896
chr10	90145210	90146307
chr10	90146697	90147356
chr10	90175434	90175999
chr10	90661160	90661814
chr10	98509957	98510713
chr10	99412926	99413501
chr10	99599791	99600335
chr10	104940916	104941493
chr10	121417661	121418275
chr10	121441340	121442096
chr10	122114169	122114840
chr10	126591562	126592128
chr10	131679659	131680342
chr10	131681824	131682621
chr10	133570876	133572098
chr10	133575261	133576630
chr10	134384249	134386585
chr10	134479397	134480018
chr11	225674	226267
chr11	2799119	2800841
chr11	3051486	3052378
chr11	6702400	6703078
chr11	12170877	12171832
chr11	12180749	12182215
chr11	14457167	14457748
chr11	15134843	15135428
chr11	16996177	16996692
chr11	18299043	18300023
chr11	18637348	18637967
chr11	32442169	32443454
chr11	32485479	32486059
chr11	33258372	33258887
chr11	33942566	33943302
chr11	36521843	36522448
chr11	44131689	44132256
chr11	44580810	44581551
chr11	57156387	57156918
chr11	57164647	57165567
chr11	61455756	61456858
chr11	61809349	61810041
chr11	62195028	62195800
chr11	63861715	63862427
chr11	66200003	66200542
chr11	68147839	68148505
chr11	70315989	70316824
chr11	74456681	74457422
chr11	75350719	75351332
chr11	90015649	90016323
chr11	93450850	93451857
chr11	96032427	96033152
chr11	107778937	107779469
chr11	108031576	108032112
chr11	109843605	109844188
chr11	109870592	109871241
chr11	110361393	110362025
chr11	111307276	111307941
chr11	116722225	116723283
chr11	118562891	118563865
chr11	122246264	122247151
chr11	122930155	122930681
chr11	124540546	124541104
chr11	124594912	124596163
chr11	131963691	131964201
chr12	2842527	2843694
chr12	3320751	3321260
chr12	4071717	4072446
chr12	4257527	4258056
chr12	8690312	8691027
chr12	12956050	12956642
chr12	15853386	15853953
chr12	26676506	26677163
chr12	38786202	38786799
chr12	43604149	43604697
chr12	44094976	44095600
chr12	51469000	51469638
chr12	52591186	52592944
chr12	55454221	55454768
chr12	56174351	56175029
chr12	56371222	56372580
chr12	56714712	56715289
chr12	57381963	57382522
chr12	63359002	63359515
chr12	64215721	64216476
chr12	64216878	64217704
chr12	64915971	64916549
chr12	68054981	68055679
chr12	69715070	69715627
chr12	69743724	69744226
chr12	89629320	89629893
chr12	96414012	96414729
chr12	104613588	104614188
chr12	104659065	104659601
chr12	108959693	108960246
chr12	110752071	110752636
chr12	116823531	116824040
chr12	118683880	118684807
chr12	120719926	120720499
chr12	124510896	124512263
chr12	133402230	133402778
chr13	25670641	25671355
chr13	25671464	25672362
chr13	26352389	26353376
chr13	29282099	29282645
chr13	30914497	30915112
chr13	30945612	30946544
chr13	32502105	32502737
chr13	32681503	32682089
chr13	45941362	45942063
chr13	47322393	47322921
chr13	47429194	47429770
chr13	50772538	50773169
chr13	52097265	52097778
chr13	71047898	71048501
chr13	80025595	80026136
chr13	82264211	82264715
chr13	91452546	91453145
chr13	96019500	96020117
chr13	96149440	96150025
chr13	99830631	99831385
chr13	99876125	99876765
chr13	99877202	99877863
chr13	101044914	101045496
chr13	111073939	111074542
chr13	113379341	113381132
chr14	23091863	23092399
chr14	24454947	24455568
chr14	31528700	31529231
chr14	31698693	31699424
chr14	34825317	34826019
chr14	37496395	37497134
chr14	40687396	40687968
chr14	45646206	45646804
chr14	52310966	52311735
chr14	53169845	53170502
chr14	55568829	55569426
chr14	59261272	59261807
chr14	61587952	61588563
chr14	63921459	63921985
chr14	65757527	65758193
chr14	66479611	66480368
chr14	70351954	70353010
chr14	71158777	71159381
chr14	72322873	72323818
chr14	73707413	73708019
chr14	77352732	77353241
chr14	77710056	77710705
chr14	79509565	79510367
chr14	83725884	83726494
chr14	88763547	88764221
chr14	91893375	91894105
chr14	93136459	93136970
chr14	95731769	95732315
chr14	99439197	99439747
chr14	100491289	100491940
chr14	102999611	103000398
chr14	105491073	105491735
chr14	106444587	106445106
chr15	20980679	20981712
chr15	25154200	25155011
chr15	31704953	31705519
chr15	34728537	34730308
chr15	45007507	45008012
chr15	45009707	45010257
chr15	50345116	50346054
chr15	52758193	52758832
chr15	53007104	53007767
chr15	58746404	58747078
chr15	59271493	59272269
chr15	60060407	60061448
chr15	64426562	64427145
chr15	66922985	66924686
chr15	69104325	69104827
chr15	77389490	77390200
chr15	79049010	79050112
chr15	79052140	79053054
chr15	81247928	81248666
chr15	83041040	83041624
chr15	90748938	90749524
chr15	90945369	90946006
chr15	95828063	95828730
chr15	97037393	97038442
chr15	98235473	98236351
chr15	101739829	101740397
chr15	102050864	102051394
chr15	102286612	102287300
chr16	4002337	4003163
chr16	4102671	4104395
chr16	4192203	4192820
chr16	11712999	11713744
chr16	15101111	15101683
chr16	17567793	17568360
chr16	21907916	21908428
chr16	22944479	22945000
chr16	24025026	24026045
chr16	27240294	27240895
chr16	29040306	29041089
chr16	47557206	47557710
chr16	50736498	50737087
chr16	51680097	51680933
chr16	54084253	54085324
chr16	54480399	54481280
chr16	56974780	56975559
chr16	61089285	61089973
chr16	68743798	68744637
chr16	70554546	70555321
chr16	74472207	74472863
chr16	75339128	75339808
chr16	76148477	76149104
chr16	79132766	79133483
chr16	84599173	84600013
chr16	85525999	85526698
chr16	85532179	85532796
chr16	85930766	85931369
chr16	85977305	85977815
chr16	88058591	88059188
chr16	88859169	88860506
chr17	1018267	1018970
chr17	1134652	1135223
chr17	4070781	4071776
chr17	4338669	4339278
chr17	4341828	4342368
chr17	4347773	4348492
chr17	7792285	7792892
chr17	14608523	14609027
chr17	17079212	17079790
chr17	17286628	17287461
chr17	19349397	19349981
chr17	19627638	19628477
chr17	19656087	19656773
chr17	19967130	19968098
chr17	25568302	25569098
chr17	29922962	29924366
chr17	32562775	32564023
chr17	32695404	32696341
chr17	38470702	38471304
chr17	38703488	38704439
chr17	40471613	40472576
chr17	41683988	41684683
chr17	41845632	41846231
chr17	41850171	41851230
chr17	43242132	43243178
chr17	43370658	43371248
chr17	47533471	47534055
chr17	54851596	54852500
chr17	55187979	55189004
chr17	56341759	56349885
chr17	56349942	56352320
chr17	57889368	57889956
chr17	57906498	57907222
chr17	66339920	66341500
chr17	71092200	71092871
chr17	71092902	71094223
chr17	72272640	72273260
chr17	72414789	72415366
chr17	77910151	77911131
chr18	6462245	6463116
chr18	19791614	19792128
chr18	29992462	29993291
chr18	32142162	32142687
chr18	32229023	32229579
chr18	39168234	39168766
chr18	60765249	60768527
chr18	61545524	61546222
chr19	668906	669585
chr19	3154939	3155649
chr19	11776735	11777249
chr19	11847396	11848093
chr19	12754098	12754839
chr19	16193789	16194673
chr19	17913931	17914773
chr19	20235652	20236398
chr19	24009933	24010690
chr19	44066199	44067419
chr19	44269010	44270126
chr19	50223000	50223503
chr19	52646141	52646651
chr2	696352	696899
chr2	7154337	7154946
chr2	9470969	9471524
chr2	10885448	10886217
chr2	10890488	10891193
chr2	10902724	10903259
chr2	12537818	12538422
chr2	12868237	12869188
chr2	26619394	26619960
chr2	28019440	28020367
chr2	33779729	33780683
chr2	36286648	36287323
chr2	37317093	37317723
chr2	37827843	37828344
chr2	38708821	38709917
chr2	38725251	38725763
chr2	40078727	40079435
chr2	43653540	43654135
chr2	45434126	45434720
chr2	45465058	45465777
chr2	58676624	58677167
chr2	58913851	58914410
chr2	60327067	60327724
chr2	60343256	60344024
chr2	61670568	61671119
chr2	62514932	62515673
chr2	64882899	64883511
chr2	69920320	69921053
chr2	70237262	70237970
chr2	76675980	76676642
chr2	85974947	85975587
chr2	99095269	99095854
chr2	105592920	105593688
chr2	105716408	105717019
chr2	106484453	106484965
chr2	110065607	110066366
chr2	111829185	111829738
chr2	127585399	127586479
chr2	132398876	132399596
chr2	134526646	134527489
chr2	136889730	136890287
chr2	145218750	145219252
chr2	149539498	149540076
chr2	152774692	152775323
chr2	157514199	157514810
chr2	163089318	163090177
chr2	169219711	169220422
chr2	172373630	172374320
chr2	173913122	173914414
chr2	175584424	175584926
chr2	177065520	177066180
chr2	182239263	182240491
chr2	182275585	182276614
chr2	182675437	182676137
chr2	188859414	188860173
chr2	190788174	190788869
chr2	193365329	193366052
chr2	196351604	196352190
chr2	196400336	196401369
chr2	197852555	197853077
chr2	202102336	202102975
chr2	202525904	202526606
chr2	202956038	202956642
chr2	204055345	204055919
chr2	204538534	204539391
chr2	206928741	206929303
chr2	207779788	207780342
chr2	209406557	209407883
chr2	211027103	211027746
chr2	217254147	217254797
chr2	220227138	220227806
chr2	225747158	225747710
chr2	226463546	226464165
chr2	226979674	226980250
chr2	231429387	231430123
chr2	231523217	231526478
chr2	231532662	231534630
chr2	233179859	233181043
chr2	235322986	235323650
chr20	754811	755562
chr20	4004445	4005138
chr20	4646530	4647285
chr20	4940160	4940733
chr20	6374743	6375472
chr20	6469905	6470977
chr20	6506272	6506990
chr20	9980117	9981072
chr20	12038823	12039408
chr20	13730368	13730876
chr20	16844648	16845250
chr20	18485151	18485835
chr20	19681974	19682500
chr20	20297539	20298946
chr20	20314443	20315009
chr20	21483870	21484446
chr20	24370225	24370821
chr20	31190292	31191630
chr20	33525869	33526766
chr20	34685712	34686773
chr20	39629977	39630597
chr20	43095107	43095608
chr20	45873044	45873699
chr20	47486767	47487530
chr20	49268997	49269581
chr20	49650169	49650697
chr20	50035678	50036204
chr20	55296938	55297651
chr20	57365098	57365999
chr20	60559407	60559917
chr21	20229948	20230693
chr21	29889231	29889812
chr21	34752766	34753515
chr21	36810752	36811545
chr21	39201017	39202179
chr21	39820327	39820885
chr21	39848162	39848798
chr21	40250184	40250825
chr21	40356556	40358262
chr21	40714220	40715047
chr21	46274575	46275269
chr22	17583103	17583608
chr22	27124419	27125001
chr22	36724598	36726136
chr22	40436768	40437550
chr22	40895067	40895636
chr22	41078966	41079557
chr22	41460010	41460526
chr22	43172338	43172849
chr22	46628961	46629691
chr22	46997345	46998746
chr3	2756358	2756981
chr3	4566829	4567965
chr3	5025284	5026437
chr3	5237208	5237750
chr3	8996505	8997295
chr3	10238054	10238840
chr3	10593347	10594163
chr3	11137931	11138956
chr3	18264962	18266021
chr3	21592489	21593062
chr3	22423198	22424090
chr3	23727156	23727745
chr3	23918702	23919291
chr3	23960623	23961155
chr3	23961537	23962279
chr3	24719385	24720384
chr3	25635311	25635990
chr3	32539583	32540313
chr3	32676599	32677175
chr3	36748804	36749519
chr3	39208560	39209103
chr3	39362944	39363544
chr3	40664858	40665575
chr3	42801800	42802380
chr3	45201131	45201838
chr3	51720465	51720997
chr3	52057684	52058595
chr3	56159298	56159890
chr3	57014700	57015274
chr3	61728391	61728899
chr3	66694818	66695439
chr3	72135326	72136264
chr3	72193816	72194380
chr3	72235181	72235722
chr3	72424681	72425275
chr3	97437932	97438502
chr3	99224620	99225232
chr3	101295369	101295883
chr3	106104841	106105451
chr3	122291660	122292237
chr3	122657705	122658402
chr3	122693943	122694592
chr3	127961926	127962487
chr3	128241644	128243868
chr3	131245583	131246151
chr3	133710382	133711004
chr3	138213016	138213703
chr3	151620879	151621623
chr3	151976082	151976972
chr3	152769699	152770222
chr3	155419618	155420310
chr3	161051418	161052019
chr3	161146836	161147513
chr3	167409030	167409632
chr3	167742216	167742837
chr3	169201344	169201854
chr3	169850083	169850650
chr3	172268175	172268882
chr3	183867511	183868359
chr3	185135266	185136713
chr3	186617786	186618290
chr3	187854815	187855391
chr3	188404040	188404626
chr3	190701480	190702083
chr3	195823057	195824165
chr3	195908568	195909331
chr3	197438799	197439642
chr4	1777508	1778263
chr4	11101624	11102159
chr4	15834306	15835120
chr4	17581773	17582354
chr4	17597162	17597768
chr4	17810060	17810624
chr4	25940298	25940937
chr4	26152242	26153039
chr4	26828203	26828795
chr4	37991144	37992004
chr4	47369412	47370719
chr4	48069349	48070046
chr4	54554214	54554843
chr4	75240110	75240719
chr4	75557761	75558408
chr4	80599542	80600189
chr4	81048331	81048994
chr4	82483165	82483730
chr4	83344533	83345148
chr4	84045108	84046106
chr4	84193914	84194534
chr4	86763568	86764171
chr4	88812853	88814535
chr4	91759862	91760372
chr4	99124480	99125433
chr4	108513604	108514201
chr4	111283034	111283579
chr4	114746336	114746898
chr4	121695417	121696073
chr4	122632625	122633253
chr4	124246179	124246849
chr4	129438729	129439409
chr4	129691944	129692540
chr4	129767969	129768910
chr4	140736973	140737556
chr4	143738437	143739111
chr4	154059788	154060362
chr4	154393731	154394464
chr4	154441808	154442519
chr4	154564465	154565044
chr4	157426346	157427030
chr4	164478037	164478643
chr4	164508883	164509535
chr4	164595409	164595925
chr4	166215809	166216629
chr4	168143004	168143706
chr5	6766350	6767356
chr5	10543602	10544358
chr5	10797286	10797905
chr5	14575039	14575668
chr5	14706670	14707177
chr5	14809318	14810342
chr5	16611993	16612593
chr5	25910377	25910956
chr5	25955347	25955910
chr5	33162178	33163056
chr5	35518069	35518676
chr5	36054656	36055275
chr5	36404013	36404577
chr5	53519487	53520680
chr5	55800461	55800981
chr5	56059012	56060371
chr5	56281647	56282726
chr5	66136177	66137001
chr5	73546811	73547419
chr5	73590088	73590637
chr5	73730279	73730844
chr5	76885948	76886699
chr5	77081284	77081793
chr5	77517676	77518242
chr5	78712184	78712789
chr5	79476771	79477894
chr5	79479049	79479575
chr5	81315368	81316135
chr5	81713372	81714248
chr5	90278876	90279471
chr5	90348775	90349377
chr5	93018666	93019653
chr5	94956056	94957595
chr5	101649552	101650135
chr5	108120604	108121155
chr5	111110047	111110670
chr5	111110686	111111438
chr5	111116809	111117418
chr5	115387616	115388130
chr5	120609672	120610199
chr5	124144482	124144995
chr5	124242104	124242860
chr5	126015218	126016629
chr5	126083620	126084257
chr5	130325524	130326204
chr5	130717933	130718544
chr5	134791772	134792764
chr5	134822687	134823279
chr5	135383452	135384042
chr5	136958401	136959000
chr5	137576436	137576994
chr5	138723610	138724555
chr5	139026415	139027035
chr5	139630983	139631721
chr5	142436936	142437652
chr5	142504081	142504694
chr5	145234155	145234838
chr5	146689649	146690320
chr5	147291445	147292075
chr5	149474020	149474545
chr5	156527127	156527906
chr5	158764297	158765060
chr5	169228110	169228841
chr5	171788414	171788984
chr5	171839529	171840588
chr5	177087149	177087704
chr5	177482491	177483242
chr6	5050073	5050858
chr6	6918603	6919208
chr6	7338986	7339874
chr6	7915528	7916092
chr6	10531676	10532279
chr6	12514240	12514881
chr6	14452624	14453713
chr6	15672453	15672963
chr6	16986004	16986698
chr6	21441008	21442063
chr6	30691047	30693219
chr6	31236578	31237113
chr6	31247991	31248756
chr6	36618517	36619081
chr6	39926058	39926567
chr6	41992826	41993674
chr6	42924084	42924594
chr6	45404428	45404985
chr6	47128830	47129367
chr6	47133511	47134152
chr6	47135862	47136423
chr6	52175549	52176118
chr6	72437501	72438097
chr6	74001732	74002297
chr6	74082645	74083160
chr6	74222121	74222971
chr6	80254629	80255229
chr6	84152334	84152893
chr6	93397974	93398633
chr6	100555240	100555878
chr6	101396522	101397036
chr6	105086671	105087287
chr6	106049268	106050043
chr6	106258277	106258883
chr6	108325726	108326735
chr6	109288123	109288724
chr6	109629180	109629781
chr6	112243967	112244552
chr6	116579652	116580455
chr6	116730805	116731424
chr6	118319981	118320492
chr6	127725744	127726370
chr6	134304463	134305042
chr6	138225506	138226100
chr6	138715109	138716000
chr6	138762034	138762551
chr6	139700167	139700689
chr6	144338222	144338738
chr6	144521359	144522084
chr6	144911624	144912178
chr6	146903883	146904467
chr6	148978100	148978660
chr6	149587743	149588289
chr6	153603439	153603971
chr6	158839462	158839992
chr6	159542063	159542822
chr6	166970383	166970902
chr6	169796566	169797143
chr7	1541412	1542358
chr7	5293911	5294499
chr7	5496980	5498163
chr7	11872882	11873588
chr7	19716649	19717515
chr7	20042226	20042895
chr7	21498298	21498805
chr7	21619664	21620308
chr7	22550092	22551690
chr7	25002668	25003297
chr7	26231361	26232118
chr7	29153177	29153733
chr7	29322414	29322925
chr7	30224354	30225170
chr7	36154987	36155965
chr7	36210956	36211556
chr7	44136513	44137570
chr7	44507474	44507998
chr7	73050497	73051077
chr7	73129588	73130628
chr7	73207953	73208526
chr7	81314199	81314954
chr7	89808220	89808741
chr7	92408124	92409105
chr7	93679299	93679891
chr7	94249880	94250485
chr7	97497992	97498628
chr7	98015193	98015705
chr7	98399611	98400276
chr7	98603247	98603793
chr7	98706485	98707254
chr7	100907532	100908052
chr7	106209074	106209841
chr7	106358470	106359101
chr7	112907789	112908480
chr7	128090415	128091042
chr7	130873335	130873890
chr7	132719342	132720774
chr7	139365428	139365969
chr7	139431857	139432511
chr7	143069007	143069664
chr7	155549015	155549526
chr8	1928305	1929405
chr8	8167918	8168634
chr8	10673407	10674072
chr8	19919274	19919944
chr8	21366487	21367169
chr8	26485958	26486652
chr8	27223923	27224622
chr8	29624589	29625404
chr8	37548522	37549387
chr8	42199649	42200160
chr8	48486750	48487328
chr8	59713892	59714466
chr8	62645997	62646502
chr8	67035977	67036701
chr8	68514603	68515251
chr8	70947181	70947702
chr8	71527010	71527753
chr8	75002599	75003145
chr8	75516169	75516718
chr8	81938538	81939117
chr8	93649268	93649877
chr8	94861740	94862341
chr8	94969467	94969992
chr8	105629947	105630468
chr8	109092566	109093125
chr8	117560400	117560925
chr8	119208029	119208597
chr8	120974437	120975381
chr8	121929388	121929999
chr8	123780721	123781474
chr8	132868877	132869502
chr8	132928712	132929279
chr8	133343867	133344552
chr8	133438182	133438921
chr8	135330848	135331421
chr8	141656541	141657123
chr9	2583276	2584028
chr9	5617736	5618307
chr9	5664989	5665637
chr9	6230165	6230844
chr9	6405193	6405877
chr9	18947894	18948485
chr9	21591506	21592089
chr9	21832912	21833944
chr9	35971805	35972351
chr9	37196967	37197704
chr9	79177342	79177951
chr9	80524029	80524693
chr9	88721620	88722212
chr9	90132543	90133166
chr9	91147077	91147675
chr9	91396411	91397430
chr9	98835739	98836427
chr9	98925181	98926769
chr9	100809149	100809739
chr9	111341857	111342701
chr9	111388997	111389501
chr9	116364257	116364765
chr9	117110725	117111918
chr9	120698313	120698920
chr9	120845106	120845621
chr9	123654799	123656098
chr9	123659098	123660000
chr9	123996408	123996967
chr9	126149481	126150498
chr9	127154469	127155707
chr9	135894719	135896420
chr9	140572510	140573088

## Sheet: HL60_group_iv
chr	start	end
chr1	9127928	9128755
chr1	10449224	10449737
chr1	12588323	12588832
chr1	19643424	19644753
chr1	19644783	19646169
chr1	19761593	19762192
chr1	24515843	24516518
chr1	25096267	25097127
chr1	26454143	26454705
chr1	31227423	31228039
chr1	31455774	31456278
chr1	36263607	36264209
chr1	36329798	36330316
chr1	36350509	36351083
chr1	40620714	40621286
chr1	40887604	40888109
chr1	40888783	40889396
chr1	40998376	40998899
chr1	44113774	44114524
chr1	44246901	44247892
chr1	44279951	44280456
chr1	44299314	44301875
chr1	49082336	49083673
chr1	61719845	61720473
chr1	63265892	63267090
chr1	65674182	65674811
chr1	66405276	66405792
chr1	66478960	66479461
chr1	66862772	66863277
chr1	68153287	68153791
chr1	77405871	77406415
chr1	78442954	78443492
chr1	87644679	87646302
chr1	87868728	87869244
chr1	89777375	89777906
chr1	89778156	89778674
chr1	89817185	89817793
chr1	89949529	89950059
chr1	90134989	90135496
chr1	90135578	90136196
chr1	95258017	95258553
chr1	96826805	96827356
chr1	96828082	96828712
chr1	97149440	97149958
chr1	97629053	97630271
chr1	101602697	101603211
chr1	111233127	111233710
chr1	111762193	111762945
chr1	113149596	113150185
chr1	114473853	114474357
chr1	120326933	120327527
chr1	121102646	121104875
chr1	144075610	144076195
chr1	144327166	144327689
chr1	147905060	147905671
chr1	150294622	150295226
chr1	150760209	150760870
chr1	151880784	151881351
chr1	153490865	153491509
chr1	153777479	153778261
chr1	155455688	155456233
chr1	156522595	156523416
chr1	157406856	157407563
chr1	158132683	158133721
chr1	159037580	159039040
chr1	166985383	166986126
chr1	167531937	167532459
chr1	167532642	167533493
chr1	169229063	169229565
chr1	172441578	172442107
chr1	179921972	179922519
chr1	183215386	183216003
chr1	193538660	193539259
chr1	200997371	200998046
chr1	201682420	201683159
chr1	203136286	203136822
chr1	207008019	207008676
chr1	207484532	207485224
chr1	217846632	217847244
chr1	219018866	219019397
chr1	219019544	219020138
chr1	219263116	219263670
chr1	221898945	221899645
chr1	222131388	222131950
chr1	225942451	225943454
chr1	229386849	229387371
chr1	229672652	229673216
chr1	231913654	231914491
chr1	234658180	234659108
chr1	234659204	234659815
chr1	235110726	235111378
chr1	236103482	236104303
chr1	236122569	236123261
chr1	238138153	238138738
chr1	241981137	241981811
chr10	867126	867827
chr10	6333025	6333606
chr10	7487413	7488278
chr10	11217367	11218415
chr10	12221462	12222257
chr10	17065420	17066003
chr10	20113812	20114315
chr10	24159592	24160701
chr10	26667714	26668781
chr10	31151294	31151895
chr10	43468337	43469065
chr10	46878349	46879133
chr10	47360023	47360582
chr10	47360746	47361605
chr10	61996465	61997465
chr10	70810926	70811560
chr10	70855664	70856276
chr10	70864685	70866487
chr10	73983358	73983905
chr10	73999070	73999632
chr10	75807061	75808021
chr10	76874858	76875414
chr10	88943204	88943773
chr10	88944009	88944629
chr10	91002429	91002992
chr10	91648232	91648853
chr10	91649193	91649701
chr10	92537275	92537851
chr10	97552058	97553143
chr10	98976946	98978265
chr10	102051873	102052391
chr10	111837241	111838119
chr10	112185562	112186204
chr10	114853681	114854408
chr10	118707323	118708382
chr11	749592	750241
chr11	3940538	3941081
chr11	3941173	3941770
chr11	6638331	6639171
chr11	6703142	6703689
chr11	9664340	9664893
chr11	15505758	15506580
chr11	27444545	27445213
chr11	27915995	27916815
chr11	30364138	30364755
chr11	30940828	30941751
chr11	34676268	34676771
chr11	35129304	35129814
chr11	47971912	47972594
chr11	65206970	65208824
chr11	65533911	65534583
chr11	66963303	66964023
chr11	78517217	78518061
chr11	79098338	79098895
chr11	102431184	102431909
chr11	107050442	107051072
chr11	108958682	108959207
chr11	113950771	113951461
chr11	113952463	113954980
chr11	116855189	116856117
chr11	116966910	116967669
chr11	117820482	117821102
chr11	117845182	117845805
chr11	118757279	118757875
chr11	121391500	121392294
chr11	121444890	121445396
chr11	121445741	121446374
chr11	121461966	121462563
chr11	122567224	122567975
chr11	129920152	129920715
chr12	1820726	1821453
chr12	7945512	7946235
chr12	9791221	9791739
chr12	9801681	9802702
chr12	10180850	10181439
chr12	10494393	10495024
chr12	11902201	11903730
chr12	11961732	11962355
chr12	12009775	12010437
chr12	14766407	14767341
chr12	14767517	14768128
chr12	15109966	15110525
chr12	16215075	16215926
chr12	26397364	26397984
chr12	27333646	27334171
chr12	28736547	28737366
chr12	32039972	32040606
chr12	33681981	33682508
chr12	33740691	33741710
chr12	41999179	41999706
chr12	43091457	43093144
chr12	43873908	43874872
chr12	46780632	46781153
chr12	52512095	52512757
chr12	54671574	54672181
chr12	54821641	54822295
chr12	54822303	54823345
chr12	68060388	68060891
chr12	69179089	69179638
chr12	69749230	69750247
chr12	78391907	78392545
chr12	83359762	83360384
chr12	83618481	83619010
chr12	88430191	88430698
chr12	89340090	89340735
chr12	89785020	89785588
chr12	93177903	93178433
chr12	93264422	93265356
chr12	93365478	93365985
chr12	93381103	93382223
chr12	93854644	93855173
chr12	94241432	94242053
chr12	96448883	96449505
chr12	96850275	96850819
chr12	99093264	99093789
chr12	102896949	102897527
chr12	102897916	102899140
chr12	110284034	110285138
chr12	112432288	112433250
chr12	113699137	113700109
chr12	118772672	118773672
chr12	122518205	122518840
chr12	124731179	124731793
chr13	26446886	26447526
chr13	26497759	26498277
chr13	29059562	29060667
chr13	29734900	29735494
chr13	29739092	29739621
chr13	32483093	32483653
chr13	36991957	36992840
chr13	37025403	37026164
chr13	46423628	46424151
chr13	51970436	51970972
chr13	52124177	52124685
chr13	52175952	52176499
chr13	52219266	52219886
chr13	59686428	59687037
chr13	66796250	66796753
chr13	78676247	78676883
chr13	86346422	86346929
chr13	87362046	87362683
chr13	88546235	88546813
chr13	96131884	96133451
chr13	99879867	99881968
chr13	99932325	99932864
chr13	99962287	99962969
chr13	103659217	103660008
chr13	106222143	106222644
chr14	20648584	20649112
chr14	36325908	36326424
chr14	39170229	39170861
chr14	65674749	65675757
chr14	69650392	69650924
chr14	69783698	69784280
chr14	71702461	71702969
chr14	74190395	74191174
chr14	75038352	75039092
chr14	76025973	76026845
chr14	76080499	76081017
chr14	77238818	77239576
chr14	81629135	81629744
chr14	81630412	81630933
chr14	82232604	82233391
chr14	82237597	82238123
chr14	88469618	88470128
chr14	88511812	88512421
chr14	88766141	88766703
chr14	92960729	92961276
chr14	100533160	100533756
chr15	22001434	22002204
chr15	30942142	30942871
chr15	33200504	33201025
chr15	37049332	37050156
chr15	37050862	37051523
chr15	38422051	38422626
chr15	42064819	42065462
chr15	42476384	42476896
chr15	42658026	42658668
chr15	43528475	43528995
chr15	45896041	45896987
chr15	45930581	45931116
chr15	46160507	46161021
chr15	48293722	48294372
chr15	49998975	49999476
chr15	51554586	51555706
chr15	52344178	52345161
chr15	57601170	57601735
chr15	63783105	63784079
chr15	64382533	64383114
chr15	67401770	67402390
chr15	72631078	72631713
chr15	72631956	72632497
chr15	76238283	76238789
chr15	76298532	76299096
chr15	78463593	78464205
chr15	78747254	78747794
chr15	79209160	79209724
chr15	80090397	80090924
chr15	85267998	85268653
chr15	86123376	86124056
chr15	91200732	91201417
chr15	93793277	93793808
chr15	94748583	94749110
chr15	97129137	97129666
chr15	97130024	97130633
chr15	98088983	98089548
chr15	100052110	100052916
chr15	101374812	101375333
chr15	101462235	101462897
chr16	74706	75675
chr16	12127925	12128495
chr16	15497820	15498412
chr16	16035706	16036212
chr16	17265458	17266151
chr16	23529386	23530553
chr16	28199002	28199514
chr16	30823957	30824489
chr16	66734787	66735370
chr16	71953732	71954284
chr16	79362620	79363456
chr17	1109635	1110159
chr17	4669943	4670447
chr17	6655679	6656776
chr17	6998817	6999369
chr17	7035176	7035766
chr17	9259181	9259682
chr17	16347017	16348204
chr17	17838877	17839381
chr17	27372890	27373613
chr17	28677716	28679294
chr17	29647826	29648343
chr17	32570734	32571267
chr17	33668308	33669148
chr17	33669226	33669764
chr17	34361121	34361730
chr17	34946331	34947017
chr17	44133987	44134582
chr17	47392846	47393348
chr17	56310845	56311572
chr17	57354332	57354879
chr17	58941072	58941981
chr17	60716879	60717457
chr17	61268871	61269394
chr17	62153633	62154265
chr17	62253216	62253746
chr17	62575959	62576534
chr17	64427476	64428011
chr17	67111853	67112563
chr17	73264804	73265704
chr18	5462158	5462910
chr18	6021878	6022497
chr18	9717100	9717606
chr18	32075280	32075884
chr18	47260526	47261056
chr18	60495709	60496252
chr18	60745510	60746149
chr18	61517203	61517720
chr18	62380159	62380962
chr19	845590	850239
chr19	12724412	12725022
chr19	16224402	16224992
chr19	33185555	33186188
chr19	48165948	48166816
chr19	52288110	52288676
chr2	4182059	4182653
chr2	8961469	8961970
chr2	10265773	10266478
chr2	15589563	15590157
chr2	17042780	17043291
chr2	26549666	26551019
chr2	26551040	26551707
chr2	28026886	28027614
chr2	33640496	33641097
chr2	36924860	36925420
chr2	37985219	37985740
chr2	38342245	38343196
chr2	38838483	38839081
chr2	38874894	38875712
chr2	39719186	39719719
chr2	39719730	39720259
chr2	43371300	43371878
chr2	43532659	43533236
chr2	44397368	44397882
chr2	45357857	45358463
chr2	45361047	45361696
chr2	46116127	46117770
chr2	46117987	46118578
chr2	46762294	46762966
chr2	47747098	47747908
chr2	62413497	62414220
chr2	64882292	64882892
chr2	69890349	69890871
chr2	69930294	69930902
chr2	74299587	74300116
chr2	80089968	80090507
chr2	85936425	85936996
chr2	90045393	90046024
chr2	101038023	101038577
chr2	101730027	101730688
chr2	101835694	101836326
chr2	102528865	102529500
chr2	112640476	112640995
chr2	115158385	115158900
chr2	138528096	138529057
chr2	145271225	145271762
chr2	145458743	145459266
chr2	148394030	148394534
chr2	153344325	153345030
chr2	153572376	153572887
chr2	158326617	158327170
chr2	158998972	158999835
chr2	159154012	159154624
chr2	173148208	173148727
chr2	173149505	173150439
chr2	182715539	182716154
chr2	188033887	188034396
chr2	196203287	196204009
chr2	196514421	196516236
chr2	203473177	203473703
chr2	203773995	203774516
chr2	208005898	208006461
chr2	209518689	209519205
chr2	213022766	213023326
chr2	216546789	216547307
chr2	216593172	216593892
chr2	218082887	218084221
chr2	218181366	218181965
chr2	218912199	218912833
chr2	219983056	219983780
chr2	224450395	224451453
chr2	224534453	224534967
chr2	224735499	224736607
chr2	227517047	227517594
chr2	232180559	232181092
chr2	233948986	233949734
chr2	237696358	237697034
chr2	242256505	242257181
chr20	1516394	1516967
chr20	3293610	3294164
chr20	5059927	5060428
chr20	8437338	8438247
chr20	9437586	9438120
chr20	9899803	9900382
chr20	19984213	19984823
chr20	37440176	37441190
chr20	39127912	39128430
chr20	46627409	46628004
chr20	46631093	46631912
chr20	48968717	48969510
chr20	52212635	52213266
chr20	52634338	52634843
chr21	18911539	18912080
chr21	21681146	21681796
chr21	30311054	30311608
chr21	34576019	34576540
chr22	30054915	30055512
chr22	36820835	36821337
chr22	40438984	40439490
chr22	41259926	41260501
chr22	42982637	42983155
chr22	43147556	43148261
chr22	44856491	44857079
chr3	2677215	2678182
chr3	5017687	5018315
chr3	12501291	12501810
chr3	14245928	14246872
chr3	15384293	15384925
chr3	15597979	15598514
chr3	15847161	15847782
chr3	16545741	16546344
chr3	17237374	17238180
chr3	17947108	17948280
chr3	18020743	18021245
chr3	18024393	18025752
chr3	22516064	22517294
chr3	28293176	28293973
chr3	28417774	28418402
chr3	30515688	30516239
chr3	33705676	33706212
chr3	34998912	34999597
chr3	47387866	47388405
chr3	52703758	52704268
chr3	56834278	56834804
chr3	57968211	57968838
chr3	57969031	57970314
chr3	59870079	59870626
chr3	60743566	60744424
chr3	72805985	72806573
chr3	84783773	84784323
chr3	98483198	98483895
chr3	105070586	105071179
chr3	105525086	105525701
chr3	105822044	105822595
chr3	107819695	107820243
chr3	113617615	113618344
chr3	116527502	116528551
chr3	134206056	134206688
chr3	134946996	134947512
chr3	134947715	134948348
chr3	143530462	143530973
chr3	143531158	143531906
chr3	143716990	143717565
chr3	144528173	144528734
chr3	148474019	148474602
chr3	151080546	151081078
chr3	151813990	151814853
chr3	152019543	152020166
chr3	152020214	152020852
chr3	153396802	153397321
chr3	153397350	153397961
chr3	161106534	161107054
chr3	161206041	161206549
chr3	167048643	167049160
chr3	171555969	171556602
chr3	171694428	171694956
chr3	177441616	177442177
chr3	179324032	179324795
chr3	179570797	179571447
chr3	187686608	187687351
chr3	188658744	188659332
chr3	188667715	188668285
chr3	190161001	190162427
chr3	193722759	193723359
chr4	25175083	25175835
chr4	26219540	26220813
chr4	31920451	31920976
chr4	37394991	37396000
chr4	41514049	41515029
chr4	47445919	47446455
chr4	61521852	61522634
chr4	75201236	75201846
chr4	75296757	75297645
chr4	75548265	75548802
chr4	77199706	77200226
chr4	78833099	78833651
chr4	83786704	83787255
chr4	84290898	84292739
chr4	85612191	85613030
chr4	87842789	87843306
chr4	101748729	101749317
chr4	101939857	101940444
chr4	107783079	107783600
chr4	108639371	108640079
chr4	111293579	111294192
chr4	113237259	113237984
chr4	114710023	114710580
chr4	119203838	119204468
chr4	119888499	119889025
chr4	124509234	124510521
chr4	141710885	141711426
chr4	151773229	151773840
chr4	166177379	166177959
chr4	173923894	173924730
chr4	174411360	174411899
chr4	178229220	178229921
chr5	35476052	35477046
chr5	36839536	36840039
chr5	49885290	49886030
chr5	53906177	53906899
chr5	55068063	55068684
chr5	55151364	55152054
chr5	55861381	55862000
chr5	55862078	55862695
chr5	59502774	59503352
chr5	59553375	59554172
chr5	62028331	62029099
chr5	65099459	65100280
chr5	65141036	65141692
chr5	66489817	66490470
chr5	66491520	66492055
chr5	67626983	67627947
chr5	68892601	68893146
chr5	69005217	69005724
chr5	70016306	70016812
chr5	71126406	71127012
chr5	71763746	71764827
chr5	71768330	71769068
chr5	73157225	73157731
chr5	73938974	73939525
chr5	79362730	79363430
chr5	79378604	79379109
chr5	79421110	79422171
chr5	79695161	79695904
chr5	86335963	86336503
chr5	90677329	90677893
chr5	98650390	98650902
chr5	98941497	98942365
chr5	106723916	106724424
chr5	111265665	111266626
chr5	111445057	111445731
chr5	115284068	115284580
chr5	131823605	131824116
chr5	134828986	134829586
chr5	135355983	135356669
chr5	136899255	136900358
chr5	137193855	137194386
chr5	139982389	139982894
chr5	141349738	141350356
chr5	142105526	142106093
chr5	148174230	148174960
chr5	150143537	150145082
chr5	150145255	150145777
chr5	151063450	151064043
chr5	159934168	159934683
chr5	164614779	164615386
chr5	169717359	169717998
chr5	177889764	177890302
chr5	177935422	177936031
chr5	179340713	179341841
chr6	7050115	7050874
chr6	15084743	15085551
chr6	15151341	15151861
chr6	16726228	16727233
chr6	17640659	17641301
chr6	24743396	24744649
chr6	30495714	30496217
chr6	32571722	32572227
chr6	32910540	32911053
chr6	52169777	52170278
chr6	52170671	52171378
chr6	53297998	53298501
chr6	56973351	56973931
chr6	74212980	74213508
chr6	90993877	90994797
chr6	90995170	90996193
chr6	91930673	91931359
chr6	100361617	100362163
chr6	101448860	101449417
chr6	105087388	105087995
chr6	107977745	107978263
chr6	108937756	108938545
chr6	109417240	109417745
chr6	114018073	114018680
chr6	119467539	119469252
chr6	130244655	130245404
chr6	135468811	135469324
chr6	135643717	135644830
chr6	139947276	139948585
chr6	139962400	139962919
chr6	140365016	140365519
chr6	140367067	140367708
chr6	143043054	143043589
chr6	144127343	144127918
chr6	144473571	144474105
chr6	146184393	146185429
chr6	148704900	148705777
chr6	154491104	154491703
chr6	154573852	154574409
chr6	159464985	159465526
chr6	159882980	159883488
chr6	160364200	160364717
chr6	163254707	163255286
chr6	164131643	164132188
chr6	167508266	167509292
chr6	169693228	169693753
chr7	791058	791879
chr7	7608636	7609187
chr7	8640687	8641249
chr7	12593023	12593606
chr7	17192204	17192798
chr7	21320480	21321302
chr7	23569983	23570486
chr7	25654374	25655718
chr7	26318321	26318847
chr7	27119044	27119714
chr7	27175463	27175996
chr7	28194487	28195121
chr7	38208515	38209026
chr7	38381599	38382214
chr7	39991887	39992413
chr7	47613787	47614923
chr7	72297772	72298290
chr7	72443023	72443592
chr7	73013901	73014818
chr7	73014844	73016385
chr7	91077938	91078649
chr7	93688924	93689460
chr7	98716163	98716801
chr7	102532094	102532639
chr7	102532985	102533579
chr7	106503911	106504540
chr7	114194765	114195316
chr7	115807117	115807624
chr7	127861532	127862414
chr7	130695370	130695974
chr7	130696082	130696627
chr7	133330936	133331449
chr7	135184356	135184985
chr7	137439951	137441020
chr7	138288550	138289119
chr7	138816152	138816931
chr7	139575511	139576213
chr7	141655728	141656407
chr7	148940734	148941324
chr7	150186791	150187362
chr7	152387167	152387674
chr7	157132452	157133283
chr8	4100455	4101730
chr8	16716524	16717111
chr8	20772932	20773651
chr8	28633546	28634117
chr8	29441756	29442292
chr8	42587768	42588392
chr8	47478232	47478782
chr8	53483940	53484480
chr8	54759774	54760380
chr8	61893261	61893799
chr8	61893837	61894351
chr8	61912225	61912787
chr8	64105539	64106040
chr8	65462233	65462798
chr8	66893140	66893656
chr8	66894250	66894876
chr8	67400726	67401236
chr8	72651114	72651629
chr8	74964210	74964966
chr8	74965447	74965959
chr8	85298762	85299473
chr8	97803187	97803721
chr8	97873495	97874003
chr8	102516611	102517311
chr8	108915651	108916273
chr8	109682342	109682846
chr8	111240015	111240614
chr8	125826978	125828165
chr8	129962060	129962561
chr8	130281329	130281914
chr8	134667276	134668653
chr8	142013314	142014028
chr8	142338297	142339112
chr9	1979641	1980449
chr9	4759984	4760596
chr9	7103628	7104191
chr9	8649040	8649660
chr9	19162737	19163242
chr9	27351464	27352054
chr9	27352355	27352928
chr9	27589252	27589938
chr9	33051048	33051616
chr9	36129058	36129950
chr9	79173411	79173927
chr9	79174131	79174654
chr9	80442231	80442829
chr9	80550790	80551382
chr9	80802537	80803170
chr9	85155005	85155545
chr9	90020511	90021032
chr9	91541859	91542890
chr9	94539098	94539722
chr9	98771869	98772822
chr9	108174559	108175106
chr9	110436801	110437666
chr9	110438074	110438703
chr9	110512860	110513362
chr9	110610537	110611287
chr9	111231756	111232379
chr9	111405057	111405805
chr9	111405930	111406547
chr9	111547158	111547720
chr9	113564667	113565253
chr9	113565388	113565935
chr9	113757696	113758252
chr9	117613520	117615263
chr9	123455380	123455935
chr9	123499073	123500109
chr9	126424611	126425158
chr9	130347590	130348124
chr9	132524687	132525765
